# Supplementary material for: Conserved phylogenetic distribution and limited antibiotic resistance of class 1 integrons revealed by assessing the bacterial genome and plasmid collection
Source: Microbiome. 2018 Jul 21;6:130. doi: 10.1186/s40168-018-0516-2 (PMC6054849; doi:10.1186/s40168-018-0516-2)
Supplement: Supplementary file 1 — The integron-integrase database constructed and curated using bioinformatics pipeline and whole genome analysis in this study, covering 3,384 complete and non-redundant integrases. (ZIP 11490 kb) [file 40168_2018_516_MOESM1_ESM.zip]

Archive with 7 entries (7 files):
- Supplementary_Information.docx
- File S1.fasta
- Table S10.txt
- Table S3.xlsx
- Table S5.xlsx
- Table S6.xlsx
- Table S7.xlsx
