# Supplementary material for: Conserved phylogenetic distribution and limited antibiotic resistance of class 1 integrons revealed by assessing the bacterial genome and plasmid collection
Source: Microbiome. 2018 Jul 21;6:130. doi: 10.1186/s40168-018-0516-2 (PMC6054849; doi:10.1186/s40168-018-0516-2)
Supplement: Supplementary file 1 — The integron-integrase database constructed and curated using bioinformatics pipeline and whole genome analysis in this study, covering 3,384 complete and non-redundant integrases. (ZIP 11490 kb) [file 40168_2018_516_MOESM1_ESM.zip › File S1.fasta]

>0
MKTATAPLPPLRSVKVLDQLRERIRYLHYSLRTEQAYVHWVRAFIRFHGVRHPATLGSSEVEAFLSWLANERKVSVSTHRQALAALLFFYGKVLCTDLPWLQEIGRPRPSRRLPVVLTPDEVVRILGFLEGEHRLFAQLLYGTGMRISEGLQLRVKDLDFDHGTIIVREGKGSKDRALMLPESLAPSLREQLSRARAWWLKDQAEGRSGVALPDALERKYPRAGHSWPWFWVFAQHTHSTDPRSGVVRRHHMYDQTFQRAFKRAVEQAGITKPATPHTLRHSFATALLRSGYDIRTVQDLLGHSDVSTTMIYTHVLKVGGAGVRSPLDALPPLTSER
>1
MKTATAPLPPLRSVKVLDQLRERIRYLHYSLPTEQAYVHWVRAFIRFHGVRHPATLGSSEVEAFLSWLANERKVSVSTHRQALAALLFFYGKVLCTDLPWLQEIGRPRPSRRLPVVLTPDEVVRILGFLEGEHRLFAQLLYGTGMRISEGLQLRVKDLDFDHGTIIVREGKGSKDRALMLPESLAPSLREQLSRARAWWLKDQAEGRSGVALPDALERKYPRAGHSWPWFWVFAQHTHSTDPRSGVVRRHHMYDQTFQRAFKRAVEGTVAKLAMRQPFVLFKGLTFQKLCLPGAFRPGDHHNKMLRPGLCVVHASPQYL
>2
MKTATAPLPPLRSVKVLDQLRERIRYLHYSLRTEQAYVNWVRAFIRFHGVRHPATLGSSEVEAFLSWLANERKVSVSTHRQALAALLFFYGKVLCTDLPWLQEIGRPRPSRRLPVVLTPDEVVRILGFLEGEHRLFAQLLYGTGMRISEGLQLRVKDLDFDHGTIIVREGKGSKDRALMLPESLAPSLREQLSRARAWWLKDQAEGRSGVALPDALERKYPRAGHSWPWFWVFAQHTHSTDPRSGVVRRHHMYDQTFQRAFKRAVEQAGITKPATPHTLRHSFATALLRSGYDIRTVQDLLGHSDVSTTMIYTHVLKVGGAGVRSPLDALPPLTSER
>3
MKTATAPLPPLRSVKVLDQLRERIRYLHYSLPTEQAYVHWVRAFIRFHGVRHPATLGSSEVEAFLSWLANERKVSVSTHRQALAALLFFYGKVLCTDLPWLQEIGRPRPSRRLPVVLTPDEVVRILGFLEGEHRLFAQLLYGTGMRISEGLQLRVKDPRHDHRAGGQGLQGSGLDVTRELGTQPARAAVACTGMVAEGPGRGPQRRCASRRP
>4
MKTATAPLPPLRSVKVLDQLRERIRYLHYSLRTEQAYVHWVRAFIRFHGVRHPATLGSSEVEAFLSWLANERKVSVSTHRQALAALLFFYGKVLCTDLPWLQEIGRPRPSRRLPVVLTPDEVVRILGFLEGEHRLFAQLLYGTGMRISEGLQLRVKDLDFDHGTIIVREGKGSKDRALMLPESLAPSLREQLSRARAWWLKDQAEGRSGVALPDALERKYPRAGHSWPWFWVFAQHTHSTDPRSGVVRRHHMYDQTFQRAFKRAVEQAGITKPATPHTLRHSFATALLRSGYDIRTVQDLLGHSDVSTTMIYTHVLKVGGAGVRSPLDALPPLTIER
>5
MKTATAPLPPLRSVKVLDQLRERIRYLHYSLPTEQAYVNWVRAFIRFHGVRHPATLGSSEVEAFLSWLANERKVSVSTHRQALAALLFFYGKVLCTDLPWLQEIGRPRPSRRLPVVLTPDEVVRILGFLEGEHRLFAQLLYGTGMRISEGLQLRVKDLDFDHGTIIVREGKGSKDRALMLPESLAPSLREQLSRARAWWLKDQAEGRSGVALPDALERKYPRAGHSWPWFWVFAQHTHSTDPRSGVVRRHHMYDQTFQRAFKRAVEQAGITKPATPHTLRHSFATALLRSGYDIRTVQDLLGHSDVSTTMIYTHVLKVGGAGVRSPLDALPPLTSER
>6
MKTATAPLPPLRSVKVLDQLRERIRYLHYSLRTEQAYVHWVRAFIRFHGVRHPATLGSSEVEAFLSWLANERKVSVSTHRQALAALLFFYGKVLCTDLPWLQEIGRPRPSRRLPVVLTPDEVVRILGFLEGEHRLFAQLLYGTGMRISEGLQLRVKDLDFDHGTIIVREGKGSKDRALMLPESLAPSLREQLSRARAWWLKDQAEGRSGVALPDALERKYPRAGHSWPWFWVFAQHTHSTDPRSGVVRRHHMYDQTFQRAFKRAVEQAGITKPATPHTLRHSFATALLRSGYDIRTVQDLLGHSDVSTTMIYTHVLKVGGAGVRSPLDGVVCGRGRNPTLRLWPTIFSGKIDVFPGDRRSRLISSMTSVAPA
>7
MKTATAPLPPLRSVKVLDQLRERIRYLHYSLPTEQAYVHWVRAFIRFHGVRHPATLGSSEVEAFLSWLANERKVSVSTHRQALAALLFFYGKVLCTDLPWLQEIGRPRPSRRLPVVLTPDEVVRILGFLEGEHRLFAQLLYGTGMRISEGLQLRVKDLDFDHGTIIVREGKGSKDRALMLPESLAPSLREQLSRARAWWLKDQAEGRSGVALPDALERKYPRAGHSWPWFWVFAQHTHSTDPRSGVVRRHHMYDQTFQRAFKRAVEQAGITKPATPHTLRHSFATALLRSGYDIRTVQDLLGHSDVSTTMIYTHVLKVGGAGVRSPLDALPPLTSER
>8
MGSCAAPSAKGDDKFITTDYLQQCPVEQAGITKPATPHTLRHSFATALLRSGYDIRTVQDLLGHSDVSTTMIYTHVLKVGGAGVRSPLDALPPLTSER
>9
MKTATAPLPPLRSVKVLDQLRERIRYLHYSLPTEQAYVHWVRAFIRFHGVRHPATLGSSEVEAFLSWLANERKVSVSTHRQALAALLFFYGKVLCTDLPWLQEIGRPRPSRRLPVVLTPDEVVRILGFLEGEHRLFAQLLYGTGMRISEGLQLRVKDLDFDHGTIIVREGKGSKDRALMLPESLAPSLREQLSRARAWWLKDQAEGRSGVALPDALERKYPRAGHSWPWFWVFAQHTHSTDPRSGVVRRHHMYDQTFQRAFKRAEADYAFS
>10
MKTATAPLPPLRSVKVLDQLRERIRYLHYSLRTEQAYVHWVRAFIRFHGVRHPATLGSSEVEAFLSWLANERKVSVSTHRQALAALLFFYGKVLCTDLPWLQEIGRPRPSRRLPVVLTPDEVVRILGFLEGEHRLFAQLLYGTGMRISEGLQLRVKDLDFDHGTIIVREGKGSKDRALMLPESLAPSLREQLSRARAWWLKDQAEGRSGVALPDALERKYPRAGHSWRHCCK
>11
MKTATAPLPPLRSVKVLDQLRERIRYLHYSLPTEQAYVNWVRAFIRFHGVRHPATLGSSEVEAFLSWLANERKVSVSTHRQALAALLFFYGKVLCTDLPWLQEIGRPRPSRRLPVVLTPDEVVRILGFLEGEHRLFAQLLYGTGMRISEGLQLRVKDLDFDHGTIIVREGKGSKDRALMLPESLAPSLREQLSRARAWWLKDQAEGRSGVALPDALERKYPRAGHSWPWFWVFAQHTHSTDPRSGVVRRHHMYDQTFQRAFKRAVEGTVAKLAMRQPFVLFKGLTFQKLCLPGAFRPGDHHNKMLRPGLCVVHASPQYL
>12
MKTATAPLPPLRSVKVLDQLRERIRYLHYSLPTEQAYVHWVRAFIRFHGVRHPATLGSSEVEAFLSWLANERKVSVSTHRQALAALLFFYGKVLCTDLPWLQEIGRPRPSRRLPVVLTPDEVVRILGFLEGEHRLFAQLLYGTGMRISEGLQLRVKDLDFDHGTIIVREGKGSKDRALMLPESLAPSLREQLSRARAWWLKDQAEGRSGVALPDALERKYPRAGHSWRHCCK
>13
MKTATAPLPPLRSVKVLDQLRERIRYLHYSLRTEQAYVNWVRAFIRFHGVRHPATLGSSEVEAFLSWLANERKVSVSTHRQALAALLFFYGKVLCTDLPWLQEIGRPRPSRRLPVVLTPDEVVRILALLQS
>14
MKTATAPLPPLRSVKVLDQLRERIRYLHYSLRTEQAYVHWVRAFIRFHGVRHPATLGSSEVEAFLSWLANERKVSVSTHRQALAALLFFYGKVLCTDLPWLQEIGRPRPSRRLPVVLTPDEVVRILGFLEGEHRLFAQLLYGTGMRISEGLQLRVKDLDFDHGTIIVREGKGSKDRALMLPESLAPSLREQLSRARAWWLKDQAEGRSGVALPDALERKYPRAGHSWPWFWVFAQHTHSTDPRSGVVRRHHMYDQTFQRAFKRAVEQAGITKPATPPTFRHSFATALLRSGYDIRTVQDLLGHSDVSTTMIYTHVLKVGGAGVRSPLDALPPLTSER
>15
MKTATAPLPPLRSVKVLDQLRERIRYLHYSLRTEQAYVHWVRAFIRFHGVRHPATLGSSEVEAFLSWLANERKVSVSTHRQALAALLFFYGKVLCTDLPWLQEIGRPRPSRRLPVVLTPDEVVRILGFLEGEHRLFAQLLYGTGMRISEGLQLRVKDLDFDHGTIIVREGKGSKDRALMLPESLAPSLREQLSRARAWWLKDQAEGRSGVALPDALERKYPRAGHSWLWFWVFAQHTHSTDPRSGVVRRHCCK
>16
MKTATAPLPPLRSVKVLDQLRERIRYLHYSLPTEQAYVNWVRAFIRFHGVRHPATLGSSEVEAFLSWLANERKVSVSTHRQALAALLFFYGKVLCTDLPWLQEIGRPRPSRRLPVVLTPDEGHCCK
>17
MKTATAPLPPLRSVKVLDQLRERIRYLHYSLRTEQAYVNWVRAFIRFHGVRHPATLGSSEVEAFLSWLANERKVSVSTHRQALAALLFFYGKVLCTDLPWLQEIGRPRPSRRLPVVLTPDEVVRILGFLEGEHRLFAQLLYGTGMRISEGLQLRVKDLDFDHGTIIVREGKGSKDRALMLPESLAPSLREQLSRARAWWLKDQAEGRSGVALPDALERKYPRAGHSWPWFWVFAQHTHSTDPRSGVVRRHHMYDQTFQRAFKRAVEQAGITKPATPHTLRHSFATALLRSGYDIRTVQDLLGHSDVSTTMIYTHVLKVGGAASNGRLRKVLPASADGRQQPVVA
>18
MGSSEVEAFLSWLANERKVSVSTHRQALAALLFFYGKVLCTDLPWLQEIGRPRPSRRLPVVLTPDEVVRILGFLEGEHRLFAQLLYGTGMRISEGLQLRVKDLDFDHGTIIVREGKGSKDRALMLPESLAPSLREQLSRARAWWLKDQAEGRSGVALPDALERKYPRAGHSWPWFWVFAQHTHSTDPRSGVVRRHHMYDQTFQRAFKRAVEQAGITKPATPHTLRHSFATALLRSGYDIRTVQDLLGHSDVSTTMIYTHVLKVGGAGVRSPLDALPPLTSER
>19
MKTATAPLPPLRSVKVLDQLRERIRYLHYSLRTEQAYVNWVRAFIRFHGVRHPATLGSSEVEAFLSWLANERKVSVSTHRQALAALLFFYGKVLCTDLPWLQEIGRPRPSRRLPVVLTPDEGHCCKVSDEAAFCLIQRPYISKTLLTRRISPRGSP
>20
MKTATAPLPPLRSVKVLDQLRERIRYLHYSLRTEQAYVHWVRAFIRFHGVRHPATLGSSEVEAFLSWLANERKVSVSTHRQPLPALLFFYGKVLCTDLPWLQEIGRPRPSRRLPVVLTPDEVVRILGFLEGEHRLFAQLLYGTGMRISEGLQLRVKDLDFDHGTIIVREGKGSKDRALMLPESLAPSLREQLSRARAWWLKDQAEGRSGVALPDALERKYPRAGHSWPWFWVFAQHTHSTDPRSGVVRRHHMYDQTFQRAFKRAVEQAGITKPATPHTLRHSFATALLRSGYDIRTVQDLLGHSDVSTTMIYTHVLKVGGAGVRSPLDALPPLTSER
>21
MKTATAPLPPLRSVKVLDQLRERIRYLHYSLQTEQAYVHWVRAFIRFHGVRHPATLGSSEVEAFLSWLANERKVSVSTHRQALAALLFFYGKVLCTDLPWLQEIGRPRPSRRLPVVLTPDEVVRILGFLEGEHRLFAQLLYGTGMRISEGLQLRVKDLDFDHGTIIVREGKGSKDRALMLPESLAPSLREQLSRARAWWLKDQAEGRSGVALPDALERKYPRAGHSWPWFWVFAQHTHSTDPRSGVVRRHHMYDQTFQRAFKRAVEQAGITKPATPHTLRHSFATALLRSGYDIRTVQDLLGHSDVSTTVRHFCITM
>22
MKTATAPLPPLRSVKVLDQLRERIRYLHYSLRTGQGYVNWVCAFIRFHGVGHPATLGSSEVEAFLFWLAHERKVSVSTHCQALAALLFFYGKVLCTDLPWLQEIGRPRPLRRLPVVLTPDEVVCILGFLEGEHRLFAQLLYGTGMRISEGLQLRVKDLDFDHGTIIVREGKGSKDRALMLPESLAPSLREQLSRARAWWLKDQAEGRSGVALPDALERKYPRAGHSWPWFWVFAQHTHSTDPRSGVVRRHHMYDQTFQRAFKRAVEQAGITKPATPHTLRHSFATALLRSGYDIRTVQDLLGHSDVSTTMIYTHVLKVGGAGVRSPLDALPPLTSER
>23
MKTATTPLPPLRSVKVLDQLRERIRYLHYSLRTEQAYVHWVRAFIRFHGVRHPATLGSSEVEAFLSWLANERKVSVSTHRQALAALLFFYGKVLCTDLPWLQEIGRPRPSRRLPVVLTPDEVVRILGFLEGEHRLFAQLLYGTGMRISEGLQLRVKDLDFDHGTIIVREGKGSKDRALMLPESLAPSLREQLSRARAWWLKDQAEGRSGVALPDALERKYPRAGHSWPWFWVFAQHTHSTDPRSGVVRRHHMYDQTFQRAFKRAVEQAGITKPATPHTLRHSFATALLRSGYDIRTVQDLLGHSDVSTTMIYTHVLKVGGAGVRSPLDGVVCGRGRNPTLRLWPTIFSGKIDVFPGDRRSRLISSMTSVAPA
>24
MKTSTAPLPPLRSVKVLDQLRERIRYLHYSLRTEQAYVHWVRAFIRFHGVRHPATLGSSEVEAFLSWLANERKVSVSTHRQALAALLFFYGKVLCTDLTWLQEIGRPRPSRRLPVVLTPDEVVRILGFLEGEHRLFAQLLYGTGMRISEGLQLRVKDLDFDHGTIIVREGKGSKDRALMLPESLAPSLREQLSRARDWWLKDQAEGRSGVALPDALERKYPRAGHSWPWFLVFAQHTHSTDPRSGVVRRHHMYDQTFQRAFKRAVEQAGITKPATPHTLRHSFATALLRSGYDIRTVQDLLGHSDVSTTMIYTHVLKVGGAGVRSPLDALPPLASER
>25
MKTATAPLPPLRSVKVLDQLRERIRYLHYSLRTEQAYVHWVRAFIRFHGVRHPATLGSSEVEAFLSWLANERKVSVSTHRQALAALLFFYGKVLCTDLPWLQEIGRPRPSRRLPVVLTPDEVVRILGFLEGEHRLFAQLLYGTGMRISEGLQLRVKDLDFDHGTIIVREGKGRRIGRTFSRAVR
>26
MRHPATLGSSEVEAFLSWLANERKVSASTHRQALAALLFFYGKVLCADLPWLQEIGRPRPSWRLPVVLTPDEVVPILGLLEGEHRLFAQLLYGTGMRISEGLQLRVKDLDFDHGTIIVREGKGSKDRALMLPERLAPGLRGQLARARAWWLKDQAEGRSGVALADALERKYPRAGHSWPWSWVFAQHTHSTDPRSGVVRRNHMYDQTFQRAFKRAVEEAGVAKPATAHTLRHSFATALLRSGYDIRTVQDLLGHSDVSTTMIYTHALKVGGAGVRSPLDALPPLSSER
>27
MKTATAPLPPLRSVKVLDQLRESIRYLHYSLRTEQAYVHWVRAFIRFHGVRHPATLGSSEVEAFLSWLANERKVSVSTHRQALAALLFFYGKVLCTDLPWLQEIGRPRPSRRLPVVLTPDEVVRILGFLEGEHRLFAQLLYGTGMRISEGLQLRVKDLDFDHGTIIVREGKGSKDRALMLPESLAPSLREQLSRARAWWLKDQAEGRSGVALPDALERKYPRAGHSWPWFWVFAQHTHSTDPRSGVVRRHHMYDQTFQRAFKRAVEQAGITKPATPHTLRHSFATALLRSGYDIRTVQDLLGHSDVSTTMIYTHVLKVGGAGVRSPLDALPPLTSER
>28
MKTATAPLPPLRSVKVLDQLRERIRYLHYSLRTEQAYVHWVRAFIRFHGVRHPATLGSSEVEAFLSWLANERKVSVSTHRQALAALLFFYGKVLCTDLPWLQEIGRPRPSRRLPVVLTPDEVVRTLGFLEGEHRLFAQLLYGTGMRISEGLQLRVKDLDFDHGTIIVREGKGSKDRALMLPESLAPSLREQLSRARAWWLKDQAEGRSGVALPDALERKYPRAGHSWPWFWVFAQHTHSTDPRSGVVRRHHMYDQTFQRAFKRAVEQAGITKPATPHTLRHSFATALLRSGYDIRTVQDLLGHSDVSTTMIYTHVLKVGGAGVRSPLDALPPLTSER
>29
MKTATAPLPPLRSVKVLDQLRERIRYLHYSLRTEQAYVHWVRAFIRFHGVRHPATLGSSEVEAFLSWLANERKVSVSTHRQALAALLFFYGKVLCTDLPWLQEIGRPRPSRRLPVVLTPDEVVRILGFLGTVAKLAMRQPFVLFKGLTFQKLCLPGAFRPGDHHNKMLRPGLCVVHASPQYL
>30
MKTATAPLPPLRSVKVLDQLRERIRYLHYSLRTEQAYVHWVRAFIRFHGVRHPATLGSSEVEAFLSWLANERKVSVSTHRQALAALLFFYVKVLCTDLPWLQEIGRPRPSRRLPVVLTPDEVVRILGFLEGEHRLFAQLLYGTGMRISEGLQLRVKDLDFDHGTIIVREGKGSKDRALMLPESLAPSLREQLSRARAWWLKDQAEGRSGVALPDALERKYPRAGHSWPWFWVFAQHTHSTDPRSGVVRRHHMYDQTFQRAFKRAVEQAGITKPATPHTLRHSFATALLRSGYDIRTVQDLLGHSDVSTTMIYTHVLKVGGAGVRSPLDALPPLTSER
>31
MKAATAPLPPLRSVKVLDRLRERIRYLHYSLRTEQAYVHWVRAFIRFHGVRHPATLGSSEVEAFLFWLANERKVSVSTHRQALAALLFFYGKVLCTDLPWLQEIGRPRPSRRLPVVLTPDEVVRILGFLEGEHRLFAQLLYGTGMRISEGLQLRVKDLDFDHGTIIVREGKGSKDRALMLPESLAPSLREQLSRARAWWLKDQAEGRSGVALPDALERKYPRAGHSWPWFWVFAQHTHSTDPRSGVVRRHHMYDQTFQRAFKRAVEQAGITKPATPHTLRHSFATALLRSGYDIRTVQDLLGHSDVSTTMIYTHVLKVGGAGVRSPLDALPPLTSER
>32
MKTATAPLPPLRSVKVLDQLRERIRYLHYSLRTEQAYVNWVRAFIRFHGVRHPATLGSSEVEAFLSWLANERKVSVSTHRQALAALLFFYGKVLCTDLPWLQEIGRPRPSRRLPVVLTPDEVVRILGFLEGEHRLFAQLLYGTGMRISEGLQLRVKDLDFDHGTIIVREGKGSKDRALMLPESLAPTLREQLSRARAWWLKDQAEGRSGVALPDALERKYPRAGHSWPWFWVFAQHTHSTDPRSGVVRRHHMYDQTFQRAFKRAVEQAGITKPATPHTLRHSFATALLRSGYDIRTVQDLLGHSDVSTTMIYTHVLKVGGAGVRSPLDALPPLTSER
>33
MRHPATLGSSEVEAFLSWLANERKVSVSTHRQALAALLFFYGKVLCTDLPWLQEIGRPRPSRRLPVVLTPDEVVRILGFLEGEHRLFAQLLYGTGMRISEGLQLRVKDLDFDHGTIIVREGKGSKDRALMLPESLAPSLREQLSRARAWWLKDQAEGRSGVALPDALERKYPRAGHSWPWFWVFAQHTHSTDPRSGVVRRHHMYDQTFQRAFKRAVEQAGITKPATPHTLRHSFATALLRSGYDIRTVQDLLGHSDVSTTMIYTHVLKVGGAGVRSPLDALPPLTSER
>34
MKTATAPLPPLRSVKVLDSCVSRIRYLHYSLRTEQAYVHWVRAFIRFHGVRHPATLGSSEVEAFLSWLANERKVSVSTHRQALAALLFFYGKVLCTDLPWLQEIGRPRPSRRLPVVLTPDEVVRILGFLEGEHRLFAQLLYGTGMRISEGLQLRVKDLDFDHGTIIVREGKGSKDRALMLPESLAPSLREQLSRARAWWLKDQAEGRSGVALPDALERKYPRAGHSWPWFWVFAQHTHSTDPRSGVVRRHHMYDQTFQRAFKRAVEQAGITKPATPHTLRHSFATALLRSGYDIRTVQDLLGHSDVSTTMIYTHVLKVGGAGVRSPLDALPPLTSER
>35
MKTATAPLPPLRSVKVLDQLRERIRYLHYSLRTEQAYVHWVRAFIRFHGVRHPATLGSSEVEAFLSWLANERKVSVSTHRQALAALLFFYGKVLCTDLPWLQEIGRPRPSRRLPVVLTPDEVVRILGFLEGEHRLFAQLLYGTGMRISEGLQLRVKDLDFDHGTIIVREGKGSKDRALMLPESLAPSLREQLSRARAWWLKDQAEGRSGVALPDALERKYPRAGHSWPWFWVFAQHTHSTDPRSGVVRRHHMYDQTFQRAFKRAVEQAGITKPATPHTLRHSFATALLRSGYDIRTVQDLLVVFRRRLHQFTGLAAVCA
>36
MKTATAPLPPLRSVKVLDQLRERIRYLHYSLRTEQAYVHWVRAFIRFHGVRHPATLGSSEVEAFLSWLANERKVSVSTHRQALAALLFFYGKVLCTDLPWLQEIGRPRPSRRLPVVLTPDEVVRILGFLEGEHRLFAQLLYGTGMRISEGLQLRVKDLDFDHGTIIVREGALLQS
>37
MKTATAPLPPLRSVKVLDQLRERIRYLHYSLRTEQAYVHWVRAFIRFHGVRHPATLGSSEVEAFLSWLANERKVSVSTHRQALAALLFFYGKVLCTDLPWLQEIGRPRPSRRLPVVLTPDEVVRILGFLEGEHRLFAQLLYGTGMRISEGLQLRVKDLDFDHGTIIVREGKGSKDRALMLPESLAPSLREQLSRARAWWLKDQAEGRSGVALPDALERKYPRAGHSWPWFWVFAQHTHSTDPRSGVVRRHHMYDQTFQRAFKRAVEGTVAKLAMRQPFVLFKGLTFQKLCLPGAFRPGDHHNKMLRPGLCVVHASPQYL
>38
MKTATAPLPPLRSVKVLDQLRERIRYLHYSLPTEQAYVHWVRAFIRFHGVRHPATLGSSEVEAFLSWLANERKVSVSTHRQALAALLFFYGKVLCTDLPWLQEIGRPRPSRRLPVVLTPDEVVRILGFLEGEHRLFAQLLYGTGMRISEGLQLRVKDLDFDHGTIIVREGKGSKDRALMLPESLAPSLREQLSRARGRLREGAESYAKALASDILR
>39
MKTATAPLPPLRSVKVLDQLRERIRYLHYSLRTEQAYVNWVRAFIRFHGVRHPATLGSSEVEAFLSWLANERKVSVSTHRQALAALLFFYGKVLCTDLPWLQEIGRPRPSRRLPVVLTPDEVVRILGFLEGEHRLFAQLLYGTGMRISEGLQLRVKDLDFDHGTIIEREGKGSKDRALMLPESLAPSLREQLSRARAWWLKDQAEGRSGVALPDALERKYPRAGHSCRHCCK
>40
MKTATAPLPPLRSVKVLDQLRERIRYLHYSLRTEQAYVHWVRAFIRFHGVRHPATLGSSEVEAFLSWLANERKVSVSTHRQALAALLFFYGKVLCTDLPWLQEIGRPRPSRRLPVVLTPDEVVRILGFLEGEHRLFAQLLYGTGMRISEGLQLRVKDLDFDHGTIIVREGKGSKDRALMLPVESRMNGSSAADMRSSWAGRS
>41
MKTATAPLPPLRSVKVLDQLRERIRYLHYSLRTEQAYVHWVRAFIRFHGVRHPATLGSSEVEAFLSWLANERKVSVSTHRQALAALLFFYGKVLCTDLPWLQEIGRPRPSRRLPVVLTPDEVVRILGFLEGEHRLFAQLLYGTGMRISEGLQLRVKDLDFDHGTIIVREGKGSKDRALMLPESLAPSLREQLSRARAWWLKDQAEGRSGVALPDALERKYPRAGHSWPWFWVFAQHTHSTDPRSGVVRRHHMGSVAKIGGSQR
>42
MKTATAPLPPLRSVKVLDQLRERIRYLHYSLRTEQAYVNWVRAFIRFHGVRHPATLGSSEVEAFLSWLANERKVSVSTHRQALAALLFFYGKVLCTDLPWLQEIGRPRPSRRLPVVLTPDEVVRILGFLEGEHRLFAQLLYGTGMRISEGLQLRVKDLDFDHGTIIVREGKGSKDRALMLPESLAPSLREQLSRARAWWLKDQAEGRSGVALPDALERKYPRAGHSWPWFWVFAQHTHSTDPRSGVVRRHHMYDQTFQRAFKRAVEGTVAKLAMRQPFVLFKGLTFQKLCLPGAFRPGDHHNKMLRPGLCVVHASPQYL
>43
MKTATAPLPPLRSVKVLDQLRERIRYLHYSLPTEQAYVHWVRAFIRFHGVRHPATLGSSEVEAFLSWLANERKVSVSTHRQALAALLFFYGKVLCTDLPWLQEIGRPRPSRRLPVVLTPDEVVRILGFLEGEHRLFAQLLYGTGMRISEGLQLRVKDLDFDHGTIIVREGKGSKDRALMLPESLAPSLREQLSRARAWWLKDQAEGRSGVALPDALERKYPRAGHSWPWFWVFAQHTHSTDPRSGVVRRHHMGSVAKIGGSQR
>44
MKTATAPLPPLRSVKVLDQLRERIRYLHYSLRTEQAYVHWVRAFIRFHGVRHPATLGSSEVEAFLSWLANERKVSVSTHRQALAAFLFFYGKVLCTDLPWLQEIGRPRPSRRLPVVLTPDEVVRILGFLEGEHRLFAQLLYGTGMRISEGLQLRVKDLDFDHGTIIVREGKGSKDRALMLPESLAPSLREQLSRARAWWLKDQAEGRSGVALPDALERKYPRAGHSWPWFWVFAQHTHSTDPRSGVVRRHHMYDQTFQRAFKRAVEHQN
>45
MKTATAPLPPLRSVKVLDQLRERIRYLHYSLPTEQAYVHWVRAFIRFHGVRHPATLGSSEVEAFLSWLANERKVSVSTHRQALAALLFFYGKVLCTDLPWLQEIGRPRPSRRLPVVLTPDEVVRILGFLEGEHRLFAQLLYGTGMRISEGLQLRVKDLDFDHGTIIVREGKGSKDRALMLPESLAPSLREQLSRARAWWLKDQAEGRSGVALPDALERKYPRAGQSWPCFWVFAQHTHSTDPRSGVVRRTSHV
>46
MKTATAPLPPLRSVKVLDQLRERIRYLHYSLRTEQAYVNWVRAFIRFHGVRHPATLGSSEVEAFLSWLANERKVSVSTHRQALAALLFFYGKVLCTDLPWLQEIGRPRPSRRLPVVLTPDEVVRILGFLEGEHRLFAQLLYGTGMRISEGLQLRVKDLDFDHGTIIVREGKGSKDRALMLPESLAPSLREQLSRARAWWLKDQAEGRSGVALPDALERKYPRAGHSWPWFWVFAQHTHSTDPRSGVVRRHHM
>47
MKTATAPLPPLRSVKVLDQLRERIRYLHYSLQTEQAYVHWVRAFIRFHGVRHPATLGSSEVEAFLSWLANERKVSVSTHRQALAALLFFYGKVLCTDLPWLQEIGRPRPSRRLPVVLTPDEVVRILGFLEGEHRLFAQLLYGTGMRISEGLQLRVKDLDFDHGTIIVREGKGSKDRALMLPESLAPSLREQLSRARAWWLKDQAEGRSGVALPDALERKYPRAGHSWPWFWVFAQHTHSTDPRSGVVRRHHMYDQTFQRAFKRAVEGTVAKLAMRQPFVLFKGLTFQKLCLPGAFRPGDHHNKMLRPGLCVVHASPQYL
>48
MLPESLAPSLREQLSRARAWWLKDQAEGRSGVALPDALERKYPRAGHSWPWFWVFAQHTHSTDPRSGVVRRHHMYDQTFQRAFKRAVEQAGITKPATPHTLRHSFATALLRSGYDIRTVQDLLGHSDVSTTMIYTHVLKVGGAGVRSPLDALPPLTSER
>49
MKTATAPLPPLRSVKVLDQLRERIRYLHYSLRTEQAYVHWVRAFIRFHGVRHPATLGSSEVEAFLSWLANERKVSVSTHRQALAALLFFYGKVLCTDLPWLQEIGRPRPSRRLPVVLTPDEVVRILGFLEGEHRLFAQLLYGTGMRISEGLQLRVKDLDFDHGTIIVREGKGSKDRALMLPEGTVAKLAMRQPFVLFKGLTFQKLCLPGAFRPGDHHNKMLRPGLCVVHASPQYL
>50
MKTATAPLPPLRSVKVLDQLRERIRYLHYSLPTEQAYVHWVRAFIRFHGVRHPATLGSSEVEAFLSWLANERKVSVSTHRQALAALLFFYGKVLCTDLPWLQEIGRPRPSRRLPVVLTPDEVVRILGFLEGEHRLFAQLLYGTGMRISEGLQLRVKDLDFDHGTIIVREGKGSKDRALMLPESLAPSLREQLSRARAWWLKDQAEGRSGVALPDALERKYPRAGHSWPWFWVFAQHTHSTDPRSGVVRRHHMYDQTFQRAFKRAVEGTVAKLAMRQPFVLFKGPLNKTKGCLIANFATVPKISLISKHKTKVV
>51
MKTATAPLPPLRSVKVLDQLRERIRYLHYSLRTEQAYVNWVRAFIRFHGVRHPATLGSSEVEAFLSWLANERKVSVSTHRQALAALLFFYGKVLCTDLPWLQEIGRPRPSRRLPVVLTPDEVVRILGFLEGEHRLFAQLLYGTGMRISEGLQLRVKDLDFDHGTIIVREGKGSKDRALMLPESLAPSLREQLSRARAWWLKDQAEGRSGVALPDALERKYPRAGHSWPWFWVFAQHTHSTDPRSGVVRRHHMYDQTWHCCKVSDEAAFCLIQRPYISKTLLTRRISPRGSP
>52
MKTATAPLPPLRSVKVLDQLRERIRYLHYSLPTEQAYVHWVRAFIRFHGVRHPATLGSSEVEAFLSWLANERKVSVSTHRQALAALLFFYGKVLCTDLPWLQEIGRPRPSRRLPVVLTPDEVVRILGFLEGEHRLFAQLLYGTGMRISEGLQLRVKDLDFDHGTIIVREGKGSKDRALMLPESLAPSLREQLSRARAWWLKDQAEGRSGVALPDALERKYPRAGHSWPWFWVFAQHTHSTDPRSGVVRRHHMYDQTFGTVAKLAMRQPFVLFKGLTFQKLCLPGAFRPGDHHNKMLRPGLCVVHASPQYL
>53
MSNSPFLNSIRTDMRQKGYALKTEKTYLHWIKRFILFHKKRHPQTMGSEEVRLFLSSLANSRHVAINTQKIALNALAFLYNRFLQQPLGDIDYIPASKPRRLPSVISANEVQRILQVMDTRNQVIFTLLYGAGLRINECLRLRVKDFDFDNGCITVHDGKGGKSRNSLLPTRLIPAIK
>54
MKSLFLTMIKDHMYSKRYAKSTIEAYLFWIAAYIRFNNMQHPSSMGDTQVELYLNHLVNSQNVAQGTQAQALNALSFLYKEIIKSPLSLSLDFVKSERPRKLPVVLTQTEVSALFKHCITKHYLACALLYGSGMRLMEVLRLRIQDIDFDYNCVRIWDGKGGKNRVVTLAGELIPQIRTQIQLVDNYLQLDLNNPLFCGVYMPHLLRKKYPNHNKQLGWQYLFPSYKLSIDPESKQLRRHHIDEKQLQRAVKKAAFNAHINKHVTPHTLRHSFATHLLQSGADIRTVQTQLGHSDIRTTQIYTHVLQQGANGVISPFSRL
>55
MSPPQNGVILLISMPYLDLASLSSGVTKKVSSNTTSIINKGAYMTRSPFLESIRQVMRTKHYSIQTEKTYLLWIKRFILFNKKQHPKNMGEQEVTNFLTYLAVNRQVTASTQNLALCAIVFMYKHILQRELTLLPDTIKARAPKRVPSVLSHNEAMSIINQLSGSYKLMFSLLYGCGLRKAELLMLRVKDIDFESRNVYVFRGKGGKDRVKMLPEKLVEPLKLHIEKVRDLHEKDLCEGEGKTSLPSGLARKYPYAISDFKWQFIFPSSVRCKHPVDGYVCRHHLHWTSLTKKLRSAVIRSGVQKHVTAHIFRHSFATQLLKAGTDIRTVQELLGHSDLKTTQIYTHVIGQHSSGTISPIDR
>56
MSNSPFLNSIRTDMRQKGYALKTEKTYLHWIKRFILFHKKRHPQTMGSEEVRLFLSSLANSRHVAINTQKIALNALAFLYNRFLQQPLGDIDYIPASKPRRLPSVISANEVQRILQVMDTRNQVIFTLLYGAGLRINECLRLRVKDFDFDNGCITVHDGKGGKSRNSLLPTRLIPAIKXLIEQARLIQQDDNLQGVGPSLPFALDHKYPSAYRQAAWMFVFPSSTLCNHPYNGKLCRHHLHDSVARKALKAAVQKAGIVSKRVTCHTFRHSFATHLLQAGRDIRTVQELLGHNDVKTTQIYTHVLGQHFAGTTSPADGLMLLINQ
>57
MSNSPFLNSIRTDMRQKGYALKTEKTYLHWIKRFILFHKKRHPQTMGSEEVRLFLSSLANSRHVAINTQKIALNALAFLYNRFLQQPLGDIDYIPASKPRRLPSVISANEVQRILQVMDTRNQVIFALLYGAGLRINECLRLRVKDFDFDNGCITVHDGKGGKSRNSLLPTRLISAIKQLIEQARLIQQDDNLQGVGPSLPFALDRKYPSAYRQAAWMFVFPSSTLCNHPYNGKLCRHHLHDSVARKALKAAVQKAGIVSKRVTCHTFRHSFATHLLQAGRDIRTVQELLGHTDVKTTQIYTHVLGQHFAGTTSPADGLMLLINQ
>58
MSNSPFLNSIRTDMRQKGYALKTEKTYLHWIKRFILFHKKRHPQTMGSEEVRLFLSSLANSRHVAINTQKIALNALAFLYNRFLQQPLGDIDYIPASKPRRLPSVISANEVQRILQVMDTRNQVIFALLYGAGLRINECLRLRVKDFDFDNGCITVHDGKGGKSRNSLLPTRLIPVIKQLIEQARLIQQDDNLQGVGPSLPFALDRKYPSAYRQAAWMFVFPSSTLCNHPYNGKLCRHHLHDSVARKALKAAVQKAGIVSKRVTCHTFRHSFATHLLQAGRDIRTVQELLGHTDVKTTQIYTHVLGQHFAGTTSPADGLMLLINQ
>59
MSNSPFLNSIRTDMRQKGYALKTEKTYLHWIKRFILFHKKRHPQTMGSEEVRLFLSSLANSRHVAINTQKIALNALAFLYNRFLQQPLGDIDYIPASKPRRLPSVISANEVQRILQVMDTRNQVIFTLL
>60
MNRYNGSAKPDWVPPRSIKLLDQVRERVRYLHYSLQTEKAYVYWAKAFVLWTARSHGGFRHPREMGQAEVEGFLTMLATEKQVAPATHRQALNALLFLYRQVLGMELPWMQQIGRPPERKRIPVVLTVQEVQTLLSHMAGTEALLAALLYGSGLRLREALGLRVKDVDFDRHAIIVRSGKGDKDRVVMLPRALVPRLRAQLIQVRAVWGQDRATGRGGVYLPHALERKYPRAGESWAWFWVFPSAKLSVDPQTGVERRHHLFEERLNRQLKKAVVQAGIAKHVSVHTLRHSFATHLLQAGTDIRTVQELLGHSDVSTTMIYTHVLKVAAGGTSSPLDALALHLSPG
>61
MNRYNRNDKPDWVPPRSIKLLDQVRERVRYLHYILQTEKAYVYWAKAFVLWTARSHGGFRHPREMGQAEVEGFLTMLATEKQVAPATHRQALNALLFLYRQVLGMELPWMQQIGRPPERKRIPVVLTVQEVQTLLSHMAGTEALLAALLYGSGLRLREALGLRVKDVDFDRHAIIVRSGKGDKDRVVMLPRALVPRLRAQLIQVRAVWGQDRATGRGGVYLPHALERKYPRAGESWAWFWVFPSAKLSVDPQTGVERRHHLFEERLNRQLKKAVVQAGIAKHVSVHTLRHSFATHLLQAGTDIRTVQELLGHSDVSTTMIYTHVLKVAAGGTSSPLDALALHLSPG
>62
MNRYNRNDKPDWVPPRSIKLLDQVRERVRYLHYSLQTEKAYVYWAKAFVLWTARSHGGFRHPREMGQAEVEGFLTMLATEKQVAPATHRQALNALLFLYRQVLGMELPWMQQIGRPPERKRIPVVLTVQEVQTLLSHMAGTEALLAALLYGSGLRLREALGLRVKDVDFDRHAIIVRSGKGDKDRVVMLPRALVPRLRAQLIQVRAVWGQDRATGRGGVYLPHALERKYPRAGESWAWFWVFPSAKLSVDPQTGVERRHHLFEERLNRQLKKAVVQAGIAKHVSVHTLRHSFATHLLQAGTDIRTVQELLGHSDVSTTMIYTHVLKVAAGGTSSPLDALALHLSPG
>63
MNRYNRNDKPDWFPPRSIKLLDQVRERVRYLHYSLQTEKAYVYWAKAFVLWTARSHGGFRHPREMGQAEVEGFLTMLATEKQVAPATHRQALNALLFLYRQVLGMELPWMQQIGRPPERKRIPVVLTVQEVQTLLSHMAGTEALLAALLYGSGLRLREALGLRVKDVDFDRHAIIVRSGKGDKDRVVMLPRALVPRLRAQLIQVRAVWGQDRATGRGGVYLPHALERKYPRAGESWAWFWVFPSAKLSVDPQTGVERRHHLFEERLNRQLKKAVVQAGIAKHVSVHTLRHSFATHLLQAGTDIRTVQELLGHSDVSTTMIYTHVLKVAAGGTSSPLDALALHLSPG
>64
MKTATAPLPPLRSVKVLDQLRERIRYLHYSLRTEQAYVNWVRAFIRFHGVRHPATLGSSEVEAFLSWLANERKVSVSTHRQALAALLFFYGKVLCTDLPWLQEIGRPRPSRRLPVVLTPDEVVRILGFLEGEHRLFAQLLYGTGMRISEGLQLRVKDLDFDHGTIIVREGKGSKDRALMLPESLAPSLREQLSRARAWWLKDQAEGRSGVALPDALERKYPRAGHSWPWFWVFAQHTHSTDPRSGVVRRHHMYDQTFQRAFKRAVEQAGITKPATPHTLRHSFATALLRSGYDIRTVQDLLGHSDVSTTMIYTHVLKVGGAGVRSPLDALPPLTSER
>65
MKTATAPLPPLRSVKVLDQLRERIRYLHYSLRTEQAYVNWVRAFIRFHGVRHPATLGSSEVEAFLSWLANERKVSVSTHRQALAALLFFYGKVLCTDLPWLQEIGRPRPSRRLPVVLTPDEVVRILGFLEGEHRLFAQLLYGTGMRISEGLQLRVKDLDFDHGTIIVREGKGSKDRALMLPESLAPSLREQLSRARAWWLKDQAEGRSGVALPDALERKYPRAGHSWPWFWVFAQHTHSTDPRSGVVRRHHMYDQTFQRAFKRAVEQAGITKPATPHTLRHSFATALLRSGYDIRTVQDLLGHSDVSTTMIYTHVLKVGGAASNGRLRKVLPASADGRQQPVVA
>66
MKTATAPLPPLRSVKVLDQLRERIRYLHYSLRTEQAYVHWVRAFIRFHGVRHPATLGSSEVEAFLSWLANERKVSVSTHRQALAALLFFYGKVLCTDLPWLQEIGRPRPSRRLPVVLTPDEVVRILGFLEGEHRLFAQLLYGTGMRISEGLQLRVKDLDFDHGTIIVREGKGSKDRALMLPESLAPSLREQLSRARAWWLKDQAEGRSGVALPDALERKYPRAGHSWLWFWVFAQHTHSTDPRSGVVRRHHMYDQTFQRAFKRAVEQAGITKPATPHTLRHSFATALLRSGYDIRTVQDLLGHSDVSTTMIYTHVLKVGGAGVRSPLDALPPLTSER
>67
MKTATAPLPPLRSVKVLDQLRERIRYLHYSLRTEQAYVNWVRAFIRFHGVRHPATLGSSEVEAFLSWLANERKVSVSTHRQALAALLFFYGKVLCTDLPWLQEIGRPRPSRRLPVVLTPDEVVRILGFLEGEHRLFAQLLYGTGMRISEGLQLRVKDLDFDHGTIIVREGKGSKDRALMLPESLAPSLREQLSRARAWWLKDQAEGRSGVALPDALERKYPRAGHSWPWFWVFAQHTHSTDPRSGVVRRHHM
>68
MKTATAPLPPLRSVKVLDQLRERIRYLHYSLPTEQAYVNWVRAFIRFHGVRHPATLGSSEVEAFLSWLANERKVSVSTHRQALAALLFFYGKVLCTDLPWLQEIGRPRPSRRLPVVLTPDEVVRILGFLEGEHRLFAQLLYGTGMRISEGLQLRVKDLDFDHGTIIVREGKGSKDRALMLPESLAPSLREQLSRARAWWLKDQAEGRSGVALPDALERKYPRAGHSWPWFWVFAQHTHSTDPRSGVVRRHHMYDQTFQRAFKRAVEQAGITKPATPHTLRHSFATALLRSGYDIRTVQDLLGHSDVSTTMIYTHVLKVGGAGVRSPLDALPPLTSER
>69
MKTATAPLPPLRSVKVLDQLRERIRYLHYSLPTEQAYVNWVRAFIRFHGVRHPATLGSSEVEAFLSWLANERKVSVSTHRQALAALLFFYGKVLCTDLPWLQEIGRPRPSRRLPVVLTPDEGHCCKVSDEAAFCLIQRPYISKTLLTRRISPRGSP
>70
MRISEGLQLRVKDLDFDHGTIIVREGKGSKDRALMLPESLAPSLREQLSRARAWWLKDQAEGRSGVALPDALERKYPRAGHSWPWFWVFAQHTHSTDPRSGVVRRHHMYDQTFQRAFKRAVEQAGITKPATPHTLRHSFATALLRSGYDIRTVQDLLGHSDVSTTMIYTHVLKVGGAGVRSPLDALPPLTSER
>71
MKPATAPLPPLRSVKVLDQLRERIRYLHYSLPTEQAYVNWVRAFIRFHGVRHPATLGSSEVEAFLSWLANERKVSVSTHRQALAALLFFYGKVLCTDLPWLQEIGRPRPSRRLPVVLTPDEVVRILGFLEGEHRLFAQLLYGTGMRISEGLQLRVKDLDFDHGTIIVREGKGSKDRALMLPESLAPSLREQLSRARAWWLKDQAEGRSGVALPDALERKYPRAGHSWPWFWVFAQHTHSTDPRSGVVRRHHMYDQTFQRAFKRAVEGTVAKLAMRQPFVLFKGLTFQKLCLPGAFRPGDHHNKMLRPGLCVVHASPQYL
>72
MKTATAPLPPLRSVKVLDQLRERIRYLHYSLRTEQAYVHWVRAFIRFHGVRHPATLGSSEVEAFLSWLANERKVSVSTHRQALAALLFFYGKVLCTDLPWLQEIGRPRPSRRLPVVLTPDEVVRILGFLEGEHRLFAQLLYGTGMRISEGLQLRVKDLDFDHGTIIVREGKGSKDRALMLPESLAPSLREQGN
>73
MKTATAPLPPLRSVKVLDQLRERIRYLHYSLRTEQAYVHWVRAFIRFHGVRHPATLGSSEVEAFLSWLANERKVSVSTHRQALAALLFFYGKVLCTDLPWLQEIGRPRPSRRLPVVLTPDEVVRILGFLEGEHRLFAQLLYGTGMRISEGLQLRVKDLDFDHGTIIVREGKGSKDRALMLPESLAPSLREQLSRARAWWLKDQAEGRSGVALPDALERKYPRAGHSWPWFWVFAQHTHSTDPRSGVVRRHHMYDQTGTVAKLAMRQPFVLFKGLTFQKLCLPGAFRPGDHHNKMLRPGLCVVHASPQYL
>74
MKTATAPLPPLRSVKVLDQLRERIRYLHYSLRTEQAYVNWVRAFIRFHGVRHPATLGSSEVEAFLSWLANERKVSVSTHRQALAALLFFYGKVLCTDLPWLQEIGRPRPSRRLPVVLTPDEVVRILGFLEGEHRLFAQLLYGTGMRISEGLQLRVKDLDFDHGTIIVREGKGSKDRALMLPESLAPSLREQLSRARAWWLKDQAEGRSGVALPDALERKYPRAGHSWPWFWVFAQHTHSTDPRSGVVRRHHMYDQTFQRAFKRAVEQAGISKPATPHTLRHSFATALLRSGYDIRTVQDLLGHSDVSTTMIYTHVLKVGGAGVRSPLDALPPLTSER
>75
MKTATAPLPPLRSVKVLDQLRERIRYLHYSLRTEQAYVHWVRAFIRFHGVRHPATLGSSEVEAFLSWLANERKVSVSTHRQALAALLFFYGKVLCTDLPWLQEIGRPRPSRRLPVVLTPDEVVRILGFLEGEHRLFAQLLYGTGMRISEGLQLRVKDLDFDHGTIIVREGKGSKDRALMLPESLAPSLREQLSRARAWWLKDQAEGRSGVALPDALERKYPRAGHSWPWFWVFAQHTHSTDPRSGVVRRHHMYDQTFQRAFKRAVEQAGITKPATPHTLRHSFATALLRSGYDIRTVQDLLGHSDVSTTMIYTHVLKVGGAGVRSPLDTLPPLTSER
>76
MKTATAPLPPLRSVKVLDQLRERIRYLHYSLRTEQAYVHWVRAFIRFHGVRHPATLGSSEVEAFLSWLANERKVSVSTHRQALAALLFFYGKVLCTDLPWLQEIGRPRPSRRLPVVLTPDEVVRILGFLEGEHRLFAQLLYGTGMRISEGLQLRVKDLDFDHGTIIVREGKGSKDRALMLPESLAPSLREQLSRARAWWLKDQAEGRSGVALPDALERKYPRAGHSWLKSANTAAVTSK
>77
MKTATAPLPPLRSVKVLDQLRERIRYLHYSLRTEQAYVHWVRAFIRFHGVRHPATLGSSEVEAFLSWLANERKVSVSTHRQALAALLFFYGKVLCTDLPWLQEIGRPRPSRRLPVVLTPDEVVRILGFLEGEHRLFAQLLYGTGMRISEGLQLRVKDLDFDHGTIIVREGKGSKDRALMLPESLAPSLREQLSRARAWWLKDQAEGRSGVALPDALERKYPRAGHSWPWFWFFAQHTHSTDPRSGVVRRHHMYDQTFQRAFKRAVEQAGITKPATPHTLRHSFATALLRSGYDIRTVQDLLGHSDVSTTMIYTHVLKVGGAGVRSPLDALPPLTSER
>78
MKTATAPLPPLRSVKVLDQLRERIRYLHYSLRTEQAYVHWVRAFIRFHGVRHPATLGSSEVEAFLSWLANERKVSVSTHRQALAALLFFYGKVLCTDLPWLQEIGRPRPSRRLPVVLTPDEVVRILGFLEGEHRLFAQLLYGTGMRISEGLQLRVKDLDFDHGTIIVREGKGSKDRALMLPESLAPSLREQLSRARAWWLKDQAESRSGVALPDALERKYPRAGHSWPWFWVFAQHTHSTDPRSGVVRRHHMYDQTFQRAFKRAVEQAGITKPATPHTLRHSFATALLRSGYDIRTVQDLLGHSDVSTTMALLQS
>79
MKTATAPLPPLRSVKVLDQLRERIRYLHYSLPTEQAYVHWVRAFIRFHGVRHPATLGSSEVEAFLSWLANERKVSVSTHRQALAALLFFYGKVLCTDLPWLQEIGRPRPSRRLPVVLTPDEVVRILGFLEGEHRLFAQLLYGTGMRISEGLQLRVKDLDFDHGTIIVREGKGSKDRALMLPESLAPSLREQLSRARAWWLKDQAEGRSGVALPDALERKYPRAGHSWPWFWVFAQHTHSTDPRSGVVRRHHMYDQTFQRAFKRAVEQAGITKPATPHTLRHSFATALLRRALLQS
>80
MKTATAPLPPLRSVKVLDQLRERIRYLHYSLRTEQAYVNWVRAFIRFHGVRHPATLGSSEVEAFLSWLANERKVSVSTHRQALAALLFFYGKVLCTDLPWLQEIGRPRPSRRLPVVLTPDEVVRILGFLEGEHRLFAQLLYGTGMRISEGLQLRVKDLDFDHGTIIVREGKGSKDRALMLPESLAPSLREQLSRARAWWLKDQAEGRSGVALPDALERKYPRSGHSWPWFWVFAQHTHSTDPRSGVVRRHHMYDQTFQRAFKRAVEQAGITKPATPHTLRHSFATALLRSGYDIRTVQDLLGHSDVSTTMIYTHVLKVGGAGVRSPLDALPPLTSER
>81
MKTATAPLPPLRSVKVLDQLRERIRYLHYSLRTEQAYVHWVRAFIRFHGVRHPATLGSSEVEAFLSWLANERKVSVSTHRQALAALLFFYGKVLCTDL
>82
MKTATAPLPPLRSVKVLDQLRERIRYLHYSLRTEQAYVHWVRAFIRFHGVRHPATLGSSEVEAFLSWLANERKVSVSTHRQALAALLFFYGKVLCTDLPWLQEIGRPRPSRRLPVVLTPDEVVRILGFLEGEHRLFAQLLYGTGMRISEGLQLRVKDLDFDHGTIIVREGKGSKDRALMLPERHCCK
>83
MKTATAPLPPLRSVKVLDQLRERIRYLHYSLRTEQAYVHWVRAFIRFHGVRHPATLGSSEVEAFLSWLANERKVSVSTHRQALAALLFFYGKVLCTDLPWLQEIGRPRPSRRLPVVLTPDEVVRILGFLEGEHRLFAQLLYGTGMRISEGLQLRVKDLDFDHGTIIVREGKG
>84
MKTATAPLPPLRSVKVLDQLRERIRYLHYSLRTEQAYVNWVRAFIRFHGVRHPATLGSSEVEAFLSWLANERKVSVSTHRQALAALLFFYGKVLCTDLPWLQEIGRPWPSRRLPVVLTPDEVVRILGFL
>85
MKTATAPLPPLRSVKVLDQLRERIRYLHYSLRTEQAYVHWVRAFIRFHGVRHPATLGSSEVEAFLSWLANERKVSVSTHRQALAALLFFYGKVLCTDLPWLQEIGRPRPSRRLPVVLTPDEVVRILGFLEGEHRLFAQLLYGTGMRISEGLQLRVKDLDFD
>86
MKPATAPLPPLRSVKVLHQLRERIRYLHYSLRTEQAYVHWVRAFIRFHGVRHPATLGSSEVEAFLSWLANERKVSVSTHRQALAALLFFYGKVLCTDLPWLQEIGRPRPSRRLPVVLTPDEVVRILGFLEGEHRLFAQLLYGTGMRISEGLQLRVKDLDFDKG
>87
MKTATAPLPPLRSVKVLDQLRERIRYLHYSLRTEQAYVNWVRAFIRFHGVRHPATLGSSEVEAFLSWLANERKVSVSTHRQALAALLFFYGKVLCTDLPWLQEIGRPRPSRRLPVVLTPDEVVRIPGFL
>88
MKTATAPLPPPRSVKILDQLRERIRYLHYSLPTEQAYVHWVRAFIRFHGVRHPATLGSSEVEAFLSWLANERKVSVSTQRQALAALLFFYGKVLCTDLPWLQEIGRPRPSRRLPVVLTPDEVVRILGFLEGEHRLFAQLLYGTGMRISEGLQL
>89
MKTATAPLPPLRSVKVLDQLRERIRYFHYSLRTEQAYVHWVRAFIRFHGVRHPATLGSSEVEAFLSWLANERKVSVSTHRQALAALLFFYGKVLCTDLPWLQEIGRPRPSRRLPVVLTPDEVVRILGFLEGEHRLFAQLLYGTGMRISEGLQLRVKDLDFDHGTIIVREGKGSKDRALMLPESLAPSLREQLSRARAWWLKDQAEGRSGVALPDALERKYPRAGHSWPWFWVFAQHTHSTDPRSGVVRRHHMYDQTFQRAFKRAVEQAGITKPATPHTLRHSFATALLRSGYDIRTVQDLLGHSDVSTTMIYTHVLKVGGAGVRSPLDALPPLTSER
>90
MKTATAPLPPLRSVKVLDQLRERIRYLHYSLRTEQAYVHWVRAFIRFHGVRHPATLGSSEVEAFLSWLANERKVSVSTHRQALAALLFFYGKVLCTDLPWLQEIGRPRPSRRLPVVLTPDEVVRILGFLEGEHRLFAQLLYGTGMRISEGLQLRVKDLDFDHGTIIVREGKGSKDRALMLPESLAPTLREQLSRARAWWLKDQAEGRSGVALPDALERKYPRAGHSWPWFWVFAQHTHSTDPRSGVVRRHHMYDQTFQRAFKRAVEQAGITKPATPHTLRHSFATALLRSGYDIRTVQDLLGHSDVSTTMIYTHVLKVGGAGVRSPLDALPPLTSER
>91
MKTATAPLPPLRSVKVLDQLRERIRYLHYSLRTGQGYVNWVCAFIRFHGVGHPATLGSSEVEAFLFWLAHERKVSVSTHCQALAALLFFYGKVLCTDLPWLQEIGRPRPLRRLPVVLTPDEVVCILGFLEGEHRLFAQLLYGTGMRISEGLQLRVKDLDFDHGTIIVREGKGSKDRALMLPESLAPSLREQLSRARAWWLKDQAEGRSGVALPDALERKYPRAGHSWPWFWVFAQHTHSTDPRSGVVRRHHMYDQTFQRAFKRAVEQAGITKPATPHTLRHSFATALLRSGYDIRTVQDLLGHSDVSTTMIYTHVLKVGGAGVRSPLDALPPLTSER
>92
MKTATAPLPPLRSVKVLDQLRERIRYLHYSLRTEQAYVNWVRAFIRFHGVRHPATLGSSEVEAFLSWLANERKVSVSTHRQALAALLFFYGKVLCTDLPWLQEIGRPRPSRRLPVVLTPDEVVRILGFLEGEHRLFAQLLYGTGMRISEGLQLRVKDLDFDKGEFCRYPSHWRPLEHASRGPNSPYSESYYNS
>93
MKTATAPLPPLRSVKVLDQLRERIRYLHYSLRTEQAYVHWVRAFIRFHGVRHPATLGSSEVEAFLSWLANERKVSVSTHRQALAALLFFYGKVLCTDLPWLQEIGRPRPSRRLPVVLTPDEV
>94
MKTATAPLPPLRSVKVLDQLRERIRYLHYSLRTEQAYVHWVRAFIRFHGVRHPATLGSSEVEAFLSWLANERKVSVSTHRQALAALLFFYGKVLCTDLPWLQEIGRPRPSRRLPVVLTPDEVVRILGFLEGEHRLFAQLLYGTGMRISEGLQLRVKDLDFDHGTIIVREGKGSKDRALMLPESLAPTLREQLSRARAWWLKDQAEGRSGVALPDALERKYPRAGHSWPWFWVFAQHTHSTDPRSGVVRRHHMYDQTFQRAFKRAVEQAGITKPATPHTLRHSFATALLRSGYDIRTVQDLLGHSDVSTTMIYTHVLKVGGAGVRSPLDALPPLTSE
>95
MKTATAPLPPLRSVKVLDQLRERIRYLHYSLRTEQAYVNWVRAFIRFHGVRHPATLGSSEVEAFLSWLANERKVSVSTHRQALAALLFFYGKVLCTDLPWLQEIGRPRPSRRLPVVLTPDEVVRILGFLEGEHRLFAQLLYGT
>96
MKTATAPLPPLRSVKVLDQLRERIRYLHYSLRTEQAYVNWVRAFIRFHGVRHPATLGSSEVEAFLSWLANERKVSVSTHRQALAALLFFYGKVLCTDLPWLQEIGRPRPSRRLPVVLTPDEVVRILGFLEGEHRLFAQLLYGTGMRISEGLQLRVKDLDFDHGTIIVR
>97
MKTATAPLPPLRSVKVLDQLRERIRYLHYSLRTEQAYVNWVRAFIRFHGVRHPATLGSSEVEAFLSWLANERKVSVSTHRQALAALLFFYGKVLCTDLPWLQEIGRPRPSRRLPVVLTPDEVVRILGFLEGEHRLFAQLLYGTGMRISEGLQLRVKDLDFDHGTIIVREGKGSKDRALMLPESLAPSLREQLSRARAWWLKDQAEGRSGVALPDALERKYPRAGHSWPWFWVFAQHTHSTDPRSGVVRRHHMYDQTFQRAFKRAVEQAGITKPATPHTLRHSFATALLRSGYDIRTVQDLLGHSDVSTTMIYTHVLKVGG
>98
MKTATAPLPPLRSVKVLDQLRERIRYLHYSLRTEQAYVNWVRAFIRFHGVRHPATLGSSEVEAFLSWLANERKVSVSTHRQALAALLFFYGKVLCTDLPWLQEIGRPRPSRRLPVVLTPDEVVRILGFL
>99
MKTATAPLPPLRSVKVLDQLRERIRYLHYSLRTEQAYVNWVRAFIRFHGVRHPATLGSSEVEAFLSWLANERKVSVSTHRQALAALLFFYGKVLCTDLPWLQEIGRPRPSRRLPVVLTPDEVVRILGFLEGEHRLFAQLLYGTGMRISEGLQLRVKDLDFDHGTIIVREGKGSKDRALMLPESLAPTLREQLSRARAWWLKDQAEGRSGVALPDALERKYPRAGHSWPWFWVFAQHTHSTDPRSGVVRRHHMYDQTFQRAFKRAVEQAGITKPATPHTLRHSFATALLRSGYDIRTVQDLLGHSDVSTTMIYTHVLKVGGAGVRSPLDALPPLTSER
>100
MKTATAPLPPLRSVKVLDQLRERIRYLHYSLRTEQAYVNWVRAFIRFHGVRHPATLGSNEVEAFLSWLANERKVSVSTHRQALAALLFFYGKVLCTDLPWLQEIGRPRPSRRLPVVLTPDEVVRILGFL
>101
MKTATAPLPPLRSVKVLDQLRERIRYLHYSLRTEQAYVNWVRAFIRFHGVRHPATLGSSEVEAFLSWLANERKVSVSTHRQALAALLFFYGKVLCTDLPWLQEIGRPRPSRRLPVVLTPDEVVRILGFLEGEHRLFAQLLYGTGMRISEGLQLRVKDLDFDHGTIIVREGKGSKDRALMLPEAVAPSLREQLSRARAWWLKDQAEGRSGVALPDALERKYPRAGHSWPWFWVFAQHTHSTDPRSGVVRRHHMYDQTFQRAFKRAVEQAGITKPATPHTLRHSFATALLRSGYDIRTVQDLLGHSDVSTTMIYTHVLKVGGAGVRSPLDAMPPVH
>102
MKTATAPLPPLRSVKVLDQLRERIRYLHYSLPTEQAYVHWVRAFIRFHGVRHPATLGSSEVEAFLSWLANERKVSVSTHRQALAALLFFYGKVLCTDLPWLQEIGRPRPSRRLPVVLTPDEVVRILGFLEGEHRLFAQLLYGTGMRISEGLQLRVKDLDFDHGTIIVREGKGSKDRALMLPES
>103
MKTATAPLPPLRSVKVLDQLRERIRYLHYSLRTEQAYVHWVRAFIRFHGVRHPATLGSSEVEAFLSWLANERKVSVSTHRQALAALLFFYGKVLCTDLPWLQEIGRPRPSRRLPVVLTPDEVVRILGFLEGEHRLFAQLLYGTGMRISEGLQLRVKDLDFDHGTIIVREGKGSKDRALMLPE
>104
MKTATAPLPPLRSVKVLDQLRERIRYLHYSLPTEQAYVHWVRAFIRFHGVRHPATLGSSEVEAFLSWLANERKVSVSTHRQALAALLFFYGKVLCTDLPWLSGDRKTSAVAALAGGADPRMKWFASSVSGRRASLSP
>105
VKDLDFDHGTIIVREGKGSKDRALMLPESLAPSLREQLSRARAWWLKDQAEGRSGVALPDALERKYPRAGHSWPWFWVFAQHTHSTDPRSGVVRRHHMYDQTSQRAFKRAVEQAGITKPATPHTLRHSFATALLRSGYDIRTVQDLLGHSDVSTTMIYTH
>106
MKTATAPLPPLRSVKVLDQLRERIRYLHYSLRTEQAYVHWVRAFIRFHGVRHPATLGSSEVEAFLSWLANERKVSVSTHRQALAALLFFYGKVLCTDLPWLQEIGRPRPSRRLPVVLTPDEVVRILGFLEGEHRLFAQLLYGTGMRISEGLQ
>107
MKTATAPLPPLRSVKVLDQLRERIRYLHYSLRTEQAYVNWVRAFIRFHGVRHPATLGSSEVEAFLSWLANERKVSVSTHRQALAALLFFYGKVLCTDLPWLQEIGRPRPSRRLPVVLTP
>108
MKTATAPLPPLRSVKVLDQLRERIRYLHYSLRTEQAYVHWVRAFIRFHGVRHPATLGSSEVEAFLSWLANERKVSVSTHRQALAALLFFYGKVLCTDLPWLQEIGRPRPSRRLPVVLTPDEVVRILGFLEGEHRLFAQLLYGTGMRISEGLQLRVKDLDFDHGTIIVREGKGSKDRALMLPESLAPSLREQLSRARAWWLKDQAEGRSGVALPDALERKYPRAGHSWPWFWVFAQHTHSTDPRSGVVR
>109
MKTATAPLPPLRSVKVLDQLRERIRYLHYSLRTEQAYVHWVRAFIRFHGVRHPATLGSSEVEAFLSWLANERKVSVSTHRQALAALLFFYGKVLCTDLPWLQEIGRPRPSRRLPVVLTPDEVVRILGFLEGEHRLFAQLLYGTGMRISEGLQLRVKDLDFDHGTIIVREGKGSKDRALMLPESLAPSLREQLSRARAWWLKDQAEGRSGVALPDALERKYPRAGHSWPWFWVFAQHTHSTDPRSGVVRRHHMYDQTFQRAFKRAVEQAGITKPATPHTLRHSFATALLRSGYDIRT
>110
MKTATAPLPPLRSVKVLDQLRERIRYLHYSLRTEQAYVNWVRAFIRFHGVRHPATLGSSEVEAFLSWLANERKVSVSTHRQA
>111
MKTATAPLPPLRSVKVLDQLRERIRYLHYSLRTEQAYVNWVRAFIRFHGVRHPATLGSSEVEAFLSWLANERKVSVSTHRQALAALLFFYGKVLCTDLPWLQEIGRPRPSRRLPVVLTPDEVVRILGFLEGEHRLFAQLLYGTGMRISEGLQLRVKDLDFDHGTIIVREGKGSKDRALMLPES
>112
MKTATAPLPPLRSVKVLDQLRERIRYLHYSSRTEQAYVNWVRAFIRFHGVRHPATLGSSEVEAFLSWLANERKVSVSTHRQALAALLFFYGKVLCTDLPWLQEIGRPRPSRRLPVVLTPDEVVRILGFLEGEHRLFAQLLYGTGMRISEGLQLRVKDLDFDHGTIIVREGKGSKDRALMLPESLAPSLREQLSRARAWWLKDQAEGRSGVALPDALERKYPRAGHSWPWFWVFAQHTHSTDPRSGVVRRHHMYDQTFQRAFKRAVEQAGITKPATPHTLRHSFATALLRSGYDIRTVQDLLGHSDVSTTMIYTHVLKVGG
>113
MKTATAPLPPLRSVKVLDQLRERIRYLHYSLRTEQAYVHWVRAFIRFHGVRHPATLGSSEVEAFLSWLANERKVSVSTHRQALAALLFFYGKVLCTDLPWLQEIGRPRPSRRLPVVLTPDEVVRILGFLEGEHRLFAQLLYGTGMRISEGLQLRVKDLDFDHGTIIVREGKGSKDRALMLPESLAPSLREQLSRARAWWLKDQAEGRSGVALPDALERKYPRAGHSWPWFWVFAQHTHSTDPRSGVVRRHHMYDQTFQRAFKRAVEQAGITKPATPHTLRHSFATALLRSGLHIQ
>114
MKTATAPLPPLRSVKVLDQLRERIRYLHYSLRTEQAYVHWVRAFIRFHGVRHPATLGSSEVEAFLSWLANERKVSVSTHRQALAALLFFYGKVLCTDLPWLQEIGRPRPSRRLPVVLTPDEVVRILGFLEGEHRLFAQLLYGTGMRISEGLQLRVKDLDFDHGTIIVREGKGSKDRALMLPESLAPSLREQLSRARAWWLKDQAEGRSGVALPDALERKYPRAGHSWPWFWVFAQHTHSTDPRSGVVRRHHMYDQTFQRAFKRAVEQAGITKPATPHTLRHSFATALLRSGYDIRTVQDLLGHSDVSTTMIYTHVLKVGGAGVRSPLDALPPLTIER
>115
MKTATAPLPPLRSVKVLDQLRERIRYLHYSLPTEQAYVHWVRAFIRFHGVRHPATLGSSEVEAFLSWLANERKVSVSTHRQALAALLFFYGKVLCTDLPWLQEIGRPRPSRRLPVVLTPD
>116
MKTATAPLPPLRSVKVLDQLRERIRYLHYSLRTEQAYVNWVRAFIRFHGVRHPATLGSSEVEAFLSWLANERKVSVSTHRQALAALLFFYGKVLCTDLPWLQEIGRPRPSRRLPVVLTPDEVVRILGFLEGEHRLFAQLLYGTGMRISEGLQLRVKDLDFDHGTIIVREGKGSKDRALMLPESLAPSLREQLSRARAWWLKDQAEGRSGVALPDALERKYPRAGHSWPWFWVFAQHTHSTDPRSGVVRRHHMYDQTFQRAFKRAVEQAGITKPATPHTLRHSFATALLRSGYDIRTVQDLLGHSD
>117
MKTATAPLPPLRSVKVLDQLRERIRYLHYSLRTEQAYVNWVRAFIRFHGVRHPATLGSSEVEAFLSWLANERKVSVSTHRQALAALLFFYGKVLCTDLPWLQEIG
>118
MKTSTAPLPPLRSVKVLDQLRERIRYLHYSLRTEQAYVHWVRAFIRFHGVRHPATLGSSEVEAFLSWLANERKVSASTHRQALAALLFFYGKVLCADLPWLQEIGRPRPSRRLPVVLTP
>119
MKTATAPLPPLRSVKVLDQLRERIRYLHYSLPTEQAYVHWVRAFIRFHGVRHPATLGSSEVEAFLSCLANERKVSVSTHRQALAALLFFYGKVLCTDLPWLQEIGRPRPSRRLPVVLTPDEVVRILGFLEGEHRLFAQLLYGTGMRISEGLQLRVKDLDFDHGTIIVREGKGSKDRALMLPESLAPSLREQLSRARAWWLKDQAEGRSGVALPDALERKYPRAGHSWPWFWVFAQHTHSTDPRSGVVRRHHMYDQTFQRAFKRAVEQAGITKPATPHTLRHSFATALLRSGYDIRTVQDLLGHSDVSTTMIYTHVLKVGGAGVRSPLDALPPLTSER
>120
MKTATAPLPPLRSVKVLDQLRERIRYLHYSLRTEQAYVHWVRAFIRFHGVRHPATLGSSEVEAFLSWLANERKVSVSTHRQALAALLFFYGKVLCTDLPWLQEIGRPRPSRRLPVVLTPDEVVRILGFLEGEHRLFAQLLYGTGMRISEGLQLRVK
>121
MKTATAPLPPLRSVKVLDQLRERIRYLHYSLRTEQAYVNWVRAFIRFHGVRHPATLGSSEVEAFLSWLANERKVSVSTHRQALAALLFFYGKVLCTD
>122
MKTATAPLPPLRSVKVLDQLRERIRYLHYSLPTEQAYVNWVRAFIRFHGVRHPATLGSSEVEAFLSWLANERKVSVSTHRQALAALLFFYGKVLCTDLPWLQEIGRPRPSRRLPVVLTP
>123
MKTATAPLPPLRSVKVLDQLRERIRYLHYSLRTEQAYVHWVRAFIRFHGVRHPATLGSSEVEAFLSWLANERKVSVSTHRQALAALLFFYGKVLCTDLPWLQEIGRPRPSRRLPVVLTPDEVVRI
>124
MKTATAPLPPLRSVKVLDQLRERIRYLHYSLRTEQAYVHWVRAFIRFHGVRHPATLGSSEVEAFLSWLANERKVSVSTHRQALAALLFFYGKVLCTDLPWLQEIGRPRPSR
>125
MKTATAPLPPLRSVKVLDQLRERIRYLHYSLPTEQAYVHWVRAFIRFHGVRHPATLGSSEVEAFLSWLANERKVSVSTHRQALAALLFFYGKVLCTDLPWLQEIGRPRPS
>126
MKTATAPLPPLRSVKVLDQLRERIRYLHYSLRTEQAYVHWVRAFIRFHGVRHPATLGSSEVEAFLSWLANERKVSVSTHRQALAALLFFYGKVLCTDLPWLQEIGRPRPSRRLPVVLTPDEVVRILGFLEGEHRLFAQLLYGTGMRISEGLQLRVKDLDSI
>127
TQNQALSALLFFYGLVLCTDLPWLPEILRPRPSRRLPVVLTPEEVCRILRFLEGEHRLFAQLLYGTGMPITEGLLLRIKDLDFDHCTIILREGKGSEDRALMLPESLVPSLREQLSRARAWWLKDQAEGRNGVALPDALERKYPRAGHSWPWFWVFAHHTHSTDPRSGVVRRHHMYDQTFQRAFKRAVQQAGITKPATPHTLRHSLATALLRSGYDIRTVQDLLGHSDVSTTMIYTHVL
>128
MKTATAPLPPLRSVKVLDQLRERIRYLHYSLPTEQAYVHWVRAFIRFHGVRHPATLGSSEVEAFLSWLANERKVSVSTHRQALAALLFFYGKVLCTDLPWLQEIGRPRPSRRLPVVLTPDEVVRILGFLEGEHRLFAQLLYGTGMRISEGLQLRVKDLDFDHGTIIVREGKGSKDRALMLPESLAPSLREQLSRARAWWLKDQAEGRSGVALPDALERKYPRAGHSWPWFWVFAQHTHSTDPRSGVVRRHHMYDQTFQRAFKRAVEQAGITKPATPHTLRHSFATALLRSGYDIRTVQDLLGHS
>129
LGSSEVEAFLSWLANERKVSVSTHRQALAALLFFYGKVLCTDLPWLQEIGRPRPSRRLPVVLTPDEVVRILGFLEGEHRLFAQLLYGTGMRISEGLQLRVKDLDFDHGTIIVREGKGSKDRALMLPESLAPSLREQLSRARAWWLKDQAEGRSGVALPDALERKYPRAGHSWPWFWVFAQHTHSTDPRSGVVRRH
>130
MKTATAPLPPLRSVKVLDQLRERIRYLHYSLRTEQAYVHWVRAFIRFHGVRHPATLGSSEVEAFLSWLANERKVSVSTHRQALAALLFFYGKVLCTDLPWLQEIGRPRPSRRLPVVL
>131
MKTATAPLPPLRSVKVLDQLRERIRYLHYSLRTEQAYVHWVRAFIRFHGVRHPATLGSSEVEAFLSWLANERKVSVSTHRQALAALLFFYGKVLCTDLPWLQEIGRPRPSRRLPVVLTPDEVVRILGFLEGEHRLFAQLLYGTGMRISEGLQLRVKDLDFDHGTIIVREGKGSKDRALMLPESLAPSLREQLSRARAWWLKDQAEGRSGVALPDALERKYPRAGHSWPWFWVFAQHTHSTDPRS
>132
MKTATAPLPPLRSVKVLDQLRERIRYLHYSLRTEQAYVNWVRAFIRFHGVRHPATLGSSEVEAFLSWLANERKVSVSTHRQALAALLFFYGKVLCTDLPWLQEIGRPRPSRRLPVVLTPDEVVRILGFLEGEHRLFAQLLYGTGMRISEGLQLRVKDLDFDHGTIIVREGKGSKDRALMLPESLAPSLREQLSRARAWWLKDQAEGRSGVALPDALERKYPRAGHSWPWFWVFAQHTHSTDPRSGVVRRHHMYDQTFQRAFKRAVEQAGITKPATPHTLRHSFATALLRSGYDIRTVQDLLGHSDVSTTMIYTHVLKVGGAGVSSPLDALPPLTSER
>133
MKTATAPLPPLRSVKVLDQLRERIRYLHYSLPTEQAYVHWVRAFIRFHGVRHPATLGSSEVEAFLSWLANERKVSVSTHRQALAALLFFYGKVLCTDLPWLQEIGRPRPSRRLPVVLTPDEVVRILG
>134
MKTATAPLPPLRSVKVLDQLRERIRYLHYSLPTEQAYVHWVRAFIRFHGVRHPATLGSSEVEAFLSWLANERKVSVSTHRQALAALLFFYGKVLCTDLPWLQEIGRPRPSRRLPVVLTPDEVVRIL
>135
MKTATAPLPPLRSVKVLDQLRERIRYLHYSLRTEQAYVNWVRAFIRFHGVRHPATLGSSEVEAFLSWLANERKVSVSTHRQALAALLFFYGKVLCTDLPWLQEIGRPRPSRRLPVVLTPDEVVRILGFLE
>136
MKTATAPLPPLRSVKVLDQLRERIRYLHYSLRTEQAYVHWVRAFIRFHGVRHPATLGSSEVEAFLSWLANERKVSVSTHRQALAALLFFYGKVLCTDLPWLQEIGRPRPSRRLPVVLTPDEVVRILGF
>137
MHYSLPTEQAYVHWVRAFIRFHGVRHPATLGSSEVEAFLSWLANERKVSVSTHRQALAALLFFYGKVLCTDLPWLQEIGRPRPSRRLPVVLTPDEVVRILGFLEGEHRLFAQLLYGTGMRISEGLQLRVKDLDFDHGTIIVREGKGSKDRALMLPESLAPSLREQLSRARAWWLKDQAEGRSGVALPDALERKYPRAGHSWPWFWVFAQHTHSTDPRSGVVRRHHMYDQTFQRAFKRAVEQAGITKPATPHTLRHSFATALLRSGYDIRTVQDLLGHSDVSTTMIYTHVLKVGGAGVRSPLDALPPLTSER
>138
MKTATAPLPPLRSVKVLDQLRERIRYLHYSLPTEQAYVHWVRAFIRFHGVRHPATLGSSEVEAFLSWLANERKVSVSTHRQALAALLFFYGKVLCTDLPWLQEIGRPRPSRRLPVVLTPDEVVRILGF
>139
MKTATAPLPPLRSVKVLDQLRERIRYLHYSLRTEQAYVHWVRAFIRFHGVRHPATLGSSEVEAFLSWLANERKVSVSTHRQALAALLFFYGKVLCTDLPWLQEIGRPRPSRRLPVVLTPDEVVRILGFLEGEHRLFAQLLYGTGMRISEGLQLRVKDLDFDHGTIIVREGKGSKDRALMLPESLAPSLREQLSRARAWWLKDQAEGRSGVALPDALERKYPRAGHSWPWFWVFAQHTHSTDPRSGVVRRHHMYDQTFQRAFKRAVEQAGITKPATPPTFRHSFATALLRSGYDIRTVQDLLGHSDVSTTMIYTHVLKVGGAGVRSPLDALPPLTSER
>140
MKTATAPLPPLRSVKVLDQLRERIRYLHYSLRTEQAYVHWVRAFIRFHGVRHPATLGSSEVEAFLSWLANERKVSVSTHRQALAALLFFYGKVLCTDLPWLQEIGRPRPSRRLPVVLTPDEVVRILGFLEGEHRLFAQLLYGTGMRISEGLQLRVKDLDFDHGTIIVREGKGSKDRALMLPESLAPSLREQLSRARAWWLKDQAEGRSGVALPDALERKYPRAGHSWPWFWVFAQHTHSTDPRSGVVRRHHMYDQTFQRAFKRAVEQAGITKPATPHTLRHSFATALLRSGYDIRTVQDL
>141
MKTATAPLPPLRSVKVLDQLRERIRYLHYSLRTEQAYVHWVRAFIRFHGVRHPATLGSSEVEAFLSWLANERKVSVSTHRQALAALLFFYGKVLCTDLPWLQEIGRPRPSRRLPVVLTPDEVVRILGFLEGEHRLFAQLLYGTGMRISEGLQLRVKDLDFDHGTIIVREGKGSKDRALMLPESLAPSLREQLSRARAWWLKDQAEGRSGVALPDALERKYPRAGHSWPWFWVFAQHTHSTDPRSGVVRRHHMYDQTFQRAFKRAVEQAGITKPATPHTLRHSFATALLRSGYDIRTVQDLLGHSDVSTTMIYRHCCK
>142
MLPESLAPSLREQLSRARAWWLKDQAEGRSGVALPDALERKYPRAGHSWPWFWVFAQHTHSTDPRSGVVRRHHMYDQTFQRAFKRAVEQAGITKPATPHTLRHSFATALLRSGYDIRTVQDLLGHSDVSTTMIYTHVLKVGGAGVRSPLDALPPLTSER
>143
LDFDHGTIIVREGKGSKDRALMLPESLAPSLREQLSRARAWWLKGQAEGRSGVALPDALERKYPRAGHSWPWFWVFAQHTHSTDPRSGVVRRHHMYDQTFQRAFKRAVEQAGITKPATPHTLRHSFATALLRSGYDIRTVQDLLGHSDVSTTMIYTHV
>144
LDFDHGTIIVREGKGSKDRALMLPESLAPSLREQLSRARAWWLKDQAEGRSGVALPDALEREYPRAGHSWPWFWVFAQHTHSTDPRSGVVRRHHMYDQTFQRAFKRAVEQAGITKPATPHTLRHPFATALLRSGYDIRTVQDLLGHSDVSTTMIYTHV
>145
LDFDHGTIIVREGKGSKDRALMLPESLAPSLREQLSRARAWWLKDQAEGRSGVTLPDALERKYPRAGHSWPWFWVFAQHTHSTDPRSGVVRRHHMYDQTFQRAFKRAVEQAGITKPATPHTLRHSFATALLRSGYDIRTVQDLLGHSDVSTTMIYTHV
>146
LDFDHGTIIVREGKGSKDRALMLPESLAPSLREQLSRARAWWLKDQAEGRSGVALPDALERKYPRAGHSWPWFWVFAQHTHSTDPRSGVVRRHHMYDQTFRRAFKRAVEQAGIAKPATPHTLRHSFATALLRSGYDIRTVQDLLGHSDVSTTMIYTHV
>147
LDFDHGTIIVREGKGSKDRALMLPESLALGLREQLARARAWWLKDQAEGRSGVALPDALERKYPRAGHSWPWFWVFAQHTHSTDPRSGVVRRHHMYDQTFQRAFKRAVEEAGVAKPATPHTLRHSFATALLRSGYDIRTVQDLLGHSDVSTTMIYTHV
>148
LDFDHGTIIVREGKGSKDRALMLPESLVPGLREQLARARAWWLKDQAEGRSGVALPGALERKYPRAGHSWPWFWVFAQHTHSTDPRSGVVRRHHMYDQTFQRAFKRAVEQAGITKPATPHTLRHSFATALLRSGYDIRTVQDLLGHSDVSTTMIYTHV
>149
LDFDHGTIIVREGKGSKDRALMLPESLAPSLREQLSRARAWWLKDQAEGRSGVALPDALERKYPRAGHSWPWFWVFAQHTHSTDPRSGVVRRHHMYDQTFQRAFKRAVEQAGITKPATPHTLRHSFATALLRSGYDIRTVQDLLGHSDVSTTMIYTHV
>150
LDFDHGTIVVREGKGSKDRALMLPESLAPSLREQLSRARAWWLKDQAEGRSGVALPDALERKYPRAGHSWPWFWVFAQHTHSTDPRSGVVRRHHMYDQTFQRAFKRAVEQAGITKPATPHTLRHSSATALLRSGYDIRTVQDLLGHSDVSTTMIYTHV
>151
LDFDHGTIIVREGKGSKDRALMLPESLAPSLREQLSRARAWWLKDQAEGRSGVALPDALERKYPRAGHSWPWFWVFAQHTHSTDPRSGVVRRHHMYDQTFQRAFKRAVEQAGITKPATPHTLRHSSATALLRSGYDIRTVQDLLGHSDVSTTMIYTHV
>152
LDFDHGTIIVREGKGSKDRALMLPESLAPSLREQLSRARAWWLKDQAEGRSGVALPDALERRYPRAGHSWPWFWVFAQHTHSTDPRSGVVRRHHMYDQTFQRAFKRAVEQAGITKPATPHTLRHSFATALLRSGYDIRTVQDLLGHSDVSTTMIYTHV
>153
LDFDHGTIIVREGKGSKDRALMLPESLAPSLREQLSRARAWWLKDQAEGRSGVALPDALERKYPRAGHSWPWFWVFAQHTHSTDPRSGVVRRHHMYDQTFQRVFKRAVEQAGITKPATPHTLRHSFATALLRSGYDIRTVQDLLGHSDVSTTMIYTHV
>154
LDFDHGTIIVREGKGSKDRALMLPESLAPSLREQLSRARAWWLKDQAEGRSGVALPDALERKYPRAGYSWPWFWVFAQHTHSTDPRSGVVRRHHMYDQTFQRAFKRAVEQAGITKPATPHTLRHSFATALLRSGYDIRTVQDLLGHSDVSTTMIYTHV
>155
MKTATAPLPPLRSVKVLDQLRERIRYLHYSLRTEQAYVNWVRAFIRFHGVRHPATLGSSEVEAFLSWLANERKVSVSTHRQALAALLFFYGKVLCTDLPWLQEIGRPRPSRRLPVVLTPDEVVRILGFLEGEHRLFAQLLYGTGMRISEGLQLRVKDLDFDHGTIIVREGKGSKDRALMLPESLAPSLREQLSRARAWWLKDQAEGRSGVALPDALERKYPRAGHSWPWFWVFAQHTHSTDPRSGVVRRHHMYDQTFQRAFKRAVEQAGITKPATPHTLR
>156
MKTATAPLPPLRSVKVLDQLRERIRYLHYSLRTEQAYVHWVRAFIRFHGVRHPATLGSSEVEAFLSWLANERKVSVSTHRQALAALLFFYGKVLCTDLPWLQEIGRPRPSRRLPVVLTPDEVVRILGFLEGEHRLFAQLLYGT
>157
MKTATAPLPPLRSVKVLDQLRERIRYLHYSLPTEQAYVNWVRAFIRFHGVRHPATLGSSEVEAFLSWLANERKVSVSTHRQALAALLFFYGKVLCTDLPWLQEIGRPRPSRRLPVVLTPDEGHCCK
>158
MKTATAPLPPLRSVKVLDQLRERIRYLHYSLRTEQAYVNWVRAFIRFHGVRHPATLGSSEVEAFLSWLANERKVSVSTHRQALAALLFFYGKVLCTDLPWLQEIGRPRPSRRLPVVLTPDEVVRILGFLEGEHRLFAQLLYGTGMRISEGLQLRVKDL
>159
MKTATAPLPPLRSVKVLDQLRERIRYLHYSLRTEQAYVHWVRAFIRFHGVRHPATLGSSEVEAFLSWLANERKVSVSTHRQALAALLFFYGKVLCTDLPWLQEIGRPRPSRRLPVVLTPDEVVRILGFLEGEHRLFAQLLYGTGMRISEGLQLRVKDLDFDHGTIIVREGKGSKDRALMLPESLAPSLREQLSRARAWWLKDQAEGRSGVALPDALERKYPRAGHSWPWFWVFAQHTHSTDPRSGVVRRHHMYDQTFQRAFKRAVEQAGITKPATPHTLRHSFATALLRSGYDIRTVQDLLGHSDVSTTMIYTHVGS
>160
PATLGSSEVEAFLSWLANERKVSVSTHRQALAALLFFYGKVLCTDLPWLQEIGRPRPSRRLPVVLTPDEVVRILGFLEGEHRLFAQLLYGTGMRISEGLQLRVKDLDFDHGTIIVREGKGSKDRALMLPESLAPSLREQLSRARAWWLKDQAEGRSGVALPDALERKYPRAGHSWPWFWVFAQHTHSTDPRSGVVRRHHMYDQTFQRAFKRAVEGTVAKLAMRQPFVLFKGLTFQKLCLPGAFRPGDHHNKMLRPGLCVVHASPQYL
>161
MGSSEVEAFLSWLANERKVSVSTHRQALAALLFFYGKVLCTDLPWLQEIGRPRPSRRLPVVLTPDEVVRILGFLEGEHRLFAQLLYGTGMRISEGLQLRVKDLDFDHGTIIVREGKGSKDRALMLPESLAPSLREQLSRARAWWLKDQAEGRSGVALPDALERKYPRAGHSWPWFWVFAQHTHSTDPRSGVVRRHHMYDQTFQRAFKRAVEQAGITKPATPHTLRHSFATALLRSGYDIRTVQDLLGHSDVSTTMIYTHVLKVGGAGVRSPLDALPPLTSER
>162
MKTATAPLPPLRSVKVLDQLRERIRYLHYSLRTEQAYVHWVRAFIRFHGVRHPATLGSSEVEAFLSWLANERKVSVSTHRQALAALLFFYGKVLCTDLPWLQEIGRPRPSRRLPVVLTPDEVVRILGFLEGEHRLFAQLLYGTGMR
>163
MKTATAPLPPLRSVKVLDQLRERIRYLHYSLRTEQAYVHWVRAFIRFHGVRHPATLGSSEVEAFLSWLANERKVSVSTHRQALAALLFFYGKVLCTDLPWLQEMGFEVQPYENVR
>164
MKTATAPLPPLRSVKVLDQLRERIRYLHYSLRTEQAYVNWVRAFIRFHGVRHPATLGSSEVEAFLSWLANERKVSVSTHRQALAALLFFYGKVLCTDLPWLQEIGRPRPSRRLPVVLTPDEVVRILGFLEGEHRLFAQLLYGTGMRISEGLQLRVKDLDFDHGTIIVREGKGSKDRALMLPESLAPSLREQLSRARAWWLKDQAEGRSGVALPDALERKYPRAGHSWPWFWVFAQHTHSTDPRSGVVRRHHMYDQTFQRAFKRAVEQAGITKPATPHTLRHSFATALLRSGYDIRTVQ
>165
MKTATAPLPPLRSVKVLDQLRERIRYLHYSLRTEQAYVHWVRAFIRFHGVRHPATLGSSEVEAFLSWLANERKVSVSTHRQALAALLFFYGKVLCTDLPWPQEIGRPRPSRRLPVVLTPDEVVRILGFLEGEHRLFAQLLYGTGMRISEGLQLRVKDLDFDHGTIIVREGKGSKDRALMLPESLAPSLREQLSRARAWWLKDQAEGRSGVALPDALERKYPRAGHSWPWFWVFAQHTHSTDPRSGVVRRHHMYDQTFQRAFKRAVEQAGITKPATPHTLRHSFATALLRSGYDIRTVQDLLGHSDVSTTMIYTHV
>166
MKTATAPLPPLRSVKVLDQLRERIRYLHYSLRTEQAYVHWVRAFIRFHGVRHPATLGSSEVEAFLSWLANERKVSVSTHRQALAALLFFYGKVLCTDLPWLQEIGRPRPSRRLPVVLTPDEVVRILGFLEGEHRLFAQLLYGTGMRISEGLQLRVKDLDFDHGTIIVREGKGSKDRALMLPESLAPSLREQLSRARAWWLKDQAEGRSGVALPDALERKYPRAGHSWPWFWVFAQHTHSTDPRSGVVRRHHMYDQTFQRAFKRAVEQAGITKPATPHTLRHSFATALLRSGYDIRTVQDLLGHSDVSTTMIYTHV
>167
MKTATAPLPPLRSVKVLDQLRERIRYLHYSLRTEQAYVNWVRAFIRFHGVRHPATLGSSEVEAFLSWLANERKVSVSTHRQALAALLFFYGKVLCTDLPWLQEIGRPRPSRRLPVVLTPDEVVRILGFLEGEHRLFAQLLYRTGMRISEGLQLRVKDLDFDHGTIIVREGKGSKDRALMLPESLAPSLREQLSRARAWWLKDQAEGRSGVALPDALERKYPRAGHSWPWFWVFAQHTHSTDPRSGVVRRHHMYDQTFQRAFKRAVEQAGITKPATPHTLRHSFATALLRSGYDIRTVQDLLGHSDVSTTMIYTHV
>168
MKTATAPLPPLRSVKVLDQLRERIRYLHYSLRTEQAYVHWVRAFIRFHGVRHPATLGSSEVEAFLSWLANERKVSVSTHRQALAALLFFYGKVLCTDLPWLQEIGRPRPSRRLPVVLTPDEVVRILGFLEGEHRLFAQLLYGTGMRISEGLQLRVKDLDFDHGTIIVREGKGSRDRALMLPESLAPSLREQLSRARAWWLKDQAEGRSGVALPDALERKYPRAGHSWPWFWVFAQHTHSTDPRSGVVRRHHMYDQTFQRAFKRAVEQAGITKPATPHTLRHSFATALLRSGYDIRTVQDLLGHSDVSTTMIYTHV
>169
MKTATAPLPPLRSVKVLDQLRERIRYLHYSLRTEQAYVHWVRAFIRFHGVRHPATLGSSEVEAFLSWLANERKVSVSTHRQALAALLFFYGKVLCTDLPWLQEIGRPRPSRRLPVVLTPDEVVRILGFLEGEHRLFAQLLYGTGVRISEGLQLRVKDLDFDHGTIIVREGKGSKDRALMLPESLAPSLREQLSRARAWWLKDQAEGRSGVALPDALERKYPRAGHSWPWFWVFAQHTHSTDPRSGVVRRHHTYDQTFQRAFKRAVEQAGITKPATPHTLRHSFATALLRSGYDIRTVQDLLGHSDVSTTMIYTHV
>170
MKTATAPLPPLRSVKVLDQLRERIRYLHYSLRTEQAYVHWVRAFIRFHGVRHPATLGSSEVEAFLSWLANERKVSVSTHRQALAALLFFYGKVLCTDLPWLHEIGRPRPSRRLPVVLTPDEVVRILGFLEGEHRLFAQLLYGTGMRISEGLQLRVKDLDFDHGTIIVREGKGSKDRALMLPESLAPSLREQLSRARAWWLKDQAEGRSGVTLPDALERKYPRAGHSWPWFWVFAQHTHSTDPRSGVVRRHHMYDQTFQRAFKRAVEQAGITKPATPHTLRHSFATASLRSGYDIRTVQDLLGHSDVSTTMIYTHVLKVGGAGVRSPLDALPPLTSER
>171
MKTATAPLPPLRSVKVLDQLHERIRYLHYSLRTEQAYVHWVRAFIRFHGVRHPATLGSSEVEAFLSWLANERKVSVSTHRQALAALLFFYGKVLCTDLPWLQEIGRPRPSRRLPVVLTPDEVVRILGFLEGEHRLFAQLLYGTGMRISEGLQLRVKDLDFDHGTIIVREGKGSKDRALMLPESLAPSLREQLSRARAWWLKDQAEGRSGVALPDALERKYPRAGHSWPWFWVFAQHTHSTDPRSGVVRRHHMYDQTFQRAFKRAVEQAGITKPATPHTLRHSFATALLRSGYDIRTVQDLLGHSDVSTTMIYTHV
>172
MKTATAPLPPLRSVKVLDQLRERIRYLHYSLLTEQAYVHWVRAFIRFHGVRHPATLGSSEVEAFLSWLANERKVSVSTHRQALAALLFFYGKVLCTDLPWLQEIGRPRPSRRLPVVLTPDEVVRILGFLEGEHRLFAQLLYGTGMRISEGLQLRVKDLDFDHGTIIVREGKGSKDRALMLPESLAPSLRERLSRARAWWLKDQAEGRSGVALPDALERKYPRAGHSWPWFWVFAQHTHSTDPRSGVVRRHHMYDQTFQRAFKRAVEQAGITKPATPHTLRHSFATALLRSGYDIRTVQDLLGHSDVSTTMIYTHV
>173
MKTATAPLPPLRSVKVLDQLRERIRYLHYSLRTEQAYVHWVRAFIRSHGVRHPATLGSSEVEAFLSWLANERKVSVSTHRQALAALLFFYGKVLCTDLPWLQEIGRPRPSRRLPVVLTPDEVVRILGFLEGEHRLFAQLLYGTGMRISEGLQLRVKDLDFDHGTIIVREGKGSKDRALMLPESLAPSLREQLSRARAWWLKDQAEGRSGVALPDALERKYPRAGHSWPWFWVFAQHTHSTDPRSGVVRRHHMYDQTFQRAFKRAVEQAGITKPATPHTLRHSFATALLRSGYDIRTVQDLLGHSDVSTTMIYTHV
>174
MKTATAPLPPLRSVKVLDQLRERIRYLHYSLRTEQAYVHWVRAFIRFHGVRHPATLGSSEVEAFLSWLANERKVSVSTHRQALAALLFFYGKVLCTDLPWLQEIGRPRPSRRLPVVLAPDEVVRILGFLEGEHRLFAQLLYGTGMRISEGLQLRVKDLDFDHGTIIVREGKGSKDRALMLPESLAPSLREQLSRARAWWLKDQAEGRSGVALPDALERKYPRAGHSWPWFWVFAQHTHSTDPRSGVVRRHHMYDQTFQRAFKRAVEQAGITKPATPHTLRHSFATALLRSGYDIRTVQDLLGHSDVSTTMIYTQV
>175
MKTATAPLPPLRSVKVLDQLRERIRYLHYSLRTEQAYVHWVRAFIRFHGVRHPATLGSSEVEAFLSWLANERKVSVSTHRQALAALLFFYGKVLCTDLPWLQEIGRPRPSRRLPVVLTPDEVVRILGFLEGEHRLFAQLLYGTGMRISEGLQLRVKDLDFDHGTIIVREGKGSKDRALMLPESLAPSLREQLSRARAWWLKDQAEGRSGVALPDALEREYPRAGHSWPWFWVFAQHTHSTDPRSGVVRRHHMYDQTFQRAFKRAVEQAGITKPATPHTLRHSFATALLRSGYDIRTVQDLLGHSDVSTTMIYTHVLKVGGAGVRSPLDALPPLTSER
>176
MKTATAPLPPLRSVKVLDQLRERIRYLHYSLRTEQAYVHWVRAFIRFHGVRHPATLGSSEVEAFLSWLANERKVSVSTHRQALAALLFFYGKVLCTDLPWLQEIGRPRPSRRLPVVLTPDEVVRILGFLEGEHRLFAQLLYGTGMRISEGLQLRVKDLDFDRGTIIVREGKGSKDRALMLPESLAPSLREQLSRARAWWLKDQAEGRSGVALPDALERKYPRAGHSWPWFWVFAQHTHSTDPRSGVVRRHHMYDQTFQRAFKRAVEQAGITKPATPHTLRHSFATALLRSGYDIRTVQDLLGHSDVPTTMIYTHV
>177
MKTATAPLPPLRSVKVLDQLRERIRYLHYSLRTEQAYVHWVRAFIRFHGVRHPATLGSSEVEAFLSWLANERKVSVSTHRQALAALLFFYGKVLCTDLPWLQEIGRPRPSRRLPVVLTPDEVVRILGFLEGEHRLFAQLLYGTGMRISEGLQLRVKDLDFDHGTIIVREGKGSKDRALMLPESLAPSLREQLSRARAWWLKDQAEGRSGVALPDALERKYPRAGHSWPWLWVFAQHTHSTDPRSGVVRRHHMYDQTFQRAFKRAVEQAGITKPATPHTLRHSFATALLRSGYDIRTVQDLLGHSDVSTTMIYTHV
>178
MKTATAPLPPLRSVKVLDQLRERIRYLHYSLRTEQAYVHWVRAFIRFHGVRHPATLGSSEVEAFLSWLANERKVSVSTHRQALTALLFFYGKVLCTDLPWLQEIGRPRPSRRLPVVLTPDEVVRILGFLEGEHRLFAQLLYGTGMRISEGLQLRVKDLDFDHGTIIVREGKGSKDRALMLPESLAPSLREQLSRARAWWLKDQAEGRSGVALPDALERKYPRAGHSWPWFWVFAQHTHSTDPRSGVVRRHHMYDQTFQRAFKRAVEQAGITKPATPHTLRHSFATALLRSGYDIRTVQDLLGHSDVSTTMIYTHV
>179
MKTATAPLPPLRSVKVLDQLRERIRYLHYSLRTEQAYVHRVRAFIRFHGVRHPATLGSSEVEAFLSWLANERKVSVSTHRQALAALLFFYGKVLCTDLPWLQEIGRPRPSRRLPVVLTPDEVVRILGFLEGEHRLFAQLLYGTGMRISEGLQLRVKDLDFDHGTIIVREGKGSKDRALMLPESLAPSLREQLSRARAWWLKDQAEGRSGVALPDALERKYPRAGHSWPWFWVFAQHTHSTDPRSGVVRRHHMYDQTFQRAFKRAVEQAGITKPATPHTLRHSFATALLRSGYDIRTVQDLLGHSDVSTTMIYTHV
>180
MKTATAPLPPLRSVKVLDQLRERIRYLHYSLRTEQAYVHWVRAFIRFHGVRHPATLGSSEVEAFLSWLANERKVSVSTHRQALAALLFFYGKVLCADLPWLQEIGRPRPSRRLPVVLTPDEVVRILGFLEGEHRLFAQLLYGTGMRISEGLQLRVKDLDFDHGTIIVREGKGSKDRALMLPESLAPSLREQLSRARAWWLKDQAEGRSGVALPDTLERKYPRAGHSWPWFWVFAQHTHSTDPRSGVVRRHHMYDQTFQRAFKRAVEQAGITKPATPHTLRHSFATALLRSGYDIRTVQDLLGHSDVSTTMIYTHV
>181
MKTATAPLPPLRSVKVLDQLRERIRYLHYSLRTEQAYVHWVRAFIRFHGVRHPATLGSSEVEAFLSWLANERKVSVSTHRQALAALLFFYGKVLCTDLPWLQEIGRPRPSRRLPVVLTPDEVVRILGFLEGEHRLFAQLLYGTGMRISEGLQLRVKDLDFDHGTIIVREGKGSKDRALMLPESLAPSLREQLPRARAWWLKDQAEGRSGVALPDALERKYPRAGHSWPWFWVFAQHTHSTDPRSGVVRRHHMYDQTFQRAFKRAVEQAGITKPATPHTLRHSFATALLRSGYDIRTVQDLLGHSDVSTTMIYTHV
>182
MKTATAPLPPLRSVKVLDQLRERIRYLHYSLPTEQAYVHWVRAFIRFHGVRHPATLGSSEVEAFLSWLANERKVSVSTHRQALAAMLFFYGKVLCTDLPWLQEIGRPRPSRRLPVVLTPDEVVRILGFLEGEHRLFAQLLYGTGMRISEGLQLRVKDLDFDHGTIIVREGKGSKDRALMLPESLAPSLREQLSRARAWWLKDQAEGRSGVALPDALERKYPRAGHSWPWFWVFAQHTHSTDPRSGVVRRHHMYDQTFQRAFKRAVEQAGITKPATPHTLRHSFATALLRSGYDIRTVQDLLGHSDVSTTMIYT
>183
MKTATAPLPPLRSVKVLDQLRERIRYLHYSLPTEQAYVHWVRAFIRFHGVRHPATLGSSEVEAFLSWLANERKVSVSTHRQALAALLFFYGKVLCTDLPWLQEIGRPRPSRRLPVVLTPDEVVRILGFLEGEHRLFAQLLYGTGMRISEGLQLRVKDLDFDHGTIIVREGKGSKDRALMLPESLAPSLREQLSRARAWWLKDQAEGRSGVALPDALERKYPRAGHSWPWFWVFAQHTHSTDPRSGVVRRHHMYDQTFQRAFKRAVEQAGITKPATPHTLRHSFATALLRSGYDIRTVQDLLGHSDVSTTMIYT
>184
MKTATAPLPPLRSVKVLDQLRERIRYLHYSLRTEQAYVHWVRAFIRFHGVRHPATLGSSEVEAFLSWLANERKVSVSTHRQALAALLFFYGKVLCTDLPWLQEIGRPRPSRRLPVVLTPDEVVRILGFLEGEHRLFAQLLYGTGMRISEGLQLRVKDLDFDHGTIIVREGKGSKDRALMLPESLAPSLREQLSRARAWWLKDQAEGRSGVALPDAL
>185
MKTATAPLPPLRSVKVLDQLRERIRYLHYSLRTEQAYVHWVRAFIRFHGVRHPATLGSSEVEAFLSWLANERKVSVSTHRQALAALLFFYGKVLCTDLPWLQEIGRPRPSRRLPVVLTPDEVVRILGLLEGEHRLFAQL
>186
MKTATAPLPPLRSVKVLDQLRERIRYLHYSLRTEQAYVHWVRAFIRFHGVRHPATLGSSEVEAFLSWLANERKVSVSTHRQALAALLFFYGKVLCTDLPWLQEIGRPRPSRRLPVVLTPDEVVRILRFSWKGDASFVRP
>187
MKTATAPLPPLRSVKVLDQLRERIRYLHYSLRTEQAYVHWVRAFTRFHGVRRPATLGSSEVEAFLSWLTNERKVSVSTHRQALAALLFFYGKVLCTDLPWLQEIGRPRPSRRLPVVLTPDEVVRILGFLGGEHRLFAQL
>188
MKTATAPLPPLRSVKVLDQLRERIRYLHYSLRTEQAYVNWVRAFIRFHGVRHPATLGSSEVEAFLSWLANERKVSVSTHRQALAALLFFYGKVLCTDLPWLQEIGRPRPSRRCRC
>189
VKVLDQLRERIRYLHYSLRTEQAYVHWVRAFIRFHGVRHPATLGSSEVEAFLSWLANERKVSVSTHRQALAALLFFYGKVLCTDLPWLQEIGRPRPSRRLPVVLTPDEVVRILGFLEGEHRLFAQLLYGTGMRISEGLQLRVKDLDFDHGTIIVREGKGSKDRALMLPESLAPSLREQLSRARAWWLKDQAEGR
>190
MRTATAPLPPLRSVKVLDQLRERIRYLHYSLRTEQAYVHWVRAFIRFHGVRHPATLGSSEVEAFLSWLANERKVSVSTHRQALAALLFFYGKVLCTDLPWLQEIGRPRPSRRLPVVLTPDEVVRILGFLEGEHRLFAQLLYGTGMRISEGLQLRVKDLDFDHGTIIVREGKGSKDRALMLPE
>191
MKTATAPLPPLRSVKVLDQLRERIRYLHYSLRTEQAYVHWVRAFIRFHGVRHPATLGSSEVEAFLSWLANERKVSVSTHRQALAALLFFYGKVLCTDLPWLQEIGRPRPSRRLPVVLTPDEVVRILGFLEGEHRLFAQLLYGTGMRISEGLQLRVKDLDFDHGTIIVREGKGSKDRALMLPESLAPSLREQLSRARAWWLKDQAEGRSGVALPDALERKYPRAGHSWPWFWVFAQHTHSTDPRSGVVRRHHMYDQTFQRAFKRAVEQAGITKPATPHTLRH
>192
MKTATAPLPPLRSVKVLDQLRERIRYLHYSLRTEQAYVHWVRAFIRFHGVRHPATLGSSEVEAFLSWLANERKVSVSTHRQALAALLFFYGKVLCTDLPWLQEIGRPRPSRRLPVVLTPDEVVRILGFLEGEHRLFAQLLYGTGMRISEGLQLRVKDLDFDHGTIIVREGKGSKDRALMLPESLAPSLREQLSRARAWWLKDQAEGRSGVALPDALERKYPRAGHSWPWFWVFAQHTHSTDPRSGVVRRHHMYDQTFQRAFKRAVEQAGITKPATPHTLRHSFATAFLRSGYDIRTVQDLLGHSDVSTTMIYT
>193
MKTATAPLPPLRSVKVLDQLRERIRYLHYSLRTEQAYVNWVRAFIRFHGVRHPATLGSSEVEAFLSWLANERKVSVSTHRQALAALLFFYGKVLCTDLPWLQEIGRPRPSRRLPVVLTPDEVVRILGFLEGEHRLFAQLLYGTGMRISEGLQLRVKDLDFDHGTIIVREGKGSKDRALMLPESLAPSLREQLSRARAWWLKDQAEGRSGVALPDALERKYPRAGHSWPWFWVFAQHTHSTDPRSGVVRRHHMYDQTFQRAFKRAVEQAGITKPATPHTLRHSFATALLRSGYDIRTVQDLLGHSDVSTTMIYT
>194
MKTATAPLPPLRSVKVLDQLRERIRYLHYSLRTEQAYVNWVRAFIRFHGVRHPATLGSSEVEAFLSWLANERKVSVSTHRQALAALL
>195
MKTATAPLPPLRSVKVLDQLRERIRYLHYSLPTEQAYVHWVRAFIRFHGVRHPATLGSSEVEAFLSWLANERKVSVSTHRQALAALLFFYGKVLCTDLPWLQEIGRPRPSRRLPVVLTPDEVVRILGFLEGEHRLFAQLLYGTGMRISEGLQLRVKDLDFDHGTIIVREGKGSKDRALMLPESLAPSLREQLSRARAWWLKDQAEGRSGVALPDALERKYPRAGHSWPWFWVFAQHTHSTDPRSGVVRRHHM
>196
MKTATAPLPPLRSVKVLDQLRERIRYLHYSLRTEQAYVNWVRAFIRFHGVRHPATLGSSEVEAFLSWLANERKVSVSTHRQALAALLFFYGKVLCTDLPWLQEIGRPRPSRRLPVVLTPDEVVRILGFLEGEHRLFAQLLYGTGMRISEGLQLRV
>197
MKTATAPLPPLRSVKVLDQLRERIRYLHYSLRTEQAYVNWVRAFIRFHGVRHPATLGSSEVEAFLSWLANERKVSVSTHRQALAALLFFYGKVLCTDLPWLQEIGRPRPSRRLPVVLTPDEVVRILGFLEGEHRLFAQLLYGTGMRISEGLQLR
>198
MKTATAPLPPLRSVKVLDQLRERIRYLHYSLRTEQAYVHWVRAFIRFHGVRHPATLGSSEVEAFLSWLANERKVSVSTHRQALAALLFFYGKVLCTDLPWLQEIGRPRPSRRLPVVLTPDEVVRILGFLEGEHRLFAQLLYGTGMRISEGLQLRVKDLDFDNGTIIVREGKGSKDRALMLPESLAPSLREQLSRARAWWLKDQAEGRSGVALPDALERKYPRAGHSWPWFWVFAQHTHSTDPRSGVVRRHHMYDQTFQRAFKRAVEQAGITKPATPHTLRHSFATALLRSGYDIRTVQDLLGHSDVSTTM
>199
MKTATAPLPPLRSVKVLDQLRERIRYLHYSLRTEQAYVHWVRAFIRFHGVRHPATLGSSEVEAFLSWLANERKVSVSTHRQALAALLFFYGKVLCTDLPWLQEIGRPRPSRRLPVVLTPDEVVRILGFLEGEHRLFAQLLYGTGMRISEGLQLRVKDLDFDHGTIIVREGKGSKDRALMLPESLAPSLREQLSRARAWWLKDQAEGRSGVALPDALERKYPRAGHSWPWFWVFAQHTHSTDPRSGVVRRHHMYDQTFQRAFKRAVEQAGITKPATPHTLRHSFATALLRSG
>200
MKTATAPLPPLRSVKVLDQLRERIRYLHYSLRTEQAYVNWVRAFIRFHGVRHPATLGSSEVEAFLSWLANERKVSVSTHRQALAALLFFYGKVLCTDLPWLQEIGRPRPSRRLPVVLTPDEVVRILGFLEGEHRLFAQLLYGTGMRISEGLQLRVKDLDFDHGTIIVREGKGSKDRALMLPESLAPSLREQLSRARAWWLKDQAEGRSGVALPDAL
>201
MKTATAPLPPLRSVKVLDQLRERIRYLHYSLRTEQAYVNWVRAFIRFHGVRHPATLGSSEVEAFLSWLANERKVSVSTHRQALAALLFFYGKVLCTDLPWLQEIGRPRPSRRLPVVLTPDEVVRILGFLESEHRLFAQLLYGTGMRISEGLQLRVKDLDFDHGTIIVREGKGSKDRALMLPESLAPSLREQLSRARAWWLKDQAEGRSGVALPDALERKYPRAGHSW
>202
MKTATAPLPPLRSVKVLDQLRERIRYLHYSLRTEQAYVHWVRAFIRFHGVRHPATLGSSEVEAFLSWLANERKVSVSTHRQALAALLFFYGKVLCTDLPWLQEIGRPRPSRRLPVVLTPDEVVRILGFLEGEHRLFAQLLYGTGMRISEGLQLRVKDLDFDHGTIIVREGKGSKDRALMLPESLAPSLREQLSRARAWWLKDQAEGRSGVALPDALERKYPRAGHSWPWFWVFAQHTHS
>203
MKTATAPLPPLRSVKVLDQLRERIRYLHYSLRTEQAYVNWVRAFIRFHGVRHPATLGSSEVEAFLSWLANERKVSVSTHRQALAALLFFYGKVLCTDLPWLQEIGRPRPSRRLPVVLTPDEVVRILGFLEGEHRLFAQLLYGTGMRI
>204
MRERIRYLHYSLRTEQAYVNWVRAFIRFHGVRHPATLGSSEVEAFLSWLANERKVSVSTHRQALAALLFFYGKVLCTDLPWLQEIGRPRPSRRLPVVLTPDEVVRILGFLEGEHRLFAQLLYGTGMRISEGLQLRVKDLDFDHGTIIVREGKGSKDRALMLPESLAPSLREQLSRARAWWLKDQAEGRSGVALPDALERKYPRAGHSWPWFWVFAQHTHSTDPRSGVVRRHHMYDQTFQRAFKRAVEQAGITKPATPHTLRHSFATALLRSGYDIRTVQDLLGHSDVSTTMIYTHVLKVGGAGVRSPLDALPPLTSER
>205
MKTATAPLPPLRSVKVLDQLRERIRYLHYSLRTEQAYVHWVRAFIRFHGVRHPATLGSSEVEAFLSWLANERKVSVSTHRQALAALLFFYGKVLCTDLPWLQEIGRPRPSRRLPVVLTPDEVVRILGFLEGEHRLFAQLLYGTGMRISEGLQLRVKDLDFDHGTIIVREGKGSKDRALMLPESLAPSLREQLSRARAWWLRTRPRPQRRCASRRP
>206
MKTATAPLPPLRSVKVLDSCVSRIRYLHYSLRTEQAYVHWVRAFIRFHGVRHPATLGSSEVEAFLSWLANERKVSVSTHRQALAALLFFYGKVLCTDLPWLQEIGRPRPSRRLPVVLTPDEVVRILGFLEGEHRLFAQLLYGTGMRISEGLQLRVKDLDFDHGTIIVREGKGSKDRALMLPESLAPSLREQLSRARAWWLKDQAEGRSGVALPDALERKYPRAGHSWPWFWVFAQHTHSTDPRSGVVRRHHMYDQTFQRAFKRAVEQAGITKPATPHTLRHSFATALLRSGYDIRTVQDLLGHSDVSTTMIYTHVLKVGGAGVRSPLDALPPLTSER
>207
MKTATAPLPPLRSVKVLDQLRERIRYLHYSLRTEQAYVNWVRAFIRFHGVRHPATLGSSEVEAFLSWLANERKVSVSTHRQALAALLFFYGKVLCTDLPWLQEIGRPRPSRRLPVVLTPDEVVRILGFLEGEHRLFAQLLYGTGMRISEGLQLRVKVSGFRSRHDHRAGGGTVAKLAMRQPFVLFKGLTFQKLCLPGAFRPGDHHNKMLRPGLCVVHASPQYL
>208
MKTATAPLPPLRSVKVLDQLRERIRYLHYSLQTEQAYVHWVRAFIRFHGVRHPATLGSSEVEAFLSWLANERKVSVSTHRQALAALLFFYGKVLCTDLPWLQEIGRPRPSRRLPVVLTPDEVVRILGFLEGEHRLFAQLLYGTGMR
>209
STHRQALAALLFFYGKVLCTDLPWLQEIGRPRPSRRLPVVLTPDEVVRILGFLEGEHRLFAQLLYGTGMRISEGLQLRVKDLDFDHGTIIVREGKGSKDRALMLPESLAPSLREQLSRARAWWLKDQAEGRSGVALPDALERKYPRAGHSWPWFWVFAQHTHSTDPRSGVVRRHHMYDQTFQRAFKRAVEQAGITKPATPHTLRHSFATALLRSGYDIRTVQDLLGHSDVSTTMIYTHVLKVGGAGVRSPLDALPPLTSER
>210
MKTATAPLPPLRSVKVLDQLRERIRYLHYSLRTEQAYVNWVRAFIRFHGVRHPATLGSSEVEAFLSWLANERKVSVSTHRQALAALLFFYGKVLCTDLPWLQEIGRPRPSRRLPVVLTPDEG
>211
MKTATAPLPPLRSVKVLDQLRERIRYLHYSLRTEQAYVHWVRAFIRFHGVRHPATLGSSEVEAFLSWLANERKVSVSTHRQALAALLFFYGKVLCTDLPWLQEIGR
>212
MKTATAPLPPLRSVKVLDQLRERIRYLHYSLRTEQAYVNWVRAFIRFHGVRHPATLGSSEVEAFLSWLANERKVSVSTHRQALAALLFFYGKVLCTDLPWLQEIGRPRPSRRLPVVLTPDEVVRILGFLEGEHRLFAQLL
>213
QLRERIRYLHYSLRTEQAYVHWVRAFIRFHGVRHPATLGSSEVEAFLSWLANERKVSVSTHRQALAALLFFYGKVLCTDLPWLQEIGRPRPSRRLPVVLTPDEVVRILGFLEGEHRLFAQLLYGTGMRISEGLQLRVKDLDFDHGTIIVREGKGSKDRALMLPESLAPSLREQLSRARAWWLKDQAEGRSGVALPDALERKYPRAGHSWPWFWVFAQHTHSTDPRSGVVRRHHMYDQT
>214
MKTATAPLPPLRSVKVLDQLRERIRYLHYSLPTEQAYVHWVRAFIRFHGVRHPATLGSSEVEAFLSWLANERKVSVSTHRQALAALLFFYGKVLCTDLPWLQEIGRPRPSRRLPVV
>215
LSRARAWWLKDQAEGRSGVALPDALERKYPRAGHSWPWFWVFAQHTHSTDPRSGVVRRHHMYDQTFQRAFKRAVEQAGITKPATPHTLRHSFATALLRSGYDIRTVQDLLGHSDVSTTMIY
>216
MKTATAPLPPLRSVKVLDQLRERIRYLHYSLPTEQAYVHWVRAFIRFHGVRHPATLGSSEVEAFLSWLANERKVSVSTHRQALAALLFFYGKVLCTDLPWLQEIGRPRPSRRLPVVLTPDEVVRILGFLEGEHRLFAQLLYGTGMRISEGLQLRVKDLDFDHGTIIVREGKGSKDRALMLPESLAPSLREQLSRARAWWLKDQAEGRSGVALPDALERKYPRAGHSWPWFWVFAQHTHSTDPRSGVVRRHHMYDQTFQRAFKRAVEQAGITKPATPHTLRHSFATALLRSGYDIRTVQDLLGHSDVSTTMIY
>217
MKTATAPLPPLRSVKVLDQLRERIRYLHYSLRTEQAYVHWVRAFIRFHGVRHPATLGSSEVEAFLSWLANERKVSVSTHRQALAALLFFYGKVLCTDLPWLQEIGRPRPSRRLPVVLTPDEVVRILGFLEGEHRLFAQLLYGTGMRISEGLQLRVKDLDFDHGTIIVREGKGSKDRALMLPESLAPSLREQLSRARAWWLKDQAEGRSGVALPDALERKYPRAGHSWPWFWVFAQHTHSTDPRSGVVRRHHMYDQTFQRAFKRAVEQAGITKPATPHTLRHSFATALLRSGYDIRTVQDLLGHSDVSTTM
>218
MKTATAPLPPLRSVKVLDQLRERIRYLHYSLRTEQAYVHWVRAFIRFHGVRHPATLGSSEVEAFLSWLANERKVSVSTHRQALAALLFFYGKVLCTDLPWLQEIGRPRPSRRLPVVLTPDEVVRILGFLEGEHRLFAQLLYGTGMRISEGLQLRVKDLDFDHGTIIVREGKGSKDRALMLPESLAPSLREQLSRARAWWLKDQAEGRSGVALPDALERKYPRAGHSWPWFWVFAQHTHSTDPRSGVVRRHHMYDQTFQRAFKRAVEQAGITKPATPHTLRHSFATALLRSGYDIRTVQDLLGHSDVSTTMI
>219
MKTATAPLPPLRSVKVLDQLRERIRYLHYSLRTEQAYVHWVRAFIRFHGVRHPATLGSSEVEAFLSWLANERKVSVSTHRQALAALLFFYGKVLCTDLPWLQEIGRPRPSRRLPVVLTPDEVVRILGFLEGEHRLFAQLLYGTGMRISEGLQLRVKDLDFDNGTIIVREGKGSKDRALMLPESLAPSLREQLSRARAWWLKDQAEGRSGVALPDALERKYPRAGHSWPWFWVFAQHTHSTDPRSGVVRRHHMYDQTFQRAFKRAVEQAGITKPATPHTLRHSFATALLRSGYDIRTVQDLLGHSDVSTTMI
>220
MKTATAPLPPLRSVKVLDXLRERIRYLHYSLRTEQAYVHWVRAFIRFHGVRHPATLGSSEVEAFLSWLANERKVSVSTHRQALAALLFFYGKVLCTDLPWLQEIGRPRPSRRLPVVLTPDEVVRILGFLEGEHRLFAQLLYGTGMRISEGLQLRVKDLDFDHGTIIVREGKGSKDRALMLPESLAPSLREQLSRARAWWLKDQAEGRSGVALPDALERKYPRAGHSWPWFWVFAQHTHSTDPRSGVVRRHHMYDQTFQRAFKRAVEQAGITKPATPHTLRHSFATALLRSGYDIRTVQDLLGHSDVSTTMI
>221
MKTATAPLPPLRSVKVLDQLRERIRYLHYSLRTEQAYVHWVRAFIRFHGVRHPATLGSSEVEAFLSWLANERKVSVSTHRQALAALLFFYGKVLCTDLPWLQEIGRPRPSRRLPVVLTPDEVVRILGFLEGEHRLFAQLLYGTGMRISEGLQLRVKDLDFDHGTIIVREGKGSKDRALMLPESLAPSLREQLSRARAWWLKDQAEGRSGVALPDALERKYPRAGHSWPWFWVFAQHTHSTDPRSGVVRRHHMYDQTFQRAFKRAVEQAGITKPATPHTLRHSFATALLRSGYDIRTVQDLLGHSDVSTT
>222
MKTATAPLPPLRSVKVLDQLRERIRYLQYSLRTEQAYVNWVRAFIRFHGVRHPATLGSSEGEAFLSWLANERKVSVSTHRQALAALLFVYGKVLCTDLPWLQEIGRPRPSRRLPVVLTPDEVVRILGFLEGEHRLFAQLLYGAGMRISEGLQLRVKDLDFDHGTIIVREGKGSKDRALMLP
>223
MKTATAPLPPLRSVKVLDQLRERIRYLHYSLRTEQAYVHWVRAFIRFHGVRHPATLGSSEVEAFLSWLANERKVSVSTHRQALAALLFFYGKVLCTDLPWLQEIGRPRPSRRLPVVLTPDEVVRILGFLEGEHRLFAQLLYGTGMRISEGLQLRVKDLDFDHGTIIVREGKGSKDRALMLPESLAPSLREQLSRARAWWLKDQAEGRSGVALPDALERKYPRAGHSWPWFCVFAQHTHSTDPRSGVVRRHHMYDQTFQRAFKRAVEQAGITKPATPHTLRHSFATALLRSGYDIRTVQDLLGHSDVSTTMIYTHVLKVGGAGVRSPLDALPPLTSER
>224
MKTATAPLPPLRSVKVLDQLRERIRYLHYSLPTEQAYVHWVRAFIRFHGVRHPATLGSSEVEAFLSWLANERKVSVSTHRQALAALLFFYGKVLCTDP
>225
MEWRSVRRSSEVEAFLSWLANERKVSVSTHRQALAALLFFYGKVLCTDLPWLQEIGRPRPSRRLPVVLTPDEVVRILGFLEGEHRLFAQLLYGTGMRISEGLQLRVKDLDFDHGTIIVREGKGSKERALMLPESLAPSLREQLSRARAWWLKDQAEGRSGVALPDALERKYPRAGHSWPWFWVFAQHTHSTDPRSGVVRRHHMYDQTFQRAFKRAVEQAGITKPATPHTLRHSFATALLRSGYDIRTVQDLLGHSDVSTTMIYTHVLKVGGAGVRSPLDALPPLTSER
>226
MKTATAPLPPLRSVKVLDQLRERIRYLHYSLRTEQAYVHWVRAFIRFHGVRHPATLGSSEVEAFLSWLANERKVSVSTHRQALAALLFFYGKVLCTDLPWLQEIGRPRPSRRLPVVLTPDEVVRILGFLEGEHRLFAQLLYGTGMRISEGLQLRVKDLDFDHGTIIVREGKGSKDRALMLPESLAPSLREQLSRARAWWLKDQAEGRSGVALPDALERKYPRAGHSWPWFWVFAQHTHSTDPRSGVVRRHHMYDQTFQRAFKRAVEQAGITKPATPHTLRHSFATALLRSGYDIRTVQDLLGHSDVSTTMIYTHVLKVGRCRSALTA
>227
MKTATAPLPPLRSVKVLDQLRERIRYLHYSLRTEQAYVNWVRAFIRFHGVRHPATLGSSEVEAFLSWLANERKVSVSTHRQALAALLFFYGKVLCTDLPWLQEIGRPRPSRRLPVVLTPDEVVRILALLQS
>228
MKTATAPLPPLRSVKVLDQLRERIRYLHYSLRTEQAYVNWVRAFIRFHGVRHPATLGSSEVEAFLSWLANERKVSVSTHRQALAALLFFYGKVLCTDLPWLQEIGRPRPSRRLPVVLTPDEVVRILGFLEGEHRLFAQLLYGTGMRISEGLQLRVKDLDFDHGTIIVREGKGSKDRALMLPESLAPSLREQLSRARAWWLKDQAEGRSGVALPDALERKYPRAGHSWPWFWVFAQHTHSTDPRSGVVRRHHMYDQTF
>229
MKTATAPLPPLRSVKVLDQLRERIRYLHYSLRTEQAYVHWVRAFIRFHGVRHPATLGSSEVEAFLSWLANERKVSVSTHRQALAALLFFYGKVLCTDLPWLQEIGRPRPSRRLPVVLTPDEVVRILGFLEGEHRLFAQLLYGTGMRISEGLQLRVKDLDFDHGTIIVREGKGSKDRALMLPESLAPSLREQLSRARAWWLKDQAEGRSGVALPDALERKYPRAGHSWPWFWVFAQHTHSTDPR
>230
FFYGKVLCTDLPWLQEIGRPRPSRRLPVVLTPDEVVRILGFLEGEHRLFAQLLYGTGMRISEGLQLRVKDLDFDHGTIIVREGKGSKDRALMLPESLAPSLREQLSRARAWWLKDQAEGRSGVALPDALERKYPRAGHSWPWFWVFAQHTHSTDPRSGVVRRHHMY
>231
ALLFFYGKVLCTDLPWLQEIGRPRPSRRLPVVLTPDEVVRILGFLEGEHRLFAQLLYGTGMRISEGLQLRVKDLDFDHGTIIVREGKGSKDRALMLPESLAPSLREQLSRARAWWLKDQAEGRSGVALPDALERKYPRAGHSWPWFWVFAQHTHSTDPRSGVVRRHHMYD
>232
AALLFFYGKVLCTDLPWLQEIGRPRPSRRLPVVLTPDEVVRILGFLEGEHRLFAQLLYGTGMRISEGLQLRVKDLDFDHGTIIVREGKGSKDRALMLPESLAPSLREQLSRARAWWLKDQAEGRSGVALPDALERKYPRAGHSWPWFWVFAQHTHSTDPRSGVVRR
>233
KVLCTDLPWLQEIGRPRPSRRLPVVLTPDEVVRILGFLEGEHRLFAQLLYGTGMRISEGLQLRVKDLDFDHGTIIVREGKGSKDRALMLPESLAPSLREQLSRARAWWLKDQAEGRSGVALPDALERKYPRAGHSWPWFWVFAQHTHSTDPRSGVVRRHHMYDQTF
>234
VSVSTHRQALAALLFFYGKVLCTDLPWLQEIGRPRPSRRLPVVLTPDEVVRILGFLEGEHRLFAQLLYGTGMRISEGLQLRVKDLDFDHGTIIVREGKGSKDRALMLPESLAPSLREQLSRARAWWLKDQAEGRSGVALPDALERKYPRAGHSWPWFWVFAQHTHST
>235
LCTDLPWLQEIGRPRPSRRLPVVLTPDEVVRILGFLEGEHRLFAQLLYGTGMRISEGLQLRVKDLDFDHGTIIVREGKGSKDRALMLPESLAPSLREQLSRARAWWLKDQAEGRSGVALPDALERKYPRAGHSWPWFWVFAQHTHSTDPRSGVVRRHHMY
>236
FYGKVLCTDLPWLQEIGRPRPSRRLPVVLTPDEVVRILGFLEGEHRLFAQLLYGTGMRISEGLQLRVKDLDFDHGTIIVREGKGSKDRALMLPESLAPSLREQLSRARAWWLKDQAEGRSGVALPDALERKYPRAGHSWPWFWVFAQHTHSTDPRSGVVRRHHM
>237
LLFFYGKVLCTDLPWLQEIGRPRPSRRLPVVLTPDEVVRILGFLEGEHRLFAQLLYGTGMRISEGLQLRVKDLDFDHGTIIVREGKGSKDRALMLPESLAPSLREQLSRARAWWLKDQAEGRSGVALPDALERKYPRAGHSWPWFWVFAQHTHSTDPRSGVVRRHHMYD
>238
HYSLRTEQAYVHWVRAFIRFHGVRHPATLGSSEVEAFLSWLANERKVSVSTHRQALAALLFFYGKVLCTDLPWLQEIGRPRPSRRLPVVLTPDEVVRILGFLEGEHRLFAQLLYGTGMRISEGLQLRVKDLDFDHGTIIVREGKGSKDRALMLPESLAPSLREQLSRARAWWLKDQAEGRSGVALPDALERKYPRAGHSWPWFWVFAQHTHSTDPRSGVVRRHHMYDQTFQRAFKRAVEQAGITKPATPHTLRHSFATALLRSGYDIRTVQDLLGHSDVSTTMIYTHVLKVGGAGVRSPLDALPPLTSER
>239
MKTATAPLPPLRSVKVLDQLRERIRYLHYSLPTEQAYVHWVRAFIRFHGVRHPATLGSSEVEAFLSWLAIERKVSVSTHRQALAALLFFYSKVLCTDLPWLQEIGRPRPSRRLPVVLTPDEVVRILGFLEGEHRLFAQLLYGTGMRISEGLQLRVKDLDFDHGTIIVREGKGSKDRALMLPESLAPSLREQLSRARAWWLKDQAEGRSGVALPDALERKYPRAGHSWPWFWVFAQHTHSTDPRSGVVRRHHMYDQTFQRAFKRAVEGTVAKLAMRQPFVLFKGLTFQKLCLPGAFRPGDHHNKMLRPGLCVVHASPQYL
>240
MKTATAPLPPLRSVKVLDQLRERIRYLHYSLRTEQAYVHWVRAFIRFHGVRHPATLGSSEVEAFLSWLANERKVSVSTHRQALAALLFFYGKVLCTDLPWLQEIGRPRPSRRLPVVLTPDEVVRILGFLEGEHRLFAQLLYGTGMRISEGLQLRVKDLDFDHGTIIVREGKGSKDRALMLPESLAPSLREQLSRARAWWLKDQAEGRSGVALPDALERKYPRAGHSWPWFWVFAQHTHSTDPRSGVVRRHHMYDQTFQRAFKRAVEQAGITKPATPHTLRHSFATALLRSGYDIRTVQDLLGHSDVSTTMIYT
>241
MKTATAPLPPLRSVKVLDQLRERIRYLHYSLRTEQAYVHWVRAFIRFHGVRHPATLGSSEVEAFLSWLANERKVSVSTHRQALAALLFFYGKVLCTDLPWLQEIGRPRPSRRLPVVLTPDEVVRILGFLEGEHRLFAQLLYGTGMRISEGLQLRVKDLDFDHGTIIVREGKGSKDRALMLPESLAPSLREQLSRARAWWLKDQAEGRSGVALPDALERKYPRAGHSWPWFWVFAQHTHSTDPRSGVVRRHHMYDQTFQRAFKRAVEQAGITKPATPHTLRHSFATALLRSGYDIRTVQDLL
>242
MKTATAPLPPLRSVKVLDQLRERIRYLHYSLRTEQAYVNWVRAFIRFHGVRHPATLGSSEVEAFLSWLANERKVSVSTHRQALAALLFFYGKVLCTDLPWLQEIGRPRPSRRLPVVLTPDEVVRILGFLEGEHRLFAQLLYGTGMRISEGLQLRVKDLDFDHGTII
>243
MKTSTAPLPPLRSVKVLDQLRERIRYLHYSLRTEQAYVHWVRAFIRFHGVRHPATLGGSEVEAFLSWLANERKVSASTHRQALAALLFFYGKVLCADLPWLQEIGRPRPSRRLPVVLTPDEVVRILGFLQGEHRLFAQLLYGTGMRISEGLQLRVKDLDFDHGTIIVREGKGSKDRALMLPDSLAPGLREQLARARAWWLKDQAEGRSGVALPDALERKYPRAGHSWPWFWVFAQHTHSTDPRSGVVRRHHMYDQTFQRAFKRAVEEAGVAKPATPHTLRHSFATALLRSGYDIRTVQDLLGHSDVSTTMIYT
>244
MKTATAPLPPLRSVKVLDQLRERIRYLHYSLRTEQAYVHWVRAFIRFHGVRHPATLGSSEVEAFLSWLANERKVSVSTHRQALAALLFFYGKVLCTDLPWLQEIGRPRPSRRLPVVLTPDEVVRILGFLEGEHRLFAQLLYGTGMRISEGLQLRVKDLDFDHGTIIV
>245
MKTATAPLPPLRSVKVLDQLRERIRYLHYSLRTEQAYVNWVRAFIRFHGVRHPATLGSSEVEAFLSWLANERKVSVSTHRQALAALLFFYGKVLCTDLPWLQEIGRPRPSRRLPVVLTPDEVVRILGFLEGEHRLFPQLLYGTGMRISEGLQLRVKDLDFDHGTIIVREGKGSKDRALMLPESLAPSLREQLSRARAWWLKDQAEGRSGVALPDALERKYPRAGHSWPWFWVFAQHTHSTDPRSGVVSSHHMYDQTFQRAFKRAVEQAGITKPATPHTLRHSFATALLRSGYDIRTVQDLLGHSDVSTTMIYTHV
>246
MKTATAPLPPLRSVKVLDQLRERIRYLHYSLRTEPAYVHWVRAFIRFHGVRHPATLGSSEVEAFLSWLANERKVSVSTHRQALAALLFFYGKVLCTDLPWLQEIGRPRPSRRLPVVLTPDEVVRILGFLEGEHRLFAQLLYGTGMRISEGLQLRVKDLDFDHGTIIVREGKGSKDRALMLPESLAPSLREQLSRARAWWLKDQAEGRSGVALPDALERKYPRAGHSWPWFWVFAQHTHSTDPRSGVVRRHHMYDQTFQRAFKRAVEQAGITKPATPHTLRHSFATALLRSGYDIRTVQDLLGHSDVSTTMIYTHV
>247
MKTATAPLPPLRSVKVLDQLRERIRYLHYSLRTEQAYVHWVRAFIRFHGVRHPATLGSSEVEAFLSWLANERKVSVSTHRQALAALLFFYGKVLCTDLPWLQEIGRPRPSRRLPVVLTPDEVVRILGFLEGEHRLFAQLLYGTGMRISEGLQLRVKDLDFDHGTIIVREGKGSKDRALMLPESLAPSLREQLSRARAWWLKDQAEGRSGVALPDALERKYPRAGHSWPWFWVFAQHTHSLDPRSGDDEVAHMYDQTFQRAFKRAVEQAGITKPATPHTLRHSFATALLRSGYDIRTVQDLLGHSDVSTTMIYTHV
>248
MNTATAPLPPLRSVKVLDQLRERIRYLHYSLRTEQAYVNWVRAFIRFHGVRHPATLGSSEVEAFLSWLANERKVSVSTHRQALAALLFFYGKVLCTDLPWLQEIGRPRPSRRLPVVLTPDEVVRILGFLEGEHRLFAQLLYGTGMRISEGLQLRVKDLDFDHGTIIVREGKGSKDRALMLPESLAPSLREQLSRARAWWLKDQAEGRSGVALPDALERKYPRAGHSWPWFWVFAQHTHSTDPRSGVVRGHHMYDQTFQRAFKRAVEQAGITKPATPHTLRHSFATALLRSGYDIRTVQDLLGHSDVSTTMIYTHV
>249
MKTATAPLPPLRSVKVLDQLRERIRYLHYSLRTEQAYVNWVRAFIRFHGVRHPATLGSSEVEAFLSWLANERKVSVSTHRQALAALLFFYGKVLCTDLPWLQEIGRPRPSRRLPVVLTPDEVVRILGFLEGEHRLFAQLLYGTGMRISEGLQLRVKDLDFDHGTIIVREGKGSKDRALMLPESLAPSLREQLSRARAWWLKDQAEGRSGVALPDALERKYPRAGHSWPWFWVFAQHTHSTDPRSGVVRGHHMYDQTFQRAFKRAVEQAGITKPATPHTLRHSFATALLRSGYDIRTVQDLLGHSDVSTTMIYTHV
>250
MKTATAPLPPLRSVKVLDQLRERIRYLHYSLRTEQAYVHWVRAFIRFHGVRHPATLGSSEVEAFLSWLANERKVSVSTHRQALAALLFFYGKVLCTDLPWLQEIGRPRPSRRLPVVLTPDEVVRILGFLEGEHRLFAQLLYGTGMRISEGLQLRVKDLDFDHGTIIVREGKGSKDRALMLPESLAPSLREQLSRARAWWLKDQAEGRSGVALPDALERKYPRAGHSWPWFWVFAQHTHSTDPRSGVVRRHHMYDQTLQRAVKRAVEQAGITKPATPHTLRHSFATALLRSGYDIRTVQDLLGHSDVSTTMIYTHV
>251
MKTATAPLPPLRSVKVLDQLRERIRYLHYSLRTEQAYVNWVRAFIRFHGVRHPATLGSSEVEAFLSWLANERKVSVSTHRQALAALLFFYGKVLCTDLPWLQEIGRPRPSRRLPVVLTPDEVVRILGFLEGEHRLFAQLLYGTGMRISEGLQLRVKDLDFDHGTIIVREGKGSKDRALMLPESLAPSLREQLSRARAWWLKDQAEGRSGVALPDALERKYPRAGHSWPWFWVFAQHTHSTDPRSGVVRRHHMYDQTFQRAFKRAVEQAGITKPATPHTLRHSFATALLRSGYDIRTVQDLLGHSDVSTTMIYTHV
>252
MKTATAPLPPLRSVKVLDQLRERIRYLHYSLRTEQAYVHWVRAFIRFHGVRHPATLGSSEVEAFLSWLANERKVSVSTHRQALAALLFFYGKVLCTDLPWLQEIGRPRPSRRLPVVLTPDEVVRILGFLEGEHRLFAQLLYGTGMRISEGLQLRVKDLDFDHGTIIVREGKGSKDRALMLPESLAPSLREQLSRARAWWLKDQPEGRSGVALPDALERKYPRAGHSWPWFWVFAQHTHSTDPRSGVVRRHHMYDQTFQRAFKRAVEQAGITKPATPHTLRHSFATALLRSGYDIRTVQDLLGHSDVSTTMIYTHV
>253
MKTATAPLPPLRSVKVLDQLRERIRYLHYSLRTEQAYVHWVRAFIRFHGVRHPATLGSSEVEAFLSWLANERKVSVSTHRQALAALLFFYGKVLCTDLPWLQEIGRPRPSRRLPVVLTPDEVVRILSFLEGEHRLFAQLLYGTGMRISEGLQLLVNDLDFDHGTIIVREGKGSKDRALMLPESLAPSLREQLSRARAWWLKDQAEGRSGVALPDALERKYPRAGHSWPWFWVFAQHTHSTDPRSGVVRRHHMYDQTFQRAFKRAVEQAGITKPATPHTLRHSFATALLRSGYDIRTVQDLLGHSDVSTTMIYTHV
>254
MKTASAPLPPVRSVKVLDQLRERIRYLHYSLPTEQAYVHWVRAFIRFHGVRHPATLGSSEVEAFLSWLANERKVSVSTHRQALAALLFFYGKVLCTDLPWLQEIGRPRPSRRLPVVLTPDEVVRILG
>255
DFDHGTIIVREDKGSKDRALMLPESLAPSLREQLSRARAWWLKDQAEGRSGVALPDALERKYPRAGHSWPWFWVFAQHTHSTDPRSGVVRRHHMYDQTFQRAFKRAVEQAGITKPATPHTLRHSFATALLRSGYDIRTVQDLLGHSDVSTTMIYTHV
>256
MKTATAPLPPLRSVKVLDQLRERIRYLHYSLPTEQAYVHWVRAFIRFHGVRHPATLGSSEVEAFLSWLANERKVSVSTHRQALAALLFFYGKVLCTDLPWLQEIGRPRPSRRLPVVLTPDEVVRILGFLEGEHRLFAQLLYGTGMRISEGLQLRVKDLDFDHGTIIVREGKGSKDRALMLPESLAPSLREQLSRARAWWLKDQAEGRSGVALPDALERKYPRAGHSWPWFWVFAQHTHSTDPRSGVVRRHHMYDQTFQRAFKRAVEQAGITKPATPHTLRHSFATALLRSGYDIRTVQDLLGHSDVSTTMIYTHVLKVGGAGVRSPLDAVPPLTSE
>257
MKTATAPLPPLRSVKVLDQLRERIRYLHYSLRTEQAYVHWVRAFIRFHGVRHPATLGSSEVEAFLSWLANERKVSVSTHRQALAALLFFYGKVLCTDLPWLQEIGRPRPSRRLPVVLTPDEVVRILGFLEGEHRLFAQLLYGTGMRISEGLQLRVKDLDFDHGTIIVRE
>258
MKTATAPLPPLRSVKVLDQLRERIRYLHYSLRTEQAYVHWVRAFIRFHGVRHPATLGSSEVEAFLSWLANERKVSVSTHRQALAALLFFYGKVLCTDLPWLQEIGRPRPSRRLPVVLTPDEVVRILGFLEGEHRLFAQLLYGTGMRISEG
>259
MKTATAPLPPLRSVKVLDQLRERIRYLHYSLRTEQAYVHWVRAFIRFHGVRHPATLGSSEVEAFLSWLANERKVSVSTHRQALAALLFFYGKVLCTDLPWLQEIGRPRPSRRLPVVLTPDEVVRILGFLEGEHRLFAQLLYGTGMRISEGLQLRVKD
>260
MKTATAPLPPLRSVKVLDQLRERIRYLHYSLRTEQAYVHWVRAFIRFHGVRHPATLGSSEVEAFLSWLANERKVSVSTHRQALAALLFFYGKVLCTDLPWLQEIGRPRPSRRLPVVLTPDEVVRILGFLEGEHRLFAQLLYGTGMRISEGLQLR
>261
MKTATAPLPPLRSVKVLDQLRERIRYLHYSLRTEQAYVHWVRAFIRFHGVRHPATLGSSEVEAFLSWLANERKVSVSTHRQALAALLFFYGKVLCTDLPWLQEIGRPRPSRRLPVVLTPDEVV
>262
MKTATAPLPPLRSVKVLDQLRERIRYLHYSLRTEQAYVHWVRAFIRFHGVRHPATLGSSEVEAFLSWLANERKVSVSTHRQALAALLFFYGKVLCTDLPWLQEIGRPRPSRRLPVVLTPDEVVRILGFLEGEHR
>263
MKTATAPLPPLRSVKVLDQLRERIRYLHYSLRTEQAYVHWVRAFIRFHGVRHPATLGSSEVEAFLSWLANERKVSVSTHRQALAALLFFYGKVLCTDLPWLQEIGRPRPSRRLPVVLTPDEVVRILGFLEGEHRLFAQLLYGTGMRISE
>264
MKTATAPLPPLRSVKVLDQLRERIRYLHYSLRTEQAYVHWVRAFIRFHGVRHPATLGSSEVEAFLSWLANERKVSVSTHRQALAALLFFYGKVLCTDLPWLQEIGRPRPSRRLPVVLTPDEVVRILGFLEGEHRLFAQLLYGTGMRISEGLQLRVKDLDFDHGTIIVREGKGSKDRALMLPESLAPSLREQLSRARAWWLKDQAEGRSGVALPDALERKYPRAGHSWPWFWVFAQHTHSTDPRSGVVRRHHMYDQTFQRAFKRAVEQAGITKPATPHTLRHSFATALLRSGYDIRTVQDLGHSDRPFR
>265
MKTATAPLPPLRSVKVLDQLRERIRYLHYSLRTEQAYVHWVRAFIRFHGVRHPATLGSSEVEAFLSWLANERKVSVSTHRQALAALLFFYGKVLCTDLPWLQEIGRPRPSRRLPVVLTPDEVVRILGFLEGEHRLFAQLLYGTGMRISEGLQLRVKDLDFDHGTII
>266
MKTATAPLPPLRSVKVLDQLRERIRYLHYSLRTEQAYVHWVRAFIRFHGVRHPATLGSSEVEAFLSWLANERKVSVSTHRQALAALLFFYGKVLCTDLPWLQEIGRPRPSRRLPVVLTPDEVVRILGFLEGEHRLFAQLLYGTGMRISEGLQLRVKDLDFDHGTIIVREGKGSKDRALMLPESLAPSLREQLSRARAWWLKDQAEGRSGVALPDALERKYPRAGHSWPWFWVFAQHTHSTDPRSGVVRRHHMYDQTFQRAFKRAVEQAGITKPATPHTLRHSFATALLRSGYDIRTVQD
>267
MKTATAPLPPLRSVKVLDQLRERIRYLHYSLRTEQAYVHWVRAFICFHGVRHPATLGSSEVEAFLSWLANERKVSVSTHRQALAALLFFYGKVLCTDLPWLQEIGRPRPSRRLPVVLTPDEVVRILGFLEGEHRLFAQLLYGTGMRISEGLQLRVKDLDFDHGTIIVREGKGSKDRALMLPESLAPSLREQLSRARAWWLKDQAEGRSGVALPDALERKYPRAGHSWPWFWVFAQHTHSTDPRSGVVRRHHMYDQTFQRAFKRAVEQAGITKPATPHTLRHSFATALLRSGYDIRTVQDL
>268
MKTATAPLPPLRSVKVLDQLRERIRYLHYSLRTEQAYVHWVRAFIRFHGVRHPATLGSSEVEAFLSWLANERKVSVSTHRQALAALLFFYGKVLCTDLPWLQEIGRPRPSRRLPVVLTPDEVVRILGFLEGEHRLFAQLLYGTGMRISEGLQLRV
>269
MKTATAPLPPLRSVKVLDQLRERIRYLHYSLRTEQAYVHWVRAFIRFHGVRHPATLGSSEVEAFLSWLANERKVSVSTHRQALAALLFFYGKVLCTDLPWLQEIGRPRPSRRLPVVLTPDEVVRILGFLEGEHRLFAQLLYGTGMRISEGLQLRVKDLDFDHGTIIVREGKGSKDRALMLPESLAPSLREQLSRARAWWLKDQAEGRSGVALPDALERKYPRAGHSWPWFWVFAQHTHSTDPRSGVVRRHHMYDQTFQRAFKRAVEQAGITKPATPHTLRHSFATALLRSGYDIRTVQDLLG
>270
MKTATAPLPPLRSIKVLNQLRERIRYLHYSLRTEQAYVHWVRAFIRFHGVRHPATLGSSEVEAFLSWLANERKVSVSTHRQALAALLFFYGKVLCTDLPWLQEIGRPRPSRRLPVVLTPDEVVRILGFLEGEHRLFAQLLYGTGMRISEGLQLRVKDLDFDHGTIIVREGKGSKDRALMLPESLAPSLREQLSRARAWWLKDQAEGRSGVALPDALERKYPRAGHSWPWFWVFAQHTHSTDPRSGVVRRHHMYDQTFQRAFKRAVEQAGITKPATPHTLRHSFATALLRSGYDIRTVQDL
>271
MKTATAPLPPLRSVKVLDQLRERIRYLHYSLRTEQAYVHWVRAFIRFHGVRHPATLGSSEVEAFLSWLANERKVSVSTHRQALAALLFFYGKVLCTDLPWLQEIGRPRPSRRLPVVLTPDEVVRILGFLEGEHRLFAQLLYGTGMRISEGLQLRVKDLDFDHGTI
>272
HRQALAALLFFYGKVLCTDLPWLQEIGRPRPSRRLPVVLTPDEVVRILGFLEGEHRLFAQLLYGTGMRISEGLQLRVKDLDFDHGTIIVREGKGSKDRALMLPESLAPSLREQLSRARAWWLKDQAEGRSGVALPDALERKYPRAGHSWPWFWVFAQHTHSTDPRSGVVRRHHMYDQTFQRAFKRAVEQAGITKPATPHTLRHSFATALLRSGYDIRTVQDLLGHSDVSTTMIYTHVLKVGGAGVRSPLDALPPLTSER
>273
MKTATAPLPPLRSVKVLDQLRERIRYLHYSLRTEQAYVHWVRAFIRFHGVRHPATLGSSEVEAFLSWLANERKVSVSTHRQALAALLFFYGKVLCTDLPWLQEIGRPRPSRRLPVVLTPDEVVRILGFLEGEHRLFAQLLYGTGMRISEGLQLRVKDLDFDHGTIIVREGKGSKDRALMLPESLAPSLREQLSRARAWWLKDQAEGRSGVALALLQS
>274
MLLGCPRHRLYKKTVITSHENRHCAVTPLRSVKVLDQLRERIRYLHYSLRTEQAYVNWVRAFIRFHGVRHPATLGSSEVEAFLSWLANERKVSVSTHRQALAALLFFYGKVLCTDLPWLQEIGRPRPSRRLPVVLTPDEVVRILGFLEGEHRLFAQLLYGTGMRISEGLQLRVKDLDFDHGTIIVREGKGSKDRALMLPESLAPSLREQLSRARAWWLKDQAEGRSGVALPDALERKYPRAGHSWPWFWVFAQHTHSTDPRSGVVRRHHMYDQTFQRAFKRAVEQAGITKPATPHTLRHSFATALLRSGYDIRTVQDLLGHSDVSTTMIYTHVLKVGGAGVRSPLDALPPLTSER
>275
MRHPATLGSSEVEAFLSWLANERKVSVSTHRQALAALLFFYGKVLCTDLPWLQEIGRPRPSRRLPVVLTPDEVVRILGFLEGEHRLFAQLLYGTGMRISEGLQLRVKDLDFDHGTIIVREGKGSKDRALMLPESLAPSLREQLSRARAWWLKDQAEGRSGVALPDALERKYPRAGHSWPWFWVFAQHTHSTDPRSGVVRRHHMYDQTFQRAFKRAVEGTVAKLAMRQPFVLFKGLTFQKLCLPGAFRPGDHHNKMLRPGLCVVHASPQYL
>276
MVLTPDEVVRILGFLEGEHRLFAQLLYGTGMRISEGLQLRVKDLDFDHGTIIVREGKGSKDRALMLPESLAPSLREQLSRARAWWLKDQAEGRSGVALPDALERKYPRAGHSWPWFWVFAQHTHSTDPRSGVVRRHHMYDQTFQRAFKRAVEGTVAKLAMRQPFVLFKGLTFQKLCLPGAFRPGDHHNKMLRPGLCVVHASPQYL
>277
MKTATAPLPPLRSVKVLDQLRERIRYLHYSLPTEQAYVHWVRAFIRFHGVRHPATLGSSEVEAFLSWLANERKVSVSTHRQALAALLFFYGKVLCTDLPWLQEIGRPRPSRRLPVVLTPDEVVRILGFLEGEHRLFAQLL
>278
MKTATAPLPPLRSVKVLDQLRERIRYLHYSLPTEQAYVHWVRAFIRFHGVRHPATLGSSEVEAFLSWLANERKVSVSTHRQALAALLFFYGKVLCTDLPWLQEIGRPRPSRRLPVVLTPDEVVRILGFLEGEHRLFAQLLYGTGMRISEGLQLRVKDL
>279
RILGFLEGEHRLFAQLLYGTGMRISEGLQLRVKDLDFDHGTIIVREGKGSKDRALMLPESLAPSLREQLSRARAWWLKDQAEGRSGVALPDALERKYPRAGHSWPWFWVFAQHTHSTDPRSGVVRRHHMYDQTFQRAFKRAVEQAGITKPATPHTLRHSFATALLRSGYDIRTVQDLLGHSDVSTTMIYTHVLKVGGAGVRSPLDALPPLTSER
>280
MDFDHGTIIVREGKGSKDRALMLPESLAPSLREQLSRARAWWLKDQAEGRSGVALPDALERKYPRAGHSWPWFWVFAQHTHSTDPRSGVVRRHHMYDQTFQRAFKRAVEQAGITKPATPHTLRHSFATALLRSGYDIRTVQDLLGHSDVSTTMIYTHVLKVGGAGVRSPLDALPPLTSER
>281
MKTATAPLPPLRSVKVLDQLRERIRYLHYSLPTEQAYVHWVRAFIRFHGVRHPATLGSSEVEAFLSWLANERKVSVSTHRQALAALLFFYGKVLCTDLPWLQEIGRPRPSRRLPVVLTPDEVVRILGFWKASIVCSPSFCMERACGSV
>282
MKTATAPLPPLRSVKVLDQLRERIRYLHYSLPTEQAYVHWVRAFIRFHGVRHPATLGSSEVEAFLSWLANERKVSVSTHRQALAALLFFYGKVLCTDLPWLQEIGRPRPSRRLPVVLTPDEVVRILGFLEGEHRLFAQLLYGTGMRISEGLQLRVKDLDFDHGTIIVREARAPRIGP
>283
MKTATAPLPPLRSVKVLDQLRERIRYLHYSLPTEQAYVHWVRAFIRFHGVRHPATLGSSEVEAFLSWLANERKVSVSTHRQALAALLFFYGKVLCTDLPWLQEIGRPRPSRRLPVVLTPDEVVRILGFLEGEHRLFAQLLYGTGMRISEGLQLRVKDLDFDHGTIIVREGKGSKDRAL
>284
TGMRISEGLQLRVKDLDFDHGTIIVREGKGSKDRALMLPESLAPSLREQLSRARAWWLKDQAEGRSGVALPDALERKYPRAGHSWPWFWVFAQHTHSTDPRSGVVRRHHMYDQTFQRAFKRAVEQAGITKPATPHTLRHSFATALLRSGYDIRTVQDLLGHSDVSTTMIYTHVLKVGGAGVRSPLDALPPLTSER
>285
RISEGLQLRVKDLDFDHGTIIVREGKGSKDRALMLPESLAPSLREQLSRARAWWLKDQAEGRSGVALPDALERKYPRAGHSWPWFWVFAQHTHSTDPRSGVVRRHHMYDQTFQRAFKRAVEQAGITKPATPHTLRHSFATALLRSGYDIRTVQDLLGHSDVSTTMIYTHVLKVGGAGVRSPLDALPPLTSER
>286
EGEHRLFAQLLYGTGMRISEGLQLRVKDLDFDHGTIIVREGKGSKDRALMLPESLAPSLREQLSRARAWWLKDQAEGRSGVALPDALERKYPRAGHSWPWFWVFAQHTHSTDPRSGVVRRHHMYDQTFQRAFKRAVEQAGITKPATPHTLRHSFATALLRSGYDIRTVQDLLGHSDVSTTMIYTHVLKVGGAGVRSPLDALPPLTSER
>287
MKTATAPLPPLRSVKVLDQLRERIRYLHYSLPTEQAYVHWVRAFIRFHGVRHPATLGSSEVEAFLSWLANERKVSVSTHRQALAALLFFYGKVLCTDLPWLQEIGRPRPSRRLPVVLTPDEVVRILGFLEGEHRLFAQLLYGTGMRISEGLQLRVKDLDFDHGTIIVREGKGSKDR
>288
GFLEGEHRLFAQLLYGTGMRISEGLQLRVKDLDFDHGTIIVREGKGSKDRALMLPESLAPSLREQLSRARAWWLKDQAEGRSGVALPDALERKYPRAGHSWPWFWVFAQHTHSTDPRSGVVRRHHMYDQTFQRAFKRAVEQAGITKPATPHTLRHSFATALLRSGYDIRTVQDLLGHSDVSTTMIYTHVLKVGGAGVRSPLDALPPLTSER
>289
ISEGLQLRVKDLDFDHGTIIVREGKGSKDRALMLPESLAPSLREQLSRARAWWLKDQAEGRSGVALPDALERKYPRAGHSWPWFWVFAQHTHSTDPRSGVVRRHHMYDQTFQRAFKRAVEQAGITKPATPHTLRHSFATALLRSGYDIRTVQDLLGHSDVSTTMIYTHVLKVGGAGVRSPLDALPPLTSER
>290
MSAYATCITAYRTEQAYVHWVRAFIRFHGVRHPATLGSSEVEAFLSWLANERKVSVSTHRQALAALLFFYGKVLCTDLPWLQEIGRPRPSRRLPVVLTPDEVVRILGFLEGEHRLFAQLLYGTGMRISEGLQLRVKDLDFDHGTIIVREGKGSKDRALMLPESLAPSLREQLSRARAWWLKDQAEGRSGVALPDALERKYPRAGHSWPWFWVFAQHTHSTDPRSGVVRRHHMYDQTFQRAFKRAVEGTVAKLAMRQPFVLFKGLTFQKLCLPGAFRPGDHHNKMLRPGLCVVHASPQYL
>291
EVVRILGFLEGEHRLFAQLLYGTGMRISEGLQLRVKDLDFDHGTIIVREGKGSKDRALMLPESLAPSLREQLSRARAWWLKDQAEGRSGVALPDALERKYPRAGHSWPWFWVFAQHTHSTDPRSGVVRRHHMYDQTFQRAFKRAVEQAGITKPATPHTLRHSFATALLRSGYDIRTVQDLLGHSDVSTTMIYTHVLKVGGAGVRSPLDALPPLTSER
>292
MKTATAPLPPLRSVKVLDQLRERIRYLHYSLPTEQAYVHWVRAFIRFHGVRHPATLGSSEVEAFLSWLANERKVSVSTHRQALAALLFFYGKVLCTDLPWLQEIGRPRPSRRLPVVLTPDEVVRILGFLEGEHRLFAQLLYGTGMR
>293
LLYGTGMRISEGLQLRVKDLDFDHGTIIVREGKGSKDRALMLPESLAPSLREQLSRARAWWLKDQAEGRSGVALPDALERKYPRAGHSWPWFWVFAQHTHSTDPRSGVVRRHHMYDQTFQRAFKRAVEQAGITKPATPHTLRHSFATALLRSGYDIRTVQDLLGHSDVSTTMIYTHVLKVGGAGVRSPLDALPPLTSER
>294
MKTATAPLPPLRSVKVLDQLRERIRYLHYSLPTEQAYVHWVRAFIRFHGVRHPATLGSSEVEAFLSWLANERKVSVSTHRQALAALLFFYGKVLCTDLPWLQEIGRPRPSRRLPVVLTPDEVVRILGFLEGEHRLFAQLLYGTGMRISEGLQLRVKDLDFDHGTIIVREGKGSKDRALMLPESLAP
>295
QLRVKDLDFDHGTIIVREGKGSKDRALMLPESLAPSLREQLSRARAWWLKDQAEGRSGVALPDALERKYPRAGHSWPWFWVFAQHTHSTDPRSGVVRRHHMYDQTFQRAFKRAVEQAGITKPATPHTLRHSFATALLRSGYDIRTVQDLLGHSDVSTTMIYTHVLKVGGAGVRSPLDALPPLTSER
>296
MKTATAPLPPLRSVKVLDQLRERIRYLHYSLPTEQAYVHWVRAFIRFHGVRHPATLGSSEVEAFLSWLANERKVSVSTHRQALAALLFFYGKVLCTDLPWLQEIGRPRPSRRLPVVLTPDEVVRILGFLEGEHRLFAQLLYGTGMRISEGLQLRVKDLDFDHGTIIVREGKGSKDRALMLPESLA
>297
GRPRPSRRLPVVLTPDEVVRILGFLEGEHRLFAQLLYGTGMRISEGLQLRVKDLDFDHGTIIVREGKGSKDRALMLPESLAPSLREQLSRARAWWLKDQAEGRSGVALPDALERKYPRAGHSWPWFWVFAQHTHSTDPRSGVVRRHHMYDQTFQRAFKRAVEQAGITKPATPHTLRHSFATALLRSGYDIRTVQDLLGHSDVSTTMIYTHVLKVGGAGVRSPLDALPPLTSER
>298
MKTATAPLPPLRSVKVLDQLRERIRYLHYSLPTEQAYVHWVRAFIRFHGVRHPATLGSSEVEAFLSWLANERKVSVSTHRQALAALLFFYGKVLCTDLPWLQEIGRPRPSRRLPVVLTPDEVVRILGFLEGEHRLFAQLLYGTGMRISEGLQLRVKDLDFDHGTIIVREGKGSKDRALMLPESLAPSLR
>299
RLPVVLTPDEVVRILGFLEGEHRLFAQLLYGTGMRISEGLQLRVKDLDFDHGTIIVREGKGSKDRALMLPESLAPSLREQLSRARAWWLKDQAEGRSGVALPDALERKYPRAGHSWPWFWVFAQHTHSTDPRSGVVRRHHMYDQTFQRAFKRAVEQAGITKPATPHTLRHSFATALLRSGYDIRTVQDLLGHSDVSTTMIYTHVLKVGGAGVRSPLDALPPLTSER
>300
GMRISEGLQLRVKDLDFDHGTIIVREGKGSKDRALMLPESLAPSLREQLSRARAWWLKDQAEGRSGVALPDALERKYPRAGHSWPWFWVFAQHTHSTDPRSGVVRRHHMYDQTFQRAFKRAVEQAGITKPATPHTLRHSFATALLRSGYDIRTVQDLLGHSDVSTTMIYTHVLKVGGAGVRSPLDALPPLTSER
>301
MRERIRYLHYSLRTEQAYVHWVRAFIRFHGVRHPATLGSSEVEAFLSWLANERKVSVSTHRQALAALLFFYGKVLCTDLPWLQEIGRPRPSRRLPVVLTPDEVVRILGFLEGEHRLFAQLLYGTGMRISEGLQLRVKDLDFDHGTIIVREGKGSKDRALMLPESLAPSLREQLSRARAWWLKDQAEGRSGVALPDALERKYPRAGHSWPWFWVFAQHTHSTDPRSGVVRRHHMYDQTFQRAFKRAVEQAGITKPATPHTLRHSFATALLRSGYDIRTVQDLLGHSDVSTTMIYTHVLKVGGAGVRSPLDALPPLTSER
>302
MKTATAPLPPLRSVKVLDQLRERIRYLHYSLRTEQAYVNWVRAFIRFHGVRHPATLGSSEVEAFLSWLANERKVSVSTHRQALAALLFFYGKVLCTDLPWLQEIGRPRPSRRLPVVLTPDEVVRILGFLEGEHRLFAQLLYGTGMRISEGLQLRVKDLDFDHGTIIVREGKGSKDRALMLPESLAPSLREQLSRARAWWLKDQAEGRSGVALPDALERKYPRAGHSWPWFWVFAQHTHSTDPRSGVVRRHHMYDQTFQRAFKRAVEQAGITKPATPHTLRHSFATALLRSGYDIRTA
>303
MKTAIAPLPPLRSVKVLDQLRERIRYLHYSLRTEQAYVNWVRAFIRFHGVRHPATLGSSEVEAFLSWLANERKVSVSTHRQALAALLFFYGKVLCTDLPWLQEIGRPRPSRRLPVVLTPDEVVRILGFLEGEHRLFAQLLYGTGMRISEGLQLRVKDLDFDHGTIIVREGKGSKDRALMLPESLAPSLREQLSRARAWWLKDQAEGRSGVALPDALERKYPRAGHSWPWFWVFAQHTHSTDPRSGVVRRHHMYDQTFQRAFKRAVEQAGITKPATPHTLRHSFATALLRSGYDIRTVQDLLGHSDVSTTMIYTHVLKVGGAGVRSPLDALPP
>304
MKTATAPLPPLRSVKVLDQLRERIRYLHYSLRTEQAYVHWVRAFIRFHGVRHPATLGSSEVEAFLSWLANERKVSVSTHRQALAALLFFYGKVLCTDLPWLQEIGRPRPSRRLPVVLTPDEVVRILGFLEGEHRLFAQLLYGTGMRISEGLQLRVKDLDFDHGTIIVREGKGSKDRALMLPESLAPSLREQLSRARAWWLKDQAEGRSGVALPDALERKYPRAGHSWLWFWVFAQHTHSTDPRSGVVR
>305
MQLRVKDLDFDHGTIIVREGKGSKDRALMLPESLAPSLREQLSRARAWWLKDQAEGRSGVALPDALERKYPRAGHSWPWFWVFAQHTHSTDPRSGVVRRHHMYDQTFQRAFKRAVEQAGITKPATPHTLRHSFATALLRSGYDIRTVQDLLGHSDVSTTMIYTHVLKVGGAGVRSPLDALPPLTSER
>306
MKTATAPLPPLRSVKVLDQLRERIRYLHYSLPTEQAYVHWVRAFIRFHGVRHPATLGSSEVEAFLSWLANERKVSVSTHRQALAALLFFYGKVLCTDLPWLQEIGRPRPSRRLPVVLTPDEVVRILGFLEGEHRLFAQLLYGTGMRISEGLQLRVKDLDFDHGTIIVREGKGSKDRALMLPESLAPSLREQLSRARAWWLKDQAEGRSGVALPDALERKYPRAGHSWPWFWVFAQHTHSTDPRSGVVRRHHMYDQTFQRAFKRAVEQAGITKPATPHTLRHSFATALLRSGYDIRTVQDLLGHSDVSTTMIYTHVLKVGGAGVRSPLDALPPLTSEGTVANSRW
>307
MKTATAPLPPLRSVKVLDQLRERIRYLHYSLRTEQAYVHWVRAFIRFHGVRHPATLGSSEVEAFLSWLANERKVSVSTHRQALAALLFFYGKVLCTDLPWLQEIGRPRPSRRLPVVLTPDEVVRILGFLEGEHRLFAQLLYGTGMRISEGLQLRVKDLDFDHGTIIVREGKGSKDRALMLPESLAPSLRQQLSRARAWWLKDQAEGRSGVALPDALERKYPRAGHSWPWFWVFAQHTHSTDPRSGVVRRHHMYDQTFQRAFKRAVEQAGITKPATPHTLRHSFATALLRSGYDIRTVQDLLGHSDVSTTMIYTHVLKVGGAGVRSPLDALP
>308
MLFFYGKVLCTDLPWLQEIGRPRPSRRLPVVLTPDEVVRILGFLEGEHRLFAQLLYGTGMRISEGLQLRVKDLDFDHGTIIVREGKGSKDRALMLPESLAPSLREQLSRARAWWLKDQAEGRSGVALPDALERKYPRAGHSWPWFWVFAQHTHSTDPRSGVVRRHHMYDQTFQRAFKRAVEQAGITKPATPHTLRHSFATALLRSGYDIRTVQDLLGHSDVSTTMIYTHVLKVGGAGVRSPLDALPPLTSER
>309
QALAALLFFYGKVLCTDLPWLQEIGRPRPSRRLPVVLTPDEVVRILGFLEGEHRLFAQLLYGTGMRISEGLQLRVKDLDFDHGTIIVREGKGSKDRALMLPESLAPSLREQLSRARAWWLKDQAEGRSGVALPDALERKYPRAGHSWPWFWVFAQHTHSTDPRSGVVRRHHMYDQTFQRAFKRAVEQAGITKPATPHTLRHSFATALLRSGYDIRTVQDLLGHSDVSTTMIYTHVLKVGGAGVRSPLDALPPLTSER
>310
AALLFFYGKVLCTDLPWLQEIGRPRPSRRLPVVLTPDEVVRILGFLEGEHRLFAQLLYGTGMRISEGLQLRVKDLDFDHGTIIVREGKGSKDRALMLPESLAPSLREQLSRARAWWLKDQAEGRSGVALPDALERKYPRAGHSWPWFWVFAQHTHSTDPRSGVVRRHHMYDQTFQRAFKRAVEQAGITKPATPHTLRHSFATALLRSGYDIRTVQDLLGHSDVSTTMIYTHVLKVGGAGVRSPLDALPPLTSER
>311
ALAALLFFYGKVLCTDLPWLQEIGRPRPSRRLPVVLTPDEVVRILGFLEGEHRLFAQLLYGTGMRISEGLQLRVKDLDFDHGTIIVREGKGSKDRALMLPESLAPSLREQLSRARAWWLKDQAEGRSGVALPDALERKYPRAGHSWPWFWVFAQHTHSTDPRSGVVRRHHMYDQTFQRAFKRAVEQAGITKPATPHTLRHSFATALLRSGYDIRTVQDLLGHSDVSTTMIYTHVLKVGGAGVRSPLDALPPLTSER
>312
RQALAALLFFYGKVLCTDLPWLQEIGRPRPSRRLPVVLTPDEVVRILGFLEGEHRLFAQLLYGTGMRISEGLQLRVKDLDFDHGTIIVREGKGSKDRALMLPESLAPSLREQLSRARAWWLKDQAEGRSGVALPDALERKYPRAGHSWPWFWVFAQHTHSTDPRSGVVRRHHMYDQTFQRAFKRAVEQAGITKPATPHTLRHSFATALLRSGYDIRTVQDLLGHSDVSTTMIYTHVLKVGGAGVRSPLDALPPLTSER
>313
MGSSEVEAFLSWLANERKVSVSTHRQALAALLFFYGKVLCTDLPWLQEIGRPRPSRRLPVVLTPDEVVRILGFLEGEHRLFAQLLYGTGMRISEGLQLRVKDLDFDHGTIIVREGKGSKDRALMLPESLAPSLREQLSRARAWWLKDQAEGRSGVALPDALERKYPRAGHSWPWFWVFAQHTHSTDPRSGVVRRHHMYDQTFQRAFKRAVEGTVAKLAMRQPFVLFKGLTFQKL
>314
MKTATAPLPPLRSVKVLDQLRERIRYLHYSLPTEQAYVHWVRAFIRFHGVRHPATLGSSEVEAFLSWLANERKVSVSTHRQALAALLFFYGKVLCTDLPWLQEIGRPRPSRRLPVVLTPDEVVRILGFLEGEHRLFAQLLYGTGMRISEGLQLRVKDLDFDHGTIIVREGKGSKDRALMLPESLAPSLREQLSRARAWWLKDQAEGRSGVALPDALERKYPRAGHSWPWFWVFAQHTHSTDPRSGVVRRHHMYDQTFQRAFKRAEADYAFS
>315
YSLRTEQAYVNWVRAFIRFHGVRHPATLGSSEVEAFLSWLANERKVSVSTHRQALAALLFFYGKVLCTDLPWLQEIGRPRPSRRLPVVLTPDEVVRILGFLEGEHRLFAQLLYGTGMRISEGLQLRVKDLDFDHGTIIVREGKGSKDRALMLPESLAPSLREQLSRARAWWLKDQAEGRSGVALPDALERKYPRAGHSWPWFWVFAQHTHSTDPRSGVVRRHHMYDQTFQRAFKRAVEQAGITKPATPHTLRHSFATALLRSGYDIRTVQDLLGHSDVSTTMIYTHVLKVGGAGVRSPLDALPPLTSER
>316
MRHPATLGSSEVEAFLSWLANERKVSVSTHRQALAALLFFYGKVLCTDLPWLQEIGRPRPSRRLPVVLTPDEVVRILGFLEGEHRLFAQLLYGTGMRISEGLQLRVKDLDFDHGTIIVREGKGSKDRALMLPESLAPSLREQLSRARAWWLKDQAEGRSGVALPDALERKYPRAGHSWPWFWVFAQHTHSTDPRSGVVRRHHMYDQTFQRAFKRAVEQAGITKPATPHTLRHSFATALLRSGYDIRTVQDLLGHSDVSTTMIYTHVLKVGGAGVRSPLDALPPLTSER
>317
MKTATAPLPPLRSVKVLDQLRERIRYLHYSLPTEQAYVHWVRAFIRFHGVRHPATLGSSEVEAFLSWLANERKVSVSTHRQALAALLFFYGKVLCTDLPWLQEIGRPRPSRRLPVVLTPDEVVRILGFLEGEHRLFAQLLYGTGMRISEGLQLRVKDLDFDHGTIIVREGKGSKDRALMLPESLAPSLREQLSRARAWWLKDQAEGRSGVALPDALERKYPRAGHSWPWFWVFAQHTHSTDPRSGVVRRHHMYDQTFQRAFKRAVEQAGITKPATPHTLRHSFATALLRSGYDIRTVQDLLSHSDVSTTMIYTHVLKVGGAGVRSPLDALPPLTSER
>318
VSVSTHRQALAALLFFYGKVLCTDLPWLQEIGRPRPSRRLPVVLTPDEVVRILGFLEGEHRLFAQLLYGTGMRISEGLQLRVKDLDFDHGTIIVREGKGSKDRALMLPESLAPSLREQLSRARAWWLKDQAEGRSGVALPDALERKYPRAGHSWPWFWVFAQHTHSTDPRSGVVRRHHMYDQTFQRAFKRAVEQAGITKPATPHTLRHSFATALLRSGYDIRTVQDLLGHSDVSTTMIYTHVLKVGGAGVRSPLDALPPLTSER
>319
VSTHRQALAALLFFYGKVLCTDLPWLQEIGRPRPSRRLPVVLTPDEVVRILGFLEGEHRLFAQLLYGTGMRISEGLQLRVKDLDFDHGTIIVREGKGSKDRALMLPESLAPSLREQLSRARAWWLKDQAEGRSGVALPDALERKYPRAGHSWPWFWVFAQHTHSTDPRSGVVRRHHMYDQTFQRAFKRAVEQAGITKPATPHTLRHSFATALLRSGYDIRTVQDLLGHSDVSTTMIYTHVLKVGGAGVRSPLDALPPLTSER
>320
MKTATAPLPPLRSVKVLDQLRERIRYLHYSLRTEQAYVHCVRAFIRFHGVRHPATLGSSEVEAFLSWLANERKVSVSTHRQALAALLFFYGKVLCTDLPWLQEIGRPRPSRRLPVVLTPDEVVRILGFLEGEHRLFAQLLYGTGMRISEGLQLRVKDLDFDHGTIIVREGKGSKDRALMLPESLAPSLREQLSRARAWWLKDQAEGRSGVALPDALERKYPRAGHSWPWFWVFAQHTHSTDPRSGVVRRHHMYDQTFQRAFKRAVEQAGITKPATPHTLRHSFATALLRSGYDIRTVQDLLGHSDVSTTMIYTHVLKVGGAGVRSPLDALPPLTSER
>321
MKTATAPLPPLRSVKVLDQLRERIRYLHYSLRTEQAYVHWVRAFIRFHGVRHPATLGSSEVEAFLSWLANERKVSVSTHRQALAALLFFYGKVLCTDLPWLQEIGRPRPSRRLPVVLTPDEVVRILGFLEGEHRLFAQLLYGTGM
>322
MKTATAPLPPLRSVKVLDQLRERIRYLHYSLPTEQAYVHWVRAFIRFHGVRHPATLGSSEVEAFLSWLANERKVSVSTHRQALAALLFFYGKVLCTDLPWLQEIGRPRPSRRLPVVLTPDEVVRILGFLEGEHRLFAQLLYGTGM
>323
MKTATAPLPPLRSVKVLDQLRERIRYLHYSLRTEQAYVHWVRAFIRFHGVRHPATLGSSEVEAFLSWLANERKVSVSTHRQALAALLFFYGKVLCTDLPWLQEIGRPRPSRRLPVVLTPDEVVRILGFLEGEHRLFAQLLYGTGMRISEGLQLRVKDLDFDHGTIIVREGKGSKDRALMLPESLAPSLREQLSRARAWWLKDQAEGRSGVALPDALERKYPRAGHSWPWFWVFAQHTHSTDPRSGVVRRHHMYDQTFQRAFKRAVE
>324
MKTATAPLPPLRSVKVLDQLRERIRYLHYSLRTEQAYVHWVRAFIRFHGVRHPATLGSSEVEAFLSWLANERKVSVSTHRQALAALLFFYGKVLCTDLPWLQEIGRPRPSRRLPVVLTPDEVVRILGFLEGEHRLFAQLL
>325
MKTATAPLPPLRSVKVLDQLRERIRYLHYSLRTEQAYVHWVRAFIRFHGVRHPATLGSSEVEAFLSWLANERKVSVSTHRQALAALLFFYGKVLCTDLPWLQEIGRPRPSRRLPVVLTPDEVVRILGFLEGEHRLFAQLLYGTGMRISEGLQLRVKDLDFDHGTIIVREGKGSKDRALMLPESLAPSLREQLSRARAWWLKDQAEGRSGVALPDALERKYPRAGHSWLWFWVFAQHTHSTDPRSGVVRRHHMYDQTFQRAFKRAVEQAGITKPATPHTLRHSFATALLRSGYDIRTVQDLLGHSDVSTTMIYTHVLKVGGAGVRSPLDALPGTVANSRW
>326
MKTATAPLPPLRSVKVLDQLRERIRYLHYSLRTEQAYVNWVRAFIRFHGVRHPATLGSSEVEAFLSWLANERKVSVSTHRQALAALLFFYGKVLCTDLPWLQEIGRPRPSRRLPRVRLASTERVNPLCAAY
>327
MKTATAPLPPLRSVKVLDQLRERIRYLHYSLRTEQAYVHWVRAFIRFHGVRHPATLGSSEVEAFLSWLANERKVSVSTHRQALAALLFFYGKVLCTDLPWLQEIGRPRPSRRLPVVLTPDEVVRILGFLEGEHRLFAQLLYGTGMRISEGLQLRVKDLDFDHGTIIVREGKGSKDRALMLPESLAPSLREQLSRARAWWLKDQAEGRSGVALPDALERKYPRAGHSWPWFWVFAQHTHSTDPRSGVVRRHHMYDQTFQRAFKRAVEQAGITKPATPHTLRHSFATALLRSGYDIRTVQDLLEEQREPKHAGPVTDRDR
>328
MKTATAPLPPLRSVKVLDQLRERIRYLHYSLRTEQAYVHWVRAFIRFHGVRHPATLGSSEVEAFLSWLANERKVSVSTHRQALAALLFFYGKVLCTDLPWLQEIGRPRPSRRLPVVLTPDEVVRILGFLEGEHRLFAQLLYGTGMRISEGLQLRVKDLDFDHGTIIVREGKGSKDRALMLPESLAPSLREQLSRARAWWLKDQAEGRSGVALPDALERKYPRAGHSWPWFWVFAQHTHSTDPRSGVVRRHHMYDQTFQRAFKRAVEQAGITKPATPHTLRHSFATALLRSGYDIRTVQDLLVEF
>329
MKTATAPLPPLRSVKVLDQLRERIRYLHYSLRTEQAYVHWVRAFIRFHGVRHPATLGSSEVEAFLSWLANERKVSVSTHRQALAALLFFYGKVLCTDLPWLQEIGRPRPSRRLPVVLTPDEVVRILGFLEGEHRLFAQLLYGTGMRISEGLQLRVKDLDFDHGTIIVREGKGSKDRALMLPESLAPSLREQLSRARAWWLKDQAEGRSGVALPDALERKYPRAGHSWPWFWVFAQHTHSTDPRSGVVRRHHMYDQTFQRAFKRAVEQAGITKPATPHTLRHSFATALLRSGYDIAAQPRRYHPSRRPERSEAPRCPFAPLARYEPPPHSAV
>330
MKTATAPLPPLRSVKVLDQLRERIRYLHYSLRTEQAYVNWVRAFIRFHGVRHPATLGSSEVEAFLSWLANERKVSVSTHRQALAALLFFYGKVLCTDLPWLQEIGRPRPSRRLPVVLTPDEVVRILGFLEGEHRLFAQLLYGTGMRISEGLQL
>331
MKTATAPLPPLRSVKVLDQLRERIRYLHYSLPTEQAYVHWVRAFIRFHGVRHPATLGSSEVEAFLSWLANERKVSVSTHRQALAALLFFYGKVLCTDLPWLQEIGRPRPSRRLPVVLTPDEVVRILGFLEGEHRLFAQLLYGTGMRISEGLQLRVKDLDFDHGTIIVREGKGSKDRALMLPESLAPSLREQLSRARAWWLKDQAEGRSGVALPDALERKYPRAGHSWPWFWVFAQHTHSTDPRSGVVRRHHMYDQTFQRAFKRAVEGTVAKL
>332
MKTATAPLPPLRSVKVLDQLRERIRYLHYSLPTEQAYVHWVRAFIRFHGVRHPATLGSSEVEAFLSWLANERKVSVSTHRQALAALLFFYGKVLCTDLPWLQEIGRPRPSRRLPVVLTPDEVVRILGFLEGEHRLFAQLLYGTGMRISEGLQLRVKDLDFDHGTIIVREGKGSKDRALMLPESLAPSLREQLSRARAWWLKDQAEGRSGVALPDALERKYPRAGHSWPWFWVFAQHTHSTDPRSGVVRRHHMYDQTFQRAFKRAVEQAGITKPATPHTLRHSFATALLRSGYDIRTVQDLLGHSDVSTTMIYTHVLKVGGAG
>333
QAMKTATAPLPPLRSVKVLDQLRERIRYLHYSLPTEQAYVHWVRAFIRFHGVRHPATLGSSEVEAFLSWLANERKVSVSTHRQALAALLFFYGKVLCTDLPWLQEIGRPRPSRRLPVVLTPDEVVRILGFLEGEHRLFAQLLYGTGMRISEGLQLRVKDLDFDHGTIIVREGKGSKDRALMLPESLAPSLREQLSRARAWWLKDQAEGRSGVALPDALERKYPRAGHSWPWFWVFAQHTHSTDPRSGVVRRHHMYDQTFQRAFKRAVEQAGITKPATPHTLRHSFATALLRSGYDIRTVQDLLGHSDVSTTMIYTHVLKVGGAGVRSPLDALPPLTSER
>334
QEIGRPRPSRRLPVVLTPDEVVRILGFLEGEHRLFAQLLYGTGMRISEGLQLRVKDLDFDHGTIIVREGKGSKDRALMLPESLAPSLREQLSRARAWWLKDQAEGRSGVALPDALERKYPRAGHSWPWFWVFAQHTHSTDPRSGVVRRHHMYDQTFQRAFKRAVEQAGITKPATPHTLRHSFATALLRSGYDIRTVQDLLGHSDVSTTMIYTHVLKVGGSGVRSPLDALPPLTSER
>335
PATLGSSEVEAFLSWLANERKVSVSTHRQALAALLFFYGKVLCTDLPWLQEIGRPRPSRRLPVVLTPDEVVRILGFLEGEHRLFAQLLYGTGMRISEGLQLRVKDLDFDHGTIIVREGKGSKDRALMLPESLAPSLREQLSRARAWWLKDQAEGRSGVALPDALERKYPRAGHSWPWFWVFAQHTHSTDPRSGVVRRHHMYDQTFQRAFKRAVEQAGITKPATPHTLRHSFATALLRSGYDIRTVQDLLGHSDVSTTMIYTHVLKVGGAGVRSPLDALPPLTSER
>336
GVRHPATLGSSEVEAFLSWLANERKVSVSTHRQALAALLFFYGKVLCTDLPWLQEIGRPRPSRRLPVVLTPDEVVRILGFLEGEHRLFAQLLYGTGMRISEGLQLRVKDLDFDHGTIIVREGKGSKDRALMLPESLAPSLREQLSRARAWWLKDQAEGRSGVALPDALERKYPRAGHSWPWFWVFAQHTHSTDPRSGVVRRHHMYDQTFQRAFKRAVEGTVAKLAMRQPFVLFKGLTFQKL
>337
MKTATAPLPPLRSVKVLDQLRERIRYLHYSLRTEQAYVNWVRAFIRFHGVRHPATLGSSEVEAFLSWLANERKVSVSTHRQALAALLF
>338
MKTATAPLPPLRSVKVLDQLRERIRYLHYSLRTEQAYVNWVRAFIRFHGVRHPATLGSSEVEAFLSWLANERKVSVSTHRQALAALLFFYGKVLCTDLPWLQEIGRPRPSRRLPVVLTPDEVVRILGFLEGEHRLFAQLLYGTGMRISEGLQLRVKDLDFDHGTIIVREGKGSEG
>339
MKTATAPLPPLRSVKVLDQLRERIRYLHYSLRTEQAYVNWVRAFIRFHGVRHPATLGSSEVEAFLSWLANERKVSVSTHRQALAALLFFYGKVLCTDLPWLQEIGRPRPSRRLPVVLTPD
>340
RILGFLEGEHRLFAQLLYGTGMRISEGLQLRVKDLDFDHGTIIVREGKGSKDRALMLPESLAPSLREQLSRARAWWLKDQAEGRSGVALPDALERKYPRAGHSWPWFWVFAQHTHSTDPRSGVVRRHHMYDQTFQRAFKRAVEGTVAKLAMRQPFVLFKGLTFQKLCLPGAFRPGDHHNKMLRPGLCVVHASPQYL
>341
VRILGFLEGEHRLFAQLLYGTGMRISEGLQLRVKDLDFDHGTIIVREGKGSKDRALMLPESLAPSLREQLSRARAWWLKDQAEGRSGVALPDALERKYPRAGHSWPWFWVFAQHTHSTDPRSGVVRRHHMYDQTFQRAFKRAVEGTVAKLAMRQPFVLFKGLTFQKLCLPGAFRPGDHHNKMLRPGLCVVHASPQYL
>342
MKTATAPLPPLRSVKVLDQLRERIRYLHYSLRTEQAYVNWVRAFIRFHGVRHPATLGSSEVEAFLSWLANERKVSVSTHRQALAALLFFYGKVLCTDLPWLQEIGRPRPSRRLPVVLTPDEGHCCKVSDEAAFCLIQRPYISKTLLTRRISPRGSP
>343
MRERIRYLHYSLRTEQAYVNWVRAFIRFHGVRHPATLGSSEVEAFLSWLANERKVSVSTHRQALAALLFFYGKVLCTDL
>344
VRILGFLEGEHRLFAQLLYGTGMRISEGLQLRVKDLDFDHGTIIVREGKGSKDRALMLPESLAPSLREQLSRARAWWLKDQAEGRSGVALPDALERKYPRAGHSWPWFWVFAQHTHSTDPRSGVVRRHHMYDQTFQRAFKR
>345
GFLEGEHRLFAQLLYGTGMRISEGLQLRVKDLDFDHGTIIVREGKGSKDRALMLPESLAPSLREQLSRARAWWLKDQAEGRSGVALPDALERKYPRAGHSWPWFWVFAQHTHSTDPRSGVVRRHHMYDQTFQRAFKRAVEGTVAKLAMRQPFVLFKGLTFQKLCLPGAFRPGDHHNKMLRPGLCVVHASPQYL
>346
MKTATAPLPPLRSVKVLDQLRERIRYLHYSLRTEQAYVNWVRAFIRFHGVRHPATLGSSEVEAFLSWLANERKVSVSTHRQALAALLFFYGKV
>347
MKTATAPLPPLRSVKVLDQLRERIRYLHYSLRTEQAYVNWVRAFIRFHGVRHPATLGSSEVEAFLSWLANERKVSVSTHRQAVGGLAVLLRQGA
>348
MRISEGLQLRVKDLDFDHGTIIVREGKGSKDRALMLPESLAPSLREQLSRARAWWLKDQAEGRSGVALPDALERKYPRAGHSWPWFWVFAQHTHSTDPRSGVVRRHHM
>349
MKTATAPLPPLRSVKVLDQLRERIRYLHYSLRTEQAYVNWVRAFIRFHGVRHPATLGSSEVEAFLSWLANERKVSVSTHRQALAALLFFYGKVLCTDLPWLQEIGRPRPSRRLPVVLTPDEVVRILGFLEGEHRLFAQLLYGTGMRISEGLQLRVKDLDFDHGTIIVREGKGSKDRALMLPESLAPSLREQLSRARAWWLKDQAEGRSGVALPDALERKYPRAGHSWPWFWVFAQHTHSTDPRSGVVRRHH
>350
MKTATAPLPPLRSVKVLDQLRERIRYLHYSLRTEQAYVNWVRAFIRFHGVRHPATLGSSEVEAFLSWLANERKVSVSTHRQALAALLFFYGKVLCTDLPWL
>351
MVRILGFLEGEHRLFAQLLYGTGMRISEGLQLRVKDLDFDHGTIIVREGKGSKDRALMLPESLAPSLREQLSRARAWWLKDQAEGRSGVALPDALERKYPRAGHSWPWFWVFAQHTHSTDPRSGVVRRHHMYDQTFQRAFKRAVEGTVAKLAMRQPFVLFKGLTFQKLCLPGAFRPGDHHNKMLRPGLCVVHASPQYL
>352
MKTATAPLPPLRSVKVLDQLRERIRYLHYSLRTEQAYVNWVRAFIRFHGVRHPATLGSSEVEAFLSWLANERKVSVSTHRQALAA
>353
MRISEGLQLRVKDLDFDHGTIIVREGKGSKDRALMLPESLAPSLREQLSRARAWWLKDQAEGRSGVALPDALERKYPRAGHSWPWFWVFAQHTHSTDPRSGVVR
>354
MKTATAPLPPLRSVKVLDQLRERIRYLHYSLRTEQAYVNWVRAFIRFHGVRHPATLGSSEVEAFLSWLANERKVSVSTHRQALAALLFFY
>355
MKTATAPLPPLRSVKVLDQLRERIRYLHYSLRTEQAYVNWVRAFIRFHGVRHPATLGSSEVEAFLSWLANERKVSGSTHRQALA
>356
MKTATAPLPPLRSVKVLDQLRERIRYLHYSLRTEQAYVHWVRAFIRFHGVRHPATLGSSEVEAFLSWLANERKVSVSTHRQALAALLFFYGKVLCTDLPWLQEIGRPRPSRRLPVVLTPDEVVRILGFLEGEHRLFAQLLYGTGMRISEGLQLRVKDLDFDHGTIIVREGKGSKDRALMLPESLAPSLREQLSRARAWWLKDQAEGRSGVALPDALERKYPRAGHSWPWFWVFAQHTHSTDPRSGVVRRHHMYDQTFQRAFKRAVEQAGALLQIVGGDKLIIPFC
>357
MKTATAPLPPLRSVKVLDQLRERIRYLHYSLPTEQAYVHWVRAFIRFHGVRHPATLGSSEVEAFLSWLANERKVSVSTHRQALAALLFFYGKVLCTDL
>358
MKTATAPLPPLRSVKVLDQLRERIRYLHYSLRTEQAYVHWVRAFIRFHGVRHPATLGSSEVEAFLSWLANERKVSVSTHRQALAALLFFYGKVLCTDLPWLQEIGRPRPSRRLPVVLTPDEVVRILGFLEGEHRLFAQLLYGTGMRISEGLQLRVKDLDFDHGTIIVREGKGSKDRALMLPESLAPSLREQLSRARAWWLKDQAEGRSGVALPDALERKYPRAGHSWPWFWVFAQHTHSTDPRSGVVRRHHMYDQTFQRAFKRAVEQAGITKPATPHTLRHSFATALLRRALLQIVGGDKLIIPFC
>359
MKTATAPLPPLRSVKVLDQLRERIRYLHYSLRTEQAYVNWVRAFIRFHGVRHPATLGSSEVEAFLSWLANERKVSVSTHRQALAALLFFYGKVLCTDLP
>360
MKTATAPLPPLRSVKVLDQLRERIRYLHYSLPTEQAYVHWVRAFIRFHGVRHPATLGSSEVEAFLSWLANERKVSVSTHRQALAALLFFYGKVLCTDLP
>361
MKTSTAPLPPLRSVKVLDQLRERIRYLHYSLRTEQAYVHWVRAFIRFHGVRHPTTLGSSEVEAFLSWLANERKVSASTHRQALAALLFFYGKVLCVDLPWLQEIGRPRPSRRLPVVLTPDEVVRILGFLEGEHRLFAQLLYGTGMRISEGLQLRVKDLDFDHGTIIVREGKGSKDRALMFARELGARPARAAGACPGMVAEGPGRGPQRRCASRRP
>362
MPESLVPGLREQLARARAWWLKDQAEGRSGVALPDALERKYPRAGHSWPWFWVFAQHTHSTDPRSGVVRRHHMYDQTFQRAFKRAVEEAGVAKPATPHTLRHSFATALLRSGYDIRTVQDLLGHSDVSTTMIYTHVLKVGGAGVRSPLDALPPL
>363
MKTATAPLPPLRSVKVLDQLRERIRYLHYSLRTEQAYVHWVRAFIRFHGVRHPATLGSSEVEAFLSWLANERKVSVSTHRQALAALLFFYGKVLCTDLPWLQEIGRPRPSRRLPVVLTPDEVVRILGFLEGEHRLFAQLLYGTGMRISEGLQLRVKDLDFDHGTIIVREGKGSKMKVARIYLRVMSFSEDDCTEYQESAALVDCSAVYRAVLLTLSRVAASRTLSPLAMCSRARCNLSAVTTGFRPPFLPRAAAAVNPALVRSRIKSRSNWPSAPNTWKMSRPPGVVVSMASVRERKPTPRASSAPIVSIRCGIERPSRSSRQTASTSPSRR
>364
RYLHYSLRTEQAYVHWVRAFIRFHGVRHPATLGSSEVEAFLSWLANERKVSVSTHRQALAALLFFYGKVLCTDLPWLQEIGRPRPSRRLPVVLTPDEVVRILGFLEGEHRLFAQLLYGTGMRISEGLQLRVKDLDFDHGTIIVREGKGSKDRALMLPESLAPSLREQLSRARAWWLKDQAEGRSGVALPDALERKYPRAGHSWPWFWVFAQHTHSTDPRSGVVRRHHMYDQTFQRAFKRAVEQAGITKPATPHTLRHSFATALLRSGYDIRTVQDLLGHSDVS
>365
RYLHYSLRTEQAYVHWVRAFIRFHGVRHPATLGSSEVEAFLSWLANERKVSVSTHRQALAALLFFYGKVLCTDLPWLQEIGRPRPSRRLPVVLTPDEVVRILGFLEGEHRLFAQLLYGTGMRISEGLQLRVKDLDFDHGTIIVREGKGSKDRALMLPESLAPSLREQLSRARAWWLKDQAEGRSGVALPDALERKYPRAGHSWPWFWVFAQHTHSTDPRSGVVRRHHMYDQTFQRAFKRAVEQAGITKPATPHTLRHSFATALLRSGYDIRTVQDLLGHSDV
>366
RYLHYSLRTEQAYVHWVRAFIRFHGVRHPATLGSSEVEAFLSWLANERKVSVSTHRQALAALLFFYGKVLCTDLPWLQEIGRPRPSRRLPVVLTPDEVVRILGFLEGEHRLFAQLLYGTGMRISEGLQLRVKDLDFDHGTIIVREGKGSKDRALMLPESLAPSLREQLSRARAWWLKDQAEGRSGVALPDALERKYPRAGHSWPWFWVFAQHTHSTDPRSGVVRRHHMYDQTFQRAFKRAVEQAGITKPATPHTLRHSFATALLRSGYDIRTVQDLLGHSDVSTTMIYTHVL
>367
KVLDQLRERIRYLHYSLRTEQAYVHWVRAFIRFHGVRHPATLGSSEVEAFLSWLANERKVSVSTHRQALAALLFFYGKVLCTDLPWLQEIGRPRPSRRLPVVLTPDEVVRILGFLEGEHRLFAQLLYGTGMRISEGLQLRVKDLDFDHGTIIVREGKGSKDRALMLPESLAPSLREQLSRARAWWLKDQAEGRSGVALPDALERKYPRAGHSWPWFWVFAQHTHSTDPRSGVVRRHHMYDQTFQRAFKRAVEQAGITKPATPHTLRHSFATALLRSGYDIRTVQ
>368
RYLHYSLRTEQAYVHWVRAFIRFHGVRHPATLGSSEVEAFLSWLANERKVSVSTHRQALAALLFFYGKVLCTDLPWLQEIGRPRPSRRLPVVLTPDEVVRILGFLEGEHRLFAQLLYGTGMRISEGLQLRVKDLDFDHGTIIVREGKGSKDRALMLPESLAPSLREQLSRARAWWLKDQAEGRSGVALPDALERKYPRAGHSWPWFWVFAQHTHSTDPRSGVVRRHHMYDQTFQRAFKRAVEQAGITKPATPHTLRHSFATALLRSGYDIRTVQDLLGHSDVST
>369
RYLHYSLRTEQAYVHWVRAFIRFHGVRHPATLGSSEVEAFLSWLANERKVSVSTHRQALAALLFFYGKVLCTDLPWLQEIGRPRPSRRLPVVLTPDEVVRILGFLEGEHRLFAQLLYGTGMRISEGLQLRVKDLDFDHGTIIVREGKGSKDRALMLPESLAPSLREQLSRARAWWLKDQAEGRSGVALPDALERKYPRAGHSWPWFWVFAQHTHSTDPRSGVVRRHHMYDQTFQRAFKRAVEQAGITKPATPHTLRHSFATALLRSGYDIRTVQDLLG
>370
MVLTPDEVVRILGFLEGEHRLFAQLLYGTGMRISEGLQLRVKDLDFDHGTIIVREGKGSKDRALMLPESLAPSLREQLSRARAWWLKDQAEGRSGVALPDALERKYPRAGHSWPWFWVFAQHTHSTDPRSGVVRRHHMYDQTFQRAFKRAVEQAGITKPATPHTLRHSFATALLRSGYDIRTVQDLLGHSDVSTTMIYTHVLKVGGAGVRSPLDALPPLTSER
>371
MKTATAPLPPLRSVKVLDQLRERIRYLHYSLRTEQAYVHWVRAFIRFHGVRHPATLGSSEVEAFLSWLANERKVSVSTHRQALAALLFFYGKVLCTDLPWLQEIGRPRPSRRLPVVLTPDEVVRILGFLEGEHRLFAQLLYGTGMRISEGLQLRVKDLDFDHGTIIVREGKGSKDRALMLPESLAPSLSEQLSRARAWWLKDQAEGRSGVALPDALERKYPRAGHSWPWFWVFAQHTHSTDPR
>372
MKTATAPLPPLRSVKVLDQLRERIRYLHYSLRTEQAYVHWVRAFIRFHGVRHPATLGSSEVEAFLSWLANERKVSVSTHRQALAALLFFYGKVLCTDLPWLQEIGRPRPSRRLPVVLTPDEGHCCKV
>373
FLEGEHRLFAQLLYGTGMRISEGLQLRVKDLDFDHGTIIVREGKGSKDRALMLPESLAPSLREQLSRARAWWLKDQAEGRSGVALPDALERKYPRAGHSWPWFWVFAQHTHSTDPRSGVVRRHHMYDQTFQR
>374
MKTATAPLPPLRSVKVLDQLRERIRYLHYSLPTEQAYVHWVRAFIRFHGVRHPATLGSSEVEAFLSWLANERKVSVSTHRQALAALLFFYGKVLCTDLPWLQEIGRPRPSRRLPVVLTPDEVVRILGFLEGEHRLFAQLLYGTGMRISEGLQLRVKDLDFDHGTIIVREGKGSKDRALMLPESLAPSLREQLSRARAWWLKDQAEGRSGVALPDALERKYPRAGHSWPWFWVFAQHTHSTDPRSGVVRRHHMYDQTFQRAFKRAVE
>375
MKTATAPLPPLRSVKVLDQLRERIRYLHYSLRTEQAYVHWVRAFIRFHGVRHPATLGSSEVEAFLSWLANERKVSVSTHRQALAALLFFYGKVLCTDLPWLQEIGRPRPSRRLPVVLTPDEVVRILGFLEGEHRLFAQLLYGTGMRISEGLQLRVKDLDFDHGTIIVREGKGSKDRALMLPESLAPSLREQLSRARAWWLKDQAEGRSGVALPDALERKYPRAGHSWPWFWVFAQHTHSTDPRSGVVRRHHMG
>376
MKTATAPLPPLRSVKVLDQLRERIRYLHYSLRTEQAYVHWVRAFIRFHGVRHPATLGSSEVEAFLSWLANERKVSVSTHRQALAALLFFYGKVLCTDLPWLQEIGRPRPSRRLPVVLTPDEVVRILGFLEDEHRLFAQLLYGTGMRISEGLQLRVKDLDFDHGTIIVREGKGSKDRALMLPESLAPSLREQLSRARAWWLKDQAEGRSGVALPDALERKYPRAGHSWPWFWVFAQHTHSTDPRSGVVRRHHMYDQTFQRAFKRAVEQAGITKPATPHTLRHSFATALLRSGYDIRTVQDLLGHSDVSTTMIYTHVLKVGGAGVRSPLDALPPLTSER
>377
LFFYGKVLCTDLPWLQEIGRPRPSRRLPVVLTPDEVVRILGFLEGEHRLFAQLLYGTGMRISEGLQLRVKDLDFDHGTIIVREGKGSKDRALMLPESLAPSLREQLSRARAWWLKDQAEGRSGVALPDALERKYPRAGHSWPWFWVFAQHTHSTDPRSGVVRRHHMYDQTFQRAFKRAVEQAGITKPATPHTLRHSFATALLRSGYDIRTVQDLLGHSDVSTTMIYTHVLKVGGAGVRSPLDALPPLTSER
>378
MKTATAPLPPLRSVKVLDQLRERIRYLHYSLRTEQAYVHWVRAFIRFHGVRHPATLGSSEVEAFLSWLANERKVSVSTHRQALAALLFFYGKVLCTDLPWLQEIGRPRPSRRLPVVLTPDEVVRILGFLEGEHRLFAQLLYGTGMRISEGLQLRVKDLDFDHGTIIVREGKGSKDRALMLPESLAPSLREQLSRARAWWLKDQAEGRSGVALPDALERKYPRAGHSWPWFWVFAQHTHSTDPRSGVVRRHHMYDQTFQRAFKRAVELPSSGAPAWRGRSAQWWRRPLQRPVRPGGVTIGLWE
>379
MKTATAPLPPLRSVKVLDQLRERIRYLHYSLRTEQAYVHWVRAFIRFHGVRHPATLGSSEVEAFLSWLANERKVSVSTHRQALAALLFFYGKVLCTDLPWLQEIGRPRPSRRLPVVLTPDEVVRILGFLEGEHRLFAQLLYGTGMRISEGLQLRVKDLDFDHGTIIVREGKGSKDRALMLPESLAPSLREQLSRARAWWLKDQAEGRSGVALPDALERKYPRAGHSWPWFWVFAQHTHSTDPRSGVVRRHHMYDQTFQRAFKRAVEQAGITKPATPHTLRHSFATALLRSGYDIRTVQDLLGHSDVSTTALLQS
>380
MKTATAPLPPLRSVKVLDQLRERIRYLHYSLPTEQAYVHWVRAFIRFHGVRHPATLGSSEVEAFLSWLANERKVSVSTHRQALAALLFFYGKVLCTDLPWLQEIGRPRPSRRLPVVLTPDEVVRILGFLEGEHRLFAQLLYGTGMRISEGLQLRVKDLDFDHGTIIVREGKGSKDRALMLPESLAPSLREQLSRARAWWLKDQAEGRSGVALPDALERKYPRAGHSW
>381
MKTATAPLPPLRSVKVLDQLRERIRYLHYSLRTEQAYVHWVRAFIRFHGVRHPATLGSSEVEAFLSWLANERKVSVSTHRQALAALLFFYGKVLCTDLPWLQEIGRPRPSRRLPVVLTPDEVVRILGFLEGEHRLFAQLLYGTGMRISEGLQLRVKDLDFDHGTIIVREGKGSKDRALMLPESLAPSLREQLSRARAWWLKDQAEGRSGVALPDALERKYPRAGHSW
>382
MKTATAPLPPLRSVKVLDQLRERIRYLHYSLRTEQAYVNWVRAFIRFHGVRHPATLGSSEVEAFLSWLANERKVSVSTHRQALAALLFFYGKVLCTDLPWLQEIGRPRPSRRLPVVLTPDEVVRILGFLEGEHRLFAQLLYGTGMRISEGLQLRVKDLDFDHGTIIVREGKGSKDRALM
>383
AQLLYGTGMRISEGLQLRVKDLDFDHGTIIVREGKGSKDRALMLPESLAPSLREQLSRARAWWLKDQAEGRSGVALPDALERKYPRAGHSWPWFWVFAQHTHSTDPRSGVVRRHHMYDQTFQRAFKRAVEQAGITKPAT
>384
LYGTGMRISEGLQLRVKDLDFDHGTIIVREGKGSKDRALMLPESLAPSLREQLSRARAWWLKDQAEGRSGVALPDALERKYPRAGHSWPWFWVFAQHTHSTDPRSGVVRRHHMYDQTFQRAFKRAVEQAGITKPAT
>385
ILGFLEGEHRLFAQLLYGTGMRISEGLQLRVKDLDFDHGTIIVREGKGSKDRALMLPESLAPSLREQLSRARAWWLKDQAEGRSGVALPDALERKYPRAGHSWPWFWVFAQHTHSTDPRSGVVRRHHMYDQTFQRAFKR
>386
TEQAYVHWVRAFIRFHGVRHPATLGSSEVEAFLSWLANERKVSVSTHRQALAALLFFYGKVLCTDLPWLQEIGRPRPSRRLPVVLTPDEVVRILGFLEGEHRLFAQLLYGTGMRISEGLQLRVKDLDFDHGTIIVREGKGSKDRALMLPESLAPSLREQLSRARAWWLKDQAEGRSGVALPDALERKYPRAGHSWPWFWVFAQHTHSTDPRSGVVRRHHMYDQTFQRAFKRAVE
>387
MKTATAPLPPLRSVKVLDQLRERIRYLHYSLRTEQAYVHWVRAFIRFHGVRHPATLGSSEVEAFLSWLANERKVSVSTHRQALAALLFFYGKVLCTDLPWLQEIGRPRPSRRLPVVLTPDEVVRILGFLEGEHRLFAQLLYGTGMRILKVCNCGSRIWIRSRHDHRAEA
>388
MKTATAPLPPLRSVKVLDQLRERIRYLHYSLRTEQAYVHWVRAFIRFHGVRHPATLGSSEVEAFLSWLANERKVSVSTHRQALAALLFFYGKVLCTDLPWLQEIGRPRPSRRLPVVLTPDEVVRILGFLEGEHRLFAQLLYGTGMRISEGLQLRVKDLDFDHGTIIVREGKGSKDRALMLPESLAPSLREQLSRARAWWLKDQAEGRSGVALPDALERKYPRAGHSWPWFWVFAQHTHSTDPRSGVVRRHHMYDQTFQRAFKRAVEQAGITKPATPHTLRHSFATALLRSGYDIRTVQDLLGHSDVSTTIDPDRLARLLVGRCFGGGDIDEHLLAIGRVL
>389
MKTATAPLPPLRSVKVLDQLRERIRYLHYSLRTEQAYVHWVRAFIRFHGVRHPATLGSSEVEAFLSWLANERKVSVSTHRQALAALLFFYGKVLCTDLPWLQEIGRPRPSRRLPVVLTPDEVVRILGFLEGEHRLFAQLLYGTGMRISEGLQLRVKDLDFDHGTIIVREGKGSKDRALMLPESLAPSLREQLSRARAWWLKDQAEGRSGVALPDALERKYPRAGHSWPWFWVFAQHTHSTDPRSGVVRRHHMYDQTFQRAFKRAVEQAGITKGTVANSRW
>390
MKTATAPLPPLRSVKVLDQLRERIRYLHYSLRTEQAYVHWVRAFIRFHGVRHPATLGSSEVEAFLSWLANERKVSVSTHRQALAALLFFYGKVLCTDLPWLQEIGRPRPSRRLPVVLTPDEVVRILGFLEGEHRLFAQLLYGTGMRISEGLQLRVKDLDFDHGTIIVREGKGSKDRALMLPESLAPSLREQLSRARAWWLKDQAEGRSGVALPDALERKYPRAGHSWLWFWVFAQHTHSTDPRSGVVRRHHMYDQTFQRAFKRAVEQAGITKPATPHTLRHSFATAGDAANLLI
>391
MQQCQRIRYLHYSLRTEQAYVHWVRAFIRFHGVRHPATLGSSEVEAFLSWLANERKVSVSTHRQALAALLFFYGKVLCTDLPWLQEIGRPRPSRRLPVVLTPDEVVRILGFLEGEHRLFAQLLYGTGMRISEGLQLRVKDLDFDHGTIIVREGKGSKDRALMLPESLAPSLREQLSRARAWWLKDQAEGRSGVALPDALERKYPRAGHSWPWFWVFAQHTHSTDPRSGVVRRHHMYDQTFQRAFKRAVEQAGITKPATPHTLRHSFATALLRSGYDIRTVQDLLGHSDVSTTMIYTHVLKVGGAGVRSPLDALPPLTSER
>392
MKTATAPLPPLRSVKVLDQLRERIRYLHYSLRTEQAYVHWVRAFIRFHGVRHPATLGSSEVEAFLSWLANERKVSVSTHRQALAALLFFYGKVLCTDLPWLQEIGRPRPSRRLPVVLTPDEVVRILGFLEGEHRLFAQLLYGTGMRISEGLQLRVKDLDFDHGTIIVREGKGSKDRALMLPESLAPSLREQLSRARAWWLKDQAEGRSGVALPDALERKGTVANSRW
>393
MKTATAPLPPLRSVKVLDQLRERIRYLHYSLRTEQAYVHWVRAFIRFHGVRHPATLGSSEVEAFLSWLANERKVSVSTHRQALAALLFFYGKVLCTDRHCCK
>394
MKTATAPLPPLRSVKVLDQLRERIRYLHYSLRTEQAYVHWVRAFIRFHGVRHPATLGSSEVEAFLSWLANERKVSVSTHRQALAALLFFYGKVLCTDLPWLQEIGRPRPSRRLPVVLTPDEVVRILGFLEGEHRLFAQLLYGTGMRISEGLQLRVKDLDFDHGTIIVREGKGSKDRALMLPESLAPSLREQLSRARAWWLKDQAEGRSGVALPDALERKYPRAGHSWPWFWVFAQHTHSTDPRSGVVRRHHMYDQTFQRAFKRAVEQAGITKPATPHTLRHSFATALLRSGYDIRTVQDLLGHSDVSTTMIYTHVLKVGGAGVRSPLDALPPLTSEALLQIVGGDKLIIPFC
>395
MAPSLREQLSRARAWWLKDQAEGRSGVALPDALERKYPRAGHSWPWFWVFAQHTHSTDPRSGVVRRHHMYDQTFQRAFKRAVEQAGITKPATPHTLRHSFATALLRSGYDIRTVQDLLGHSDVSTTMIYTHVLKVGGAGVRSPLDALPPLTSER
>396
MKTATAPLPPLRSVKVLDQLRERIRYLHYSLRTEQAYVHWVRAFIRFHGVRHPATLGSSEVEAFLSWLANERKVSVSTHRQALAALLFFYGKVLCTDLPWLQEIGRPRPSRRLPVVLTR
>397
MKTATAPLPPLRSVKVLDQLRERIRYLHYSLRTEQAYVHWVRAFIRFHGVRHPATLGSSEVEAFLSWLANERKVSVSTHRQALAALLFFYGKVLCTDLPWLQEIGRPRPSRRLPVVLTPDEVVRILGFLEGEHRLFAQLLYGTGMRISEGLQLRVKDLDFDHGTIIVREGKGSKDRALMLPESLAPSLREQLSRARAWWLKDQAEGRSGVALPDALERKYPRAGHSWPWFWVFGHCCK
>398
MKTATAPLPPLRSVKVLDQLRERIRYLHYSLRTEQAYVHWVRAFIRFHGVRHPATLGSSEVEAFLSWLANERKVSVSTHRQALAALLFFYGKVLCTDLPWLQEIGRPRPSRRLPVVLTRDEVVRILGFLEGEHRLFAQLLYGTGMRISEGLQLRVKDLDFDHGTIIVRRARAPRIGP
>399
MSTGFVPSSVSTVCVTRQPWAAAKSRHFCPGLANERKVSVSTHRQALAALLFFYGKVLCTDLPWLQEIGRPRPSRRLPVVLTPDEVVRILGFLEGEHRLFAQLLYGTGMRISEGLQLRVKDLDFDHGTIIVREGKGSKDRALMLPESLAPSLREQLSRARAWWLKDQAEGRSGVALPDALERKYPRAGHSWPWFWVFAQHTHSTDPRSGVVRRHHMYDQTFQRAFKRAVEQAGITKPATPHTLRHSFATALLRSGYDIRTVQDLLGHSDVSTTMIYTHVLKVGGAGVRSPLDALPPLTSER
>400
MKTATAPLPPLRSVKVLDQLRERIRYLHYSLRTEQAYVHWVRAFIRFHGVRHPATLGSSEVEAFLSWLANERKVSVSTHRQALAALLFFYGKVLCTDLPWLQEIGRPRPSRRLPVVLTRMKWFASSVFWKASIVCSPSFCMERACGSVRVCNCGSRIWISITARSSCGRARAPRIGP
>401
MKTATAPLPPLRSVKVLDQLRERIRYLHYSLRTEQAYVHWVRAFIRFHGVRHPATLGSSEVEAFLSWLANERKVSVSTHRQALAALLFFYGKVLCTDLPWLQEIGRPRPSRRLPVVLTPDEVVRLCRAYYARLKIIKADLT
>402
MKTATAPLPPLRSVKVLDQLRERIRYLHYSLRTEQAYVHWVRAFIRFHGVRHPATLGSSEVEAFLSWLANERKVSVSTHRQALAALLFFYGKVLCTDLPWLQEIGRPRPSRRLPVVLTPDEVVRILGFLEGEHRLFAQLLYGTGMRISEGLQLRVKDLDFDHGTIIVREGKGSKDRALMLPESLAPSLREQLSRARAWWLKDQAEGRSGVALPDALERKYPRGLCCKNREA
>403
FIRFHGVRHPATLGSSEVEAFLSWLANERKVSVSTHRQALAALLFFYGKVLCTDLPWLQEIGRPRPSRRLPVVLTPDEVVRILGFLEGEHRLFAQLLYGTGMRISEGLQLRVKDLDFDHGTIIVREGKGSKDRALMLPESLAPSLREQLSRARAWWLKDQAEGRSGVALPDALERKYPRAGHSWPWFWVFAQHTHSTDPRSGVVRRHHMYDQTFQRAFKRAVEQAGITKPATPHTLRHSFATALLRSGYDIRTVQDLLGHSDVSTTMIYTHVLKVGGAGVRSPLDALPPLTSER
>404
RRLPVVLTPDEVVRILGFLEGEHRLFAQLLYGTGMRISEGLQLRVKDLDFDHGTIIVREGKGSKDRALMLPESLAPSLREQLSRARAWWLKDQAEGRSGVALPDALERKYPRAGHSWPWFWVFAQHTHSTDPRSGVVRRHHMYDQTFQRAFKRAVEQAGITKPATPHTLRHSFATALLRSGYDIRTVQDLLGHSDVSTTMIYTHVLKVGGAGVRSPLDALPPLTSER
>405
MKTATAPLPPLRSVKVLDQLRERIRYLHYSLRTEQAYVNWVRAFIRFHGVRHPATLGSSEVEAFLSWLANERKVSVSTHRQALAALLFFYGKVLCTDLPWLQEIGRPRPSRRLPVVLTPDEVVRILGFLEGEHRLFAQLLYGTGMRISEGLQLRVKDLDFDHGTIIVREGKGSKDRALMLPESLAPSLREQLSRARAWWLKDQAEGRSGVALPDALERKYPRAGHSWPWFWVFAQHTHSTDPRSGVVRRHHMYDQTFQRAFKRAVEQAGITKPATPHTLRHSFATALLRSGYDIRTV
>406
MKTATAPLPPLRSVKVLDQLRERIRYLHYSLRTEQAYVNWVRAFIRFHGVRHPATLGSSEVEAFLSWLANERKVSVSTHRQALAALLFFYGKVLCTDLPWLQEIGRPRPSRRLPVVL
>407
MGSSEVEAFLSWLANERKVSVSTHRQALAALLFFYGKVLCTDLPWLQEIGRPRPSRRLPVVLTPDEVVRILGFLEGEHRLFAQLLYGTGMRISEGLQLRVKDLDFDHGTIIVREGKGSKDRALMLPESLAPSLREQLSRARAWWLKDQAEGRSGVALPDALERKYPRAGHSWLWFWVFAQHTHSTDPRSGVVRRHCCK
>408
MKTATAPLPPLRSVKVLDQLRERIRYLHYSLPTEQAYVNWVRAFIRFHGVRHPATLGSSEVEAFLSWLANERKVSVSTHRQALAALLFFYGKVLCTDLPWLQEIGRPRPSRRLPVVLTPDEVVRILGFLEGEHRLFAQLLYGTGMRISEGLQLRVKDLDFDHGTIIVREGKGSKDRALMLPESLAPSLREQLSRARAWWLKDQAEGRSGVALPDALERKYPRAGHSWPWFWVFAQHTHSTDPRSGVVRRHHMYDQTFQRAFKRAVEGTVAKLAMRQPFV
>409
MKTATAPLPPLRSVKVLDQLRERIRYLHYSLPTEQAYVNWVRAFIRFHGVRHPATLGSSEVEAFLSWLANERKVSVSTHRQALAALLFFYGKVLCTDLPWLQEIGRPRPSRRLPVVLTPDEVVRILGFLEGEHRLFAQLLYGTGMRISEGLQLRVKDLDFDHGTIIVREGKGSKDRALMLPESLAPSLREQLSRARAWWLKDQAEGRSGVALPDALERKYPRAGHSWPWFWVFAQHTHSTDPRSGVVRRHHMYDQTFQRAFKRAVEGTVAKLAMRQPFVLFKGLTFQKLCLPG
>410
MKTATAPLPPLRSVKVLDQLRERIRYLHYSLPTEQAYVNWVRAFIRFHGVRHPATLGSSEVEAFLSWLANERKVSVSTHRQALAALLFFYGKVLCTDLPWLQEIGRPRPSRRLPVVLTPDEVVRILGFLEGEHRLFAQLLYGTGMRISEGLQLRVKDLDFDHGTIIVREGKGSKDRALMLPESLAPSLREQLSRARAWWLKDQAEGRSGVALPDALERKYPRAGHSWPWFWVFAQHTHSTDPRSGVVRRHHMYDQTFQRAFKRAVEGTVAKLAMRQPFVLFKGLTFQKLCLPGA
>411
MKTATAPLPPLRSVKVLDQLRERIRYLHYSLPTEQAYVHWVRAFIRFHGVRHPATLGSSEVEAFLSWLANERKVSVSTHRQALAALLFFYGKVLCTDLPWLQEIGRPRPSRRLPVVLTPDEVVRILGFLEGEHRLFAQLLYGTGMRISEGLQLRVKDLDFDHGTIIVREGKGSKDRALMLPESLAPSLREQLSRARAWWLKDQAEGRSGVALPDALERKYPRAGHSWPWFWVFAQHTHSTDPRSGVVRRHHMYDQTFQRAFKRAVEGTVAKLAMRQPFVLFKGLTFQKLCLPGA
>412
MKTATAPLPPLRSVKVLDQLRERIRYLHYSLPTEQAYVNWVRAFIRFHGVRHPATLGSSEVEAFLSWLANERKVSVSTHRQALAALLFFYGKVLCTDLPWLQEIGRPRPSRRLPVVLTPDEVVRILGFLEGEHRLFAQLLYGTGMRISEGLQLRVKDLDFDHGTIIVREGKGSKDRALMLPESLAPSLREQLSRARAWWLKDQAEGRSGVALPDALERKYPRAGHSWPWFWVFAQHTHSTDPRSGVVRRHHMYDQTFQRAFKRAVEGTVAKLAMRQPFVLFKGLTFQKLCL
>413
MKTATAPLPPLRSVKVLDQLRERIRYLHYSLPTEQAYVHWVRAFIRFHGVRHPATLGSSEVEAFLSWLANERKVSVSTHRQALAALLFFYGKVLCTDLPWLQEIGRPRPSRRLPVVLTPDEVVRILGFLEGEHRLFAQLLYGTGMRISEGLQLRVKDLDFDHGTIIVREGKGSKDRALMLPESLAPSLREQLSRARAWWLKDQAEGRSGVALPDALERKYPRAGHSWPWFWVFAQHTHSTDPRSGVVRRHHMYDQTFQRAFKRAVEGTVAKLAMRQPFVLFKGLTFQKLCLP
>414
MKTATAPLPPLRSVKVLDQLRERIRYLHYSLPTEQAYVNWVRAFIRFHGVRHPATLGSSEVEAFLSWLANERKVSVSTHRQALAALLFFYGKVLCTDLPWLQEIGRPRPSRRLPVVLTPDEVVRILGFLEGEHRLFAQLLYGTGMRISEGLQLRVKDLDFDHGTIIVREGKGSKDRALMLPESLAPSLREQLSRARAWWLKDQAEGRSGVALPDALERKYPRAGHSWPWFWVFAQHTHSTDPRSGVVRRHHMYDQTFQRAFKRAVEGTVAKLAMRQPFVLFKGLTFQKL
>415
MKTATAPLPPLRSVKVLDQLRERIRYLHYSLPTEQAYVNWVRAFIRFHGVRHPATLGSSEVEAFLSWLANERKVSVSTHRQALAALLFFYGKVLCTDLPWLQEIGRPRPSRRLPVVLTPDEVVRILGFLEGEHRLFAQLLYGTGMRISEGLQLRVKDLDFDHGTIIVREGKGSKDRALMLPESLAPSLREQLSRARAWWLKDQAEGRSGVALPDALERKYPRAGHSWPWFWVFAQHTHSTDPRSGVVRRHHMYDQTFQRAFKRAVEGTVAKLAMRQPFVL
>416
MKTATAPLPPLRSVKVLDQLRERIRYLHYSLPTEQAYVHWVRAFIRFHGVRHPATLGSSEVEAFLSWLANERKVSVSTHRQALAALLFFYGKVLCTDLPWLQEIGRPRPSRRLPVVLTPDEVVRILGFLEGEHRLFAQLLYGTGMRISEGLQLRVKDLDFDHGTIIVREGKGSKDRALMLPESLAPSLREQLSRARAWWLKDQAEGRSGVALPDALERKYPRAGHSWPWFWVFAQHTHSTDPRSGVVRRHHMYDQTFQRAFKRAVEGTVAKLAMRQPFVLFKGL
>417
WVRAFIRFHGVRHPATLGSSEVEAFLSWLANERKVSVSTHRQALAALLFFYGKVLCTDLPWLQEIGRPRPSRRLPVVLTPDEVVRILGFLEGEHRLFAQLLYGTGMRISEGLQLRVKDLDFDHGTIIVREGKGSKDRALMLPESLAPSLREQLSRARAWWLKDQAEGRSGVALPDALERKYPRAGHSWPWFWVFAQHTHSTDPRSGVVRRHHMYDQTFQRAFKRAVEQAGITKPATPHTLRHSFATALLRSGYDIRTVQDLLGHSDVSTTMIYTHVLKVGGAGVRSPLDALPPLTSER
>418
MKTATAPLPPLRSVKVLDQLRERIRYLHYSLPTEQAYVNWVRAFIRFHGVRHPATLGSSEVEAFLSWLANERKVSVSTHRQALAALLFFYGKVLCTDLPWLQEIGRPRPSRRLPVVLTPDEVVRILGFLEGEHRLFAQLLYGTGMRISEGLQLRVKDLDFDHGTIIVREGKGSKDRALMLPESLAPSLREQLSRARAWWLKDQAEGRSGVALPDALERKYPRAGHSWPWFWVFAQHTHSTDPRSGVVRRHHMYDQTFQRAFKRAVEGTVAKLAMRQPFVLFKGLTFQKLC
>419
MKTATAPLPPLRSVKVLDQLRERIRYLHYSLPTEQAYVNWVRAFIRFHGVRHPATLGSSEVEAFLSWLANERKVSVSTHRQALAALLFFYGKVLCTDLPWLQEIGRPRPSRRLPVVLTPDEVVRILGFLEGEHRLFAQLLYGTGMRISEGLQLRVKDLDFDHGTIIVREGKGSKDRALMLPESLAPSLREQLSRARAWWLKDQAEGRSGVALPDALERKYPRAGHSWPWFWVFAQHTHSTDPRSGVVRRHHMYDQTFQRAFKRAVEGTVAKLAMRQPFVLFKGLTFQK
>420
MKTATAPLPPLRSVKVLDQLRERIRYLHYSLPTEQAYVNWVRAFIRFHGVRHPATLGSSEVEAFLSWLANERKVSVSTHRQALAALLFFYGKVLCTDLPWLQEIGRPRPSRRLPVVLTPDEVVRILGFLEGEHRLFAQLLYGTGMRISEGLQLRVKDLDFDHGTIIVREGKGSKDRALMLPESLAPSLREQLSRARAWWLKDQAEGRSGVALPDALERKYPRAGHSWPWFWVFAQHTHSTDPRSGVVRRHHMYDQTFQRAFKRAVEGTVAKLAMRQPFVLFKGLTF
>421
MKTATAPLPPLRSVKVLDQLRERIRYLHYSLPTEQAYVNWVRAFIRFHGVRHPATLGSSEVEAFLSWLANERKVSVSTHRQALAALLFFYGKVLCTDLPWLQEIGRPRPSRRLPVVLTPDEVVRILGFLEGEHRLFAQLLYGTGMRISEGLQLRVKDLDFDHGTIIVREGKGSKDRALMLPESLAPSLREQLSRARAWWLKDQAEGRSGVALPDALERKYPRAGHSWPWFWVFAQHTHSTDPRSGVVRRHHMYDQTFQRAFKRAVEGTVAKLAMRQPF
>422
MKTATAPLPPLRSVKVLDQLRERIRYLHYSLPTEQAYVNWVRAFIRFHGVRHPATLGSSEVEAFLSWLANERKVSVSTHRQALAALLFFYGKVLCTDLPWLQEIGRPRPSRRLPVVLTPDEVVRILGFLEGEHRLFAQLLYGTGMRISEGLQLRVKDLDFDHGTIIVREGKGSKDRALMLPESLAPSLREQLSRARAWWLKDQAEGRSGVALPDALERKYPRAGHSWPWFWVFAQHTHSTDPRSGVVRRHHMYDQTFQRAFKRAVEGTVAKLAMRQP
>423
MKTATAPLPPLRSVKVLDQLRERIRYLHYSLRTEQAYVHWVRAFIRFHGVRHPATLGSSEVEAFLSWLANERKVSVSTHRQALAALLFFYGKVLCTDLPWLQEIGRPRPSRRLPVVLTPDEVVRILGFLEGEHRLFAQLLYGTGMRISEGLQLRVKDLDFDHGTIIVREGKGSKDRALMLPESLAPSLREQLSRARAWWLKDQAEGRSGVALPDALERKYPRAGHSWPWFWVFAQHTHSTDPRSGVVRRHHMYDQTFQRAFKRAVEQAGITKPATPHTLRHSFATALLRSGYDIRTVQDLLGHSDVSTTMIYTHVLKVGGAGVRSPLDALPPLTSE
>424
MRISEGLQLRVKDLDFDHGTIIVREGKGSKDRALMLPESLAPSLREQLSRARAWWLKDQAEGRSGVALPDALERKYPRAGHSWPWFWVFAQHTHSTDPRSGVVRRHHMYDQTFQRAFKRAVEGTVAKLA
>425
MKTATAPLPPLRSVKVLDQLRERIRYLHYSLRTEQAYVNWVRAFIRFHGVRHPATLGSSEVEAFLSWLANERKVSVSTHRQALAALLFFYGKVLCTDLPWLQEIGRPRPSRRLPVVLTPDEVVRILGFLEGEHRLFAQLLYGTGMRISEGLQLRVKDLDFDHGTIIVREGKGSKDRALMLPESLAPSLREQLSRARAWWLKDQAEGRSGVALPDALERKYPRAGHSWPWFWVFAQHTHSTDPRSGVVRRHHMYDQTFQRAFKRAVEQAGITKPATPHTLRHSFATALLRSGYDIRTVQDLLGVVCGRGRNPTLRLWPTIFSGKIDVFPGDRRSRLISSMTSVAPA
>426
MKTATAPLPPLRSVKVLDQLRERIRYLHYSLRTEQAYVHWVRAFIRFHGVRHPATLGSSEVEAFLSWLANERKVSVSTHRQALAALLFFYGKVLCTDLPWLQEIGRPRPSRRLPVVLTPDEVVRILGFLEGEHRLFAQLLYGTGMRISEGLQLRVKDLDFDHGTIIVREGKGSKDRALMLPESLAPSLREQLSRARAWWLKDQAEGRSG
>427
WVRAFIRFHGVRHPATLGSSEVEAFLSWLANERKVSVSTHRQALAALLFFYGKVLCTDLPWLQEIGRPRPSRRLPVVLTPDEVVRILGFLEGEHRLFAQLLYGTGMRISEGLQLRVKDLDFDHGTIIVREGKGSKDRALMLPESLAPSLREQLSRARAWWLKDQAEGRSGVALPDALERKYPRAGHSWPWFWVFAQHTHSTDPRSGVVRRHHMYDQTFQRAFKRAVEQAGISKPATPHTLRHSFATALLRSGYDIRTVQDLLGHSDVSTTMIYTHVLKVGGAGVRSPLDALPPLTSER
>428
MLFFYGKVLCTDLPWLQEIGRPRPSRRLPVVLTPDEVVRILGFLEGEHRLFAQLLYGTGMRISEGLQLRVKDLDFDHGTIIVREGKGSKDRALMLPESLAPSLREQLSRARAWWLKDQAEGRSGVALPDALERKYPRAGHSWPWFWVFAQHTHSTDPRSGVVRRHHMYDQTFQRAFKRAVEGTVAKLAMRQPFVLFKGLTFQKLCLPGAFRPGDHHNKMLRPGLCVVHASPQYL
>429
MKTATAPLPPLRSVKVLDQLRERIRYLHYSLPTEQAYVNWVRAFIRFHGVRHPATLGSSEVEAFLSWLANERKVSVSTHRQALAALLFFYGK
>430
MGSSEVEAFLSWLANERKVSVSTHRQALAALLFFYGKVLCTDLPWLQEIGRPRPSRRLPVVLTPDEVVRILGFLEGEHRLFAQLLYGTGMRISEGLQLRVKDLDFDHGTIIVREGKGSKDRALMLPESLAPSLREQLSRARAWWLKDQAEGRSGVALPDALERKYPRAGHSWPWFWVFAQHTHSTDPRSGVVRRHHMYDQTFQRAFKRAVEGTVAKLAMRQPFVLFKGLTFQKLCLPGAFRPGDHHNKMLRPGLCVVHASPQYL
>431
MKTATAPLPPLRSVKVLDQLRERIRYLHYSLRTEQAYVNWVRAFIRFHGVRHPATLGSSEVEAFLSWLANERKGSVSTHRQALAALLFFYGKVLCTDLPWLQEIGRPRPSRRLPVVLTPDEVVRILGFLEGEHRLFAQLLYGTGMRISEGLQLRVKDLDFDHGTIIVREGKGSKDRALMLPESLAPSLREQLSRARAWWLKDQAEGRSGVALPDALERKYPRAGHSWPWFWVFAQHTHSTDPRSGVVRRHHMYDQTFQRAFKRAVEQAGITKPATPHTLRHSFATALLRSGYDIRTVQDLLGHSDVSTTMIYTHVLKVGGAGVRSPLDALPPLTSER
>432
MKTATAPLPPLRSVKVLDQLRERIRYLHYSLRTEQAYVNWVRAFIRFHGVRHPATLGSSEVEAFLSWLANERKVSVSTHRQALAALLFFYGKVLCTDLPWLQEIGRPRPSRRLPVVLTPDEVVRILGFLEGEHRLFAQLLYGTGMRISEGLQLRS
>433
MKTATAPLPPLRSVKVLDQLRERIRYLHYSLPTEQAYVHWVRAFIRFHGVRHPATLGSSEVEAFLSWLANERKVSVSTHRQALAALLFFYGKVLCTDLPWLQEIGRPRPSRRLPVVLTPDEVVRILGFLEGEHRLFAQLLYGTGMRISEGLQLR
>434
MKTATAPLPPLRSVKVLDQLRERIRYLHYSLPTEQAYVHWVRAFIRFHGVRHPATLGSSEVEAFLSWLANERKVSVSTHRQALAALLFFYGKVLCTDLPWLQEIGRPRPSRRLPVVLTPDEVVRILGFLEGEHRLFAQLLYGTGMRISEGLQLRSRI
>435
MKTATAPLPPLRSVKVLDQLRERIRYLHYSLRTEQAYVHWVRAFIRFHGVRHPATLGSSEVEAFLSWLANERKVSVSTHRQALAALLFFYGKVLCTDLPWLQEIGRPRPSRRLPVVLTPDEVVRILGFLEGEHRLFAQLLYGTGMRISEGLQL
>436
MKTATAPLPPLRSVKVLDQLRERIRYLHYSLRTEQAYVHWVRAFIRFHGVRHPATLGSSEVEAFLSWLANERKVSVSTHRQALAALLFFYGKVLCTDLPWLQEIGRPRPSRRLPVVLTPDEVVRILGFLEGEHRLFAQLLYGTGMRISEGLQLRSRI
>437
MKTATAPLPPLRSVKVLDQLRERIRYLHYSLRTEQAYVNWVRAFIRFHGVRHPATLGSSEVEAFLSWLANERKVSVSTHRQALAALLFFYGKVLCTDLPWLQEIGRPRPSRRLPVVLTPDEVVRILGFLEGEHRLFAQLLYGTGMRISEGLQLRFKDLDFDHG
>438
MKTATAPLPPLRSVKVLDQLRERIRYLHYSLRTEQAYVHWVRAFIRFHGVRHPATLGSSEVEAFLSWLANERKVSVSTHRQALAALLFFYGKVLCTDLPWLQEIGRPRPSRRLPVVLTPDEVVRILGFLEGEHRLFAQLLYGTGMRISEGLQLRFKDL
>439
MKTATAPLPPLRSVKVLDQLRERIRYLHYSLRTEQAYVNWVRAFIRFHGVRHPATLGSSEVEAFLSWLANERKVSVSTHRQALAALLFFYGKVLCTDLPWLQEIGRPRPSRRLPVVLTPDEVVRILGFLEGEHRLFAQLLYGTGMRISE
>440
MKTATAPLPPLRSVKVLDQLRERIRYLHYSLPTEQAYVHWVRAFIRFHGVRHPATLGSSEVEAFLSWLANERKVSVSTHRQALAALLFFYGKVLCTDLPWLQEIGRPRPSRRLPVVLTPDEVVRILGFLEGEHRLFAQLLYGTGMRISE
>441
MGSSEVEAFLSWLANERKGSVSTHRQALAALLFFYGKVLCTDLPWLQEIGRPRPSRRLPVVLTPDEVVRILGFLEGEHRLFAQLLYGTGMRISEGLQLRVKDLDFDHGTIIVREGKGSKDRALMLPESLAPSLREQLSRARAWWLKDQAEGRSGVALPDALERKYPRAGHSWPWFWVFAQHTHSTDPRSGVVRRHHMYDQTFQRAFKRAVEQAGITKPATPHTLRHSFATALLRSGYDIRTVQDLLGHSDVSTTMIYTHVLKVGGAGVRSPLDALPPLTSER
>442
MRISEGLQLRVKDLDFDHGTIIVREGKGSKDRALMLPESLAPSLREQLSRARAWWLKDQAEGRSGVALPDALERKYPRAGHSWPWFWVFAQHTHSTDPRSGVVRRHHMYDQTFQRAFKRAVEGTVAKLAMRQPFVLFKGLTFQKLCLPGAFRPGDHHNKMLRPGLCVVHASPQYL
>443
MGSSEVEAFLSWLANERKGSVSTHRQALAALLFFYGKVLCTDLPWLQEIGRPRPSRRLPVVLTPDEVVRILGFLEGEHRLFAQLLYGTGMRISEGLQLRVKDLDFDHGTIIVREGKGSKDRALMLPESLAPSLREQLSRARAWWLKDQAEGRSGVALPDALERKYPRAGHSWPWFWVFAQHTHSTDPRSGVVRRHHMYDQTFQRAFKRAVEGTVAKLAMRQPFVLFKGLTFQKLCLPGAFRPGDHHNKMLRPGLCVVHASPQYL
>444
MKTATAPLPPLRSVKVLDQLRERIRYLHYSLRTEQAYVNWVRAFIRFHGVRHPATLGSSEVEAFLSWLANERKVSVSTHRQALAALLFFYGKVLCTDLPWLQEIGRPRPSRRLPVVLTPDEVVRILGFLEGEHRLFAQLLYGTGMRISEGLQLRVKDLDFDHGTIIVREGKGSKDRALMLPESLA
>445
MKTATAPLPPLRSVKVLDQLRERIRYLHYSLPTEQAYVHWVRAFIRFHGVRHPATLGSSEVEAFLSWLANERKVSVSTHRQALAALLFFYGKVLCTDLPWLQEIGRPRPSRRLPVVLTPDEVVRILGFLEGEHRLFAQLLYGTGMRISEGLQLRVKDLDFDHGTIIVREGKGSKDRALMLPESLAPSLREQLSRARAWWLKDQAEGRSGVALPDALERKYPRAGHSWPWFWVFAQHTHSTDPRSGVVRRHHMYDQTFQRAFKRA
>446
MKTATAPLPPLRSVKVLDQLRERIRYLHYSLPTEQAYVHWVRAFIRFHGVRHPATLGSSEVEAFLSWLANERKGSVSTHRQALAALLFFYGKVLCTDLPWLQEIGRPRPSRRLPVVLTPDEVVRILGFLEGEHRLFAQLLYGTGMRISEGLQLRVKDLDFDHGTIIVREGKGSKDRALMLPESLAPSLREQLSRARAWWLKDQAEGRSGVALPDALERKYPRAGHSWPWFWVFAQHTHSTDPRSGVVRRHHMYDQTFQRAFKRAVE
>447
MKTATAPLPPLRSVKVLDQLRERIRYLHYSLPTEQAYVNWVRAFIRFHGVRHPATLGSSEVEAFLSWLANERKVSVSTHRQALAALLFFYGKVLCTDLPWLQEIGRPRPSRRLPVVLTPDEVVRILGFLEGEHRLFAQLLYGTGMRISEGLQLRVKDLDFDHGTIIVREGKGSKDRALMLPESLAPSLREQLSRARAWWLKDQAEGRSGVALPDALERKYPRAGHSWPWFWVFAQHTHSTDPRSGVVRRHHMY
>448
MRERIRYLHYSLPTEQAYVHWVRAFIRFHGVRHPATLGSSEVEAFLSWLANERKVSVSTHRQALAALLFFYGKVLCTDLPWLQEIGRPRPSRRLPVVLTPDEVVRILGFLEGEHRLFAQLLYGTGMRISEGLQLRVKDLDFDHGTIIVREGKGSKDRALMLPESLAPSLREQLSRARAWWLKDQAEGRSGVALPDALERKYPRAGHSWPWFWVFAQHTHSTDPRSGVVRRHHMYDQTFQRAFKRAVEQAGITKPATPHTLRHSFATALLRSGYDIRTVQDLLGHSDVSTTMIYTHVLKVGGAGVRSPLDALPPLTSER
>449
MKTATAPLPPLRSVKVLDQLRERIRYLHYSLRTEQAYVNWVRAFIRFHGVRHPATLGSSEVEAFLSWLANERKGSVSTHRQALAALLFFYGKVLCTDLPWLQEIGRPRPSRRLPVVLTPDEVVRILGFLEGEHRLFAQLLYGTGMRISEGLQLRVKDLDFDHGTIIVREGKGSKDRALMLPESLAPSLREQLSRARAWWLKDQAEGRSGVALPDALERKYPRAGHSWPWFWVFAQHTHSTDPRSGVVRRHHMYDQTFQRAFKRAVEGTVAKLAMRQPFVLFKGLTFQKLCLPGAFRPGDHHNKMLRPSLCVVHASPQYL
>450
MLPESLAPSLREQLSRARAWWLKDQAEGRSGVALPDALERKYPRAGHSWPWFWVFAQHTHSTDPRSGVVRRHHMYDQTFQRAFKRAVEQAGITNPATPHPLRHSFATALLRSGYDIRTVQDLLGHSDVSTTMIYTHVLKVGGAGVRSPLDALPPLTSER
>451
MKTATAPLPPLRSVKVLDQLRERIRYLHYSLRTEQAYVNWVRAFIRFHGVRHPATLGSSEVEAFLSWLANERKVSVSTHRQALAALLFFYGKVLCTDLPWLQEIGRPRPSRRLPVVLTPDEVVRILGFLEGEHRLFAQLLYGTGMRISEGLQLRVKDLDFDHGTIIVREGKGSKDRALMLPESLAPSLREQLSRARAWWLKDQAEGRSGVALPDALERKYPRAGHSWPWFWVFAQHTHSTDPRSGVVRRHHMYDQTFQRAFKRA
>452
MKTATAPLPPLRSVKVLDQLRERIRYLHYSLPTEQAYVHWVRAFIRFHGVRHPATLGSSEVEAFLSWLANERKVSVSTHRQALAALLFFYGKVLCTDLPWLQEIGRPRPSRRLPVVLTPDEVVRILGFLEGEHRLFAQLLYGTGMRISEGLQLRVKDLDFDHGTIIVREGKGSKDRALMLPESLAPSLREQLSRARAWWLKDQAEGRSGVALPDALERKYPRAGHSWPWFWVFAQHTHSTDPRSGVVRRHHMYDQTFQRAFKRAV
>453
MKTATAPLPPLRSVKVLDQLRERIRYLHYSLPTEQAYVNWVRAFIRFHGVRHPATLGSSEVEAFLSWLANERKVSVSTHRQALAALLFFYGKVLCTDLPWLQEIGRPRPSRRLPVVLTPDEVVRILGFLEGEHRLFAQLLYGTGMRISEGLQLRVKDLDFDHGTIIVREGKGSKDRALMLPESLAPSLREQLSRARAWWLKDQAEGRSGVALPDALERKYPRAGHSWPWFWVFAQHTHSTDPRSGVVRRHHMYDQTFQRAFKRA
>454
MKTATAPLPPLRSVKVLDQLRERIRYLHYSLPTEQAYVHWVRAFIRFHGVRHPATLGSSEVEAFLSWLANERKVSVSTHRQALAALLFFYGKVLCTDLPWLQEIGRPRPSRRLPVVLTPDEVVRILGFLEGEHRLFAQLLYGTGMRISEGLQLRVKDLDFDHGTIIVREGKGSKDRALMLPESLAPSLREQLSRARAWWLKDQAEGRSGVALPDALERKYPRAGHSWPWFWVFAQHTHSTDPRSGVVRRHH
>455
MKTATAPLPPLRSVKVLDQLRERIRYLHYSLPTEQAYVNWVRAFIRFHGVRHPATLGSSEVEAFLSWLANERKVSVSTHRQALAALLFFYGKVLCTDLPWLQEIGRPRPSRRLPVVLTPDEVVRILGFLEGEHRLFAQLLYGTGMRISEGLQLRVKDLDFDHGTIIVREGKGSKDRALMLPESLAPSLREQLSRARAWWLKDQAEGRSGVALPDALERKYPRAGHSWPWFWVFAQHTHSTDPRSGVVRRHHM
>456
MKTATAPLPPLRSVKVLDQLRERIRYLHYSLRTEQAYVNWVRAFIRFHGVRHPATLGSSEVEAFLSWLANERKGSVSTHRQALAALLFFYGKGLCTDLPWLQEIGRPRPSRRLPVVLTPDEVVRILGFLEGEHRLFAQLLYGTGMRISEGLQLRVKDLDFDHGTIIVREGKGSKDRALMLPESLAPSLREQLSRARAWWLKDQAEGRSGVALPDALERKYPRAGHSWPWFWVFAQHTHSTDPRSGVVRRHHMYDQTFQRAFKRAVEGTVAKLAMRQPFVLFKGLTFQKLCLPGAFRPGDHHNKMLRPGLCVVHASPQYL
>457
MKTATAPLPPLRSVKVLDQLRERIRYLHYSLRTEQAYVNWVRAFIRFHGVRHPATLGSSEVEAFLSWLANERKGSVSTHRQALAALLFFYGKVLCTDLPWLQEIGRPRPSRRLPVVLTPDEVVRILGFLEGEHRLFAQLLYGTGMRISEGLQLRVKDLDFDHGTIIVREGKGSKDRALMLPESLAPSLREQLSRARAWWLKDQAEGRSGVALPDALERKYPRAGHSWPWFWVFAQHTHSTDPRSGVVRRHHMYDQTFQRAFKRAEKQAGTTNPATPHPLRHSFATALLRSGYDIRTVQDLLGHSDVSTTMIYTHVLKVGGAGVRSPLDALPPLTSER
>458
MKTATAPLPPLRSVKVLDQLRERIRYLHYSLRTEQAYVNWVRAFIRFHGVRHPATLGSSEVEAFLSWLANERKVSVSTHRQALAALLFFYGKVLCTDLPWLQEIGRPRPSRRLPVVLTPDEVVRILGFLEGEHRLFAQLLYGTGMRISEGLQLRVKDLDFDHGTIIVREGKGSKDRALMLPESLAPSLREQLSRARAWWLKDQAEGRSGVALPDALERKYPRAGHSWPWFWVFAQHTHSTDPRSGVVRRHHMYDQTWHCCKVSDEAAFCLIQRPYISKTLLTRRISPRGSP
>459
MKTATAPLPPLRSVKVLDQLRERIRYLHYSLRTEQAYVNWVRAFIRFHGVRHPATLGSSEVEAFLSWLANERKGSVSTHRQALAALLFFYGKVLCTDLPWLQEIGRPRPSRRLPVVLTPDEVVRILGFLEGEHRLFAQLLYGTGMRISEGLQLRVKDLDFDHGTIIVREGKGSKDRALMLPESLAPSLREQLSRARAWWLKDQAEGRSGVALPDALERKYPRAGHSWPWFWVFAQHTHSTDPRSGVVRRHHMYDQTFQRAFKRAVEQAGITKPATPHPLRHSFATALLRSGYDIRTVQDLLGHSDVSTTMIYTHVLKVGGAGVRSPLDALPPLTSER
>460
MKTATAPLPPLRSVKVLDQLRERIRYLHYSLRTEQAYVNWVRAFIRFHGVRHPATLGSSEVEAFLSWLANERKGSVSTHRQALAALLFFYGKVLCTDLPWLQEIGRPRPSRRLPVVLTPDEVVRILGFLEGEHRLFAQLLYGTVMRISEGLQLRVKDLDFDHGTIIVREGKGSKDRALMLPESLAPSLREQLSRARAWWLKDQAEGRSGVALPDALERKYPRAGHSWPWFWVFAQHTHSTDPRSGVVRRHHMYDQTFQRAFKRAVEQAGITKPATPHTLRHSFATALLRSGYDIRTVQDLLGHSDVSTTMIYTHVLKVGGAGVRSPLDALPPLTSER
>461
MKTATAPLPPLRSVKVLDQLRERIRYLHYSLPTEQAYVHWVRAFIRFHGVRHPATLGSSEVEAFLSWLANERKVSVSTHRQALAALLFFYGKVLCTDLPWLQEIGRPRPSRRLPVVLTPDEVVRILGFLEGEHRLFAQLLYGTGMRISEGLQLRVKDLDFDHGTIIVREGKGSKDRALMLPESLAPSLREQLSRARAWWLKDQAEGRSGVALPDALERKYPRAGHSWPWFWVFAQHTHSTDPRSGVVRRHHMYDQT
>462
MKTATAPLPPLRSVKVLDQLRERIRYLHYSLPTEQAYVHWVRAFIRFHGVRHPATLGSSEVEAFLSWLANERKVSVSTHRQALAALLFFYGKVLCTDLPWLQEIGRPRPSRRLPVVLTPDEVVRILGFLEGEHRLFAQLLYGTGMRISEGLQLRVKDLDFDHGTIIVREGKGSKDRALMLPESLAPSLREQLSRARAWWLKDQAEGRSGVALPDALERKYPRAGHSWPWFWVFAQHTHSTDPRSGVVRRHHMYDQTFQRAFKR
>463
MLCTDLPWLQEIGRPRPSRRLPVVLTPDEVVRILGFLEGEHRLFAQLLYGTGMRISEGLQLRVKDLDFDHGTIIVREGKGSKDRALMLPESLAPSLREQLSRARAWWLKDQAEGRSGVALPDALERKYPRAGHSWPWFWVFAQHTHSTDPRSGVVRRHHMYDQTFQRAFKRAVEGTVAKLAMRQPFVLFKGLTFQKLCLPGAFRPGDHHNKMLRPGLCVVHASPQYL
>464
MAALLFFYGKVLCTDLPWLQEIGRPRPSRRLPVVLTPDEVVRILGFLEGEHRLFAQLLYGTGMRISEGLQLRVKDLDFDHGTIIVREGKGSKDRALMLPESLAPSLREQLSRARAWWLKDQAEGRSGVALPDALERKYPRAGHSWPWFWVFAQHTHSTDPRSGVVRRHHMYDQTFQRAFKRAVEQAGITKPATPHTLRHSFATALLRSGYDIRTVQDLLGHSDVSTTMIYTHVLKVGGAGVRSPLDALPPLTSER
>465
MRISEGLQLRVKDLDFDHGTIIVREGKGSKDRALMLPESLAPSLREQLSRARAWWLKDQAEGRSGVALPDALERKYPRAGHSWLWFWVFAQHTHSTDPRSGVVRRHCCK
>466
MKTATAPLPPLRSVKVLDQLRERIRYLHYSLRTEQAYVHWVRAFIRFHGVRHPATLGSSEVEAFLSWLANERKVSVSTHRQALAALLFFYGKVLCTDLPWLQEIGRPRPSRRLPVVLTPDEVVRILGFLEGEHRLFAQLLYGTGMRISEGLQLRVKDLDFDHGTIIVREGKGSKDRALMLPESLAPSLREQLSRARAWWLKDQAEGRSGVALPDALERKYPRAGHSCAESWRCRSALTA
>467
MKTATAPLPPLRSVKVLDQLRERIRYLHYSLPTEQAYVHWVRAFIRFHGVRHPATLGSSEVEAFLSWLANERKGSVSTHRQALAALLFFYGKVLCTDLPWLQEIGRPRPSRRLPVVLTPDEVVRILGFLEGEHRLFAQLLYGTGMRISEGLQLRVKDLDFDHGTIIVREGKGSKDRALMLPESLAPSLREQLSRARAWWLKDQAEGRSGVALPDALERKYPRAGHSWPWFWVFAQHTHSTDPRSGVVRRHHMYDQTFQRAFKRAVEGTVAKLAMRQPFVLFKGLTFQKLCLPGAFRPGDHHNKMLRPGLCVVHASPQYL
>468
LCTDLPWLQEIGRPRPSRRLPVVLTPDEVVRILGFLEGEHRLFAQLLYGTGMRISEGLQLRVKDLDFDHGTIIVREGKGSKDRALMLPESLAPSLREQLSRARAWWLKDQAEGRSGVALPDALERKYPRAGHSWPWFWVFAQHTHSTDPRSGVVRRHHMYDQTFQRAFKRAVEGTVAKLAMRQPFVLFKGLTFQKLCLPGAFRPGDHHNKMLRPGLCVVHASPQYL
>469
MKTATAPLPPLRSVKVLDQLRERIRYLHYSLPTEQAYVHWVRAFIRFHGVRHPATLGSSEVEAFLSWLANERKGSVSTHRQALAALLFFYGKVLCTDLPWLQEIGRPRPSRRLPVVLTPDEVVRILGFLEGEHRLFAQLLYGTGMRISEGLQLRVKDLDFDHGTIIVREGKGSKDRALMLPESLAPSLREQLSRARAWWLKDQAEGRSGVALPDALERKYPRAGHSWPWFWVFAQHTHSTDPRSGVVRRHHMYDQTFQRAFKRAVEQAGITKPATPHTLRHSFATALLRSGYDIRTVQDLLGHSDVSTTMIYTHVLKVGGAGVRSPLDALPPLTSER
>470
SVSTHRQALAALLFFYGKVLCTDLPWLQEIGRPRPSRRLPVVLTPDEVVRILGFLEGEHRLFAQLLYGTGMRISEGLQLRVKDLDFDHGTIIVREGKGSKDRALMLPESLAPSLREQLSRARAWWLKDQAEGRSGVALPDALERKYPRAGHSWPWFWVFAQHTHSTDPRSGVVRRHHMYDQTFQRAFKRAVEGTVAKLAMRQPFVLFKGLTFQKLCLPGAFRPGDHHNKMLRPGLCVVHASPQYL
>471
MKTATAPLPPLRSVKVLDQLRERIRYLHYSLPTEQAYVHWVRAFIRFHGVRHPATLGSSEVEAFLSWLANERKVSVSTHRQALAALLFFYGKVLCTDLPWLQEIGRPRPSRRLPVVLTPDEVVRILGFLEGEHRLFAQLLYGTGMRISEGLQLRVKDLDFDHGTIIVREGKGSKDRALMLPESLAPSLREQLSRARAWWLKDQAEGRSGVALPDALERKYPRAGHSWPWFWVFAQHTHSTDPRSGVVRRHHMYDQTFQRAFKRAVEGTVAKLAMRQPFVLFKGLTFQKLCLPGAFRPGDHHNKMLRPGLCVVHASPQSL
>472
MKTATAPLPPLRSVKVLDQLRERIRYLHYSLRTEQAYVNWVRAFIRFHGVRHPATLGSSEVEAFLSWLANERKVSVSTHRQALAALLFFYGKVLCTDLPWLQEIGRPRPSRRLPVVLTPDEVVRILGFLEGEHRLFAQLLYGTGMRISEGLQLRVKDLDFDHGTIIVREGKGSKDRALMLPESLAPSLREQLSRARAWWLKDQAEGRS
>473
MKTATAPLPPLRSVKVLDQLRERIRYLHYSLRTEQAYVNWVRAFIRFHGVRHPATLGSSEVEAFLSWLANERKVSVSTHRQALAALLFFYGKVLCTDLPWLQEIGRPRPSRRLPVVLTPDEVVRILGFLEGEHRLFAQLLYGTGMRISEGLQLRVKDLDFDHGTIIVREGKGSKDRALMLPESLAPSLREQLSRARAWWLKDQAEGRSGVALPDALERKYPRAGHSWPWFWVFAQHTHSTDPRSGVVRRHHMYDQTFQRAFKRAVEQAATTTPATPHPLRHSFATALLRSGYDIRTVQDLLGHSDVSTTMIYTHVLKVGGAGVRSPLDALPPLTSER
>474
QAMKTATAPLPPLRSVKVLDQLRERIRYLHYSLRTEQAYVHWVRAFIRFHGVRHPATLGSSEVEAFLSWLANERKVSVSTHRQALAALLFFYGKVLCTDLPWLQEIGRPRPSRRLPVVLTPDEVVRILGFLEGEHRLFAQLLYGTGMRISEGLQLRVKDLDFDHGTIIVREGKGSKDRALMLPESLAPSLREQLSRARAWWLKDQAEGRSGVALPDALERKYPRAGHSWPWFWVFAQHTHSTDPRSGVVRRHHMYDQTFQRAFKRAVEQAGITKPATPHTLRHSFATALLRSGYDIRTVQDLLGHSDVSTTMIYTHVLKVGGAGVRSPLDALPPLTSER
>475
MKTATAPLPPLRSVKVLDQLRERIRYLHYSLRTEQAYVHWVRAFIRFHGVRHPATLGSSEVEAFLSWLANERKVSVSTHRQALAALLFFYGKVLCTDLPWLQEIGRPRPSRRLPVVLTPDEVVRILGFLEGEHRLFAQLLYGTGMRISEGLQREHKKYWGSVSYAAIAGPFPSL
>476
MKTATAPLPPLRSVKVLDQLRERIRYLHYSLQTEQAYVHWVRAFIRFHGVRHPATLGSSEVEAFLSWLANERKVSVSTHRQALAALLFFYGKVLCTDLPWLQEIGRPRPSRRLPVVLTPDEVVRILGFLEGEHRLFAQLLYGTGM
>477
MKTATAPLPPLRSVKVLDQLRESIRYLHYSLRTEQAYVHWVRAFIRFHGVRHPATLGSSEVEAFLSWLANERKVSVSTHRQALAALLFFYGKVLCTDLPWLQEIGRPRPSRRLPVVLTPDEVVRILGFLEGEHRLFAQLLYGTGMRISEGLQLRVKDLDFDHGTIIVREGKGSKDRALMLPESLAPSLREQLSRARAWWLKDQAEGRSGVALPDALERKYPRAGHSWPWFWVFAQHTHSTDPRSGVVRRHHMYDQTFQRAFKRAVEQAGITKPATPHTLRHSFATALLRSGYDIRTVQDLLGHSDVSTTMIYTHVLKVGGAGVRSPLDALPPLTSER
>478
MKTATAPLPPLRSVKVLDQLRERIRYLHYSLRTEQAYVNWVRAFIRFHGVRHPATLGSSEVEAFLSWLANERKVSVSTHRQALAALLFFYGKVLCTDLPWLQEIGRPRPSRRLPVVLTPDEVVRILGFLEGEHRLFAQLLYGTGMRISEGLQLRVKDLDFDHGTIIVREGKGSKDRALMLPESLAPSLREQLSRARAWWLKDQAEGRSGVALPDALERKYPRAGHSWPWFWVFAQHTHS
>479
MKTATAPLPPLRSVKVLDQLRERIRYLHYSLRTEQAYVHWVRAFIRFHGVRHPATLGSSEVEAFLSWLANERKVSVSTHRQALAALLFFYGKVLCTDLPWLQEIGRPRPSRRLPVVLTPDEVVRILGFLEGEHRLFA
>480
MKTATAPLPPLRSVKVLDQLRERIRYLHNSLRTEQAYVHWVRAFIRFHGVRHPATLGSSEVEAFLSWLANERKVSVSTHRQALAALLFFYGKVLCTDLPWLQEIGRPRPSRRLPVVLTPDEVVR
>481
SGVALPDALERKYPRAGHSWPWFWVFAQHTHSTDPRSGVVRRHHMYDQTFQRAFKRAVEQAGITKPATPHTLRHSFATALLRSGYDIRTVQDLLGHSDVSTTMIYTHVLKVGGAGVRSPLDALPPLTSER
>482
MKAATAPLPPLRSVKVLDRLRERIRYLHYSLRTEQAYVHWVRAFIRFHGVRHPATLGSSEVEAFLFWLANERKVSVSTHRQALAALLFFYGKVLCTDLPWLQEIGRPRPSRRLPVVLTPDEVVRILGFLEGEHRLFAQLLYGTGMRISEGLQLRVKDLDFDHGTIIVREGKGSKDRALMLPESLAPSLREQLSRARAWWLKDQAEGRSGVALPDALERKYPRAGHSWPWFWVFAQHTHSTDPRSGVVRRHHMYDQTFQRAFKRAVEQAGITKPATPHTLRHSFATALLRSGYDIRTVQDLLGHSDVSTTMIYTHVLKVGGAGVRSPLDALPPLTSER
>483
LDFDHGTIIVREGKGSKDRALMLPESLAPSLREQLSRARAWWLKDQAEGRSGVALPDALERKYPRAGHSWPWFWVFAQHTHSTDPRSGVVRRHHMYDQTFQRAFKRTVEQAGITKPATPHTLRHSFATALLRSGYDIRTVQDLLGHSDVSTTMIYTHV
>484
LDFDHGTIIVREGKGSKDRALMLPESLAPSLREQLSRARAWWLKDQAEGRSGVALPDALERKYPRAGHSWPWFWVFAQHTHSTDPRSGVVRRHHMYDQTFQRAFKRAVEQAGIMKPATPHTLRHSFATALLRSGYDIRTVQDLLGHSDVSTTMIYTHV
>485
LDFDHGTIIVREGKGSKDRALMLPESLAPSLREQLSRARAWWLKDQAEGRSGVALPDALERKYPRAGHSWPWFWVFAQHTHSTDPRSGVVRRHHMYDQTFQRAFKRAVEQAGITKPVTPHTLRHSFATALLRSGYDIRTVQDLLGHSDVSTTMIYTHV
>486
LDFDHGTIIVREGKGSKDRALMLPESLVPGLREQLARARAWWLKDQAEGRSGVALPDALERKYPRAGHSWPWFWVFAQHTHSTDPRSGVVRRHHMYDQTFQRAFKRAVEQAGITKPATPHTLRHSFATALLRSGYDIRTVQDLLGHSDVSTTMIYTHV
>487
LDFDHGTIIVREGKGSKDRALMLPESLAPSLCEQLSRARAWWLKDQAEGRSGVALPDALERKYPRSGHSWPWFWVFAQHTHSTDPRSGVVRRHHMYDQTFQRAFKRAVEQAGITKPATPHTLRHSFATALLRSGYDIRTVQDLLGHSDVSTTMIYTHV
>488
LDFDHGTIIVREGKGSKDRALMLPESLAPSLREQLSRARAWWLKDQAEGRSGVALPDALEWKYPRAGHSWPWFWVFAQHTHSTDPRSGVVRRHHMYDQTFQRAFKRAVEQAGITKPATPHTLRHSFATALLRSGYDIRTVQDLLGHSDVSTTMIYTHV
>489
LDFDHGTIIVREGKGSKDRALMLPESLAPNLREQLSRARAWWLKDQAEGRSGVALPDALERKYPRAGHSWPWFWVFAQHTHSTDPRSGVVRRHHMYDQTFQRAFKRAVEQAGITKPATPHTLRHSFATALLRSGYDIRTVQDLLGHSDVSTTMIYTHV
>490
LDFDHGTIIVREGKGSKDRALMLPESLAPSLREQLSRARAWWLKDQAEGCSGVALPDALERKYPRAGHSWPWFWVFAQHTHSTDPRSGVVRRHHMYDQTFQRAFKRAVEQAGITKPATPHTLRHSFATALLRSGYDIRTVQDLLGHSDVSTTMIYTHV
>491
LDFDHGTIIVREGKGSKDRALMLPESLAPSLREQLSRARAWWLKDQAEGRSGVALPDALERKYPRAGHSWPWFWVFAQHTHSTDPRSGVVRRHHMYDQTFQRAFKRAVEQAGITKPATPHTLRHSFATALLRSSYDIRTVQDLLGHSDVSTTMIYTHV
>492
LDFDHGTIIVREGKGSKDRALVLPESLAPSLREQLSRARAWWLKDQAEGRSGVALPDALERKYPRAGHSWPWFWVFAQHTHSTDPRSGVVRRHHMYDQTFQRAFKRAVEQAGITKPATPHTLRHSFATALLRSGYDIRTVQGLLGHSDVSTTMIYTHV
>493
LDFDHGTIIVREGKGSKDRALMLPERLAPSLREQLSRARAWWLKDQAEGRSGVALPDALERKYPRAGHSWPWFWVFAQHTHSTDPRSGVVRRHHMYDQTFQRAFKRAVEQAGITKPATPHTLRHSFATALLRSGYDIRTVQDLLGHSDVSTTMIYTHV
>494
LDFDHGTIIVREGKGSKDRALMLPESLAPSLREQLSRARAWWLKDQAEGRSGVALPDALERKYPRAGHSWPWFWVFAQHTHSTDPRSGVVRRHHMYDQTFQRAFKRAVEQAGITKPATPHTLRHSFATALLRSGYDIRTVQDLLGHSDGSTTMIYTHV
>495
LDFDHGTIIVREGKGSKDRALMLPESLVPGLREQLARARAWWLKDQGEGRSGVALPDALERKYPRAGHSWPWFWVFAQHTHSTDPRSGVVRRHHMYDQTFQRAFKRAVEEAGVAKPATPHTLRHSFATALLRSGYDIRTVQDLLGHSDVSTTMIYTHV
>496
LDFDHGTIIVREGKGSKDRALMLPESLAPALREQLARARAWWLKDQAEGCSGVALPDALERKYPRAGHSWPWFWVFAQHTHSTDPRSGVVRRHHMYDQTFQRAFKRAVEQAGVAKPATPHTLRHLFATALLRSGYDIRTVQDLLGHSDVSTTMIYTHV
>497
MKTATAPLPPLRSVKVLDQLRERIRYLHYSLRTEQAYVHWVRAFIRFHGVRHPATLGSSEVEAFLSWLANERKVSVSTHRQALAALLFFYGKVLCTDLPWLQEIGRPRPSRRLPVVLTPDEVVRILGFLEGEHRLFAQLLYGTGMRISEGLQLRVKDLDFDHGTIIVREGKGSKDRALMLPESLAPSLREQLSRARAWWLKDQAEGRSGVALPDALERKYPRAGHSWPWFWVFAQHTHSTDPRSGVVRRHHMYDQTFQRAFKRAVEQAGITKPATPHTLRHSFATALLRSGYDIRTVQ
>498
MKTATAPLPPLRSVKVLDQLRERIRYLHYSLRTEQAYVHWVRAFIRFHGVRHPATLGSSEVEAFLSWLANERKVSVSTHRQALAALLFFYGKVLCTDLPWLQEIGRPRPSRRLPVVLTPDEVVRIL
>499
MKTATAPLPPLRSVKVLDQLRERIRYLHYSLRTEQAYVHWVRAFIRFHGVRHPATLGSSEVEAFLSWLANERKVSVSTHRQALAALLFFYGKVLCTDLPWLQEIGRPRPSRRLP
>500
MKTATAPLPPLRSVKVLDQLRERIRYLHYSLPTEQAYVHWVRAFIRFHGVRHPATLGSSEVEAFLSWLANERKVSVSTHRQALAALLFFYGKVLCTDLPWLQEIGRPRPSRRLPVVLTPDEVVRILGFLEG
>501
MKTATAPLPPLRSVKVLDQLRERIRYLHYSLRTEQAYVNWVRAFIRFHGVRHPATLGSSEVEAFLSWLANERKVSVSTHRQALAALLFFYGKVLCTDLPWLQEIGRPRPSRRLPVVLTPDEVVRILGFLEGEHRLFAQLLYGTGMRISEGLQLRVKDLDFDHGTIIVREGKGSKDRALML
>502
MKTATAPLPPLRSVKVLDQLRERIRYLHYSLPTEQAYVHWVRAFIRFHGVRHPATLGSSEVEAFLSWLANERKVSVSTHRQALAALLFFYGKVLCTDLPWLKEIGRPRPSRRLPVVLTPDEVVRILGFLEGEHRLFAQLLYGTGMRISEGLQLRVKDLDFDHGTIIVREGKGSKDRALMLPESLAPSLREQLSRARAWWLKDQAEGRSGVALPDALERKYPRAGHSWRHCCK
>503
MKTATAPLPPLRSVKVLDQLRERIRYLHYSLRTEQAYVNWVRAFIRFHGVRHPATLGSSEVEAFLSWLANERKVSVSTHRQALAALLFFYGKVLCTDLPWLQEIGRPRPSRRLPVVLTPDEVVRILGFLEGEHRLFAQLLYGTGMRISEGLQLRVKDLDFDHGTIIVRE
>504
MKTATAPLPPLRSVKVLDQLRERIRYLHYSLPTEQAYVHWVRAFIRFHGVRHPATLGSSEVEAFLSWLANERKVSVSTHRQALAALLFFYGKVLCTDLPWLQEIGRPRPSRRLPVVLTPDEVVRILGFLEGEHRLFAQLLYGTGMRISEGLQLRVKDLDFDHGTIIVREGK
>505
MKTATAPLPPLRSVKVLDQLRERIRYLHYSLRTEQAYVHWVRAFIRFHGVRHPATLGSSEVEAFLSWLANERKVSVSTHRQALAALLFFYGKVLCTDLPWLQEIGRPRPSRRLPVVLTPDEVVRILGFLEGEHRLFAQ
>506
MKTATAPLPPLRSVKVLDQLRERIRYLHYSLRTEQAYVHWVRAFIRFHGVRHPATLGSSEVEAFLSWLANERKVSVSTHRQALAALLFFYGKVLCTDLPWLQEIGRPRPSRRLPVVLTPDEVVRILGFLEGEHRLFAQLLYGTGMRISEGLQLRVKDLDFDHGTIIVREGKGSKDRALMLPESLAPSLREQLSRARAWWLKDQAEGRSGVALPDALERKYPRAGHSWPWFWVFAQHTHSTDPRSGVVRRHHMYDQTFQRAFKRAVEQAGITKPATPHTLRHSFATALLRSGYDIRTVQDLLGHSDVSTTMIYXHVLKVGGAGVRSPLDALPPLTSER
>507
MIVREGKGSKDRALMLPESLAPSLREQLSRARAWWLKDQAEGRSGVALPDALERKYPRAGHSWPWFWVFAQHTHSTDPRSGVVRRHHMYDQTFQRAFKRAVEQAGITKPATPHTLRHSFATALLRSGYDIRTVQDLLGHSDVSTTMIYT
>508
MDFDHGTIIVREGKGSKDRALMLPESLAPSLREQLSRARAWWLKDQAEGRSGVALPDALERKYPRAGHSWPWFWVFAQHTHSTDPRSGVVRRHHMYDQTFQRAFKRAVEQAGITKPATPHTLRHSFATALLRSGYDIRTVQDLLGHSDVSTTMIYTH
>509
MDFDHGTIIVREGKGSKDRALMLPESLAPSLREQLSRARAWWLKDQAEGRSGVALPDALERKYPRAGHSWPWFWVFAQHTHSTDPRSGVVRRHHMYDQTFQRAFKRAVEQAGITKPATPHTLRHSFATALLRSGYDIRTVQDLLGHSDVSTTMIYTHV
>510
MDFDHGTIIVREGKGSKDRALMLPESLAPSLREQLSRARAWWLKDQAEGRSGVALPDALERKYPRAGHSWPWFWVFAQHTHSTDPRSGVVRRHHMYDQTFQRAFKRAVEQAGITKPATPHTLRHSFATALLRSGYDIRTVQDLLGHSDVSTTMIYDAC
>511
MDFDHGTIIVREGKGSKDRALMLPESLAPSLREQLSRARAWWLKDQAEGRSGVALPDALERKYPRAGHSWPWFWVFAQHTHSTDPRSGVVRRHHMYDQTFQRAFKRAVEQAGITKPATPHTLRHSFATALLRSGYDIRTVQDLLGHSDVPTTMI
>512
MDFDHGTIIVREGKGSKDRALMLPESLAPSLREQLSRARAWWLKDQAEGRSGVALPDALERKYPRAGHSWPWFWVFAQHTHSTDPRSGVVRRHHMYDQTSQRAFKRAVEQAGITKPATPHTLRHSFATALLRSGYDIRTVQDLLGHSDVSTTMIYTH
>513
MDFDHGTIIVREGKGSKDRALMLPESLAPSLREQLSRARAWWLKDQAEGRSGVALPDALERKYPRAGHSWPWFWVFAQHTHSTDPRSGVVRRHHMYDQTFQRAFKRAVEQAGITKPATPHTLRHSFATALLRSGYDIRTVQDLLGHSDVSTTMIYTHVR
>514
MDFDHGTIIVREGKGSNDRALMLPESLAPSLREQLSRARAWWLKDQAEGRSGVALPDALERKYPRAGHSWPWFWVFAQHTHSTDPRSGVVRRHHMYDQTFQRAFKRAVEQAGITKPATPHTLRHSFATALLRSGYDIRTVQDLLGHSDVSTTMIYTH
>515
MIVREGKGSKDRALMLPESLAPSLREQLSRARAWWLKDQAEGRSGVALPDALERKYPRAGHSWPWFWVFAQHTHSTDPRSGVVRRHHMYDQTFQRAFKRAVEQAGITKPATPHTLRHSFATALLRSGYDIRTVQDLLGHSDVSTTMIYTH
>516
MMLPESLAPSLREQLSRARAWWLKDQAEGRSGVALPDALERKYPRAGHSWPWFWVFAQHTHSTDPRSGVVRRHHMYDQTFQRAFKRAVEQAGITKPATPHTLRHSFATALLRSGYDIRTVQDLLGHSDVSTTMIYTHV
>517
MKTATAPLPPLRSVKVLDQLRERIRYLHYSLPTEQAYVHWVRAFIRFHGVRHPATLGSSEVEAFLSWLANERKVSVSTHRQALAALLFFYGKVLCTDLPWLQEIGRPRPSRRLPVVLTPDEVVRILGFLEGEHRLFAQLLYGTGMRISEGLQLRVKDLDFDHGTIIVREGKGSKDRALMLPESLAPSLREQLSRARAWWLKDQAEGRSGVALPDALERKYPRAGHSWPWFWVFAQHTHSTDPRSGVVRRHHMYDQTFQRAFKRAVEQAGITKPATPHTLRHSFATALLRSGYDIR
>518
MKTATAPLPPLRSVKVLDQLRERIRYLHYSLRTEQAYVHWVRAFIRFHGVRHPATLGSSEVEAFLSWLANERKVSVSTHRQALAALLFFYGKVLCTDLPWLQEIGRPRPSRRLPVVLTPDEVVRILGFLEGEHRLFAQLLYGTGMRISEGLQLRVKDLDFDHGTIIVREGKGSKDRALMLPESLAPSLREQLSRARAWWLKDQAEGRSGVALPDALERKYPRAGHSWPWFWVFAQHTHSTDPRSGVVRRHHMYDQTFQRAFKRAVEQA
>519
MKTATAPLPPLRSVKVLDQLRERIRYLHYSLPTEQAYVHWVRAFIRFHGVRHPATLGSSEVEAFLSWLANERKVSVSTHRQALAALLFFYGKVLCTDLPWLQEIGRPRPSRRLPVVLTPDEVVRILGFLEGEHRLFAQLLYGTGMRISEGLQLRVKDLDFDHGTIIVREGKGSKDRALMLPESLAPSLREQLSRARAWWLKDQAEGRSGVALPDALERKYPRAGHSWPWFWVFAQHTHSTDPRSGVVRRHHMYDQTFQRAFKRAVEQAGITKPATPHTLRHSFATALLRSGYDIRTVQ
>520
MKDQAEGRSGVALPDALERKYPRAGHSWPWFWVFAQHTHSTDPRSGVVRRHHMYDQTFQRAFKRAVEQAGITKPATPHTLRHSFATALLRSGYDIRTVQDLLGHSDVSTTIDY
>521
MMLPESLAPSLREQLSRARAWWLKDQAEGRSGVALPDALERKYPRAGHSWPWFWVFAQHTHSTDPRSGVVRRHHMYDQTFQRAFKRAVEQAGITKPATPHTLRHSFATALLRSGYDIRTVQDLLGHSDVSTTMIYT
>522
ALAALLFFYGKVLCTDLPWLQEIGRPRPSRRLPVVLTPDEVVRILGFLEGEHRLFAQLLYGTGMRISEGLQLRVKDLDFDHGTIIVREGKGSKDRALMLPESLAPSLREQLSRARAWWLKDQAEGRSGVALPDALERKYPRAGHSWPWFWVFAQHTHSTDP
>523
MKTATAPLPPLRSVKVLDQLRERIRYLHYSLRTEQAYVNWVRAFIRFHGVRHPATLGSSEVEAFLSWLANERKVSVSTHRQALAALLFFYGKVLCTDLPWLQEIGRPRPSRRLPVVLTPDEVVRILGFLEGEHRLFAQLLYGTGMRISEGLQLRVKDLDFDHGT
>524
YLHYSLRTEQAYVHWVRAFIRFHGVRHPATLGSSEVEAFLSWLANERKVSVSTHRQALAALLFFYGKVLCTDLPWLQEIGRPRPSRRLPVVLTPDEVVRILGFLEGEHRLFAQLLYGTGMRISEGLQLRVKDLDFDHGTIIVREGKGSKDRALMLPESLAPSLREQLSRARAWWLKDQAEGRSGVALPDALERKYPRAGHSWPWFWVFAQHTHSTDPRSGVVRRHHMYDQTFQRAFKRAVEQAGITKPATPHTLRHSFATALLRSGYDIRTVQDLLGHSDVSTT
>525
MRISEGLQLRVKDLDFDHGTIIVREGKGSKDRALMLPESLAPSLREQLSRARAWWLKDQAEGRSGVALPDALERKYPRAGHSWPWFWVFAQHTHSTDPRSGVVRRHHMYDQTFQRAFKRAVEQAGITKPATPHTLRHSFATALLRSGYDIRTVQDLLGHSDVSTTMIYTHVLKVGGAASNGRLRKVLPASADGRQQPVVA
>526
MKTATAPLPPLRSVKVLDQLRERIRYLHYSLRTEQAYVHWVRAFIRFHGVRHPATLGSSEVEAFLSWLANERKVSVSTHRQALAALLFFYGKVLCTDLPWLQEIGRPRPS
>527
MKTATAPLPPLRSVKVLDQLRERIRYLHYSLRTEQAYVNWVRAFIRFHGVRHPATLGSSEVEAFLSWLANERKVSVSTHRQALAALLFFYGKVLCTDLPWLQEIGRPRPSRRLPVVLTPDEVVRILGFLEGEHRLFAQLLYGTGMRISEGLQLRVKDLDFDHGTIIVREGKGSKDRA
>528
MKTSTAPLPPLRSVKVLEQLRERIRCLYYSLRTEQAYVHRVRTFIRFHGVRHPATLGSSEVEAFLSWLANERKVSASTHRQALAALLFFYGKVLCADLPWLQEIGRPRLSRRLPVVLTPEEVVRIPGFLEGVHRLFAQLLYGTGMRISEGLQLWVKDLDFDHGTIIVREGKGSKDRALMLPESLAPGLREQLARARAWWLKDQAEGRSGVALPDALERKYPRAGHSWPWFWVFAQHTHSTDPRSGVVRRHHMYDQTFQRAFKRAVDEAGVAKPATPHTLRHSFAAALLRSGYDIRTVQDLLGHSDISTTMIYTHMLKVSGAGVRSPLDALPPF
>529
MKTATAPLPPLRSVKVLDQLRERIRYLHYSLRTEQAYVHWVRAFIRFHGVRHPATLGSSEVEAFLSWLANERKVSVSTHRQALAALLFFYGKVLCTDLPWLQEIGRPRPSRRLPVVLTPDEVVRILG
>530
MKTATAPLPPLRSVKVLDQLRERIRYLHYSLRTEQAYVHWVRAFIRFHGVRHPATLGSSEVEAFLSWLANERKVSVSTHRQALAALLFFYGKVLCTDLPWLQEIGRPRPSRRLPVVLTPDEVVRILGFLEGEHRLFAQLLYGTGMRISEGLQLRVKDLDFDHGTIIVREGKGSKDRALMLPESLAPSLREQLSRARAWWLKDQAEGRSGVALPDALERKYPRAGHSWPWFWVFAQHTHSTDPRSGVVRRHHMYDQTFQRAFKRAVEQAGITKPATPHTLR
>531
MKTATAPLPPLRSVKVLDQLRERIRYLHYSLRTEQAYVHWVRAFIRFHGVRHPATLGSSEVEAFLSWLANERKVSVSTHRQALAALLFFYGKVLCTDLPWLQEIGRPRPSRRLPVVLTPDEVVRILGFLEGEHRLFAQLLYGTGMRI
>532
GRSGVALPDALERKYPRAGHSWPWFWVFAQHTHSTDPRSGVVRRHHMYDQTFQRAFKRAVEQAGITKPATPHTLRHSFATALLRSGYDIRTVQDLLGHSDVSTTMIYTHVLKVGGAGVRSPLDALPPLTSER
>533
MKTATAPLPPLRSVKVLDQLRERIRYLHYSLRTEQAYVNWVRAFIRFHGVRHPATLGSSEVEAFLSWLANERKVSVSTHRQALAALLFFYGKVLCTDLPWLQEIGRPRPSRRLPVVLTPDEVVRILGFLEGEHRLFAQLLYGTGMRISEGLQLRVKDLDFDHGTIIVREGKGSKDRALMLPESLAPSLREQLSRARAWWLKDQAEGRSGVALPDALERKYPRAGHSWPWFWVFAQHTHSTDPRSGVVRRHHMYDQTFQRAFKRAVEQAGITKPATPHTLRHSFAT
>534
MKTATAPLPPLRSVKVLDQLRERIRYLHYSLRTEQAYVNWVRAFIRFHGVRHPATLGSSEVEAFLSWLANERKVSVSTHRQALAALLFFYGKVLCTDLPWLQEIGRPRPSRRLPVVLTPDEVVRILGFLEGEHRLFAQLLYGTGMRISEGLQLRVKDLDFDHGTIIVREGKGSKDRALMLPESLAPSLREQLSRARAWWLKDQAEGRSGVALPDALERKYPRAGHSWPWFWVFAQHTHSTDPRSGVVRRHHMYDQTFQRAFKRAVEQAGITKPATPHTL
>535
MKTATAPLPPLRSVKVLDQLRERIRYLHYSLRTEQAYVNWVRAFIRFHGVRHPATLGSSEVEAFLSWLANERKVSVSTHRQALAALLFFYGKVLCTDLPWLQEIGRPRPSRRLPVVLTPDEVVRILGFLEGEHRLFAQLLYGTGMRISEGLQLRVKDLDFDHGTIIVREGKGSKDRALMLPESLAPSLREQLSRARAWWLKDQAEGRSGVALPDALERKYPRAGHSWPWFWVFAQHTHSTDPRSGVVRRHHMYDQTFQRAFKRAVEQAGITKPATPHTLRHSF
>536
MKTATAPLPPLRSVKVLDQLRERIRYLHYSLRTEQAYVNWVRAFIRFHGVRHPATLGSSEVEAFLSWLANERKVSVSTHRQALAALLFFYGKVLCTDLPWLQEIGRPRPSRRLPVVLTPDEVVRILGFLEGEHRLFAQLLYGTGMRISEGLQLRVKDLDFDHGTIIVREGKGSKDRALMLPESLAPSLREQLSRARAWWLKDQAEGRSGVALPDALERKYPRAGHSWPWFWVFAQHTHSTDPRSGVVRRHHMYDQTFQRAFKRAVEQAGITKP
>537
MKTATAPLPPLRSVKVLDQLRERIRYLHYSLRTEQAYVNWVRAFIRFHGVRHPATLGSSEVEAFLSWLANERKVSVSTHRQALAALLFFYGKVLCTDLPWLQEIGRPRPSRRLPVVLTPDEVVRILGFLEGEHRLFAQLLYGTGMRISEGLQLRVKDLDFDHGTIIVREGKGSKDRALMLPESLAPSLREQLSRARAWWLKDQAEGRSGVALPDALERKYPRAGHSWPWFWVFAQHTHSTDPRSGVVRRHHMYDQTFQRAFKRAVEQAGITKPATPHTLRHSFA
>538
MKTATAPLPPLRSVKVLDQLRERIRYLHYSLRTEQAYVHWVRAFIRFHGVRHPATLGSSEVEAFLSWLANERKVSVSTHRQALAALLFFYGKVLCTDLPWLQEIGRPRPSRRLPVVLTPDEVVRILGFLEGEHRLFAQLLYGTGMRSGS
>539
MKTATAPLPPLRSVKVLDQLRERIRYLHYSLRTEQAYVHWVRAFIRFHGVRHPATLGSSEVEAFLSWLANERKVSVSTHRQALAALLFFYGKVLCTDLPWLQEIGRPRPSRRLPVVLTPDEVVRILGFLEGEHRL
>540
MKTATAPLPPLRSVKVLDQLRERIRYLHYSLRTEQAYVNWVRAFIRFHGVRHPATLGSSEVEAFLSWLANERKVSVSTHRQALAALLFFYGKVLCTDLPWLQEIGRPRPSRRLPVVLTPDEVVRILGFLEGEHRLFAQLLYGTGMRISEGLQLRVKDLDFDHGTIIVREGKGSKDRALMLPESLAPSLREQLSRARAWWLKDQ
>541
ERKVSVSTHRQALAALLFFYGKVLCTDLPWLQEIGRPRPSRRLPVVLTPDEVVRILGFLEGEHRLFAQLLYGTGMRISEGLQLRVKDLDFDHGTIIVREGKGSKDRALMLPESLAPSLREQLSRARAWWLKDQAEGRSGVALPDALERKYPRAGHSWPWFWVFAQHTHSTDPRSGVVRRHHMYDQTFQRAFKRAVEGTVAKLAMRQPFVLFKGLTFQKLCLPGAFRPGDHHNKMLRPGLCVVHASPQYL
>542
MKTATAPLPPLRSVKVLDQLRERIRYLHYSLPTEQAYVHWVRAFIRFHGVRHPATLGSSEVEAFLSWLANERKVSVSTHRQALAALLFFYGKVLCTDLPWLQEIGRPRPSRRLPVVLTPDEVVRILGFLEGEHRLFAQLLYGTGMRISEGLQLRVKDLDFDHGTIIVREGKGSKDRALMLPESLAPSLREQLSRARAWWLKDQAEGRSGVALPDALERKYPRAGHSWPWFWVFAQHTHSTDPRSGVVRRHHMYDQTFQRAFKRAVEQAGITTPATPHTLRHSFATALLRSGYDIRTVQDLLGHSDVSTTMIYTHVLKVGGAGVRSPLDALPPLTSER
>543
MKTATAPLPPLRSVKVLDQLRERIRYLHYSLRTEQAYVNWVRAFIRFHGVRHPATLGSSEVEAFLSWLANERKVSVSTHRQALAALLFFYGKVLCTDLPWLQEIGRPRPSRRLPVVLTPDEVVRILGFLEGEHRLFAQLLYGTGMRISEGLQLRVKDLDFDHGTIIVREGKGSKDRALMLPESLAPSLREQLSRARAWWLKDQAEGRSGVALPDALERKYPRAGHSWPWFWVFAQHTHSTDPRSGVVRRHHMYDQTFQRAFKRAVEQAGITKPATPHTLRHSFATALLRSGYDIRTVQDLLGHSDVSTTMIYTHVLKVGGAGVRSPLDALPPLTRER
>544
MKTATAPLPPLRSVKVLDQLRERIRYLHYSLPTEQAYVNWVRAFIRFHGVRHPATLGSSEVEAFLSWLANERKVSVSTHRQALAALLFFYGKVLCTDLPWLQEIGRPRPSRRLPVVLTPDEVVRILGFLEGEHRLFAQLLYGTGMRISEGLQLRVKDLDFDHGTIIVREGKGSKDRALMLPESLAPSLREQLSRARAWWLKDQAEGRSGVALPDALERKYPRAGHSWPWFWVFAQHTHSTDPRSGVVRRHHMYD
>545
MKTATAPLPPLRSVKVLDQLRERIRYLHYSLRTEQAYVNWVRAFIRFHGVRHPATLGSSEVEAFLSWLANERKVSVSTHRQALAALLFFYGKVLCTDLPWLQEIGRPRPSRRLPVVLTPDEVVRILGFLEGEHRLFAQLLYGTGMRISEGLQLRVKDLDFDHGTIIVREGKGSKDRALMLPESLAPSLREQLSRARAWWLKDQAEGRSGVALPDALERKYPRAGHSWPWFWVFAQHTHSTDPRSGVVRRHHMYD
>546
MKTATAPLPPLRSVKVLDQLRERIRYLHYSLPTEQAYVHWVRAFIRFHGVRHPATLGSSEVEAFLSWLANERKVSVSTHRQALAALLFFYGKVLCTDLPWLQEIGRPRPSRRLPVVLTPDE
>547
MKTATAPLPPLRSVKVLDQLRERIRYLHYSLRTEQAYVHWVRAFIRFHGVRHPATLGSSEVEAFLSWLANERKVSVSTHRQALATLLFFYGKVLCTDLPWLQEIGRPRPSRRLPVVLTPDEVVRILGFLEGEHRLFAQLLYGTGMRISEGLQLRVKDLDFDHGTIIVREGKGSKDRALMLPESLAPSLREQLSRARAWWLKDQAEGRSGVALPDALERKYPRAGHSWPWFWVFAQHTHSTDPRSGVVRRHHMYDQTFQRAFKRAVEQAGITKPATPHTLRHSFATALLRSGYDIRTVQDLLGHSDVSTTMIYTHVLKVGGAGVRSPLDALPPLTSER
>548
GLQLRVKDLDFDHGTIIVREGKGSKDRALMLPESLAPSLREQLSRARAWWLKDQAEGRSGVALPDALERKYPRAGHSWPWFWVFAQHTHSTDPRSGVVRRHHMYDQTFQRAFKRAVEQAGITKPATPHTLRHSFATALLRSGYDIRTVQDLLGHSDVSTTMIYTHVLKVGGAGVRSPLDALPPLTSER
>549
MKTATAPLPPLRSVKVLDQLRERIRYLHYSLRTEQAYVHWVRAFIRFHGVRHPATLGSSEVEAFLSWLANERKVSVSTHRQALAALLFFYGKVLCTDLPWLQEIGRPRPSRRLPVVLTPDEVVRILGFLEGEHRLFAQLLYGTGMRISEGLQLRVKDLDFDHGTIIVREGKGSKDRALMLPESLAPSLREQLSRARAWALLQIVGGDKLIIPFC
>550
MKTATAPLPPLRSVKVLDQLRERIRYLHYSLRTEQAYVHWVRAFIRFHGVRHPATLGSSEVEAFLSWLANERKVSVSTHRQALAALLFFYGKVLCTDLPWLQEIGRPRPSRRLPVVLTPDEVVRILGFLEGEHRLFARHCCK
>551
KDLDFDHGTIIVREGKGSKDRALMLPESLAPSLREQLSRARAWWLKDQAEGRSGVALPDALERKYPRAGHSWPWFWVFAQHTHSTDPRSGVVRRHHMYDQTFQRAFKRAVEQAGITKPATPHTLRHSFATALLRSGYDIRTVQDLLGHSDVSTTMIYTHVLKVGGAGVRSPLDALPPLTSER
>552
MKTATAPLPPLRSVKVLDQLRERIRYLHYSLRTEQAYVHWVRAFIRFHGVRHPATLGSSEVEAFLSWLANERKVSVSTHRQALAALLFFYGKVLCTDLPWLQEIGRPRPSRRLPVVLTPDEVVRILGFLEGEHRLFAQLLYGTGMRISEGLQLRVKDLDFDHGTIIVREGKGSKDRALMLPESLAPSLREQLSRARAWWLKDQAEGRSGVALPDALERKYPRAGHSWPWFWVFAQHTHSTDPRSGVVRRHHMYDQTFQRAFKRAVEGTVAKLAMRQP
>553
MKTATAPLPPLRSVKVLDQLRERIRYLHYSLRTEQAYVHWVRAFIRFHGVRHPATLGSSEVEAFLSWLANERKVSVSTHRQALAALLFFYGKVLCTDLPWLQEIGRPRPSRRLPVVLTPDEVVRILGFLEGEHRLFAKLLYGTGMRISEGLQLRVKDLDFDHGTIIVREGKGSKDRALMLPESLAPSLREQLSRARAWWLKDQAEGRSGVALPDALERKYPRAGHSWPWFWVFAQHTHSTDPRSGVVRRHHMYDQTFQRAFKRAVEGTVAKLAMRQPFVLFKGLTFQKLCLPGAFRPGDHHNKMLRPGLCVVHASPQYL
>554
MKTATAPLPPLRSVKVLDQLRERIRYLHYSLRTEQAYVHWVRAFIRFHGVRHPATLGSSEVEAFLSWLANERKVSVSTHRQALAALLFFYGKVLCTDLPWLQEIGRPRPSRRLPVVLTPDEVVRILGFLEGEHRLFAQLLYGTGMRISEGLQLRVKDLDFDHGTIIVREGKGSKDRALMLPESLAPSLREQLSRARAWWLKDQAEGRSGVALPDALERKYPRAGHSWPWFWVFAQHTHSTDPRSGVVRRHHMYDQTFQRAFKRAVEGTVAKLAMRQPFVLFKGLTFQKLCLPGAFRPG
>555
QLLYGTGMRISEGLQLRVKDLDFDHGTIIVREGKGSKDRALMLPESLAPSLREQLSRARAWWLKDQAEGRSGVALPDALERKYPRAGHSWPWFWVFAQHTHSTDPRSGVVRRHHMYDQTFQRAFKRAVEGTVAKLAMRQPFVLFKGLTFQKLCLPGAFRPGDHHNKMLRPGLCVVHASPQYL
>556
MKTATAPLPPLRSVKVLDQLRERIRYLHYSLRTEQAYVHWVRAFIRFHGVRHPATLGSSEVEAFLSWLANERKVSVSTHRQALAALLFFYGKVLCTDLPWLQEIGRPRPSRRLPVVLTPDEVVRILGFLEGEHRLFAQLLYGTGMRISEGLQLRVKDLDFDHGTIIVREGKGSKD
>557
MKTATAPLPPLRSVKVLDQLRERIRYLHYSLRTEQAYVHWVRAFIRFHGVRHPATLGSSEVEAFLSWLANERKVSVSTHRQALAALLFFYGKVLCTDLPWLQEIGRPRP
>558
MIVREGKGSKDRALMLPESLAPSLREQLSRARAWWLKDQAEGRSGVALPDALERKYPRAGHSWPWFWVFAQHTHSTDPRSGVVRRHHMYDQTFQRAFKRAVEQAGITKPATPHTLRHSFATALLRSGYDIRTVQDLLGHSDVSTTMIYTHVLKVGGAGVRSPLDALPPLTSER
>559
AMKTATAPLPPLRSVKVLDQLRERIRYLHYSLRTEQAYVHWVRAFIRFHGVRHPATLGSSEVEAFLSWLANERKVSVSTHRQALAALLFFYGKVLCTDLPWLQEIGRPRPSRRLPVVLTPDEVVRILGFLEGEHRLFAQLLYGTGMRISEGLQLRVKDLDFDHGTIIVREGKGSKDRALMLPESLAPSLREQLSRARAWWLKDQAEGRSGVALPDALERKYPRAGHSWPWFWVFAQHTHSTDPRSGVVRRHHMYDQTFQRAFKRAVEGTVAKLAMRQPFVLFKGLTFQKLCLPGAFRPGDHHNKMLRPGLCVVHASPQYL
>560
QAMKTATAPLPPLRSVKVLDQLRERIRYLHYSLRTEQAYVHWVRAFIRFHGVRHPATLGSSEVEAFLSWLANERKVSVSTHRQALAALLFFYGKVLCTDLPWLQEIGRPRPSRRLPVVLTPDEVVRILGFLEGEHRLFAQLLYGTGMRISEGLQLRVKDLDFDHGTIIVREGKGSKDRALMLPESLAPSLREQLSRARAWWLKDQAEGRSGVALPDALERKYPRAGHSWPWFWVFAQHTHSTDPRSGVVRRHHMYDQTFQRAFKRAVEGTVAKLAMRQPFVLFKGLTFQKLCLPGAFRPGDHHNKMLRPGLCVVHASPQYL
>561
MKTATAPLPPLRSVKVLDQLRERIRYLHYSLRTEQAYVHWVRAFIRFHGVRHPATLGSSEVEAFLSWLANERKVSVSTHRQALAALLFFYGKVLCTDLPWLQEIGRPRPSRRLPVVLTPDEVVRILGFLEGEHRLFAQLLYGTGMRISEGLQLRVKDLDFDHGTIIVREGKGSKDRALMLPESLAPSLREQLSRARAWWLKDQAEGRSGVALPDALERKYPRAGHSWPWFWVFAQHTHSTDPRSGVVRRHHMYDQTGTVAKLAMRQPFVLFKGLTFQKLCLPGAFRPG
>562
MKTATAPLPPLRSVKVLDQLRERIRYLHYSLRTEQAYVHWVRAFIRFHGVCHPATLGSSEVEAFLSWLANERKVSVSTHRQALAALLFFYGKVLCTDLPWLQEIGRPRPSRRLPVVLTPDEVVRILGFLEGEHRLFAQLLYGTGMRISEGLQLRVKDLDFDHGTIIVREGKGSKDRALMLPESLAPSLREQLSRARAWWLKDQAEGRSGVALPDALERKYPRAGHSWPWFWVFAQHTHSTDPRSGVVRRHHMYDQTFQRAFKRAVEGTVAKLAMRQPFVLFKGLTFQKLCLPGAFRPG
>563
ARAWWLKDQAEGRSGVALPDALERKYPRAGHSWPWFWVFAQHTHSTDPRSGVVRRHHMYDQTFQRAFKRAVEQAGITKPATPHTLRHSFATALLRSGYDIRTVQDLLGHSDVSTTMIYTHVLKVGGAGVRSPLDALPPLTSER
>564
LRTEQAYVHWVRAFIRFHGVRHPATLGSSEVEAFLSWLANERKVSVSTHRQALAALLFFYGKVLCTDLPWLQEIGRPRPSRRLPVVLTPDEVVRILGFLEGEHRLFAQLLYGTGMRISEGLQLRVKDLDFDHGTIIVREGKGSKDRALMLPESLAPSLREQLSRARAWWLKDQAEGRSGVALPDALERKYPRAGHSWPWFWVFAQHTHSTDPRSGVVRRHHMYDQTFQRAFKRAVEQAGITKPATPHTLRHSFATALLRSGYDIRTVQDLLGHSDVSTTMIYTHVLKVGGAGVRSPLDALPPLTSER
>565
MKTATAPLPPLRSVKVLDQLRERIRYLHYSLRTEQAYVNWVRAFIRFHGVRHPATLGSSEVEAFLSWLANERKVSVSTHRQALAALLFFYGKVLCTDLPWLQEIGRPRPSRRLPVVLTPDEVVRILGFLEGEHRLFAQLLYGTGMRISEGLQLRVKDLDFDHGTIIVREGKGSKDRALMLPESLAPSLREQLSRARAWWLKDQAEGRSGVALPDALERKYPRAGHSWPWFWVFAQHTHST
>566
MKTATAPLPPLRSVKVLDQLRERIRYLHYSLRTEQAYVHWVRAFIRFHGVRHPATLGSSEVEAFLSWLANERKVSVSTHRQALAALLFFYGKVLCTDLPWLQEIGRPRPSRRLPVVLTPDEVVRILGFLEGEHRLFAQLLYGTGMRISEGLQLRVKDLDFDHGTIIVREGKGSKDRALMLPESLAPSLREQLSRARAWWLKDQAEGRSGVALPDALERKYPRAGHSWPWFWVFAQHTHSTDPRSGVVRRHHMYDQTFQRAFKRAVEQAGITKPATPHTLRHSFATALLRSGYDIRTVQDLLGHSDVSTTMIYTHVLKVGGAGVRSPLDALPPLTS
>567
MKTATAPLPPLRSVKVLDQLRERIRYLHYSLRTEQAYVHWVRAFIRFHGVRHPATLGSSEVEAFLSWLANERKVSVSTHRQALAALLFFYGKVLCTDLPWLQEIGRPRPSRRLPVVLTPDEVVRILGFLEGEHRLFAQLLYGTGMRISEGLQLRVKDLDFDHGTIIVREGKGSKDRALMLPESLAPSLREQLSRARAWWLKDQAEGRSGVALPDALERKYPRAGHSWPWFWVFAQHTHSTDPRSGVVRRHHMYDQTFQRAFKRAVEQAGITKPATPHTLRHSFATALLRSGYDIRTVQDLLGHSDVSTTMIYTHVLKVGGAGVRSPLDALPP
>568
MKTATAPLPPLRSVKVLDQLRERIRYLHYSLRTEQAYVHWVRAFIRFHGVRHPATLGSSEVEAFLSWLANERKVSVSTHRQALAALLFFYGKVLCTDLPWLQEIGRPRPSRRLPVVLTPDEVVRILGFLEGEHRLFAQLLYGTGMRISEGLQLRVKDLDFDHGTIIVREGKGSKDRALMLPESLAPSLREQLSRARAWWLKDQAEGRSGVALPDALERKYPRAGHSWPWFWVFAQHTHSTDPRSGVVRRHHMYDQTFQRAFKRAVEQAGITKPATPHTLRHSFATALLRSGYDIRTVQDLLGHSDVSTTMIYTHVLKVGGAGVRSPLDALPPLTRER
>569
MKTATAPLPPLRSVKVLDQLRERIRYLHYSLRTEQAYVNWVRAFIRFHGVRHPATLGSSEVEAFLSWLANERKVSVSTHRQALAALLFFYGKVLCTDLPWLQEIGRPRPSRRLPVVLTPDEVVRILGFLEGEHRLFAQLLYGTGMRISEGLQLRVKDLDFDHGTIIVREGKGSKDRALMLPESLAPSLREQLSRARAWWLKDQAEGRSGVALPDALERKYPRAGHSWPWFWVFA
>570
MKTATAPLPPLRSVKVLDQLRERIRYLHYSLPTEQAYVHWVRAFIRFHGVRHPATLGSSEVEAFLSWLANERKVSVSTHRQALAALLFFYGKVLCTDLPWLQEIGRPRPSRRLPVVLTPDEVVRILGFLEGEHRLFAQLLYGTGMRISEGLQLRVKDLDFDHGTIIVREGKGSKDRALMLPESL
>571
MKTATAPLPPLRSVKVLDQLRERIRYLHYSLRTEQAYVHWVRAFIRFHGVRHPATLGSSEVEAFLSWLANERKVSVSTHRQALAALLFFYGKVLCTDLPWLQEIGRPRPSRRLPVVLTPDEVVRILGFLEGEHRLFAQLLYGTGMRISEGLQLRVKDLDFDHGTIIVREGKGSKDRALMLPESLAPSLREQLSRARAWWLKDQAEGRSGVALPDALERKYPRAGHSWPWFWVFAQHTHSTDPRSGVVRSHHMYDQTFQRAFKRAVEQAGITKPATPHTLRHSFATALLRSGYDIRTVQDLLGHSDVSTTMIYTHVLKVGGAGVRSPLDALPPLTSER
>572
MKTATAPLPPLRSVKVLDQLRERIRYLHYSLPTEQAYVHWVRAFIRFHGVRHPATLGSSEVEAFLSWLANERKVSVSTHRQALAALLFFYGKVLCTDLPWLQEIGRPRPSRRLPVVLTPDEVVRILGFLEGEHRLFAQLLYGTGMRISEGLQLRVKDLDFDHGTIIVREGKGSKDRALMLPESLAPSLREQLSRARAWWLKDQAEGRSGVALPDALERKYPRAGHSWPWFWVFAQHTHSTDPRSGVVRRHHMYDQTFQRAFKRAVEGTVAKLAMRQPFVLFKG
>573
MKTATAPLPPLRSVKVLDQLRERIRYLHYSLRTEQAYVHWVRAFIRFHGVRHPATLGSSEVEAFLSWLANERKGSVSTHRQALAALLFFYGKVLCTDLPWLQEIGRPRPSRRLPVVLTPDEVVRILGFLEGEHRLFAQLLYGTGMRISEGLQLRVKDLDFDHGTIIVREGKGSKDRALMLPESLAPSLREQLSRARAWWLKDQAEGRSGVALPDALERKYPRAGHSWPWFWVFAQHTHSTDPRSGVVRRHHMYDQTFQRAFKRAVEQAGITKPATPHTLRHSFATALLRSGYDIRTVQDLLGHSDVSTTMIYTHVLKVGGAGVRSPLDALPPLTSER
>574
MKTATAPLPPLRSVKVLDQLRERIRYLHYSLRTEQAYVHWVRAFIRFHGVRHPATLGSSEVEAFLSWLANERKGSVSTHRQALAALLFFYGKVLCTDLPWLQEIGRPRPSRRLPVVLTPDEVVRILGFLEGEHRLFAQLLYGTGMRISEGLQLRVKDLDFDHGTIIVREGKGSKDRALMLPESLAPSLREQLSRARAWWLKDQAEGRSGVALPDALERKYPRAGHSWPWFWVFAQHTHSTDPRSGVVRRHHMYDQTFQRAFKRAVEQAGITKPATPHPLRHSFATALLRSGYDIRTVQDLLGHSDVSTTMIYTHVLKVGGAGVRSPLDALPPLTSER
>575
FLSWLANERKVSVSTHRQALAALLFFYGKVLCTDLPWLQEIGRPRPSRRLPVVLTPDEVVRILGFLEGEHRLFAQLLYGTGMRISEGLQLRVKDLDFDHGTIIVREGKGSKDRALMLPESLAPSLREQLSRARAWWLKDQAEGRSGVALPDALERKYPRAGHSWPWFWVFAQHTHSTDPRSGVVRRHHMYDQTFQRAFKRAVE
>576
MKTATAPLPPLRSVKVLDQLRERIRYLHYSLRTEQAYVHWVRAFIRFHGVRHPATLGSSEVEAFLSWLANERKVSVSTHRQALAALLFFYGKVLCTDLPWLQEIGRPRPSRRLPVVLTPDEVVRILGFLEGEHRLFAQLLYGTGMRISEGLQLRVKDLDFDHGTIIVREGKGSKDRALMLPESLAPSLREQLSRARAWWLKDQAEGRSGVALPDALERKYPRAGHSWPWFWVFAQHTHSTDPRSGVVRRHHMYDQTFQRAFKRAVEQAGITTPATPHPLRHSFATALLRSGYDIRTVQDLLGHSDVSTTMIYTHVLKVGGAGVRSPLDALPPLTSER
>577
MKTATAPLPPLRSVKVLDQLRERIRYVHYSLRTEQDYVHWVGAFIRFHGVRHPATLGSSEVEAFLSWLANERKVSVSTHRQALAALLFFYGKVLCTDLPWLQEIGRPRPSRRLPVVLTPDEVVRILGFLEGEHRLFAQLLYGTGMRISEGLQLRVKDLDFDHGTIIVREGKGSKDRALMLPESLAPSLREQLSRARAWWLKDQAEGRRGDALPDALEWKYPRAGHSWPWFWVFAQHTHSTDPRSGVVRRHHMYDQTFQRAFKRAVEQAGITKPATPHTLRHSFATALLRSGYDIRTVQDLLGHSDVSTTMIYTHV
>578
MKTATAPLPPLRSVKVLDQLRERIRYLHYSLRTEQAYVHWVRAFIRFHGVRHPATLGSSEVEAFLSWLANERKVSVSTHRQALAALLFFYGKVLCRDLPWLQEIGRPRPSRRLPVVLTPDEVVRILGFLEGEHRLFAQLLYGTGMRISEGLQLRVKDLDFDHGTIIVREGKGSKDRALMLPESLAPSLREQLSRARAWWLKDQAEGRSGVALPDALERKYPRAGHSWPWFWVIAQHTHSTDPRSGVVRRHHMYDQTFQRAFKRAVEQAGITKPATPHTLRHSFATALLRSGYDIRTVQDLLGHSDVSTTMIYTHV
>579
MKTATAPLPPLRSVKVLDQLRERIRYVHYSLRTEQDYVHWVGAFIRFHGVRHPATLGSSEVEAFLSWLANERKVSVSTHRQALTALLFFYGKVLCTDLPWLQEIGRPRPSRRLPVVLTPDEVVRILGFLEGEHRLFAQLLYGTGMRISEGLQLRVKDLDFDHGTIIVREGKGSKDRALMLPESLAPSLREQLSRARAWWLKDQAEGRRGDALPDALEWKYPRAGHSWPWFWVFAQHTHSTDPRSGVVRLHHMYDQTFQRAFKRAVEQAGITKPATPHTLRHSFATALLRSGYDIRTVQDLLGHSDVSTTMIYTHV
>580
MKTATAPLPPLRSVKVLDQLRERIRYLHYSLRTEQAYVHWVRAFIRFHGVRHPATLGSSEVEAFLSWLANERKVSVSTHRQALAALLFFYGKVLCTDLPWLQEIGRPRPSRRLPVVLTPDEVVRILGFLEGEHRLFAQLLYGTGMRISEGLQLRVKDLDFDHGTIIVREGKGSKDRALMLPESLAPSLREQLSRARAWWLKDQAEGRSGVALPDALERKYPRAGHSWPWFWVFAQHTHST
>581
MKTATAPLPPLRSVKVLDQLRERIRYLHYSLRTEQAYVHWVRAFIRFHGVRHPATLGSSEVEAFLSWLANERKVSVSTHRQALAALLFFYGKVLCTDLPWLQEIGRPRPSRRLPVVLTPDEVVRILGFLEGEHRLFAQLLYGTGMRISEGLQLRVKDLDFDHGTIIVREGKGSKDRALMLPESLAPSLREQLSRARAWWLKDQAEGRSGVALPDALERKYPRAGHSWPWFWVFAQHTHSTDPRSGVVRRHHMYDQTFQRAFKRAVEQAGITKPATPHTLRHSFATALLRSGYDIRTVQDLLGHSD
>582
MKTATAPLPPLRSVKVLDQLRERIRYLHYSLRTEQAYVHWXRAFIRFHGVRHPATLGSSEVEAFLSWLANERKVSVSTHRQALAALLFFYGKVLCTDLPWLQEIGRPRPSRRLPVVLTPDEVVRILGFLEGEHRLFAQLLYGTGMRISEGLQLRVKDLDFD
>583
THRQALAALLFFYGKVLCTDLPWLQEIGRPRPSRRLPVVLTPDEVVRILGFLEGEHRLFAQLLYGTGMRISEGLQLRVKDLDFDHGTIIVREGKGSKDRALMLPESLAPSLREQLSRARAWWLKDQAEGRSGVALPDALERKYPRAGHSWPWFWVFAQHTHSTDPRSGVVRRHHMYDQTF
>584
MRHPATLGSSEVEAFLSWLANERKVSVSTHRQALAALLFFYGKVLCTDLPWLQEIGRPRPSRRLPVVLTPDEVVRILGFLEGEHRLFAQLLYGTGMRISEGLQLRVKDLDFDHGTIIVREGKGSKDRALMLPESLAPSXREQLSRARAWWLKDQAEGRSGVALPDALERKYPRAGHSWPWFWVFAQHTHSTDPRSGVVRRHHMYDQTFQRAFKRAVEGTVAKLAMRQPFVLFKGLTFQKLCLPGAFRPGDHHNKMLRPGLCVVHASPQYL
>585
WVRAFIRFHGVRHPATLGSSEVEAFLSWLANERKVSVSTHRQALAALLFFYGKVLCTDLPWLQEIGRPRPSRRLPVVLTPDEVVRILGFLEGEHRLFAQLLYGTGMRISEGLQLRVKDLDFDHGTIIVREGKGSKDRALMLPESLAPSLREQLSRARAWWLKDQAEGRSGVALPDALERKYPRAGHSWPWFWVFAQHTHSTDPRSGVVRRHHMYDQTFQRAFKRAVE
>586
MRQKAASSLTLQQCQRIRYLHYSLRTEQAYVHWVRAFIRFHGVRHPATLGSSEVEAFLSWLANERKVSVSTHRQALAALLFFYGKVLCTDLPWLQEIGRPRPSRRLPVVLTPDEVVRILGFLEGEHRLFAQLLYGTGMRISEGLQLRVKDLDFDHGTIIVREGKGSKDRALMLPESLAPSLREQLSRARAWWLKDQAEGRSGVALPDALERKYPRAGHSWPWFWVFAQHTHSTDPRSGVVRRHHMYDQTFQRAFKRAVEQAGITKPATPHTLRHSFATALLRSGYDIRTVQDLLGHSDVSTTMIYTHVLKVGGAGVRSPLDALPPLTSER
>587
ALERKYPRAGHSWPWFWVFAQHTHSTDPRSGVVRRHHMYDQTFQRAFKRAVEQAGITKPATPHTLRHSFATALLRSGYDIRTVQDLLGHSDVSTTMIYTHVLKVGGAGVRSPLDALPPLTSER
>588
MKTATAPLPPLRSVKVLDQLRERIRYLHYSLRTEQAYVHWVRAFIRFHGVRHPATLGSSEVEAFLSWLANERKVSVSTHRQALAALLFFYGKVLCTDLPWLQEIGRPRPSRRLPVVLTPDEVVRILGFLEGEHRLFAQLLYGTGMRISEGLQLRVKDLDFDHGTIIVREGKGSKDRALMLPESLAPSLREQLS
>589
MRSVKVLDQLRERIRYLHYSLRTEQAYVHWVRAFIRFHGVRHPATLGSSEVEAFLSWLANERKVSVSTHRQALAALLFFYGKVLCTDLPWLQEIGRPRPSRRLPVVLTPDEVVRILGFLEGEHRLFAQLLYGTGMRISEGLQLRVKDLDFDHGTIIVREGKGSKDRALMLPESLAPSLREQLSRARAWWLKDQAEGRSGVALPDALERKYPRAGHSWPWFWVFAQHTHSTDPRSGVVRRHHMYDQTFQRAFKRAVE
>590
CTDLPWLQEIGRPRPSRRLPVVLTPDEVVRILGFLEGEHRLFAQLLYGTGMRISEGLQLRVKDLDFDHGTIIVREGKGSKDRALMLPESLAPSLREQLSRARAWWLKDQAEGRSGVALPDALERKYPRAGHSWPWFWVFAQHTHSTDPRSGVVRRHHMYDQTFQRAFKRAVEQAGITKPATPHTLRHSFATALLRSGYDIRTVQDLLGHSDVSTTMIYTHVLKVGGAGVRSPLDALPPLTSER
>591
MKTATAPLPPLRSVKVLDQLRERIRYLHYSLRTEQAYVHWVRAFIRFHGVRHPATLGSSEVEAFLSWLANERKVSVSTHRQALAALLFFYGKVLCTDLPWLQEIGRPRPSRRLPVVLTPDEVVRILGFLEGEHRLFAQLLYGTGMRISEGLQLRVKDLDFDHGTIIVREGKGSKDRALMLPESLAPSLREQLSRARAWWLKDQAEGRSGVALPDALERKYPRAGHSWPWFWVFAQHTHSTDPRSGVVRRHHMYDQTFQRAFKRAVEQAGITKPATPHTLRHSFATALLRSGYDIRTVQDLLGHSDVSTTMIYTHVLKVGGAGVRSPL
>592
MKTATAPLPPLRSVKVLDQLRERIRYLHYSLRTEQAYVHWVRAFIRFHGVRHPATLGSSEVEAFLSWLANERKVSVSTHRQALAALLFFYGKVLCTDLPWLQEIGRPRPSRRLPVVLTPDEVVRILGFLEGEHRLFAQLLYGTGMRISEGLQLRVKDLDFDHGTIIVREGKGSKDRALMLPESLAPSLREQLSRARAWWL
>593
FFYGKVLCTDLPWLQEIGRPRPSRRLPVVLTPDEVVRILGFLEGEHRLFAQLLYGTGMRISEGLQLRVKDLDFDHGTIIVREGKGSKDRALMLPESLAPSLREQLSRARAWWLKDQAEGRSGVALPDALERKYPRAGHSWPWFWVFAQHTHSTDPRSGVVRRHHMYDQTFQRAFKRAVEQAGITKPATPHTLRHSFATALLRSGYDIRTVQDLLGHSDVSTTMIYTHVLKVGGAGVRSPLDALPPLTSER
>594
LLFFYGKVLCTDLPWLQEIGRPRPSRRLPVVLTPDEVVRILGFLEGEHRLFAQLLYGTGMRISEGLQLRVKDLDFDHGTIIVREGKGSKDRALMLPESLAPSLREQLSRARAWWLKDQAEGRSGVALPDALERKYPRAGHSWPWFWVFAQHTHSTDPRSGVVRRHHMYDQTFQRAFKRAVEQAGITKPATPHTLRHSFATALLRSGYDIRTVQDLLGHSDVSTTMIYTHVLKVGGAGVRSPLDALPPLTSER
>595
WLANERKVSVSTHRQALAALLFFYGKVLCTDLPWLQEIGRPRPSRRLPVVLTPDEVVRILGFLEGEHRLFAQLLYGTGMRISEGLQLRVKDLDFDHGTIIVREGKGSKDRALMLPESLAPSLREQLSRARAWWLKDQAEGRSGVALPDALERKYPRAGHSWPWFWVFAQHTHSTDPRSGVVRRHHMYDQTFQRAFKRAVEQAGITKPATPHTLRHSFATALLRSGYDIRTVQDLLGHSDVSTTMIYTHVLKVGGAGVRSPLDALPPLTSER
>596
YGKVLCTDLPWLQEIGRPRPSRRLPVVLTPDEVVRILGFLEGEHRLFAQLLYGTGMRISEGLQLRVKDLDFDHGTIIVREGKGSKDRALMLPESLAPSLREQLSRARAWWLKDQAEGRSGVALPDALERKYPRAGHSWPWFWVFAQHTHSTDPRSGVVRRHHMYDQTFQRAFKRAVEQAGITKPATPHTLRHSFATALLRSGYDIRTVQDLLGHSDVSTTMIYTHVLKVGGAGVRSPLDALPPLTSER
>597
TDLPWLQEIGRPRPSRRLPVVLTPDEVVRILGFLEGEHRLFAQLLYGTGMRISEGLQLRVKDLDFDHGTIIVREGKGSKDRALMLPESLAPSLREQLSRARAWWLKDQAEGRSGVALPDALERKYPRAGHSWPWFWVFAQHTHSTDPRSGVVRRHHMYDQTFQRAFKRAVEQAGITKPATPHTLRHSFATALLRSGYDIRTVQDLLGHSDVSTTMIYTHVLKVGGAGVRSPLDALPPLTSER
>598
KVLCTDLPWLQEIGRPRPSRRLPVVLTPDEVVRILGFLEGEHRLFAQLLYGTGMRISEGLQLRVKDLDFDHGTIIVREGKGSKDRALMLPESLAPSLREQLSRARAWWLKDQAEGRSGVALPDALERKYPRAGHSWPWFWVFAQHTHSTDPRSGVVRRHHMYDQTFQRAFKRAVEQAGITKPATPHTLRHSFATALLRSGYDIRTVQDLLGHSDVSTTMIYTHVLKVGGAGVRSPLDALPPLTSER
>599
SVSTHRQALAALLFFYGKVLCTDLPWLQEIGRPRPSRRLPVVLTPDEVVRILGFLEGEHRLFAQLLYGTGMRISEGLQLRVKDLDFDHGTIIVREGKGSKDRALMLPESLAPSLREQLSRARAWWLKDQAEGRSGVALPDALERKYPRAGHSWPWFWVFAQHTHSTDPRSGVVRRHHMYDQTFQRAFKRAVEQAGITKPATPHTLRHSFATALLRSGYDIRTVQDLLGHSDVSTTMIYTHVLKVGGAGVRSPLDALPPLTSER
>600
PRPSRRLPVVLTPDEVVRILGFLEGEHRLFAQLLYGTGMRISEGLQLRVKDLDFDHGTIIVREGKGSKDRALMLPESLAPSLREQLSRARAWWLKDQAEGRSGVALPDALERKYPRAGHSWPWFWVFAQHTHSTDPRSGVVRRHHMYDQTFQRAFKRAVEQAGITKPATPHTLRHSFATALLRSGYDIRTVQDLLGHSDVSTTMIYTHVLKVGGAGVRSPLDALPPLTSER
>601
MKTATAPLPPLRSVKVLDQLRERIRYLHYSLPTEQAYVHWVRAFIRFHGVRHPATLGSSEVEAFLSWLANERKVSVSTHRQALAALLFFYGKVLCTDLPWLQEIGRPRPSRRLPVVLTPDEVVRILGFLEGEHRLFAQLLYGTGMRISEGLQLRVKDLDFDHGTIIVREGKGSKDRALMLPESLAPSLREQLSRARAWWLKDQAEGRSGVALPDALERKYPRAGHSWPWFWVFAQHTHSTDPRSGVVRRHHMYDQTFQRAFKRAVEGTVAKLA
>602
MKTATAPLPPLRSVKVLDQLRERIRYLHYSLPTEQAYVHWVRAFIRFHGVRHPATLGSSEVEAFLSWLANERKVSVSTHRQALAALLFFYGKVLCTDLPWLQEIGRPRPSRRLPVVLTPDEVVRILGFLEGEHRLFAQLLYGTGMRISEGLQLRVKDLDFDHGTIIVREGKGSKDRALMLPESLAPSLREQLSRARAWWLKDQAEGRSGVALPDALERKYPRAGHSWPWFWVFAQHTHSTDPRSGVVRRHHMYDQTFQRAFKRAVEQAGITKPATPHTLRHSFATALLRSGYDIRTVQDLLGHSDVSTRHCCK
>603
MKTATAPLPPLRSVKVLDQLRERIRYLHYSLRTEQAYVHWVRAFIRFHGVRHPATLGSSEVEAFLSWLANERKVSVSTHRQALAALLFFYGKVLCTDLPWLQEIGRPRPSRRLPVVLTPDEVVRILGFLEGEHRLFAQLLYGTGMRISEGLQLRVKDLDFDHGTIIVREGKGSKDRALMLPERHCCK
>604
MKTATAPLPPLRSVKVLDQLRERIRYLHYSLRTEQAYVHWVRAFIRFHGVRHPATLGSSEVEAFLSWLANERKVSVSTHRQALAALLFFYGKVLCTDLPWLQEIGRPRPSRRLPVVLTPDEVVRILGFLEGEHRLFAQLLYGTGMRISEGLQLRVKDLDFDHGTIIVREGKGSKDRALMLPESLAPSLREQLSRARAWWLKDQAEGRSGVALPDALERKYPRAGHSWPWFWVFAQHTHSTDPRSGVVRRHHMYDQTGTVAKLAMRQPFVLFKGL
>605
VKDLDFDHGTIIVREGKGSKDRALMLPESLAPSLREQLSRARAWWLKDQAEGRSGVALPDALERKYPRAGHSWPWFWVFAQHTHSTDPRSGVVRRHHMYDQTFQRAFKRAVEQAGITKPATPHTLRHSFATALLRSGYDIRTVQ
>606
LQEIGRPRPSRRLPVVLTPDEVVRILGFLEGEHRLFAQLLYGTGMRISEGLQLRVKDLDFDHGTIIVREGKGSKDRALMLPESLAPSLREQLSRARAWWLKDQAEGRSGVALPDALERKYPRAGHSWPWFWVFAQHTHSTDPRSGVVRRHHMYDQTFQRAFKRAVEQAGITKPATPHTLRHSFATALLRSGYDIRTVQDLLGHSDVSTTMIYTHVLKVGGAGVRSPLDALPPLTSER
>607
IRYLHYSLRTEQAYVHWVRAFIRFHGVRHPATLGSSEVEAFLSWLANERKVSVSTHRQALAALLFFYGKVLCTDLPWLQEIGRPRPSRRLPVVLTPDEVVRILGFLEGEHRLFAQLLYGTGMRISEGLQLRVKDLDFDHGTIIVREGKGSKDRALMLPESLAPSLREQLSRARAWWLKDQAEGRSGVALPDALERKYPRAGHSWPWFWVFAQHTHSTDPRSGVVRRHHMYDQTFQRAFKRAVEQAGITKPATPHTLRHSFATALLRSGYDIRTVQDLLGHSDVSTTMIYTHVLKVGGAGVRSPLDALPPLTSER
>608
DYLQQCQRKYPRAGHSWPWFWVFAQHTHSTDPRSGVVRRHHMYDQTFQRAFKRAVEQAGITKPATPHTLRHSFATALLRSGYDIRTVQDLLGHSDVSTTMIYTHVLKVGGAGVRSPLDALPPLTSER
>609
MKTATAPLPPLRSVKVLDQLRERIRYLHYSLRTEQAYVHWVRAFIRFHGVRHPATLGSSEVEAFLSWLANERKVSVSTHRQALAAFLFFYGKVLCTDLPWLQEIGRPRPSRRLPVVLTPDEVVRILGFLEGEHRLFAQLLYGTGMRISEGLQLRVKDLDFDHGTIIVREGKGSKDRALMLPESLAPSLREQLSRARAWWLKDQAEGRSGVALPDALERKYPRAGHSWPWFWVFAQHTHSTDPRSGVVRRHHMYDQTFQRAFKRAVE
>610
MKTATAPLPPLRSVKVLDQLRERIRYLHYSLRTEQAYVHWVRAFIRFHGVRHPATLGSSEVEAFLSWLANERKVSVSTHRQALAALLFFYGKVLCTDLPWLQEIGRPRPSRRLPVVLTPDEVVRILGFLEGEHRLFAQLLYGTGMRISEGLQLRVKDLDFDHGTIIVREGKGSKDRALMLPESLAPSLREQLSRARAWWLKDQAEGRSGVALPDALERKYPRAGHSWPWFWVFAQHTHSTDPRSGVVRRH
>611
MKTATAPLPPLRSVKVLDQLRERIRYLHYSLRTEQAYVHWVRAFIRFHGVRHPATLGSSEVEAFLSWLANERKVSVSTHRQALAALLFFYGKVLCTDLPWLQEIGRPRPSRRLPVVLTPDEVDRILGFLEGEHRLFAQLLYGTGMRISEGLQLRVKDLDFDHGTIIVREGKGSKDRALMLPESLAPSLREQLSRARAWWLKDQAEGRSGVALPDALERKYPRAGHSWPWFWVFAQHTHSTDPRSGVVRRHHMYDQTFQRAFKRAVEQAGITKPATPHTLRHSFATALLRSGYDIRTVQDLLGHSDVSTTMIYTHVLKVGGAGVRSPLDALPPLTSER
>612
MKTATAPLPPLRSVKVLDQLRERIRYLHYSLRTEQAYVHWVRAFIRFHGVRHPATLGSSEVEAFLSWLANERKVSVSTHRQALAALLFFYGKVLCTDLPWLQEIGRPRPSRRLPVVLTPDEVVRILGFLEGEHRLFAQLLYGTGMRISEGLQLRVKDLDFDHGTIIVREGKGSKDRALMLPESLAPSLREQLSRARAWWLKDQAEGRSGVALPDALERKYPRAGHSWPWFWVFAQHTHSTDPRSGVVRRHHM
>613
MKTATAPLPPLRSVKVLDQLRERIRYLHYSLPTEQAYVNWVRAFIRFHGVRHPATLGSSEVEAFLSWLANERKVSVSTHRQALAALLFFYGKVLCTDLPWLQEIGRPRPSRRLPVVLTPDEVVRILGFLEGEHRLFAQLLYGTGMRISEGLQLRVKDLDFDHGTIIVREGKGSKDRALMLPESLAPSLREQLSRARAWWLKDQAEGRSGVALPDALERKYPRAGHSWPWFWVFAQHTHSTDPRSGVVRRHHMYDQTFQRAFKRAVEGTVAKLAMRQPFVLFKGLTFQKLCLPGAFRPGDH
>614
MKTATAPLPPLRSVKVLDQLRERIRYLHYSLPTEQAYVNWVRAFIRFHGVRHPATLGSSEVEAFLSWLANERKVSVSTHRQALAALLFFYGKVLCTDLPWLQEIGRPRPSRRLPVVLTPDEVVRILGFLEGEHRLFAQLLYGTGMRISEGLQLRVKDLDFDHGTIIVREGKGSKDRALMLPESLAPSLREQLSRARAWWLKDQAEGRSGVALPDALERKYPRAGHSWPWFWVFAQHTHSTDPRSGVVRRHHMYDQTFQRAFKRAVEGTVAKLAMRQPFVLFKGLTFQKLCLPGAFRPGDHHN
>615
MKTATAPLPPLRSVKVLDQLRERIRYLHYSLPTEQAYVNWVRAFIRFHGVRHPATLGSSEVEAFLSWLANERKVSVSTHRQALAALLFFYGKVLCTDLPWLQEIGRPRPSRRLPVVLTPDEVVRILGFLEGEHRLFAQLLYGTGMRISEGLQLRVKDLDFDHGTIIVREGKGSKDRALMLPESLAPSLREQLSRARAWWLKDQAEGRSGVALPDALERKYPRAGHSWPWFWVFAQHTHSTDPRSGVVRRHHMYDQTFQRAFKRAVEGTVAKLAMRQPFVLFKGLTFQKLCLPGAFRP
>616
MKTATAPLPPLRSVKVLDQLRERIRYLHYSLPTEQAYVNWVRAFIRFHGVRHPATLGSSEVEAFLSWLANERKVSVSTHRQALAALLFFYGKVLCTDLPWLQEIGRPRPSRRLPVVLTPDEVVRILGFLEGEHRLFAQLLYGTGMRISEGLQLRVKDLDFDHGTIIVREGKGSKDRALMLPESLAPSLREQLSRARAWWLKDQAEGRSGVALPDALERKYPRAGHSWPWFWVFAQHTHSTDPRSGVVRRHHMYDQTFQRAFKRAVEGTVAKLAMRQPFVLFKGL
>617
MKTATAPLPPLRSVKVLDQLRERIRYLHYSLRTEQAYVHWVRAFIRFHGVRHPATLGSSEVEAFLSWLANERKVSVSTHRQALAALLFFYGKVLCTDLPWLQEIGRPRPSRRLPVVLTPDEVVRILGFLEGEHRLFAQLLYGTGMRISEGLQLRVKDLDFDHGTIIVREGKGSKDRALMLPESLAPSLREQLSRARAWWLKDQAEGRSGVALPDALERKYPRAGHSWPWFWVFAQHTHSTDPRSGVVRRHHMYDQTFQRAFKRAVEQAGITKPATPAHPPPLVRDGLAPQRLRHSNRAGSAPAIPTSLRR
>618
DLDFDHGTIIVREGKGSKDRALMLPESLAPSLREQLSRARAWWLKDQAEGRSGVALPDALERKYPRAGHSWPWFWVFAQHTHSTDPRSGVVRRHHMYDQTFQRAFKRAVEQAGITKPATPHTLRHSFATALLRSGYDIRTVQDLLGHSDVSTTMIYTHVLKVGGAGVRSPLDALPPLTSER
>619
MKTATAPLPPLRSVKVLDQLRERIRYLHYSLRTEQAYVHWVRAFIRFHGVRHPATLGSSEVEAFLSWLANERKVSVSTHRQALAALLFFYGKVLCTDLPWLQEIGRPRPSRRLPVVLTPDEVVRILGFLEGEHRLFAQLLYGTGMRISEGLQLRVKDLDFDHGTIIVREGKGSKDRALMLPESLAPSLREQLSRARAWWLKDQAEGRSGVALPDALERKYPRAGHSWPWFWVFAQHTHSTDPRSGVVRRHHMYDQTFQRAFKRAVEGTVAKL
>620
MKTATAPLPPLRSVKVLDQLRERIRYLHYSLPTEQAYVHWVRAFIRFHGVRHPATLGSSEVEAFLSWLANERKVSVSTHRQALAALLFFYGKVLCTDLPWLQEIGRPRPSRRLPVVLTPDEVVRILGFLEGEHRLFAQLLYGTGMRISEGLQLRVKDLDFDHGTIIVREGKGSKDRALMLPESLAPSLREQLSRARAWWLKDQAEGRSGVALPDALERKYPRAGHSWPWFWVFAQHTHSTDPRSGVVRRHHMYDQTFQRAFKRAVEQAGITKPATPHTLRHSFATALLRSGYDIRTVQDLLGYSDVSTTMIYTHVLKVGGAGVRSPLDALPPLTSER
>621
MKTATAPLPPLRSVKVLDQLRERIRYLHYSLPTEQAYVHWVRAFIRFHGVRHPATLGSSEVEAFLSWLANERKVSVSTHRQALAALLFFYGKVLCTDLPWLQEIGRPRPSRRLPVVLTPDEVVRILGFLEGEHRLFAQLLYGTGMRISEGLQLRVKDLDFDHGTIIVREGKGSKDRALMLPESLAPSLREQLSRARAWWLKDQAEGRSGVALPDALERKYPRAGHSWPWFWVFAQHTHSTDPRSGVVRRHHMYDQTFQRAFRRAVEQAGITKPATPHTLRHSFATALLRSGYDIRTVQDLLGHSDVSTTMIYTHVLKVGGAGVRSPLDALPPLTSER
>622
MKTATAPLPPLRSVKVLDQLRERIRYLHYSLRTEQAYVNWVRAFIRFHGVRHPATLGSSEVEAFLSWLANERKVSVSTHRQALAALLFFYGKVLCTDLPWLQEIGRPRPSRRLPVVLTPDEVVRILGFLEGEHRLFAQLLYGTGMRISGHCCKVSDEAAFCLIQRPYISKTLLTRRISPRGSP
>623
MKTATAPLPPLRSVKVLDQLRERIRYLHYSLPTEQAYVHWVRAFIRFHGVRHPATLGSSEVEAFLSWLANERKVSVSTHRQALAALLFFYGKVLCTDLPWLQEIGRPRPSRRLPVVLTPDEVVRILGFLEGEHRLFAQLLYGTGMRISEGLQLRVKDLDFDHGTIIVREGKGSKDRALMLPESLAPSLREQLSRARAWWLKDQAEGRSGVALPDALERKYPRAGHSWPWFWVFAQHTHSTDPRSGVVRRHHMYDQTFQRAFKRAVEZAGITKPATPHTLRHSFATALLRSGYDIRTVQDLLGHSDVSTTMIYTHVLKVGGAGVRSPLDALPPLTSER
>624
DQLRERIRYLHYSLPTEQAYVHWVRAFIRFHGVRHPATLGSSEVEAFLSWLANERKVSVSTHRQALAALLFFYGKVLCTDLPWLQEIGRPRPSRRLPVVLTPDEVVRILGFLEGEHRLFAQLLYGTGMRISEGLQLRVKDLDFDHGTIIVREGKGSKDRALMLPESLAPSLREQLSRARAWWLKDQAEGRSGVALPDALERKYPRAGHSWPWFWVFAQHTHSTDPRSGVVRRHHMYDQTFQRAFKRAVEQAGITKPATPHTLRHSFATALLRSGYDIRTVQDLLGHSDVSTTMIYTHVLKVGGAGVRSPLDALPPLTSER
>625
MKTATAPLPPLRSVKVLDQLRERIRYLHYSLRTEQAYVHWVRAFIRFHGVRHPATLGSSEVEAFLSWLANERKVSVSTHRQALAALLFFYGKVLCTDLPWLQEIGRPRPSRRLPVVLTPDEVVRILGFLEGEHRLFAQLLYGTGMRISEGLQLRVKDLDFDHGTIIVREGKGSKDRALMLPESLAPSLREQLSRARAWWLKDQAEGRSGVALPDALERKYPRAGHSWPWFWVFAQHTHSTDPRSGVVRRHHMYDQTFQRAFKRAV
>626
ANERKVSVSTHRQALAALLFFYGKVLCTDLPWLQEIGRPRPSRRLPVVLTPDEVVRILGFLEGEHRLFAQLLYGTGMRISEGLQLRVKDLDFDHGTIIVREGKGSKDRALMLPESLAPSLREQLSRARAWWLKDQAEGRSGVALPDALERKYPRAGHSWPWFWVFAQHTHSTDPRSGVVRRHHMYDQTFQRAFKRAVEQAGITKPATPHTLRHSFATALLRSGYDIRTVQDLLGHSDVSTTMIYTHVLKVGGAGVRSPLDALPPLTSER
>627
WLANERKVSVSTHRQALAALLFFYGKVLCTDLPWLQEIGRPRPSRRLPVVLTPDEVVRILGFLEGEHRLFAQLLYGTGMRISEGLQLRVKDLDFDHGTIIVREGKGSKDRALMLPESLAPSLREQLSRARAWWLKDQAEGRSGVALPDALERKYPRAGHSWPWFWVFAQHTHSTDPRSGVVRRHHMYDQTFQRAFKRAVEZAGITKPATPHTLRHSFATALLRSGYDIRTVQDLLGHSDVSTTMIYTHVLKVGGAGVRSPLDALPPLTSER
>628
MKTATAPLPPLRSVKVLDQLRERIRYLHYSLRTEQAYVHWVRAFIRFHGVRHPATLGSSEVEAFLSWLANERKVSVSTHRQALAALLFFYGKVLCTDLPWLQEIGRPRPSRRLPVVLTPDEVVRILGFLEGEHRLFAQLLYGTGMRISEGLQLRVKDLDFDHGTIIVREGKGSKDRALMLPESLAPSLREQLSR
>629
MKTATAPLPPLRSVKVLDQLRERIRYLHYSLRTEQAYVHWVRAFIRFHGVRHPATLGSSEVEAFLSWLANERKVSVSTHRQALAALLFFYGKVLCTDLPWLQEIGRPRPSRRLPVVLTPDEVVRILGFLEGEHRLFAQLLYGTGMRISEGLQLRVKDLDFDHGTIIVREGKGSKDRALMLPESLAPSLREQLSRARAWWLKDQAEGRSGVALPDALERKYPRAGHSWLWFWVFAQHTHSTDPRSGV
>630
MKTATAPLPPLRSVKVLDQLRERIRYLHYSLRTEQAYVHWVRAFIRFHGVRHPATLGSSEVEAFLSWLANERKVSVSTHRQALAALLFFYGKVLCTDLPWLQEIGRPRPSRRLPVVLTPDEVVRILGFLEGEHRLFAQLLYGTGMRISEGLQLRVKDLDFDHGTIIVREGKGSKDRALMLPESLAPSLREQLSRARAWWLKDQAEGRSGVALPDALERKYPRAGHSWPWFWVFAQHTHSTDPRSGVVRRHHMYDQTFQRAFKRAVEQAGITKPATPHTLRHSFATALLRSGYDIRTVQDLLGHSDVSTTMIYTHVLKVGG
>631
MKTATAPLPPLRSVKVLDQLRERIRYLHYSLPTEQAYVHWVRAFIRFHGVRHPATLGSSEVEAFLSWLANERKVSVSTHRQALAALLFFYGKVLCTDLPWLQEIGRPRPSRRLPVVLTPDEVVRILGFLEGEHRLFAQLLYGTGMRISEGLQLRVKDLDFDHGTIIVREGKGSKDRALMLPESLAPSLREQLSRARAWWLKDQAEGRSGVALPDALERKYPRAGHSWPWFWVFAQHTHSTDPRSGVVRRHHMYDQTFQRAFKRAVEQAGITKPATPHTLRHSFATALLRSGYDIRTVQDLLGHSDVSTTMIYTHVLKVGGAGVHSPLDALPGTVANSRW
>632
MDSGIVWFFNFLYVKVLDQLRERIRYLHYSLRTEQAYVHWVRAFIRFHGVRHPATLGSSEVEAFLSWLANERKVSVSTHRQALAALLFFYGKVLCTDLPWLQEIGRPRPSRRLPVVLTPDEVVRILGFLEGEHRLFAQLLYGTGMRISEGLQLRVKDLDFDHGTIIVREGKGSKDRALMLPESLAPSLREQLSRARAWWLKDQAEGRSGVALPDALERKYPRAGHSWPWFWVFAQHTHSTDPRSGVVRRHHMYDQTFQRAFKRAVEQAGITKPATPHTLRHSFATALLRSGYDIRTVQDLLGHSDVSTTMIYTHVLKVGGAGVRSPLDALPPLTSER
>633
MKTATAPLPPLRSVKVLDQLRERIRYLHYSLPTEQAYVNWVRAFIRFHGVRHPATLGSSEVEAFLSWLANERKVSVSTHRQALAALLFFYGKVLCTDLPWLQEIGRPRPSRRLPVVLTPDEVVRILGFLEGEHRLFAQLLYGTGMRISEGLQLRVKDLDFDHGTIIVREGKGSKDRALMLPESLAPSLREQLSRARAWWLKDQAEGRSGVALPDALERKYPRAGHSWPWFWVFAQHTHSTDPRSGVVRRHHMYDQTFQRAFKRAVEGTVAKLA
>634
MKTATAPLPPLRSVKVLDQLRERIRYLHYSLRTEQAYVHWVRAFIRFHGVRHPATLGSSEVEAFLSWLANERKVSVSTHRQALAALLFFYGKVLCTDLPWLQEIGRPRPSRRLPVVLTPDEVVRILGFLEGEHRLFAQLLYGTGMRISEGLQLRVKDLDFDHGTIIVREGKGSKDRALMLPESLAPSLREQLSRARAWWLKDQAEGRSGVALPDALERKYPRAGHSWPWFWVFAQHTHSTDPRSGVVRRHHMYDQTFQRAFKRAVEQAGITKPATPHTLRHSFATALLRSGYDIRTVQDLLGHSDVSTTMIYTHVLKVGGAGVRSPLDGVVCGRGRNPTLRLWPAIFSGEIDVFPGDRRSRLISSMTSVAPA
>635
MKTATAPLPPLRSVKVLDQLRERIRYLHYSLRTEQAYVHWVRAFIRFHGVRHPATLGSSEVEAFLSWLANERKVSVSTHRQALAALLFFYGKVLCTDLPWLQEIGRPRPSRRLPVVLTPDEVVRILGFLEGEHRLFAQLLYGTGMRISEGLQLRVKDLDFDHGTIIVREGKGSKDRALMLPESLAPSLREQLSRARAWWLKDQAEGRSGVALPDALERKYPRAGHSWPWFWVFAQHTHSTDPRSGVVRRHHMYDQTFQRAF
>636
MKTATAPLPPLRSVKVLDQLRERIRYLHYSLRTEQAYVHWVRAFIRFHGVRHPATLGSSEVEAFLSWLANERKVSVSTHRQALAALLFFYGKVLCTDLPWLQEIGRPRPSRRLPVVLTPDEVVRILGFLEGEHRLFAQLLYGTGMRISEGLQLRVKDLDFDHGTIIVREG
>637
MKTSTAPLPPLRSVKVLDQLRERIRYLHYSLPTEQAYVHWVRAFIRFHGVRHPATLGSSEVEAFLSWLANERKVSASTHRQALAALLFFYGKVLCADLPWLQEIGRPRPSRRLPVVLTPDEVVRILGFLEGEHRLFAQLLYGTGMRISEGLQLRVKDLDFDHGTIIVREG
>638
MKTATAPLPPLRSVKVLDQLRERIRYLHYSLPTEQAYVHWVRAFIRFHGVRHPATLGSSEVEAFLSWLANERKVSVSTHRQALAALLFFYGKVLCTDLPWLQEIGRPRPSRRLPVVLTPDEVVRILGFLEGEHRLFAQLLYGTGMRISEGLQLRVKDLDFDHGTIIVREGKGSKDRALMLPESLAPSLREQLSRARAWWLKDQAEGRSGVALPDALERKYPRAGHSWPWFWVFAQHTHSTDPRSGVVRRHHMYDQTFQRAFKRAVEQAGITKPATPHTLRHSFATALLRSGYDIRTVQDLLGHSDVST
>639
MKTATAPLPPLRSVKVLDQLRERIRYLHYSLRTEQAYVHWVRAFIRFHGVRHPATLGSSEVEAFLSWLANERKVSVSTHRQALAALLFFYGKVLCTDLPWLQEIGRPRPSRRLPVVLTPDEVVRILGFLEGEHRLFAQLLYGTGMRISEGLQLRVKDLDFDHGTIIVREGKGSKDRALMLPESLAPSLREQLSRARAWWLKDQAEGRSGVALPDALERKYPRAGHSWPWFWVFAQHTHSTDPRSGV
>640
MKTATAPLPPLRSVKVLDQLRERIRYLHYSLPTEQAYVNWVRAFIRFHGVRHPATLGSSEVEAFLSWLANERKVSVSTHRQALAALLFFYGKVLCTDLPWLQEIGRPRPSRRLPVVLTPDEVVRILGFLEGEHRLFAQLLYGTGMRISEGLQLRVKDLDFDHGTIIVREGKGSKDRALMLPESLAPSLREQLSRARAWWLKDQAEGRSGVALPDALERKYPRAGHSWPWFWVFAQHTHSTDPRSGVVRRHHMYDQTFQRAFKRAVEGTVAKLAMRQPFVLFKGLTFQKLCLP
>641
MKTATAPLPPLRSVKVLDQLRERIRYLHYSLRTEQAYVHWVRAFIRFHGVRHPATLGSSEVEAFLSWLANERKVSVSTHRQALAALLFFYGKVLCTDLPWLQEIGRPRPSRRLPVVLTPDEVVRILGFLEGEHRLFAQLLYGTGMRISEGLQLRVKDLDFDHGTIIVREGKGSKDRALMLPESLAPSLREQLSRARAWWLKDQAEGRSGVALPDALERKYPRAGHSWPWFWVFAQHTHSTDPRSGVVRRHHMYDQTFQRAFKRAVEQAGITKPATPHTLRHSFATALLRSGYDIRTVQDLLGHSDVSTTMIYTHVLKVGGAGVRSPLDALPPLTSGHCCK
>642
MKTATAPLPPLRSVKVLDQLRERIRYLHYSLRTEQAYVHWVRAFIRFHGVRHPATLGSSEVEAFLSWLANERKVSVSTHRQALAALLFFYGKVLCTDLPWLQEIGRPRPSRRLPVVLTPDEVVRILGFLEGEHRLFAQLLYGTGMRISEGLQLRVKDLDFDHGTIIVREGKGSKDRALMLPESLAPSLREQLSRARAWWLKDQAEGRSGVALPDALERKYPRAGHSWPWFWVFAQHTHSTDPRSGVVRRHHMYDQTGTVAKL
>643
MKTATAPLPPLRSVKVLDQLRERIRYLHYSLRTEQAYVHWVRAFIRFHGVRHPATLGSSEVEAFLSWLANERKVSVSTHRQALAALLFFYGKVLCTDLPWLQEIGRPRPSRRLPVVLTPDEVVRILGFLEGEHRLFAQLLYGTGMRISEGLQLRVKDLDFDHGTIIVREGKGSKDRALMLPESLAPSLREQLSRARAWWLKDQAEGRSGVALPDALERKYPRAGHSWPWFWVFAQHTHSTDPRSGVVRRHHMYDQTGTVAKLA
>644
MKTATAPLPPLRSVKVLDQLRERIRYLHYSLRTEQAYVHWVRAFIRFHGVRHPATLGSSEVEAFLSWLANERKVSVSTHRQALAALLFFYGKVLCTDLPWLQEIGRPRPSRRLPVVLTPDEVVRILGFLEGEHRLFAQLLYGTGMRISEGLQLRVKDLDFDHGTIIVREGKGSKDRALMLPESLAPSLREQLSRARAWWLKDQAEGRSGVALPDALERKYPRAGHSWPWFWVFAQHTHSTDPRSGVVRRHHMYDQT
>645
MKTATAPLPPLRSVKVLDQLRERIRYLHYSLRTEQAYVHWVRAFIRFHGVRHPATLGSSEVEAFLSWLANERKVSVSTHRQALAALLFFYGKVLCTDLPWLQEIGRPRPSRRLPVVLTPDEVVRILGFLEGEHRLFAQLLYGTGMRISEGLQLRVKDLDFDHGTIIVREGKGSKDRALMLPESLAPSLREQLSRARAWWLKDQAEGRSGVALPDALERKYPRAGHSWPWFWVFAQHTHSTDPRSGVVRRHHMYDQTFQRAFKRAVEQAGITKPATPHTLRHSFATALLRSGYDIRTVQDLLGHSDVSTTMIYTHVLKVGGAGVRSPLDALPPLT
>646
IGRPRPSRRLPVVLTPDEVVRILGFLEGEHRLFAQLLYGTGMRISEGLQLRVKDLDFDHGTIIVREGKGSKDRALMLPESLAPSLREQLSRARAWWLKDQAEGRSGVALPDALERKYPRAGHSWPWFWVFAQHTHSTDPRSGVVRRHHMYDQTFQRAFKRAVEQAGITKPATPHTLRHSFATALLRSGYDIRTVQDLLGHSDVSTTMIYTHVLKVGGAGVRSPLDALPPLTSER
>647
MKTATAPLPPLRSVKVLDQLRERIRYLHYSLRTEQAYVHWVRAFIRFHGVRHPATLGSSEVEAFLSWLANERKVSVSTHRQALAALLFFYGKVLCTDLPWLQEIGRPRPSRRLPVVLTPDEVVRILGFLEGEHRLFAQLLYGTGMRISEGLQLRVKDLDFDHGTIIVREGKGSKDRALMLPESLAPSLREQLSRARAWWLKDQAEGRSGVALPDALERKYPRAGHSWPWFWVFAQHTHSTDPRSGVGHCCKVSDEAAFCLIQRP
>648
MKTATAPLPPLRSVKVLDQLRERIRYLHYSLRTEQAYVHWVRAFIRFHGVRHPATLGSSEVEAFLSWLANERKVSVSTHRQALAALLFFYGKVLCTDLPWLQEIGRPRPSRRLPVVLTPDEVVRILGFLEGEHRLFAQLLYGTGMRISEGLQLRVKDLDFDHGTIIVREGKGSKDRALMLPESLAPSLREQLSRARAWWLKDQAEGRSGVALPDALERKYPRAGHSWPWFWVFAQHTHSTDPRSGVVRRHHMYDQTFQRAFKRAVEQAGITKPATPHTLRHSF
>649
MKTATAPLPPLRSVKVLDQLRERIRYLHYSLPTEQAYVHWVRAFIRFHGVRHPATLGSSEVEAFLSWLANERKVSVSTHRQALAALLFFYGKVLCTDLPWLQEIGRPRPSRRLPVVLTPDEVVRILGFLEGEHRLFAQLLYGTGMRISEGLQLRVKDLDFDHGTIIVREGKGSKDRALMLPESLAPSLREQLSRARAWWLKDQAEGRSGVALPDALERKYPRAGHSWPWFWVFAQHTHSTDPRSGVVRRHHMYDQTFQRAFKRAVEQAGITKPATPHTLRHSFATALLRSGYDIRTVQDLLGHSDVSTTMIYTHVLKVGGAGVGTVAKLAMRQPFVLFKGLTFQKLCLPGAFRPGDHHNKMLRPGLCVVHASPQYL
>650
MKTATAPLPPLRSVKVLDQLRERIRYLHYSLRTEQAYVHWVRAFIRFHGVRHPATLGSSEVEAFLSWLANERKVSVSTHRQALAALLFFYGKVLCTDLPWLQEIGRPRPSRRLPVVLTPDEVVRILGFLEGEHRLFAQLLYGTGMRISEGLQLRVKDLDFDHGTIIVREGKGSKDRALMLPESLAPSLREQLSRARAWWLKDQAEGRSGVALPDALERKYPRAGHSWPWFWVFAQHTHSTDPRSGVVRRHHMYDQTGTVAKLAMRQPFVLFKGLTFQKLCLPGAFRPGDHHNKMLRPGLCVVHASPQYLCWWRKPSSWI
>651
MKTATAPLPPLRSVKVLDQLRERIRYLHYSLPTEQAYVNWVRAFIRFHGVRHPATLGSSEVEAFLSWLANERKVSVSTHRQALAALLFFYGKVLCTDLPWLQEIGRPRPSRRLPVVLTPDEVVRILGFLEGEHRLFAQLLYGTGMRISEGLQLRVKDLDFDHGTIIVREGKGSKDRALMLPESLAPSLREQLSRARAWWLKDQAEGRSGVALPDALERKYPRAGHSWPWFWVFAQHTHSTDPRSGVVRRHHMYDQTFQRAFKRAVEGTVAKL
>652
MKTATAPLPPLRSVKVLDQLRERIRYLHYSLRTEQAYVNWVRAFIRFHGVRHPATLGSSEVEAFLSWLANERKVSVSTHRQALAALLFFYGKVLCTDLPWLQEIGRPRPSRRLPVVLTPDEVVRILGFLEGEHRLFAQLLYGTGMRISEGLQLRVKDLDFDHGTIIVREGKGSKDRALMLPESLAPSLREQLSRARAWWLKDQAEGRSGVALPDALERKYPRAGHSWPWFWVFAQHTHSTDPRSGVVRRHHMYDQTFQRAFKRAVEQAGITKPATPHTLRHSFATALLRSGYDIRTVQDLLGHSDVSTTMIYTGTVAKLAMRQPFVLFKGLTFQKLCLPGAFRPGDHHNKMLRPGLCVVHASPQYL
>653
WVRAFIRFHGVRHPATLGSSEVEAFLSWLANERKVSVSTHRQALAALLFFYGKVLCTDLPWLQEIGRPRPSRRLPVVLTPDEVVRILGFLEGEHRLFAQLLYGTGMRISEGLQLRVKDLDFDHGTIIVREGKGSKDRALMLPESLAPSLREQLSRARAWWLKDQAEGRSGVALPDALERKYPRAGHSWPWFWVFAQHTHSTDPRSGVVRRHHMYDQTFQRAFKRAV
>654
MKTATAPLPPLRSVKVLDQLRERIRYLHYSLPTEQAYVHWVRAFIRFHGVRHPATLGSSEVEAFLSWLANERKVSVSTHRQALAALLFFYGKVLCTDLPWLQEIGRPRPSRRLPVVLTPDEVVRILALLQS
>655
MKTATAPLPPLRSVKVLDQLRERIRYLHYSLRTEQAYVHWVRAFIRFHGVRHPATLGSSEVEAFLSWLANERKVSVSTHRQALAALLFFYGKVLCTDLPWLQEIGRPRPSRRLPVVLTPDEVVRILGFLEGEHRLFAQLLYGTGMRISEGLQLRVKDLDFDHGTIIVREGKGSKDRALMLPESLAPSLREQLSRARAWWLKDQAEGRSGVALPDALERKYPRAGHSWPWFWVFAQHTHSTDPRSGVVRRHHMYDQTFQRAFKRAVEQAGITKPATPHTLRHSFATALLRSGYDIRTVQDLLGHSDVSTTMIYTHVLKVGGAGVRSPLDALPPLTSELVL
>656
MHYSLRTEQAYVHWVRAFIRFHGVRHPATLGSSEVEAFLSWLANERKVSVSTHRQALAALLFFYGKVLCTDLPWLQEIGRPRPSRRLPVVLTPDEVVRILGFLEGEHRLFAQLLYGTGMRISEGLQLRVKDLDFDHGTIIVREGKGSKDRALMLPESLAPSLREQLSRARAWWLKDQAEGRSGVALPDALERKYPRAGHSWPWFWVFAQHTHSTDPRSGVVRRHHMYDQTFQRAFKRAVEQAGITKPATPHTLRHSFATALLRSGYDIRTVQDLLGHSDVSTTMIYTHVLKVGGAGVRSPLDALPPLTSER
>657
DFCNRARERIRYLHYSLRTEQAYVHWVRAFIRFHGVRHPATLGSSEVEAFLSWLANERKVSVSTHRQALAALLFFYGKVLCTDLPWLQEIGRPRPSRRLPVVLTPDEVVRILGFLEGEHRLFAQLLYGTGMRISEGLQLRVKDLDFDHGTIIVREGKGSKDRALMLPESLAPSLREQLSRARAWWLKDQAEGRSGVALPDALERKYPRAGHSWPWFWVFAQHTHSTDPRSGVVRRHHMYDQTFQRAFKRAVEQAGITKPATPHTLRHSFATALLRSGYDIRTVQDLLGHSDVSTTMIYTHVLKVGGAGVRSPLDALPPLTSER
>658
MKTATAPLPPLRSVKVLDQLRERIRYLHYSLRTEQAYVNWVRAFIRFHGVRHPATLGSSEVEAFLSWLANERKVSVSTHRQALAALLFFYGKVLCTDLPWLQEIGRPRPSRRLPVVLTPDEVVRILGFLEGEHRLFAQLLYGTGMRISEGLQLRVKDLDFDHGTIIVREGKGSKDRALMLPE
>659
MKTATAPLPPLRSVKVLDQLRERIRYLHYSLRTEQAYVHWVRAFIRFHGVRHPATLGSSEVEAFLSWLANERKVSVSTHRQALAALLFFYGKVLCTDLPWLQEIGRPRPSRRLPVVLTPDEVVRILGFLEGEHRLFAQLLYGTGMRISEGLQLRVKDLDFDHGTIIVREGKGSKDRALMLPESLAPSLREQLSRARAWWLKDQAEGRSGVALPDALERKYPRAGHSWPWFWVFAQHTHSTDPRSGVVRRHHMYDQTGTVAKLAMRQPFVLFKGLTFQK
>660
MKTATAPLPPLRSVKVLDQLRERIRYCIQYLPTEQAYVHWVRAFIRFHGVRHPATLGSSEVEAFLSWLANERKVSVSTHRQALAALLFFYGKVLCTDLPWLQEIGRPRPSRRLPVVLTPDEVVRILGFLEGEHRLFAQLLYGTGMRISEGLQLRVKDLDFDHGTIIVREGKGSKDRALMLPESLAPSLREQLSRARAWWLKDQAEGRSGVALPDALERKYPRAGHSWPWFWVFAQHTHSTDPRSGVVRRHHMYDQTFQRAFKRAVEQAGITKPATPHTLRHSFATALLRSGYDIRTVQDLLGHSDVSTTMIYTHVLKVGGAGVRSPLDALPPLTSER
>661
MKTATAPLPPLRSVKVLDQLRERIRYLHYSLRTEQAYVHWVRAFIRFHGVRHPATLGSSEVEAFLSWLANERKVSVSTHRQALAALLFFYGKVLCTDLPWLQEIGRPRPSRRLPVVLTPDEVVRILGFLEG
>662
MKTATAPLPPLRSVKVLDQLRERIRYLHYSLPTEQAYVHWVRAFIRFHGVRHPATLGSSEVEAFLSWLANERKVSVSTHRQALAALLFFYGKVLCTDLPWLQEIGRPRPSRRLPVVLTPDEVVRILGFLEGEHRLFAQLLYGTGMRISEGLQLRVKDLDFDHGTIIVREGKGSKDRALMLPESLAPSLREQLSRARAWWLKDQAEGRSGVALPDALERKYPRAGHSWPWFWVFAQHTHSTDPRSGVVRRHHMYDQTFQRAFKRAVEQAGITKPATPGTVAKLAMRQPFVLFKGLTFQKLCLPGAFRP
>663
AFLSWLANERKVSVSTHRQALAALLFFYGKVLCTDLPWLQEIGRPRPSRRLPVVLTPDEVVRILGFLEGEHRLFAQLLYGTGMRISEGLQLRVKDLDFDHGTIIVREGKGSKDRALMLPESLAPSLREQLSRARAWWLKDQAEGRSGVALPDALERKYPRAGHSWPWFWVFAQHTHSTDPRSGVVRRHHMYDQTFQRAFKRAVEQAGITKPATPHTLRHSFATALLRSGYDIRTVQDLLGHSDVSTTMIYTHVLKVGGAGVRSPLDALPPLTSER
>664
MKTATAPLPPLRSVKVLDQLRERIRYLHYSLRTEQAYVHWVRAFIRFHGVRHPATLGSSEVGAFLSWLANERKVSVSTHRQALAALLFFYGKVLCTDLPWLQEIGRPRPSRRLPVVLTPDEVVRILGFLEGEHRLFAQLLYGTGMRISEGLQLRVKDLDFDHGTIIVREGKGSKDRALMLPESLAPSLREQLSRARAWWLKDQAEGRSGVALPDALERKYPRAGHSWPWFWVFAQHTHSTDPRSGVVRRHHMYDQTFQRAFKRAVEQAGITKPATPHTLRHSFATALLRSGYDIRTVQDLLGHSDVSTTMIYTHVLKVGGAGVRSPLDALPPLTSER
>665
MKTATAPLPPLRSVKVLDQLRERIRYLHYSLRTEQAYVHWVRAFIRFHGVRHPATLGSSEVEAFLSWLANERKVSVSTHRQALAALLFFYGKVLCTDLPWLQEIGRPRPSRRLPVVLTPDEVVRILGFLEGEHRLFAQLLYGTGMRISEGLQLRVKDLDFDHGTIIVREGKGSKDRALMLPESLAPSLREQLSRARAWWLKDQAEGRSGVALPDALERKYPRAGHSWPWFWVFAQHTHSTDPRSGVVRRHHMYDQTFQRAFKRAVEQAGITKPATPHT
>666
MKTATAPLPPLRSVKVLDQLRERIRYLHYSLRTEQAYVHWVRAFIRFHGVRHPATLGSSEVEAFLSWLANERKVSVSTHRQALAALLFFYGKVLCTDLPWLQEIGRPRPSRRLPVVLTPDEVVRILGFLEGEHRLFAQLLYGTGMRISEGLQLRVKDLDFDHGTIIVREGKGSKDRALMLPESLAPSLR
>667
MKTATAPLPPLRSVKVLDQLRERIRYLHYSLPTEQAYVHWVRAFIRFHGVRHPATLGSSEVEAFLSWLANERKVSVSTHRQALAALLFFYGKVLCTDLPWLQEIGRPRPSRRLPVVLTPDEVVRILGFLEGEHRLFAQLLYGTGMRISEGLQLRVKDLDFDHGTIIVREGKGSKDRALMLPESLAPSLREQLSRARAWWLKDQAEGRSGVALPDALERKYPRAGHSWPWFWVFAQHTHSTDPRSGVVRRHHMYDQTGTVAKLAMRQPFVLFKGLTFQKLCLPGAFRPGDHHNKMLRPGLCVVHASPQYL
>668
SRRLPVVLTPDEVVRILGFLEGEHRLFAQLLYGTGMRISEGLQLRVKDLDFDHGTIIVREGKGSKDRALMLPESLAPSLREQLSRARAWWLKDQAEGRSGVALPDALERKYPRAGHSWPWFWVFAQHTHSTDPRSGVVRRHHMYDQTFQRAFKRAVEGTVAKLAMRQPFVLFKGLTFQKLCLPGAFRPGDHHNKMLRPGLCVVHASPQYL
>669
PVVLTPDEVVRILGFLEGEHRLFAQLLYGTGMRISEGLQLRVKDLDFDHGTIIVREGKGSKDRALMLPESLAPSLREQLSRARAWWLKDQAEGRSGVALPDALERKYPRAGHSWPWFWVFAQHTHSTDPRSGVVRRHHMYDQTFQRAFKRAVEGTVAKLAMRQPFVLFKGLTFQKLCLPGAFRPGDHHNKMLRPGLCVVHASPQYL
>670
MKTATAPLPPLRSVKVLDQLRERIRYLHYSLRTEQAYVHWVRAFIRFHGVRHPATLGSSEVEAFLSWLANERKVSVSTHRQALAALLFFYGKVLCTDLPWLQEIGRPRPSRRLPVVLTPDEVVRILGFLEGEHRLFAQLLYGTGMRISEGLQLRVKDLDFDHGTIIVREGKGSKDRALMLPESLAPSLREQLSRARAWWLKDQAEGRSGVALPDALERKYPRAGHSWPWFWVFAQHTHSTDPRSGVVRRHHMYDQTGTVAKLAMRQPFVLFKGLTFQKLCLPGAF
>671
MKTATAPLPPLRSVKVLDQLRERIRYLHYSLRTEQAYVHWVRAFIRFHGVRHPATLGSSEVEAFLSWLANERKVSVSTHRQALAALLFFYGKVLCTDLPWLQEIGRPRPSRRLPVVLTPDEVVRILGFLEGEHRLFAQLLYGTGMRISEGLQLRVKDLDFDHGTIIVREGKGSKDRALMLPESLAPSLREQLSRARAWWLKDQAEGRSGVALPDALERKYPRAGHSWPWFWVFAQHTHSTDPRSGVVRRHHMYDQTFQRAFKRAVEGTV
>672
MKTATAPLPPLRSVKVLDQLRERIRYLHYSLRTEQAYVHWVRAFIRFHGVRHPATLGSSEVEAFLSWLANERKVSVSTHRQALAALLFFYGKVLCTDLPWLQEIGRPRPSRRLPVVLTPDEVVRILGFLEGEHRLFAQLLYGTGMRISEGLQLRVKDLDFDHGTIIVREGKGSKDRALMLPESLAPSLREQLSRARAWWLKDQAEGRSGVALPDALERKYPRAGHSWPWFWVFAQHTHSTDPRSGVVRRHHMYDQTGTVAKLAMRQPFVLFKGLTFQKLCLPGAFRPGDHHNKM
>673
MKTATAPLPPLRSVKVLDQLRERIRYLHYSLRTEQAYVHWVRAFIRFHGVRHPATLGSSEVEAFLSWLANERKVSVSTHRQALAALLFFYGKVLCTDLPWLQEIGRPRPSRRLPVVLTPDEVVRILGFLEGEHRLFAQLLYGTGMRISEGLQLRVKDLDFDHGTIIVREGKGSKDRALMLPESLAPSLREQLSRARAWWLKDQAEGRSGVALPDALERKYPRAGHSWPWFWVFAQHTHSTDPRSGVVRRHHMYDQTFQRAFKRAVEQAGITKPATPHTLRHSFATALLRSGGTVANSRW
>674
TEQAYVHWVRAFIRFHGVRHPATLGSSEVEAFLSWLANERKVSVSTHRQALAALLFFYGKVLCTDLPWLQEIGRPRPSRRLPVVLTPDEVVRILGFLEGEHRLFAQLLYGTGMRISEGLQLRVKDLDFDHGTIIVREGKGSKDRALMLPESLAPSLREQLSRARAWWLKDQAEGRSGVALPDALERKYPRAGHSWPWFWVFAQHTHSTDPRSGVVRRHHMYDQTFQRAFKRAVEGTVAKLAMRQPFVLFKGLTFQKLCLPGAFRPGDHHNKMLRPGLCVVHASPQYL
>675
MKTATAPLPPLRSVKVLDQLRERIRYLHYSLRTEQAYVHWVRAFIRFHGVRHPATLGSSEVEAFLSWLANERKVSVSTHRQALAALLFFYGKVLCTDLPWLQEIGRPRPSRRLPVVLTPDEVVRILGFLEGEHRLFAQLLYGTGMRISEGLQLRVKDLDFDHGTIIVREGKGSKDRALMLPESLAPSLREQLSRARAWWLKDQAEGRSGVALPDALERKYPRAGHSWPWFWVFAQHTHSTDPRSGVVRRHHMYDQTFQRAFKRAVEQAGITKPATPHTLRHSFATALLRSGYDIRTVQDLLGHSDVSTTMIYTHVLKVKPATPHTLRHSFATALLRSGYDIRTVQDLLGHSDVSTTMIYTHVLKVGGAGVRSPLDALPPLTSER
>676
MKTATAPLPPLRSVKVLDQLRERIRYLHYSLRTEQAYVNWVRAFIRFHGVRHPATLGSSEVEAFLSWLANERKVSVSTHRQALAALLFFYGKVLCTDLPWLQEIGRPRPSRRLPVVLTPDEVVRILGFLEGEHRLFAQLLYGTGMRISEGLQLRVKDLDFDHGTIIVREGKGSKDRALMLPESLAPSLREQLSRARAWWLKDQAEGRSGVALPDALERKYPRAGHSWPWFWVFAQHTHSTDPRSGVVRRHHMYDQTFQRAFKRAVEGALLQIVGGDKLIIFQKLCLPGAFRPGDHHNKMLRPGLCVVHASPQYL
>677
MKTATAPLPPLRSVKVLDQLRERIRYLHYSLRTEQAYVHWVRAFIRFHGVRHPATLGSSEVEAFLSWLANERKVSVSTHRQALAALLFFYGKVLCTDLPWLQEIGRPRPSRRLPVVLTPDEVVRILGFLEGEHRLFAQLLYGTGMRISEGLQLRVKDLDFDHGTIIVREGKGSKDRALMLPESLAPSLREQLSRARLCCKDWRQSEVGCRSAPIRRLLRNGG
>678
MKTSTAPLPPLRSVKVLDQLRERIRYLHYSLRTEQAYVHWVRAFIRFHGVRHPATLGSSEVEAFLSWLANERKVSVSTHRQALAALLFFYGKVLCTDLPWLQEIGRPRPSRRLPVVLTPDEVVRILGFLEGEHRLFAQLLYGTGMRISEGLQLRVKDLDFDHGTIIVREGKGSKDRALMLPESLAPSLREQLSRARAWWLKDQAEGRSGVALPDALERKYPRAGHSWPWFWVFAQHTHSTDPRSGVVRRHHMYDQTFQRAFKRAVEQAGITKPATPHTLRHSFATALLRSGYDIRTVQDLLGHSDVSTTALLQRLAAVRGRLSLCADQAAAAKWWLSMPMASVSAEGPMPKALSTRRTSPLMPGCRHQGRACPLRRARMTSNPLIVA
>679
MKTATAPLPPLRSVKVLDQLRERIRYLHYSLRTEQAYVHWVRAFIRFHGVRHPATLGSSEVEAFLSWLANERKVSVSTHRQALAALLFFYGKVLCTDLPWLQEIGRPRPSRRLPVVLTPDEVVRILGFLEGEHRLFAQLLYGTGMRISEGLQLRVKDLDFDHGTIIVREGKGSKDRALMLPESLAPSLREQLSRARAWWLKDQAEGRSGVALPDALERKYPRAGHSWPWFWVFAQHTHSTDPRSGVVRRHHMYDQTFQRAFKRAVEQAGITKPATPHTLRHSFATALLRSGYDIRLCCKNREA
>680
MRHPATLGSSEVEAFLSWLANERKVSVSTHRQALAALLFFYGKVLCTDLPWLQEIGRPRPSRRLPVVLTPDEVVRILGFLEGEHRLFAQLLYGTGMRISEGLQLRVKDLDFDHGTIIVREGKGSKDRALMLPESLAPSLREQLSRARAWWLKDQAEGRSGVALPDALERKYPRAGHSWPWFWVFAQHTHSTDPRSGVVRRHHMYDQTGTVAKLAMRQPFVLFKGLTFQKLCLPGAFRPGDHHNKMLRPGLCVVHASPQYL
>681
PPEWWEKQKGSRGIRRGQWYRLVFQFPIREQAYVHWVRAFIRFHGVRHPATLGSSEVEAFLSWLANERKVSVSTHRQALAALLFFYGKVLCTDLPWLQEIGRPRPSRRLPVVLTPDEVVRILGFLEGEHRLFAQLLYGTGMRISEGLQLRVKDLDFDHGTIIVREGKGSKDRALMLPESLAPSLREQLSRARAWWLKDQAEGRSGVALPDALERKYPRAGHSWPWFWVFAQHTHSTDPRSGVVRRHHMYDQTGTVAKLAMRQPFVLFKGLTFQKLCLPGAFRPGDHHNKMLRPGLCVVHASPQYL
>682
MKTATAPLPPLRSVKVLDQLRERIRYLHYSLRTEQAYVHWVRAFIRFHGVRHPATLGSSEVEAFLSWLANERKVSVSTHRQALAALLFFYGKVLCTDLPWLQEIGRPRPSRRLPVVLTPDEVVRILGFLEGEHRLFAQLLYGTGMRISEGLQLRVKDLDFDHGTIIVREGKGSKDRALMLPESLAPSLREQLSRARAWWLKDQAEGRSGVALPDALERKYPRAGHSWPWFWVFAQHTHSTDPRSGVVRRHHMYDQTFQRAFKRAVEQAGITKPATPHTLRHSFATALLRSGYDIRTVQDLLGHSDV
>683
TEQAYVHWVRAFIRFHGVRHPATLGSSEVEAFLSWLANERKVSVSTHRQALAALLFFYGKVLCTDLPWLQEIGRPRPSRRLPVVLTPDEVVRILGFLEGEHRLFAQLLYGTGMRISEGLQLRVKDLDFDHGTIIVREGKGSKDRALMLPESLAPSLREQLSRARAWWLKDQAEGRSGVALPDALERKYPRAGHSWPWFWVFAQHTHSTDPRSGVVRRHHMYDQTWHCCKVSDEAAFCLIQRPYISKTLLTRRISPRGSP
>684
ERKYPRAGHSWPWFWVFAQHTHSTDPRSGVVRRHHMYDQTFQRAFKRAVEQAGITKPATPHTLRHSFATALLRSGYDIRTVQDLLGHSDVSTTMIYTHVLKVGGAGVRSPLDALPPLTSER
>685
MKTATAPLPPLRSVKVLDQLRERIRYLHYSLRTEQAYVHWVRAFIRFHGVRHPATLGSSEVEAFLSWLANERKVSVSTHRQALAALLFFYGKVLCTDLPWLQEIGRPRPSRRLPVVLTPDEVVRILGFLEGEHRLFAQLLYGTGMRISEGLQLRVKDLDFDHGTIIVREGKGSKDRALMLPESLAPSLREQLSRARAWWLKDQAEGRSGVALPDALERKYPRAG
>686
RARAWWLKDQAEGRSGVALPDALERKYPRAGHSWPWFWVFAQHTHSTDPRSGVVRRHHMYDQTFQRAFKRAVEQAGITKPATPHTLRHSFATALLRSGYDIRTVQDLLGHSDVSTTMIYTHVLKVGGAGVRSPLDALPPLTSER
>687
TEQAYVHWVRAFIRFHGVRHPATLGSSEVEAFLSWLANERKVSVSTHRQALAALLFFYGKVLCTDLPWLQEIGRPRPSRRLPVVLTPDEVVRILGFLEGEHRLFAQLLYGTGMRISEGLQLRVKDLDFDHGTIIVREGKGSKDRALMLPESLAPSLREQLSRARAWWLKDQAEGRSGVALPDALERKYPRAGHSWPWFWVFAQHTHSTDPRSGVVRRHHMYDQTFQRAFKRAVEQAGITKPATPHTLRHSFATALLRSGYDIRTVQDLLGHSDVSTTMIYTHVLKVGGAGVRSPLDALPPLTSER
>688
VLRAYIFCGACGNNRTNRGGFQFAAARLPWFLFFYGKVLCTDLPWLQEIGRPRPSRRLPVVLTPDEVVRILGFLEGEHRLFAQLLYGTGMRISEGLQLRVKDLDFDHGTIIVREGKGSKDRALMLPESLAPSLREQLSRARAWWLKDQAEGRSGVALPDALERKYPRAGHSWPWFWVFAQHTHSTDPRSGVVRRHHMYDQTFQRAFKRAVEQAGITKPATPHTLRHSFATALLRSGYDIRTVQDLLGHSDVSTTMIYTHVLKVGGAGVRSPLDALPPLTSER
>689
MKTATAPLPPLRSVKVLDQLRERIRYLHYSLPTEQAYVHWVRAFIRFHGVRHPATLGSSEVEAFLSWLANERKVSVSTHRQALAALLFFYGKVLCTDLPWLQEIGRPRPSRRLPVVLTPDEVVRILGFLEGEHRLFAQLLYGTGMRISEGLQLRVKDLDFDHGTIIVREGKGSKDRALMLPESLAPSLREQLSRARAWWLKDQAEGRSGVALPDALERKYPRAGHSWPWFWVFAQHTHSTDPRSGVVRRHHMYDQTWHCCKVSDEAAFCLIQRPYISKTLLTRRISPRGSP
>690
MKTATAPLPPLRSVKVLDQLRERIRYLHYSLRTEQAYVHWVRAFIRFHGVRHPATLGSSEVEAFLSWLANERKVSVSTHRQALAALLFFYGKVLCTDLPWLQEIGRPRPSRRLPVVLTPDEVVRILGFLEGEHRLFAQLLYGTGMRISEGLQLRVKDLDFDHGTIIVREGKGSKDRALMLPESLAPSLREQLSRARAWWLKDQAEGRSGVALPDALERKYPRAGHSWPWFWVFAQHTHSTDPRSGVVRRHHMYDQTFQRAFKRAVEQAGITKPATP
>691
MKTATAPLPPLRSVKVLDQLRERIRYLHYSLRTEQAYVHWVRAFIRFHGVRHPATLGSSEVEAFLSWLANERKVSVSTHRQALAALLFFYGKVLCTDLPWLQEIGRPRPSRRLPVVLTPDEVVRILGFLEGEHRLFAQLLYGTGMRISEGLQLRVKDLDFDHGTIIVREGKGSKDRALMLPESLAPSLREQLSRARAWWLKDQAEGRSGVALPDALERKYPRAGHSWPWFWVFAQHTHSTDPRSGVVRRHHMYDQTFQRAFKRAVEQAGITKPATPHTLRHSFATALLRSGYDIRTVQDLLGHSDVSTTMIYTHVLKVGGAGVRSPLDALPPLTSGHCCKVSDEAAFCLIQRPYISKTLLTRRISPRGSP
>692
MKTATAPLPPLRSVKVLDQLRERIRYLHYSLRTEQAYVNWVRAFIRFHGVRHPATLGSSEVEAFLSWLANERKVSVSTHRQALAALLFFYGKVLCTDLPWLQEIGRPRPSRRLPVVLTPDEVVRILGFLEGEHRLFAQLLYGTGM
>693
MRISEGLQLRVKDLDFDHGTIIVREGKGSKDRALMLPESLAPSLREQLSRARAWWLKDQAEGRSGVALPDALERKYPRAGHSWPWFWVFAQHTHSTDPRSGVVRRHHMYDQTFQRAFKRAVEQAGITNPATPHPLRHSFATALLRSGYDIRTVQDLLGHSDVSTTMIYTHVLKVGGAGVRSPLDALPPLTSER
>694
MRERIRYLHYSLRTEQAYVNWVRAFIRFHGVRHPATLGSSEVEAFLSWLANERKVSVSTHRQALAALLFFYGKVLCTDLPWLQEIGRPRPSRRLPVVLTPDEVVRILGFLEGEHRLFAQLLYGTGMRISEGLQLRVKDLDFDHGTIIVREGKGSKDRALMLPESLAPSLREQLSRARAWWLKDQAEGRSGVALPDALERKYPRAGHSWPWFWVFAQHTHSTDPRSGVVRRHHMYDQTFQRAFKRAVEGTVAKLAMRQPFVLFKGLTFQKLCLPGAFRPGDHHNKMLRPGLCVVHASPQYL
>695
MKTATAPLPPLRSVKVLDQLRERIRYLHYSLPTEQAYVHWVRAFIRFHGVRHPATLGSSEVEAFLSWLANERKVSVSTHRQALAALLFFYGKVLCTDLPWLQEIGRPRPSRRLPVVLTPDEVVRILGFLEGEHRLFAQLLYGTGMRISEGLQLRVKDLDFDHGTIIVREGKGSKDRALMLPESLAPSLREQLSRARAWWLKDQAEGRSGVALPDALERKYPRAGHSWPWFWVFAQHTHSTDPRSGVVRRHHMYDQTFQR
>696
MSTGFVPSSVSTVCVTRQPWAAAKSRHFCPGWGTERKVSVSTHRQALAALLFFYGKVLCTDLPWLQEIGRPRPSRRLPVVLTPDEVVRILGFLEGEHRLFAQLLYGTGMRISEGLQLRVKDLDFDHGTIIVREGKGSKDRALMLPESLAPSLREQLSRARAWWLKDQAEGRSGVALPDALERKYPRAGHSWPWFWVFAQHTHSTDPRSGVVRRHHMYDQTFQRAFKRAVEQAGITKPATPHTLRHSFATALLRSGYDIRTVQDLLGHSDVSTTMIYTHVLKVGGAGVRSPLDALPPLTSER
>697
MKTATAPLPPLRSVKVLDQLRERIRYLHYSLRTEQAYVNWVRAFIRFHGVRHPATLGSSEVEAFLSWLANERKVSVSTHRQALAALLFFYGKVLCTDLPWLQEIGRPRPSRRLPVVLTPDEVVRILGFLEGEHRLFAQLLYGTGMRISEGLQLRVKDLDFDHGTIIVREGKGSKDRALMLPESLAPSLREQLSRARAWWLKDQAEGRSGVALPDALERKYPRAGHSWPWFWVFAQHTHSTDPRSGVVRRHHMYDQTFQR
>698
VRAFIRFHGVRHPATLGSSEVEAFLSWLANERKVSVSTHRQALAALLFFYGKVLCTDLPWLQEIGRPRPSRRLPVVLTPDEVVRILGFLEGEHRLFAQLLYGTGMRISEGLQLRVKDLDFDHGTIIVREGKGSKDRALMLPESLAPSLREQLSRARAWWLKDQAEGRSGVALPDALERKYPRAGHSWPWFWVFAQHTHSTDPRSGVVRRHHMYDQTFQRAFKRAVEGTVAKLAMRQPFVLFKGLTFQKLCLPGAFRPGDHHNKMLRPGLCVVHASPQYL
>699
MKTATAPLPPLRSVKVLDQLRERIRYLHYSLRTEQAYVNWVRAFIRFHGVRHPATLGSSEVEAFLSWLANERKVSVSTHRQALAALLFFYGKVLCTDLPWLQEIGRPRPSRRLPVVLTPDEVVRILGFLEGEHRLFAQLLYGTGMRISEGLQLRVKDLDFDHGTIIVREGKGSKDRALMLPESLAPSLREQLSRARAWWLKDQAEGRSGVALPDALERKYPRAGHSWPWFWVFAQHTHSTDPRSGVVRRHHMYDQTFQRAFKRAVEGTVAKLAMRQPFVLFKGLTFQKLCLPGAFRPGD
>700
WVRAFIRFHGVRHPATLGSSEVEAFLSWLANERKVSVSTHRQALAALLFFYGKVLCTDLPWLQEIGRPRPSRRLPVVLTPDEVVRILGFLEGEHRLFAQLLYGTGMRISEGLQLRVKDLDFDHGTIIVREGKGSKDRALMLPESLAPSLREQLSRARAWWLKDQAEGRSGVALPDALERKYPRAGHSWPWFWVFAQHTHSTDPRSGVVRRHHMYDQTFQRAFKRAVEGTVAKLAMRQPFVLFKGLTFQKLCLPGAFRPGDHHNKMLRPGLCVVHASPQYL
>701
MKTATAPLPPLRSVKVLDQLRERIRYLHYSLPTEQAYVHWVRAFIRFHGVRHPATLGSSEVEAFLSWLANERKVSVSTHRQALAALLFFYGKVLCTDLPWLQEIGRPRPSRRLPVVLTPDEVVRILGFLEGEHRLFAQLLYGTGMRISEGLQLRVKDLDFDHGTIIVREGKGSKDRALMLPESLAPSLREQLSRARAWWLKDQAEGRSGVALPDALERKYPRAGHSWPWFWVFAQHTHSTDPRSGVVRRHHMYDQTFQRAFKRAVEQAGITKPATPHPLRHSFATALLRSGYDIRTVQDLLGHSDVSTTMIYTHVLKVGGAGVRSPLDALPPLTSER
>702
MKTATAPLPPLRSVKVLDQLRERIRYLHYSYNRTGLCHWVRAFIRFHGVRHPATLGSSEVEAFLSWLANERKVSVSTHRQALAALLFFYGKVLCTDLPWLQEIGRPRPSRRLPVVLTPDEVVRILGFLEGEHRLFAQLLYGTGMRISEGLQLRVKDLDFDHGTIIVREGKGSKDRALMLPESLAPSLREQLSRARAWWLKDQAEGRSGVALPDALERKYPRAGHSWPWFWVFAQHTHSTDPRSGVVRRHHMYDQTFQRAFKRAVEQAGITKPATPHTLRHSFATALLRSGYDIRTVQDLLGHSDVSTTMIYTHVLKVGGAGVRSPLDALPPLTSER
>703
MKTATAPLPPLRSVKVLDQLRERIRYLHYSLPTEQAYVHWVRAFIRFHGVRHPATLGSSEVEAFLSWLANERKVSVSTHRQALAALLFFYGKVLCTDLPWLQEIGRPRPSRRLPVVLTPDEVVRILGFLEGEHRLFAQLLYGTGMRISEGLQLRVKDLDFDHGTIIVREGKGSKDRALMLPESLAPSLREQLSRARAWWLKDQAEGRSGVALPDALERKYPRAGHSWPWFWVFAQHTHSTDPRSGVVRRHHMYD
>704
MKTATAPLPPLRSVKVLDQLRERIRYLHYSLRTEQAYVNWVRAFIRFHGVRHPATLGSSEVEAFLSWLANERKVSVSTHRQAL
>705
MKTATAPLPPLRSVKVLDQLRERIRYLHYSLRTEQAYVNWVRAFIRFHGVRHPATLGSSEVEAFLSWLANERKVSVSTHRQALAALLFFYG
>706
MKTATAPLPPLRSVKVLDQLRERIRYLHYSLPTEQAYVHWVRAFIRFHGVRHPATLGSSEVEAFLSWLANERKVSVSTHRQALAALLFFYGKVLCTDLPWLQEIGRPRPSRRLPVVLTPDEVVRILGFLEGEHRLFAQLLYGTGMRISEGLQLRVKDLDFDHGTIIVREGKGSKDRALMLPESLAPSLREQLSRARAWWLKDQAEGRSGVALPDALERKYPRAGHSWPWFWVFAQHTHSTDPRSGVVRRHHMYDQTFQRAFKRAVEGTVAKLAMRQPFVLFKGLTFQKLCLPGAFRPGDHHNKMLRPGLCVV
>707
MRISEGLQLRVKDLDFDHGTIIVREGKGSKDRALMFPESLAPSLREQLSRARAWWLKDQAEGRSGVALPDALERKYPRAGHSWPWFWVFAQHTHSTDPRSGVVRRHHMYDQTFQRAFKRAVEQAGITKPATPHTLRHSFATALLRSGYDIRTVQDLLGHSDVSTTMIYTHVLKVGGAGVRSPLDALPPLTSER
>708
MKTATAPLPPLRSVKVLDQLRERIRYLHYSLRTEQAYVNWVRAFIRFHGVRHPATLGSSEVEAFLSWLANERKVSVSTHRQALAALLFFYGKVLCTDLPWLQEIGRPRPSRRLPVVLTPDEVVRILGFLEGEHRLFAQLLYGTGMRISEGLQLRVKDLDFDHGTIIVREGKGSKDRALMLPESLAPSLREQLSRARAWWLKDQAEGRSGVALPDALERKYPRAGHSWPWFWVFAQHTHSTDPRSGVVRRHHMYDQTFQRAFKRAVE
>709
MKTATAPLPPLRSVKVLDQLRERIRYLHYSLPTEQAYVHWVRAFIRFHGVRHPATLGSSEVEAFLSWLANERKVSVSTHRQALAALLFFYGKVLCTDLPWLQEIGRPRPSRRLPVVLTPDEVVRILGFLEGEHRLFAQLLYGTGMRISEGLQLRVKDLDFDHGTIIVREGKGSKDRALMLPESLAPSLREQLSRARAWWLKDQAEGRSGVALPDALERKYPRAGHSWPWFWVFAQHTHSTDPRSGV
>710
MSAYATCITAYNRTGLCHWVRAFIRFHGVRHPATLGSSEVEAFLSWLANERKVSVSTHRQALAALLFFYGKVLCTDLPWLQEIGRPRPSRRLPVVLTPDEVVRILGFLEGEHRLFAQLLYGTGMRISEGLQLRVKDLDFDHGTIIVREGKGSKDRALMLPESLAPSLREQLSRARAWWLKDQAEGRSGVALPDALERKYPRAGHSWPWFWVFAQHTHSTDPRSGVVRRHHMYDQTFQRAFKRAVEGTVAKLAMRQPFVLFKGLTFQKLCLPGAFRPGDHHNKMLRPGLCVVHASPQYL
>711
MKTATAPLPPLRSVKVLDQLRERIRYLHYSLPTEQAYVHWVRAFIRFHGVRHPATLGSSEVEAFLSWLANERKVSVSTHRQALAALLFFYGKVLCTDLPWLQEIGRPRPSRRLPVVLTPDEVVRILGFLEGEHRLFAQLLYGTGMRISEGLQLRVKDLDFDHGTIIVREGKGSKDRALMLPESLAPSLREQLSRARAWWLKDQAEGRSGVALPDALERKYPRAGHSWPWFWVFAQHTHSTDPRSGVVRRHHMYDQTFQRAFKRAVEG
>712
MSAYATCITAYNRTGLCHWVRAFIRFHGVRHPATLGSSEVEAFLSWLANERKVSVSTHRQALAALLFFYGKVLCTDLPWLQEIGRPRPSRRLPVVLTPDEVVRILGFLEGEHRLFAQLLYGTGMRISEGLQLRVKDLDFDHGTIIVREGKGSKDRALMLPESLAPSLREQLSRARAWWLKDQAEGRSGVALPDALERKYPRAGHSWPWFWVFAQHTHSTDPRSGVVRRHHMYDQTFQRAFKRAVEQAGITKPATPHTLRHSFATALLRSGYDIRTVQDLLGHSDVSTTMIYTHVLKVGGAGVRSPLDALPPLTSER
>713
MKTATAPLPPLRSVKVLDQLRERIRYLHYSLRTEQAYVNWVRAFIRFHGVRHPATLGSSEVEAFLSWLANERKVSVSTHRQALAALLFFYGKVLCTDLPWLQEIGRPRPSRRLPVVLTPDEVVRILGFLEGEHRLFAQLLYGTGMRISEGLQLRVKDLDFDHGTIIVREGKGSKDRALMLPESLAPSLREQLSRARAWWLKDQAEGRSGVALPDALERKYPRAGHSWPWFWVFAQHTHSTDPRSGVVRRHHMYDQTFQRAFKRAVEG
>714
MKTATAPLPPLRSVKVLDQLRERIRYLHYSLRTEQAYVNWVRAFIRFHGVRHPATLGSSEVEAFLSWLANERKVSVSTHRQALAALLFFYGKVLCTDLPWLQEIGRPRPSRRLPVVLTPDEVVRILGFLEGEHRLFAQLLYGTGMRISEGLQLRVKDLDFDHGTIIVREGKGSKDRALMLPESLAPSLREQLSRARAWWLKDQAEGRSGVALPDALERKYPRAGHSWPWFWVFAQHTHSTDPRSGVVRRHHMYDQTFQRAFKRAVEQAGITKPATPHTLRHSFATALLR
>715
MKTATAPLPPLRSVKVLDQLRERIRYLHYSLRTEQAYVNWVRAFIRFHGVRHPATLGSSEVEAFLSWLANERKGSVSTHRQALAALLFFYGKVLCTDLPWLQEIGRPRPSRRLPVVLTPDEVVRILGFLEGEHRLFAQLLYGTGMRISEGLQLRVKDLDFDHGTIIVREGKGSKDRALMLPESLAPSLREQLSRARAWWLKDQAEGRSGVALPDALERKYPRAGHSWPWFWVFAQHTHSTDPRSGVVRRHHMYDQTFQRAFKRAVEGTVAKLAMRQPFVLFKGLTFQKLCLPGAFRPGDHHNKMLRPGLCVVHASPQYL
>716
MLCTDLPWLQEIGRPRPSRRLPVVLTPDEVVRILGFLEGEHRLFAQLLYGTGMRISEGLQLRVKDLDFDHGTIIVRDGKGSKDRALMLPESLAPSLREQLSRARAWWLKDQAEGRSGVALPDALERKYPRAGHSWPWFWVFAQHTHSTDPRSGVVRRHHMYDQTFQRAFKRAVEQAGITKPATP
>717
MRERIRYLHYSLPTEQAYVHWVRAFIRFHGVRHPATLGSSEVEAFLSWLANERKVSVSTHRQALAALLFFYGKVLCTDLPWLQEIGRPRPSRRLPVVLTPDEVVRILGFLEGEHRLFAQLLYGTGMRISEGLQLRVKDLDFDHGTIIVREGKGSKDRALMLPESLAPSLREQLSRARAWWLKDQAEGRSGVALPDALERKYPRAGHSWPWFWVFAQHTHSTDPRSGVVRRHHMYDQTFQRAFKRAVEGTVAKLAMRQPFVLFKGLTFQKLCLPGAFRPGDHHNKMLRPGLCVVHASPQYL
>718
MKTATAPLPPLRSVKVLDQLRERIRYLHYSLRTEQAYVNWVRAFIRFHGVRHPATLGSSEVEAFLSWLANERKVSVSTHRQALAALLFFYGKVLCTDLPWLQEIGRPRPSRRLPVVLTPDEVVRILG
>719
MKTATAPLPPLRSVKVLDQLRERIRYLHYSLRTEQAYVHWVRAFIRFHGVRHPATLGSSEVEAFLSWLANERKVSVSTHRQALAALLFFYGKVLCTDLPWLQEIGRPRPSRRLPVVLTPDEVVRILGFLEGEHRLFAQLLYGTGMRISEGLQLRVKDLDFDHGTIIVREGKGSKDRALMLPESLAPSLREQLSRGLCCKDWRQSEVGCRSAPIRRLLRNGG
>720
MKTATAPLPPLRSVKVLDQLRERIRYLHYSLRTEQAYVHWVRAFIRFHGVRHPATLGSSEVEAFLSWLANERKVSVSTHRQALAALLFFYGKVLCTDLPWLQEIGRPRPSRRLPVVLTPDEVVRILGFLEGEHRLFAQLLYG
>721
MKTATAPLPPLRSVKVLDQLRERIRYLHYSLRTEQAYVNWVRAFIRFHGVRHPATLGSSEVEAFLSWLANERKVSVSTHRQALAALLFFYGKVLCTDLPWLQEIGRPRPSRRLPVVLTPDEVVRILGFLEGEHRLFAQLLYGTGMRISEGLQLRVKD
>722
MLCTDLPWLQEIGRPRPSRRLPVVLTPDEVVRILGFLEGEHRLFAQLLYGTGMRISEGLQLRVKDLDFDHGTIIVREGKGSKDRALMLPESLAPSLREQLSRARAWWLKDQAEGRSGVALPDALERKYPRAGHSWPWFWVFAQHTHSTDPRSGVVRRHHMYDQTFQRAFKRAVEQAGITKPATPHTLRHSFATALLRSGYDIRTVQDLLGHSDVSTTMIYTHVLKVGGAGVRSPLDALPPLTSER
>723
MKTATAPLPPLRSVKVLDQLRERIRYLHYSLRTEQAYVHWVRAFIRFHGVRHPATLGSSEVEAFLSWLANERKVSVSTHRQALAALLFFYGKVLCTDLPWLQEIGRPRPSRRLPVVLTPDEVVRILGFLEGEHRLFAQLLYGTGMRISEGLQLRVKDLDFDHGTIIVREGKGSKDRALMLPESLAPSLREQLSRARAWWLKDQAEGRSGVALPDALERKYPRAGHSWPWFWVFAQHTHSTDPRSGVVRRHHMYDQTFQRAFKRAVEQAGITKPATPHTLRHSFATALLRSGYDIRTVQDLLGHSDVSTTMIYTHVLKVGGAGVRSPLGSVAK
>724
MLCTDLPWLQEIGRPRPSRRLPVVLTPDEVVRILGFLEGEHRLFAQLLYGTGMRISEGLQLRVKDLDFDHGTIIVREGKGSKDRALMLPESLAPSLREQLSRARAWWLKDQAEGRSGVALPDALERKYPRAGHSWPWFWVFAQHTHSTDPRSGVVRRHHMYDQTFQRAFKRAVEQAGITKPATPHTLRHSFATALLRSGYDIRTVQDLLGHSDVSTTMIYTHVLKVGGAGVRSPLDALPPLTSEXXXXXXXXXXXXXXXKSILADSLPLREGHRCRIERPVAESPPCVR
>725
MVRILGFLEGEHRLFAQLLYGTGMRISEGLQLRVKDLDFDHGTIIVREGKGSKDRALMLPESLAPSLREQLSRARAWWLKDQAEGRSGVALPDALERKYPRAGHSWPWFWVFAQHTHSTDPRSGVVRRHHMYDQTFQRAFKRAVEQAGITKPATPHTLRHSFATALLRSGYDIRTVQDLLGHSDVSTTMIYTHVLKVGGAGVRSPLDALPPLTSER
>726
MKTATAPLPPLRSVKVLDQLRERIRYLHYSLRTEQAYVHWVRAFIRFHGVRHPATLGSSEVEAFLSWLANERKVSVSTHRQALAALLFFYGKVLCTDLPWLQEIGRPRPSRRLPVVLTPDEVVRILGFLEGEHRLFAQLLYGTGMRISEGLQLRVKDLDFDHGTIIVREGKGSKDRALMLPESLAPSLREQLSRARAWWLKDQAEGRSGVALPDALERKYPRAGHSWPWFWVFAQHTHSTDPRSGVVRRHHMYDQTFQRAFKRAVEQAGITKPATPHTLRHSFATAXXXXXXXXRRPCSAAVTTFEPCRICSAIPTSLRR
>727
MKTATAPLPPLRSVKVLDQLRERIRYLHYSLRTEQAYVHWVRAFIRFHGVRHPATLGSSEVEAFLSWLANERKVSVSTHRQALAALLFFYGKVLCTDLPWLQEIGRPRPSRRLPVVLTPDEVVRILGFLEGEHRLFAQLLYGTGMRISEGLQLRVKDLDFDHGTIIVREGKGSKDRALMLPESLAPSLREQLSRARAWWLKDQAEGRSGVALPDALERKYPRAGHSWPWFWVFAQHTHSTDPRSGVVRRHHMYDQTFQRAFKRAVEQAGITKPATPHTLRHSFATALLRSGYDIRTVQDLLGHSDVSTTMIYTHVLKVSGAGVRSPLDALPPLTSER
>728
MKTATAPLPPLRSVKVLDQLRERIRYLHYSLRTEQAYVHWVRAFIRFHGVRHPATLGSSEVEAFLSWLANERKVSVSTHRQALAALLFFYGKVLCTDLPWLQEIGRPRPSRRLPVVLTPDEVVRILGFLEGEHRLFAQLLYGTGMRISEGLQLRVKDLDFDHGTIIVREGKGSKDRALMLPESLAPSLREQLSRAR
>729
THRQALAALLFFYGKVLCTDLPWLQEIGRPRPSRRLPVVLTPDEVVRILGFLEGEHRLFAQLLYGTGMRISEGLQLRVKDLDFDHGTIIVREGKGSKDRALMLPESLAPSLREQLSRARAWWLKDQAEGRSGVALPDALERKYPRAGHSWPWFWVFAQHTHSTDPRSGVVRRHHMYDQTFQRAFKRAVEQAGITKPATPHTLRHSFATALLRSGYDIRTVQDLLGHSDVSTTMIYTHVLKVGGAGVRSPLDALPPLTSER
>730
KVSVSTHRQALAALLFFYGKVLCTDLPWLQEIGRPRPSRRLPVVLTPDEVVRILGFLEGEHRLFAQLLYGTGMRISEGLQLRVKDLDFDHGTIIVREGKGSKDRALMLPESLAPSLREQLSRARAWWLKDQAEGRSGVALPDALERKYPRAGHSWPWFWVFAQHTHSTDPRSGVVRRHHMYDQTFQRAFKRAVEQAGITKPATPHTLRHSFATALLRSGYDIRTVQDLLGHSDVSTTMIYTHVLKVGGAGVRSPLDALPPLTSER
>731
RKVSVSTHRQALAALLFFYGKVLCTDLPWLQEIGRPRPSRRLPVVLTPDEVVRILGFLEGEHRLFAQLLYGTGMRISEGLQLRVKDLDFDHGTIIVREGKGSKDRALMLPESLAPSLREQLSRARAWWLKDQAEGRSGVALPDALERKYPRAGHSWPWFWVFAQHTHSTDPRSGVVRRHHMYDQTFQRAFKRAVEQAGITKPATPHTLRHSFATALLRSGYDIRTVQDLLGHSDVSTTMIYTHVLKVGGAGVRSPLDALPPLTSER
>732
ERKVSVSTHRQALAALLFFYGKVLCTDLPWLQEIGRPRPSRRLPVVLTPDEVVRILGFLEGEHRLFAQLLYGTGMRISEGLQLRVKDLDFDHGTIIVREGKGSKDRALMLPESLAPSLREQLSRARAWWLKDQAEGRSGVALPDALERKYPRAGHSWPWFWVFAQHTHSTDPRSGVVRRHHMYDQTFQRAFKRAVEQAGITKPATPHTLRHSFATALLRSGYDIRTVQDLLGHSDVSTTMIYTHVLKVGGAGVRSPLDALPPLTSER
>733
MKTATAPLPPLRSVKVLDQLRERIRYLHYSLRTEQAYVHWVRAFIRFHGVRHPATLGSSEVEAFLSWLANERKVSVSTHRQALAALLFFYGKVLCTDLPWLQEIGRPRPSRRLPVVLTPDEVVRILGFLEGEHRLFAQLLYGTGMRISEGLQLRVKDLDFDHGTIIVREGKGSKDRALMLPESLAPSLREQLSRARAWWLKDQAEGRSGVALPDALERKYPRAGHSWPWFWVFAQHTHSTDPRSGVV
>734
MKTATAPLPPLRSVKVLDQLRERIRYLHYSLPTEQAYVHWVRAFIRFHGVRHPATLGSSEVEAFLSWLANERKVSVSTHRQALAALLFFYGKVLCTDLPWLQEIGRPRPSRRLPVVLTPDEVVRILGFLEGEHRLFAQLLYGTGMRISEGLQLRVKDLDFDHGTIIVREGKGSKDRALMLPESLAPSLREQLSRARAWWLKDQAEGRSGVALPDALERKYPRAGHS
>735
MKTATAPLPPLRSVKVLDQLRERIRYLHYSLRTEQAYVHWVRAFIRFHGVRHPATLGSSEVEAFLSWLANERKVSVSTHRQALAALLFFYGKVLCTDLPWLQEIGRPRPSRRLPVVLTPDEVVRILGFLEGEHRLFAQLLYGTGMRISEGLQLRVKDLDFDHGTIIVREGKGSKDRALMLPESLAPSLREQLSRARAWWLKDQAEGRSGVALPDALERKYPRAGHSWPWFWVFAQHTHSTDPRSGVVRRHHMY
>736
EQAYVHWVRAFIRFHGVRHPATLGSSEVEAFLSWLANERKVSVSTHRQALAALLFFYGKVLCTDLPWLQEIGRPRPSRRLPVVLTPDEVVRILGFLEGEHRLFAQLLYGTGMRISEGLQLRVKDLDFDHGTIIVREGKGSKDRALMLPESLAPSLREQLSRARAWWLKDQAEGRSGVALPDALERKYPRAGHSWPWFWVFAQHTHSTDPRSGVVRRHHMYDQTFQRAFKRAVEGTVAKLAMRQPFVLFKGLTFQKLCLPGAFRPGDHHNKMLRPGLCVVHASPQYL
>737
MKTATAPLPPLRSVKVLDQLRERIRYLHYSLPTEQAYVNWVRAFIRFHGVRHPATLGSSEVEAFLSWLANERKVSVSTHRQALAALLFFYGKVLCTDLPWLQEIGRPRPSRRLPVVLTPDEVVRILGFLEGEHRLFAQLLYGTGMRISEGLQLRVKDLDFDHGTIIVREGKGSKDRALMLPESLAPSLREQLSRARAWWLKDQAEGRSGVALPDALERKYPRAGHSWPWFWVFAQHTHSTDPRSGVVRRHHMYDQTFQRAFKRAVEGTVAKLAMRQPFVLFKGLT
>738
EIGRPRPSRRLPVVLTPDEVVRILGFLEGEHRLFAQLLYGTGMRISEGLQLRVKDLDFDHGTIIVREGKGSKDRALMLPESLAPSLREQLSRARAWWLKDQAEGRSGVALPDALERKYPRAGHSWPWFWVFAQHTHSTDPRSGVVRRHHMYDQTFQRAFKRAVEGTVAKLAMRQPFVLFKGLT
>739
MKTATAPLPPLRSVKVLDQLRERIRYLHYSLRTEQAYVNWVRAFIRFHGVRHPATLGSSEVEAFLSWLANERKVSVSTHRQALAALLFFYGKVLCTDLPWLQEIGRPRPSRRLPVVLTPDEVVRILGFLEGEHRLFAQLLYGTGMRISEGLQLRVKDLDFDHGTIIVREGKGSKDRALMLPESLAPSLREQLSRARAWWLKDQAEGRSGVALPDALERKYPRAGHSWPWFWVFAQHTHSTDPRSGVVRRHHMYDQTFQRAFKRAVEGTVAKLAMRQPFVLFKGLT
>740
AALLFFYGKVLCTDLPWLQEIGRPRPSRRLPVVLTPDEVVRILGFLEGEHRLFAQLLYGTGMRISEGLQLRVKDLDFDHGTIIVREGKGSKDRALMLPESLAPSLREQLSRARAWWLKDQAEGRSGVALPDALERKYPRAGHSWPWFWVFAQHTHSTDPRSGVVRRHHMYDQTFQRAFKRAVEGTVAKLAMRQPFVLFKGLTFQKLCLPGAFRPGDHHNKMLRPGLCVVHASPQYL
>741
HPATLGSSEVEAFLSWLANERKVSVSTHRQALAALLFFYGKVLCTDLPWLQEIGRPRPSRRLPVVLTPDEVVRILGFLEGEHRLFAQLLYGTGMRISEGLQLRVKDLDFDHGTIIVREGKGSKDRALMLPESLAPSLREQLSRARAWWLKDQAEGRSGVALPDALERKYPRAGHSWPWFWVFAQHTHSTDPRSGVVRRHHMYDQTFQRAFKRAVEGTVAKLAMRQPFVLFKGLTFQKLCLPGAFRPGDHHNKMLRPGLCVVHASPQYL
>742
GRPRPSRRLPVVLTPDEVVRILGFLEGEHRLFAQLLYGTGMRISEGLQLRVKDLDFDHGTIIVREGKGSKDRALMLPESLAPSLREQLSRARAWWLKDQAEGRSGVALPDALERKYPRAGHSWPWFWVFAQHTHSTDPRSGVVRRHHMYDQTFQRAFKRAVEGTVAKLAMRQPFVLFKGLTFQKLCLPGAFRPGDHHNKMLRPGLCVVHASPQYL
>743
LGSSEVEAFLSWLANERKVSVSTHRQALAALLFFYGKVLCTDLPWLQEIGRPRPSRRLPVVLTPDEVVRILGFLEGEHRLFAQLLYGTGMRISEGLQLRVKDLDFDHGTIIVREGKGSKDRALMLPESLAPSLREQLSRARAWWLKDQAEGRSGVALPDALERKYPRAGHSWPWFWVFAQHTHSTDPRSGVVRRHHMYDQTFQRAFKRAVEGTVAKLAMRQPFVLFKGLTFQKLCLPGAFRPGDHHNKMLRPGLCVVHASPQYL
>744
FFYGKVLCTDLPWLQEIGRPRPSRRLPVVLTPDEVVRILGFLEGEHRLFAQLLYGTGMRISEGLQLRVKDLDFDHGTIIVREGKGSKDRALMLPESLAPSLREQLSRARAWWLKDQAEGRSGVALPDALERKYPRAGHSWPWFWVFAQHTHSTDPRSGVVRRHHMYDQTFQRAFKRAVEGTVAKLAMRQPFVLFKGLTFQKLCLPGAFRPGDHHNKMLRPGLCVVHASPQYL
>745
VLCTDLPWLQEIGRPRPSRRLPVVLTPDEVVRILGFLEGEHRLFAQLLYGTGMRISEGLQLRVKDLDFDHGTIIVREGKGSKDRALMLPESLAPSLREQLSRARAWWLKDQAEGRSGVALPDALERKYPRAGHSWPWFWVFAQHTHSTDPRSGVVRRHHMYDQTFQRAFKRAVEGTVAKLAMRQPFVLFKGLTFQKLCLPGAFRPGDHHNKMLRPGLCVVHASPQYL
>746
FYGKVLCTDLPWLQEIGRPRPSRRLPVVLTPDEVVRILGFLEGEHRLFAQLLYGTGMRISEGLQLRVKDLDFDHGTIIVREGKGSKDRALMLPESLAPSLREQLSRARAWWLKDQAEGRSGVALPDALERKYPRAGHSWPWFWVFAQHTHSTDPRSGVVRRHHMYDQTFQRAFKRAVEGTVAKLAMRQPFVLFKGLTFQKLCLPGAFRPGDHHNKMLRPGLCVVHASPQYL
>747
HPATLGSSEVEAFLSWLANERKGSVSTHRQALAALLFFYGKVLCTDLPWLQEIGRPRPSRRLPVVLTPDEVVRILGFLEGEHRLFAQLLYGTGMRISEGLQLRVKDLDFDHGTIIVREGKGSKDRALMLPESLAPSLREQLSRARAWWLKDQAEGRSGVALPDALERKYPRAGHSWPWFWVFAQHTHSTDPRSGVVRRHHMYDQTFQRAFKRAVEQAGITKPATPHTLRHSFATALLRSGYDIRTVQDLLGHSDVSTTMIYTHVLKVGGAGVRSPLDALPPLTSER
>748
LLFFYGKVLCTDLPWLQEIGRPRPSRRLPVVLTPDEVVRILGFLEGEHRLFAQLLYGTGMRISEGLQLRVKDLDFDHGTIIVREGKGSKDRALMLPESLAPSLREQLSRARAWWLKDQAEGRSGVALPDALERKYPRAGHSWPWFWVFAQHTHSTDPRSGVVRRHHMYDQTFQRAFKRAVEGTVAKLAMRQPFVLFKGLTFQKLCLPGAFRPGDHHNKMLRPGLCVVHASPQYL
>749
MKTATAPLPPLRSVKVLDQLRERIRYLHYSLRTEQAYVHWVRAFIRFHGVRHPATLGSSEVEAFLSWLANERKVSVSTHRQALAALLFFYGKVLCTDLPWLQEIGRPRPSRRLPGHCCK
>750
MKTATAPLPPLRSVKVLDQLRERIRYLHYSLRTEQAYVNWVRAFIRFHGVRHPATLGSSEVEAFLSWLANERKVSVSTHRQALAALLFFYGKVLCTDLPWLQEIGRPRPSRRLPVVLTPDEVVRILGFLEGEHRLFAQLLYGTGMRISEGLQLRVKDLDFDHGTIIVREGKGSKDRALMLPESLAPSLREQLSRARAWWLKDQAEGRSGVALPDALERKYPRAGHSWPWFWVFAQHTHSTDPRSGVVRRHHMYDQTFQRAFKRAVEGTVAKLAMRQPFVLFKG
>751
MKTATAPLPPLRSVKVLDQLRERIRYLHYSLRTEQAYVNWVRAFIRFHGVRHPATLGSSEVEAFLSWLANERKVSVSTHRQALAALLFFYGKVLCTDLPWLQEIGRPRPSRRLPVVLTPDEVVRILGFLEGEHRLFAQLLYGTGMRISEGLQLRVKDLDFDHGTIIVREGKGSKDRALMLPESLAPSLREQLSRARAWWLKDQAEGRSGVALPDALERKYPRAGHSWPWFWVFAQHTHSTDPRSGVVRRHHMYDQTFQRAFKRAVEGTVAKLAMRQPFVLFK
>752
MKTATAPLPPLRSVKVLDQLRERIRYLHYSLPTEQAYVNWVRAFIRFHGVRHPATLGSSEVEAFLSWLANERKVSVSTHRQALAALLFFYGKVLCTDLPWLQEIGRPRPSRRLPVVLTPDEVVRILGFLEGEHRLFAQLLYGTGMRISEGLQLRVKDLDFDHGTIIVREGKGSKDRALMLPESLAPSLREQLSRARAWWLKDQAEGRSGVALPDALERKYPRAGHSWPWFWVFAQHTHSTDPRSGVVRRHHMYDQTFQRAFKRAVEGTVAKLAMRQPFVLFKGLTFQKLCLPGAFRPG
>753
MKTATAPLPPLRSVKVLDQLRERIRYLHYSLRTEQAYVNWVRAFIRFHGVRHPATLGSSEVEAFLSWLANERKVSVSTHRQALAALLFFYGKVLCTDLPWLQEIGRPRPSRRLPVVLTPDEVVRILGFLEGEHRLFAQLLYGTGMRISEGLQLRVKDLDFDHGTIIVREGKGSKDRALMLPESLAPSLREQLSRARAWWLKDQAEGRSGVALPDALERKYPRAGHSWPWFWVFAQHTHSTDPRSGVVRRHHMYDQTFQRAFKRAVEXAGXXQS
>754
MKTATAPLPPLRSVKVLDQLRERIRYLHYSLRTEQAYVNWVRAFIRFHGVRHPATLGSSEVEAFLSWLANERKVSVSTHRQALAALLFFYGKVLCTDLPWLQEIGRPRPSRRLPVVLTPDEVVRILGFLEGEHRLFAQLLYGTGMRISEGLQLRVKDLDFDHGTIIVREGKGSKDRALMLPESLAPSLREQLSRARAWWLKDQAEGRSGVALPDALERKYPRAGHSWPWFWVFAQHTHSTDPRSGVVRRHHMYDQTFQRAFKRAVEGTVAKLAMRQPFVLFKGLTFQKLCLP
>755
MKTATAPLPPLRSVKVLDQLRERIRYLHYSLPTEQAYVHWVRAFIRFHGVRHPATLGSSEVEAFLSWLANERKVSVSTHRQALAALLFFYGKVLCTDLPWLQEIGRPRPSRRLPVVLTPDEVVRILGFLEGEHRLFAQLLYGTGMRISEGLQLRVKDLDFDHGTIIVREGKGSKDRALMLPESLAPSLREQLSRARAWWLKDQAEGRSGVALPDALERKYPRAGHSWPWFWVFAQHTHSTDPRSGVVRRHHMYDQTFQRAFKRAVEGTVAKLAMRQPFVLFKGLT
>756
MKTATAPLPPLRSVKVLDQLRERIRYLHYSLPTEQAYVNWVRAFIRFHGVRHPATLGSSEVEAFLSWLANERKVSVSTHRQALAALLFFYGKVLCTDLPWLQEIGRPRPSRRLPVVLTPDEVVRILGFLEGEHRLFAQLLYGTGMRISEGLQLRVKDLDFDHGTIIVREGKGSKDRALMLPESLAPSLREQLSRARAWWLKDQAEGRSGVALPDALERKYPRAGHSWPWFWVFAQHTHSTDPRSGVVRRHHMYDQTFQRAFKRAVEGTVAKLAMRQPFVLFKGLTFQKLCLPGAF
>757
MRRGQWYRLVFQFPIREQAYVHWVRAFIRFHGVRHPATLGSSEVEAFLSWLANERKVSVSTHRQALAALLFFYGKVLCTDLPWLQEIGRPRPSRRLPVVLTPDEVVRILGFLEGEHRLFAQLLYGTGMRISEGLQLRVKDLDFDHGTIIVREGKGSKDRALMLPESLAPSLREQLSRARAWWLKDQAEGRSGVALPDALERKYPRAGHSWPWFWVFAQHTHSTDPRSGVVRRHHMYDQTGTVAKLAMRQPFVLFKGLTFQKLCLPGAFRPGDHHNKMLRPGLCVVHASPQYL
>758
EIGRPRPSRRLPVVLTPDEVVRILGFLEGEHRLFAQLLYGTGMRISEGLQLRVKDLDFDHGTIIVREGKGSKDRALMLPESLAPSLREQLSRARAWWLKDQAEGRSGVALPDALERKYPRAGHSWPWFWVFAQHTHSTDPRSGVVRRHHMYDQTFQRAFKRAVEQAGITNPATPHPLRHSFATALLRSGYDIRTVQDLLGHSDVSTTMIYTHVLKVGGAGVRSPLDALPPLTSER
>759
HPATLGSSEVEAFLSWLANERKVSVSTHRQALAALLFFYGKVLCTDLPWLQEIGRPRPSRRLPVVLTPDEVVRILGFLEGEHRLFAQLLYGTGMRISEGLQLRVKDLDFDHGTIIVREGKGSKDRALMLPESLAPSLREQLSRARAWWLKDQAEGRSGVALPDALERKYPRAGHSWPWFWVFAQHTHSTDPRSGVVRRHHMYDQTFQRAFKRAVEQAGITKPATPHTLRHSFATALLRSGYDIRTVQDLLGHSDVSTTMIYTHVLKVGGAGVRSPLDALPPLTSER
>760
LCTDLPWLQEIGRPRPSRRLPVVLTPDEVVRILGFLEGEHRLFAQLLYGTGMRISEGLQLRVKDLDFDHGTIIVREGKGSKDRALMLPESLAPSLREQLSRARAWWLKDQAEGRSGVALPDALERKYPRAGHSWPWFWVFAQHTHSTDPRSGVVRRHHMYDQTFQRAFKRAVEQAGITKPATPHTLRHSFATALLRSGYDIRTVQDLLGHSDVSTTMIYTHVLKVGGAGVRSPLDALPPLTSER
>761
RPRPSRRLPVVLTPDEVVRILGFLEGEHRLFAQLLYGTGMRISEGLQLRVKDLDFDHGTIIVREGKGSKDRALMLPESLAPSLREQLSRARAWWLKDQAEGRSGVALPDALERKYPRAGHSWPWFWVFAQHTHSTDPRSGVVRRHHMYDQTFQRAFKRAVEGTVAKLAMRQPFVLFKGLTFQKLCLPGAFRPGDHHNKMLRPGLCVVHASPQYL
>762
HPATLGSSEVEAFLSWLANERKGSVSTHRQALAALLFFYGKVLCTDLPWLQEIGRPRPSRRLPVVLTPDEVVRILGFLEGEHRLFAQLLYGTGMRISEGLQLRVKDLDFDHGTIIVREGKGSKDRALMLPESLAPSLREQLSRARAWWLKDQAEGRSGVALPDALERKYPRAGHSWPWFWVFAQHTHSTDPRSGVVRRHHMYDQTFQRAFKRAVEGTVAKLAMRQPFVLFKGLTFQKLCLPGAFRPGDHHNKMLRPGLCVVHASPQYL
>763
LAALLFFYGKVLCTDLPWLQEIGRPRPSRRLPVVLTPDEVVRILGFLEGEHRLFAQLLYGTGMRISEGLQLRVKDLDFDHGTIIVREGKGSKDRALMLPESLAPSLREQLSRARAWWLKDQAEGRSGVALPDALERKYPRAGHSWPWFWVFAQHTHSTDPRSGVVRRHHMYDQTFQRAFKRAVEQAGITKPATPHTLRHSFATALLRSGYDIRTVQDLLGHSDVSTTMIYTHVLKVGGAGVRSPLDALPPLTSER
>764
GKVLCTDLPWLQEIGRPRPSRRLPVVLTPDEVVRILGFLEGEHRLFAQLLYGTGMRISEGLQLRVKDLDFDHGTIIVREGKGSKDRALMLPESLAPSLREQLSRARAWWLKDQAEGRSGVALPDALERKYPRAGHSWPWFWVFAQHTHSTDPRSGVVRRHHMYDQTFQRAFKRAVEQAGITKPATPHTLRHSFATALLRSGYDIRTVQDLLGHSDVSTTMIYTHVLKVGGAGVRSPLDALPPLTSER
>765
FYGKVLCTDLPWLQEIGRPRPSRRLPVVLTPDEVVRILGFLEGEHRLFAQLLYGTGMRISEGLQLRVKDLDFDHGTIIVREGKGSKDRALMLPESLAPSLREQLSRARAWWLKDQAEGRSGVALPDALERKYPRAGHSWPWFWVFAQHTHSTDPRSGVVRRHHMYDQTFQRAFKRAVEQAGITKPATPHTLRHSFATALLRSGYDIRTVQDLLGHSDVSTTMIYTHVLKVGGAGVRSPLDALPPLTSER
>766
ALLFFYGKVLCTDLPWLQEIGRPRPSRRLPVVLTPDEVVRILGFLEGEHRLFAQLLYGTGMRISEGLQLRVKDLDFDHGTIIVREGKGSKDRALMLPESLAPSLREQLSRARAWWLKDQAEGRSGVALPDALERKYPRAGHSWPWFWVFAQHTHSTDPRSGVVRRHHMYDQTFQRAFKRAVEQAGITKPATPHTLRHSFATALLRSGYDIRTVQDLLGHSDVSTTMIYTHVLKVGGAGVRSPLDALPPLTSER
>767
MRSVKVLDQLRERIRYLHYSLPTEQAYVHWVRAFIRFHGVRHPATLGSSEVEAFLSWLANERKVSVSTHRQALAALLFFYGKVLCTDLPWLQEIGRPRPSRRLPVVLTPDEVVRILGFLEGEHRLFAQLLYGTGMRISEGLQLRVKDLDFDHGTIIVREGKGSKDRALMLPESLAPSLREQLSRARAWWLKDQAEGRSGVALPDALERKYPRAGHSWPWFWVFAQHTHSTDPRSGVVRRHHMYDQTFQRAFKRAVEQAGITKPATPHTLRHSFATALLRSGYDIRTVQDLLGHSDVSTTMIYTHVLKVGGAGVRSPLDALPPLTSER
>768
LANERKVSVSTHRQALAALLFFYGKVLCTDLPWLQEIGRPRPSRRLPVVLTPDEVVRILGFLEGEHRLFAQLLYGTGMRISEGLQLRVKDLDFDHGTIIVREGKGSKDRALMLPESLAPSLREQLSRARAWWLKDQAEGRSGVALPDALERKYPRAGHSWPWFWVFAQHTHSTDPRSGVVRRHHMYDQTFQRAFKRAVEQAGITKPATPHTLRHSFATALLRSGYDIRTVQDLLGHSDVSTTMIYTHVLKVGGAGVRSPLDALPPLTSER
>769
KVLCTDLPWLQEIGRPRPSRRLPVVLTPDEVVRILGFLEGEHRLFAQLLYGTGMRISEGLQLRVKDLDFDHGTIIVREGKGSKDRALMLPESLAPSLREQLSRARAWWLKDQAEGRSGVALPDALERKYPRAGHSWPWFWVFAQHTHSTDPRSGVVRRHHMYDQTFQRAFKRAVEQAGITKPATPHTLRHSFATALLRSGYDIRTVQDLLGHSDVSTTMIYTHVLKVGGAGVRSPLDALPPLTSE
>770
MKTATAPLPPLRSVKVLDQLRERIRYLHYSLRTEQAYVNWVRAFIRFHGVRHPATLGSSEVEAFLSWLANERKVSVSTHRQALAALLFFYGKVLCTDLPWLQEIGRRRPSRRLPVVLTPDEVVRI
>771
MKTATAPLPPLRSVKVLDQLRERIRYLHYSLRTEQAYVNWVRAFIRFHGVRHPATLGSSEVEAFLSWLANERKVSVSTHRQALAALLFFYGKVLCTDLPWLQEIGRPRPSRRLPVVLTPDEVVRILGFLEGEHRLFAQLLYGTGMRISEGLQLRVKDLDFDHGTIIVREGKGSKDRALMLPESLAPSLREQLSRARAWWLKDQAEGRSGVALPDALERKYPRAGHSWPWFWVFAQHTHSTDPRSGVVRRHHMYDQTFQRAFKRAVEQAGITKPATPHTLRHSFATALLRSGYDIRTVQDLLGVVCGRGRNPTLRLWPTIFSGKIDVFPGDRRSR
>772
MKTATAPLPPLRSVKVLDQLRERIRYLHYSLPTEQAYVHWVRAFIRFHGVRHPATLGSSEVEAFLSWLANERKVSVSTHRQALAALLFFYGKVLCTDLPWLQEIGRPRPSRRLPVVLTPDEVVRILGFLEGEHRLFAQLLYGTGMRISEGLQLRVKDLDFDHGTIIVREGKGSKDRALMLPESLAPSLREQLSRGHCCK
>773
MKTATAPLPPLRSVKVLDQLRERIRYLHYSLRTEQAYVHWVRAFIRFHGVRHPATLGSSEVEAFLSWLANERKVSVSTHRQALAALLFFYGKVLCTDLPWLQEIGRPRPSRRLPVVLTPDEVVRILGFLEGEHRLFAQLLYGTGMRISEGLQLRVKDLDFDHGTIIVREGKGSKDRALMLPESLAPSLREQLSRARAWWLKDQAEGRSGVALPDALERKYPRAGHSWPWFWVFAQHTHSTDPRSGVVRRHHMYDQTFQRAFKRAVEQAGITKPATPHTLRHSFATALLRSGYDIRTVQDLLGHSDVSTTMIYTHVLKVGGAGVRSPLDALPPLTSAVSYTQIPTRGFVMSVSLL
>774
MKTATAPLPPLRSVKVLDQLRERIRYLHYSLRTEQAYVHWVRAFIRFHGVRHPATLGSSEVEAFLSWLANERKVSVSTHRQALAALLFFYGKVLCTDLPWLQEIGRPRPSRRLPVVLTPDEVVRILGFLEGEHRLFAQLLYGTGMRISEGLQLRVKDLDFDHGTIIVREGKGSKDRALMLPESLAPSLREQLSRARAWWLKDQAEGRSGVALPDALERKYPRAGHSWPWFWVFAQHTHSTDPRSGVVRRHHMYDQTFQRAFKRAVEQAGITKPATPHTLRHSFATALLRSGYDIRTVQDLLGHSDVSTTMIYTHVLKVGGAGVRSPLDALPPLTSAVS
>775
MKTATAPLPPLRSVKVLDQLRERIRYLHYSLRTEQAYVHWVRAFIRFHGVRHPATLGSSEVEAFLSWLANERKVSVSTHRQALAALLFFYGKVLCTDLPWLQEIGRPRPSRRLPVVLTPDEVVRILGFLEGEHRLFAQLLYGTGMRISEGLQLRVKDLDFDHGTIIVREGKGSKDRALMLPESLAPSLREQLSRARAWWLKDQAEGRSGVGHCCK
>776
MKTATAPLPPLRSVKVLDQLRERIRYLHYSLRTEQAYVHWVRAFIRFHGVRHPATLGSSEVEAFLSWLANERKVSVSTHRQALAALLFFYGKVLCTDLPWLQEIGRPRPSRRLPVVLTPDEVVRILGFLEGEHRLFAQLLYGTGMRISEGLQLRVKDLDFDHGTIIVREGKGSKDRALMLPESLAPSLREQLSRARAWWLKDQAEGRSGVALPDALERKYPRAGHSWPWFWVFAQHTHSTDPRSGVVRRHHMYDQTFQRAFKRAVEQAGITKPATPHTLRHSFATALLRSGYDIRTVQDLLGHSDVSTTMIYTHVLKVGGAGVRSPLDGVVCGRGRNPTLRLWPTIFSGKIDVFPGDRRSRLISSMTSVAP
>777
MKTATAPLPPLRSVKVLDQLRERIRYLHYSLRTEQAYVHWVRAFIRFHGVRHPATLGSSEVEAFLSWLANERKVSVSTHRQALAALLFFYGKVLCTDLPWLQEIGRPRPSRRLPVVLTPDEVVRILGFLEGEHRLFAQLLYGTGMRISEGLQLRVKDLDFDHGTIIVREGKGSKDRALMLPESLAPSLRE
>778
MKTATAPLPPLRSVKVLDQLRERIRYLHYSLRTEQAYVHWVRAFIRFHGVRHPATLGSSEVEAFLSWLANERKVSVSTHRQTLAALLFFYGKVLCTDLPWLQEIGRPRPSRRLPVVLTPDEVVRILGFLEGEHRLFAQLLYGTGMRISEGLQLRVKDLDFDHGTIIVREGKGSKDRALMLPESLAPSLREQLSRARAWWLKDQAEGRSGVALPDALERKYPRAGHSWPWFWVFAQHTHSTDPRSGVVRRHHMYDQTFQRAFKRAVEQAGITKPATPHTLRHSFATALLRSGYDIRTVQDLLGHSDVSTTMIYTHVLKVGGAGVRSPLDALPPLTSER
>779
MKTATAPLPPLRSVKVLDQLRERIRYLHYSLRTEQAYVHWVRAFIRFHGVRHPATLGSSEVEAFLSWLANERKVSVSTHRQALAALLFFYGKVLCTDLPWLQEIGRPRPSRRLPVVLTPDEVVRILGFLEGEHRLFAQLLYGTGMRISEGLQLRVKDLDFDHGTIIVREGKGSKDRALMLPESLAPSLREQLSRARAWWLKDQAEGRSGVALPDALERKYPRAGHSWPWFWVFAQHTHSTDPRSGVVRRHHMYDQTFQRAFKRAVEQAGITKPATPHTLRHSFATALLRSGYDIRTVQDLLGHSDVSTTMIYTHVLKVGGAGVRSPLDAGTVANSRW
>780
MKTATAPLPPLRSVKVLDQLRERIRYLHYSLRTEQAYVHWVRAFIRFHGVRHPATLGSSEVEAFLSWLANERKVSVSTHRQALAALLFFYGKVLCTDLPWLQEIGRPRPSRRLPVVLTPDEVVRILGFLEGEHRLFAQLLYGTGMRISEGLQLRVKDLDFDHGTIIVREGKGSKDRALMLPESLAPSLREQLSRARAWWLKDQAEGRSGVALPDALERKYPRAGHSWP
>781
MKTATAPLPPLRSVKVLDQLRERIRYLHYSLPTEQAYVNWVRAFIRFHGVRHPATLGSSEVEAFLSWLANERKVSVSTHRQALAALLFFYGKVLCTDLPWLQEIGRPRPSRRLPVVLTPDEVVRILGFLEGEHRLFAQLLYGTGMRISEGLQLRVKDLDFDHGTIIVREGKGSKDRALMLPESLAPSLREQLSRARAWWLKDQAEGRSGVALPDALERKYPRAGHSWPWFWVFAQHTHSTDPRSGVVRRHHMYDQTFQRAFKRAVEGTVAKLAMRQPFVLFKG
>782
MKTATAPLPPLRSVKVLDQLRERIRYLHYSLPTEQAYVNWVRAFIRFHGVRHPATLGSSEVEAFLSWLANERKVSVSTHRQALAALLFFYGKVLCTDLPWLQEIGRPRPSRRLPVVLTPDEVVRILGFLEGEHRLFAQLLYGTGMRISEGLQLRVKDLDFDHGTIIVREGKGSKDRALMLPESLAPSLREQLSRARAWWLKDQAEGRSGVALPDALERKYPRAGHSWPWFWVFAQHTHSTDPRSGVVRRHHMYDQTFQRAFKRAVEGTVAKLAMRQPFVLFKGLTFQ
>783
MKTATAPLPPLRSVKVLDQLRERIRYLHYSLRTEQAYVHWVRAFIRFHGVRHPATLGSSEVEAFLSWLANERKVSVSTHRQALAALLFFYGKVLCTDLPWLQEIGRPRPSRRLPVVLTPDEVVRILGFLEGEHRLFAQLLYGTGMRISEGLQLRVKDLDFDHGTIIVREGKGSKDRALMLPESLAPSLREQLSRARAWWLKDQAEGRSGVALPDALERKYPRAGHSWPWFWVFAQHTHSTDPRSGVVRRHHMYDQTFQRAFKRAVEGTVAKLAMRQPFVLFKGLTFQKLCLPGAFRPGDH
>784
MKTATAPLPPLRSVKVLDQLRERIRYLHYSLPTEQAYVHWVRAFIRFHGVRHPATLGSSEVEAFLSWLANERKVSVSTHRQALAALLFFYGKVLCTDLPWLQEIGRPRPSRRLPVVLTPDEVVRILGFLEGEHRLFAQLLYGTGMRISEGLQLRVKDLDFDHGTIIVREGKGSKDRALMLPESLAPSLREQLSRARAWWLKDQAEGRSGVALPDALERKYPRAGHSWPWFWVFAQHTHSTDPRSGVVRRHHMYDQTFQRAFKRAVEGTVAKLAMRQ
>785
MKTATAPLPPLRSVKVLDQLRERIRYLHYSLRTEQAYVHWVRAFIRFHGVRHPATLGSSEVEAFLSWLANERKVSVSTHRQALAALLFFYGKVLCTDLPWLQEIGRPRPSRRLPVVLTPDEVVRILGFLEGEHRLFAQLLYGTGMRISEGLQLRVKDLDFDHGTIIVREGKGSKDRALMLPESLAPSLREQLSRARAWWLKDQAEGRSGVALPDALERKYPRAGHSWPWFWVFAQHTHSTDPRSGVVRRHHMYDQTFQRAFKRAVEQAGITKPATPHTHSFATALLRSGYDIRTVQDLLGHSDVSTTMIYTHVLKVGGAGVRSPLDALPPLTSER
>786
EQAYVHWVRAFIRFHGVRHPATLGSSEVEAFLSWLANERKVSVSTHRQALAALLFFYGKVLCTDLPWLQEIGRPRPSRRLPVVLTPDEVVRILGFLEGEHRLFAQLLYGTGMRISEGLQLRVKDLDFDHGTIIVREGKGSKDRALMLPESLAPSLREQLSRARAWWLKDQAEGRSGVALPDALERKYPRAGHSWPWFWVFAQHTHSTDPRSGVVRRHHMYDQT
>787
MRRGQWYRLVFQFPIREQAYVHWVRAFIRFHGVRHPATLGSSEVEAFLSWLANERKVSVSTHRQALAALLFFYGKVLCTDLPWLQEIGRPRPSRRLPVVLTPDEVVRILGFLEGEHRLFAQLLYGTGMRISEGLQLRVKDLDFDHGTIIVREGKGSKDRALMLPESLAPSLREQLSRARAWWLKDQAEGRSGVALPDALERKYPRAGHSWPWFWVFAQHTHSTDPRSGVVRRHHMYDQTGTVAKLAMRQPFVLFKGLTFQKLCLPGAFRPGDHHNKMLRPG
>788
MKTATAPLPPLRSVKVLDQLRERIRYLHYSLRTEQAYVHWVRAFIRFHGVRHPATLGSSEVEAFLSWLANERKVSVSTHRQALAALLFFYGKVLCTDLPWLQEIGRPRPSRRLPVVLTPDEVVRILGFLEGEHRLFAQLLYGTGMRISEGLQLRVKDLDFDHGTIIVREGKGSKDRALMLPESLAPSLREQLSRARAWWLKDQAEGRSGVALPDALERKYPRAGHSWPWFWVFAQHTHSTDPRSGVVRRHHMYDQTFQRAFKRAVEQAGITKPATPHTLRHSFATALLRSGYDIRTVQDLLGHSDVSTTMIYTHVLKVGGAGVRSPLDALPPLTSGHCCKVSDEAA
>789
MKTATAPLPPLRSVKVLDQLRERIRYLHYSLRTEQAYVHWVRAFIRFHGVRHPATLGSSEVEAFLSWLANERKVSVSTHRQALAALLFFYGKVLCTDLPWLQEIGRPRPSRRLPVVLTPDEVVRILGFLEGEHRLFAQLLYGTGMRISEGLQLRVKDLDFDHGTIIVREGKGSKDRALMLPESLAPSLREQLSRARAWWLKDQAEGRSGVALPDALERKYPRAGHSWPWFWVFAQHTHSTDPRSGVVRRHHMYDQTFQRAFKRAVEQAGITKPATPHTLRHSFATALLRSGYDIRTVQDLLGHSDVSTTMIYTHVLKVGGAGVRSPLDALPPLTSGHCCKVSDEA
>790
SLPTEQAYVHWVRAFIRFHGVRHPATLGSSEVEAFLSWLANERKVSVSTHRQALAALLFFYGKVLCTDLPWLQEIGRPRPSRRLPVVLTPDEVVRILGFLEGEHRLFAQLLYGTGMRISEGLQLRVKDLDFDHGTIIVREGKGSKDRALMLPESLAPSLREQLSRARAWWLKDQAEGRSGVALPDALERKYPRAGHSWPWFWVFAQHTHSTDPRSGVVRRHHMYDQTFQRAFKRAVEQAGITKPATPHTLRHSFATALLRSGYDIRTVQDLLGHSDVSTTMIYTHVLKVGGAGVRSPLDALPPLTSER
>791
MKTATAPLPPLRSVKVLDQLRERIRYLHYSLRTEQAYVNWVRAFIRFHGVRHPATLGSSEVEAFLSWLANERKVSVSTHRQALAALLFFYGKVLCTDLPWLQEIGRPRPSRRLPVVLTPDEVVRILGFLEGEHRLFAQLLYGTGMRISEGLQLRVKDLDFDHGTIIVREGKGSKDRALMLPESLAPSLREQLSRARAWWLKDQAEGRSGVALPDALERKYPRAGHSWPWFWVFAQHTHSTDPRSGVVRRHHMYDQTFQRAFKRAV
>792
MKTATAPLPPLRSVKVLDQLRERIRYLHYSLPTEQAYVHWVRAFIRFHGVRHPATLGSSEVEAFLSWLANERKVSVSTHRQALAALLFFYGKVLCTDLPWLQEIGRPRPSRRLPVVLTPDEVVRILGFLEGEHRLFAQLLYGTGMRISEGLQLRVKDLDFDHGTIIVREGKGSKDRALMLPESLAPSLREQLSRARAWWLKDQAEGRSGVALPDALERKYPRAGHSWPWFWVFAQHTHSTDPRSGVVRRHHMYDQTFQRAFKRAVEQAGITKPATPHTLRHSFATALLRSGYDIRTVQDLLGHSDVSTTMIYTHVLKV
>793
FLSWLANERKVSVSTHRQALAALLFFYGKVLCTDLPWLQEIGRPRPSRRLPVVLTPDEVVRILGFLEGEHRLFAQLLYGTGMRISEGLQLRVKDLDFDHGTIIVREGKGSKDRALMLPESLAPSLREQLSRARAWWLKDQAEGRSGVALPDALERKYPRAGHSWPWFWVFAQHTHSTDPRSGVVRRHHMYDQTFQRAFKRAVEQAGITKPATPHTLRHSFATALLRSGYDIRTVQDLLGHSDVSTTMIYTHVLKVGGAGVRSPLDALPPLTSER
>794
MKTATAPLPPLRSVKVLDQLRERIRYLHYSLRTEQAYVHWVRAFIRFHGVRHPATLGSSEVEAFLSWLANERKVSVSTHRQALAALLFFYGKVLCTDLPWLQEIGRPRPSRRLPVVLTPDEVVRILGFLEGEHRLFAQLLYGTGMRISEGLQLRVKDLDFDHGTIIVREGKGSKDRALMLPESLAPSLREQLSRARAWWLKDQAEGRSGVALPDALERKYPRAGHSWPWFWVFAQHTHSTDPRSGVVRRHHMYDQTFQRAFKRAVEGTVAKLAMRQPFVLFKGLTFQ
>795
TEQAYVHWVRAFIRFHGVRHPATLGSSEVEAFLSWLANERKVSVSTHRQALAALLFFYGKVLCTDLPWLQEIGRPRPSRRLPVVLTPDEVVRILGFLEGEHRLFAQLLYGTGMRISEGLQLRVKDLDFDHGTIIVREGKGSKDRALMLPESLAPSLREQLSRARAWWLKDQAEGRSGVALPDALERKYPRAGHSWPWFWVFAQHTHSTDPRSGVVRRHHMYDQTFQRAFKRAVEQAGITKPATPHTLRHSFATALLRSGYDIRTVQDALTA
>796
YGTGMRISEGLQLRVKDLDFDHGTIIVREGKGSKDRALMLPESLAPSLREQLSRARAWWLKDQAEGRSGVALPDALERKYPRAGHSWPWFWVFAQHTHSTDPRSGVVRRHHMYDQTFQRAFKRAVEQAGITKPATPHTLRHSFATALLRSGYDIRTVQDLLGHSDVSTTMIYTHVLKVGGAGVRSPLDALPPLTSER
>797
MKTATAPLPPLRSVKVLDQLRERIRYLHYSLRTEQAYVHWVRAFIRFHGVRHPATLGSSEVEAFLSWLANERKVSVSTHRQALAALLFFYGKVLCTDLPWLQEIGRPRPSRRLPVVLTPDEVVRILGFLEGEHRLFAQLLYGTGMRISEGLQLRVKDLDFDHGTIIVREGKGSKDRALMLPESLAPSLREQLSRARAWWLKDQAEGRSGVALPDALERK
>798
MKTATAPLPPLRSVKVLDQLRERIRYLHYSLRTEQAYVHWVRAFIRFHGVRHPATLGSSEVEAFLSWLANERKVSVSTHRQALAALLFFYGKVLCTDLPWLQ
>799
LEGEHRLFAQLLYGTGMRISEGLQLRVKDLDFDHGTIIVREGKGSKDRALMLPESLAPSLREQLSRARAWWLKDQAEGRSGVALPDALERKYPRAGHSWPWFWVFAQHTHSTDPRSGVVRRHHMYDQTFQRAFKRAVEQAGITKPATPHTLRHSFATALLRSGYDIRTVQDLLGHSDVSTTMIYTHVLKVGGAGVRSPLDALPPLTSER
>800
MKTATAPLPPLRSVKVLDQLRERIRYLHYSLPTEQAYVHWVRAFIRFHGVRHPATLGSSEVEAFLSWLANERKVSVSTHRQALAALLFFYGKVLCTDLPWLQEIGRPRPSRRLPVVLTPDEVVRILGFLEGEHRLFAQLLYGTGMRISEGLQLRVKDLDFDHGTIIVREGKGSKDRALMLPESLAPSLREQLSRARAWWLKDQAEGRSGVALPDALERKYPRAGHSWPWFWVFAQHTHSTDPRSGVVRRHHMYDQTFQRAFKRAVEQAGITKPATPHTLRHSFATALLRTGSSP
>801
MRSVKVLDQLRERIRYLHYSLPTEQAYVHWVRAFIRFHGVRHPATLGSSEVEAFLSWLANERKVSVSTHRQALAALLFFYGKVLCTDLPWLQEIGRPRPSRRLPVVLTPDEVVRILGFLEGEHRLFAQLLYGTGMRISEGLQLRVKDLDFDHGTIIVREGKGSKDRALMLPESLAPSLREQLSRARAWWLKDQAEGRSGVALPDALERKYPRAGHSWPWFWVFAQHTHSTDPRSGVVRRHHMYDQTFQRAFKRAVEQAGITKPATPHTLRHSFATALLRSGYDIRTVQG
>802
MPPLRSVKVLDQLRERIRYLHYSLPTEQAYVHWVRAFIRFHGVRHPATLGSSEVEAFLSWLANERKVSVSTHRQALAALLFFYGKVLCTDLPWLQEIGRPRPSRRLPVVLTPDEVVRILGFLEGEHRLFAQLLYGTGMRISEGLQLRVKDLDFDHGTIIVREGKGSKDRALMLPESLAPSLREQLSRARAWWLKDQAEGRSGVALPDALERKYPRAGHSWPWFWVFAQHTHSTDPRSGVVRRHHMYDQTFQRAFKRAVEGTVAKLAMRQPFVLFKGL
>803
MKTATAPLPPLRSVKVLDQLRERIRYLHYSLRTEQAYVHWVRAFIRFHGVRHPATLGSSEVEAFLSWLANERKVSVSTHRQALAALLFFYGKVLCTDLPWLQEIGRPRPSRRLPVVLTPDEVVRILGFLEGEHRLFAQLLYGTGMRISEGLQLRVKDLDFDHGTIIVREGKGSKDRALMLPESLAPSLREQLSRARAWWLKDQAEGRSGVALPDALERKYPRAGHSWPWFWVFAQHTHSTDPRSGVVRRHHMYDQTFQRAFKRAVEGTVAKLAMRQPFVLFKGLTFQKLCLPGAFRPGDHHNTFLLSTT
>804
RKDQAEGRSGVALPDALERKYPRAGHSWPWFWVFAQHTHSTDPRSGVVRRHHMYDQTFQRAFKRAVEQAGITKPATPHTLRHSFATALLRSGYDIRTVQDLLGHSDVSTTMIYTHVLKVGGAGVRSPLDALPPLTSER
>805
MKTATAPLPPLRSVKVLDQLRERIRYLHYSLRTEQAYVHWVRAFIRFHGVRHPATLGSSEVEAFLSWLANERKVSVSTHRQALAALLFFYGKVLCTDLPWLQEIGRPRPSRRLPVVLTPDEVVRILGFLEGEHRLFAQLLYGTGMRISEGLQLRVKDLDFDHGTIIVREGKGSKDRALMLPESLAPSLREQLSRARAWWLKDQAEGRSGVALPDALERKYPRAGHSWPWFWVFAQHTHSTDPRSGVVRRHHMYDQTFQRAFKRAVEGTVAKLAMRQPFVLFKGLTFQKLCLPGAFRPSNHS
>806
MKTATAPLPPLRSVKVLDQLRERIRYLHYSLRTEQAYVHWVRAFIRFHGVRHPATLGSSEVEAFLSWLANERKVSVSTHRQALAALLFFYGKVLCTDLPWLQEIGRPRPSRRLPVVLTP
>807
MNKTKGCLIANFATVPYSLPTEQAYVHWVRAFIRFHGVRHPATLGSSEVEAFLSWLANERKVSVSTHRQALAALLFFYGKVLCTDLPWLQEIGRPRPSRRLPVVLTPDEVVRILGFLEGEHRLFAQLLYGTGMRISEGLQLRVKDLDFDHGTIIVREGKGSKDRALMLPESLAPSLREQLSRARAWWLKDQAEGRSGVALPDALERKYPRAGHSWPWFWVFAQHTHSTDPRSGVVRRHHMYDQTFQRAFKRAVEQAGITKPATPHTLRHSFATALLRSGYDIRTVQDLLGHSDVSTTMIYTHVLKVGGAGVRSPLDALPPLTSER
>808
MKTATAPLPPLRSVKVLDQLRERIRYLHYSLPTEQAYVHWVRAFIRFHGVRHPATLGSSEVEAFLSWLANERKVSVSTHRQALAALLFFYGKVLCTDLPWLQEIGRPRPSRRLPVVLTPDEVVRILGFLEGEHRLFAQLLYGTGMRISEGLQLRVKDLDFDHGTIIVREGKGSKDRALMLPESLAPSLREQLSRARAWWLKDQAEGRSGVALPDALERKYPRAGHSWPWFWVFAQHTHSTDPRSGVVRRHHMYDQTFQRAFKRAVEQAGIT
>809
KYPRAGHSWPWFWVFAQHTHSTDPRSGVVRRHHMYDQTFQRAFKRAVEQAGITKPATPHTLRHSFATALLRSGYDIRTVQDLLGHSDVSTTMIYTHVLKVGGAGVRSPLDALPPLTSER
>810
MKTATAPLPPLRSVKVLDQLRERIRYLHYSLRTEQAYVHWVRAFIRFHGVRHPATLGSSEVEAFLSWLANERKVSVSTHRQALAALLFFYGKVLCTDLP
>811
PDALERKYPRAGHSWPWFWVFAQHTHSTDPRSGVVRRHHMYDQTFQRAFKRAVEQAGITKPATPHTLRHSFATALLRSGYDIRTVQDLLGHSDVSTTMIYTHVLKVGGAGVRSPLDALPPLTSER
>812
VREGKGSKDRALMLPESLAPSLREQLSRARAWWLKDQAEGRSGVALPDALERKYPRAGHSWPWFWVFAQHTHSTDPRSGVVRRHHMYDQTFQRAFKRAVEQAGITKPATPHTLRHSFATALLRSGYDIRTVQDLLGHSDVSTTMIYTHVLKVGGAGVRSPLDALPPLTSER
>813
MKTATAPLPPLRSVKVLDQLRERIRYLHYSLRTEQAYVHWVRAFIRFHGVRHPATLGSSEVEAFLSWLANERKVSVSTHRQALAALLFFYGKVLCTDLPWLQEIGRPRPSRRLPVVLTPDEVVRILGFLEGEHRLFAQLLYGTGMRISEGLQLRVKDLDFDHGTIIVREGKGSKDRALMLPESLAPSLREQLSRARAWWLKDQAEGRSGVALPDALERKYPRAGHSWPWFWVFAQHTHSTDPRSGVVRRHHMYDQTFQRAFKRAVEQAGITKPATPHTLRHSFATALL
>814
MKTATAPLPPLRSVKVLDQLRERIRYLHYSLRTEQAYVHWVRAFIRFHGVRHPATLGSSEVEAFLSWLANERKVSVSTHRQALAALLFFYGKVLCTDLPWLQEIGRPRPSRRLPVVLT
>815
MKTATAPLPPLRSVKVLDQLRERIRYLHYSLRTEQAYVHWVRAFIRFHGVRHPATLGSSEVEAFLSWLANERKVSVSTHRQALAALLFFYGKVLCTDLPWLQEIGRPRPSRRLPVVLTPDEVVRILGFLEGEHRLFAQLLYGTGMRISEGLQLRVKDLDFDHGTIIVREGKGPKDRALMLP
>816
MKTATAPLPPLRSVKVLDQLRERIRYLHYSLPTEQAYVHWVRAFIRFHGVRHPATLGSSEVEAFLSWLANERKVSVSTHPPALPHFPFFHGKALCTDLPWLQEIGRPRP
>817
LPDALERKYPRAGHSWPWFWVFAQHTHSTDPRSGVVRRHHMYDQTFQRAFKRAVEQAGITKPATPHTLRHSFATALLRSGYDIRTVQDLLGHSDVSTTMIYTHVLKVGGAGVRSPLDALPPLTSER
>818
GSKDRALMLPESLAPSLREQLSRARAWWLKDQAEGRSGVALPDALERKYPRAGHSWPWFWVFAQHTHSTDPRSGVVRRHHMYDQTFQRAFKRAVEQAGITKPATPHTLRHSFATALLRSGYDIRTVQDLLGHSDVSTTMIYTHVLKVGGAGVRSPLDALPPLTSER
>819
KDQAEGRSGVALPDALERKYPRAGHSWPWFWVFAQHTHSTDPRSGVVRRHHMYDQTFQRAFKRAVEQAGITKPATPHTLRHSFATALLRSGYDIRTVQDLLGHSDVSTTMIYTHVLKVGGAGVRSPLDALPPLTSER
>820
REGKGSKDRALMLPESLAPSLREQLSRARAWWLKDQAEGRSGVALPDALERKYPRAGHSWPWFWVFAQHTHSTDPRSGVVRRHHMYDQTFQRAFKRAVEQAGITKPATPHTLRHSFATALLRSGYDIRTVQD
>821
MKTATAPLPPLRSVKVLDQLRERIRYLHYSLRTEQAYVHWVRAFIRFHGVRHPATLGSSEVEAFLSWLANERKVSVSTHRQALAALLFFYGKVLCTDLPWLQEIGRPRPSRRLPVVLTPDEVVRILGFLEGEHRLFAQL
>822
LPPLRSVKVLDQLRERIRYLHYSLRTEQAYVHWVRAFIRFHGVRHPATLGSSEVEAFLSWLANERKVSVSTHRQALAALLFFYGKVLCTDLPWLQEIGRPRPSRRLPVVLTPDEVVRILGFLEGEHRLFAQLLYGTGMRISEGLQLRVKDLDFDHGTIIVREGKGSKDRALMLPESLAPSLREQLSRARAWWLKDQAEGRSGVALPDALERKYPRAGHSWPWFWVFAQHTHSTDPRSGVVRRHHMYDQTFQRAFKRAVEQAGITKPATPHTLRHSFATALLRSGYDIRTVQDLLGHSDVSTTMIYTHVLKVGGAGVRSPLDALPPLTSER
>823
MKTATAPLPPLRSVKVLDQLRERIRYLHYSLRTEQAYVHWVRAFIRFHGVRHPATLGSSEVEAFLSWLANERKVSVSTHRQALAALLFFYGKVLCTDLPWLQEIGRPRPSRRLPVVLTPDEGXCCK
>824
MKTATAPLPPLRSVKVLDQLRERIRYLHYSLRTEQAYVHWVRAFIRSHGVRHPATLGSSEVEAFLSWLANERKVSVSTHRQALAALLFFYGKVLCTDLPWLQEIGRPRPSRRLPVVLTPDEVV
>825
MKTATAPLPPLRSVKVLDQLRERIRYLHYSLPTEQAYVNWVRAFIRFHGVRHPATLGSSEVEAFLSWLANERKVSVSTHRQALAALLFFYGKVLCTDLPWLQE
>826
MKTATAPLPPLRSVKVLDQLRERIRYLHYSLRTEQAYVHWVRAFIRFHGVRHPATLGSSEVEAFLSWLANERKVSVSTHRQALAALLFFYGKVLCTDLPWLQEIGRPRPSRRLPVVLTPDEVVRILGFLEGEHRLFAQLLYGTGMRISEGLQLRVKDLDFDHGTIIVREGKGSKDRALMLPESLAPSLREQLSRARAWWLKDQAEGRSGVALPDALERKYPRAGHSWPWFWVFAQHTHSTDPRSGVVRRHHMYDQXFQRAFKRAVEQAGITKPATPHTLRHSFATALLRSGYDIRTVQDLLGHSDVSTTMIYTHVLKVGGAGVRSPLDALPPLTSER
>827
MKTATAPLPPLRSVKVLDQLRERIRYLHYSLRTEQAYVHWVRAFIRFHGVRHPATLGSSEVEAFLSWLANERKVSVSTHRQALAALLFFYGKVLCTDLPWLQEIGRPRPSRRLPVVLTPDEVVRILGFLEGEHRLFAQLLYGTGMRISEGLQLRVKDLDFDHGTIIVP
>828
MKTATAPLPPLRSVKVLDQLRERIRYLHYSLPTEQAYVHWVRAFIRFHGVRHPATLGSSEVEAFLSWLANERKVSVSTHRQALAALLFFYGKVLCTDLPWLQEIGRPRPSRRLPVVLTPDEVVRILGFLEGEHRLFAQLLYGTGMRISEGLQLRVKDLDFDHGTIIVREGKGSKDRALMLPESLAPSLREQLSRARAWWLKDQAEGRSGVALPDALERKYPRAGHSWPWFWVFAQHTHSTDPRSGVVRRHHMYDQTFQRAFKRAVEQAGITKPATPHTLRHSFATALLRSGYDIRTVQDLLGHSDVSTTMIYTHVLKVGGAGVRSPLDALPXLTSEXXGSASQSWRIHYPCAKAIGAASNGRLRKVLPASADGRQQPVVA
>829
MKTATAPLPPLRSVKVLDQLRERIRYLHYSLRTEQAYVHWVRAFIRFHGVRHPATLGSSEVEAFLSWLANERKVSVSTHRQALAALLFFYGKVLCTDLPWLQEIGRPRPSRRLPVVLXPDEVVRILGFLE
>830
MKTATAPLPPLRSVKVLDQLRERIRYLHYSLRTEQAYVHWVRAFIRFHGVRHPATLGSSEVEAFLSWLANERKVSVSTHRQALAALLFFYGKVLCTDLPWLQEIGRPRPSRRLPV
>831
MKTATAPLPPLRSVKVLDQLRERIRYLHYSLPTEQAYVHWVRAFIRFHGVRHPATLGSSEVEAFLSWLANERKVSVSTHRQALAALLFFYGKVLCTDLPWLQEIGRPRPSRRLPVVLTPDEVVRILGFLEGEHRLFAQLLYGTGMRI
>832
MKTATAPLPPLRSVKVLDQLRERIRYLHYSLRTEQAYVHWVRAFIRFHGVRHPATLGSSEVEAFLSWLANERKVSVSTHRQALAALLFFYGKVLCTDLPWLQEIGRPRPSRRLPVVLTPDEVVRILGFL
>833
MKTATAPLPPLRSVKVLDQLRERIRYLHYSLRTEQAYVNWVRAFIRFHGVRHPATLGSSEVEAFLSWLANERKVSVSTHRQALAALLFFYGKVLCTDLPWLQEIGRPRPSRRLPVVLTPDEVVRILGFLEGEHRL
>834
MKTATAPLPPLRSVKVLDQLRERIRYLHYSLRTEQAYVHWVRAFIRFHGVRHPATLGSSEVEAFLSWLANERKVSVSTHRQALAALLFFYGKVLCTDLPWLQEIGRPRPSRRLPVVLTPDEVVRILGFLEGEHRLFAQLLYGTGMRISEGLQLRVKDLDFDHGTIIVREGKGSKDRALMLPESLAPSLREQLSRARAWWLKDQAEGRSGVALPDALERKYPRAGHSWPWFWVFAQHTHSTDPRSGVVRRHHMYDQTFQRAFKRAVEQAGITKPATPHTLRHSFATALLRSGYDIRTVQDLLGVVCGRGRNPTLRLWPTIFSGKIDVFPGDRRSRLISSMTSVAPA
>835
MKTATAPLPPLRSVKVLDQLRERIRYLHYSLRTEQAYVHWVRAFIRFHGVRHPATLGSSEVEAFLSWLANERKVSVSTHRQALAALLFFYGKVLCTDLPWLQEIG
>836
EGKGSKDRALMLPGSLAPSLREQLSRARAWWLKDQAEGRSGVALPDALERKYPRAGHSWPWFWVFAQHTHSTDPRSGVVRRHHMYDQTFQRAFKRAVEQAGITKPATPHTLRHSFATALLRSGYDIRTVQDLLGHSDVSTT
>837
GTIIVREGKGSKDRALMLPESLAPSLREQLSRARAWWLKDQAEGRSGVALPDALERKYPRAGHSWPWFWVFAQHTHSTDPRSGVVRRHHMYDQTFQRAFKRAVEGTVAKLAMRQPFVLFKGLTFQKLCLPGAFRPGDHHNKMLRPGLCVVHASPQYL
>838
RYLHYSLRTEQAYVHWVRAFIRFHGVRHPATLGSSEVEAFLSWLANERKVSVSTHRQALAALLFFYGKVLCTDLPWLQEIGRPRPSRRLPVVLTPDEVVRILGFLEGEHRLFAQLLYGTGMRISEGLQLRVKDLDFDHGTIIVREGKGSKDRALMLPESLAPSLREQLSRARAWWLKDQAEGRSGVALPDALERKYPRAGHSWPWFWVFAQHTHSTDPRSGVVRRHHMYDQTFQRAFKRAVEQAGITKPATPHTLRHSFATALLRSGYDIRTVQDLLGHSDVSTTMIYTHVLKVGGAGVRSPLDALPPLTSER
>839
MKTATAPLPPLRSVKVLDQLRERIRYLHYSLPTEQAYVNWVRAFIRFHGVRHPATLGSSEVEAFLSWLANERKVSVSTHRQALAALLFFYGKVLCTDLPWLQEIGRPRPSRRLPVVLTPDEVVRILGFLEGEHRLFAQLLYGTGMRISEGLQLRVKDLDFDHGTIIVREGKGSKDRALMLPESLAPSLREQLSRARAWWLKDQAEGRSGVALPDALERKYPRAGHSWPWFWVFAQHTHSTDPRSGVVRRHHMYDQTFQRAFKRAVEGTVAKLAMRQPFVLFKGLTFQKLCLPGAFRGTVAKLAMRQPFVLFKGLTFQKLCLPGAFR
>840
MKTATAPLPPLRSVKVLDQLRERIRYLHYSLRTEQAYVNWVRAFIRFHGVRHPATLGSSEVEAFLSWLANERKVSVSTHRQALAALLFFYGKVLCTDLPWLQEIGRPRPSRRLPVVLTPDEVVRILGFLEGEHRLFAQLLYGTGMRISEGLQLRVKDLDFDHGTIIVREGKGSKDRALMLPESLAPSLREQLSRARAWWLKDQAEGRSGVALPDALERKYPRAGHSWPWFWVFAQHTHSTDPRSGVVRRHHMYDQTFQRAFKRAVEGTVAKLAMRQPFVLFKGLTFQKLCLPGAFR
>841
MKTATAPLPPLRSVKVLDQLRERIRYLHYSLPTEQAYVNWVRAFIRFHGVRHPATLGSSEVEAFLSWLANERKVSVSTHRQALAALLFFYGKVLCTDLPWLQEIGRPRPSRRLPVVLTPDEVVRILGFLEGEHRLFAQLLYGTGMRISEGLQLRVKDLDFDHGTIIVREGKGSKDRALMLPESLAPSLREQLSRARAWWLKDQAEGRSGVALPDALERKYPRAGHSWPWFWVFAQHTHSTDPRSGVVRRHHMYDQTFQRAFKRAVEGTVAKLAMRQPFVLFKGLTFQKLCLPGAFR
>842
MLFRNRIKEFLRRWTYHYSLRTEQAYVHWVRAFIRFHGVRHPATLGSSEVEAFLSWLANERKVSVSTHRQALAALLFFYGKVLCTDLPWLQEIGRPRPSRRLPVVLTPDEVVRILGFLEGEHRLFAQLLYGTGMRISEGLQLRVKDLDFDHGTIIVREGKGSKDRALMLPESLAPSLREQLSRARAWWLKDQAEGRSGVALPDALERKYPRAGHSWPWFWVFAQHTHSTDPRSGVVRRHHMYDQTFQRAFKRAVEQAGITKPATPHTLRHSFATALLRSGYDIRTVQDLLGHSDVSTTMIYTHVLKVGGAGVRSPLDALPPLTSER
>843
MKTATAPLPPLRSVKVLDQLRERIRYLHYSLRTEQAYVHWVRAFIRFHGVRHPATLGSSEVEAFLSWLANERKVSVSTHRQALAALLFFYGKVLCTDLPWLQEIGRPRPSRRLPVVLTPDEVVRILGFLEGEHRLFAQLLYGTGMRISEGLQLRVKDLDFDHGTIIVREGKGSKDRALMLPESLAPSLREQLSRARAWWLKDQAEGRSGVALPDALERKYPRAGHSWPWFWVFAQHTHSTDP
>844
MKTATAPLPPLRSVKVLDQLRERIRYLHYSLRTEQAYVHWVRAFIRFHGVRHPATLGSSEVEAFLSWLANERKVSVSTHRQALAALLFFYGKVLCTDLPWLQEIGRPRPSRRLPVVLTPDEVVRILGFLEGEHRLFAQLLYGTGMRISEGLQLRVKDLDFDHGTIIVREGKGSKDRALMLPESLAPSLREQLSRARAWWLKDQAEGRSGVALPDALERKYPRAGHSWPWFWVFAQHTHSTDPRSG
>845
MKTATAPLPPLRSVKVLDQLRERIRYLHYSLPTEQAYVNWVRAFIRFHGVRHPATLGSSEVEAFLSWLANERKVSVSTHRQALAALLFFYGKVLCTDLPWLQEIGRPRPSRRLPVVLTPDEVVRILGFLEGEHRLFAQLLYGTGMRISEGLQLRVKDLDFDHGTIIVREGKGSKDRALMLPESLAPSLREQLSRARAWWLKDQAEGRSGVALPDALERKYPRAGHSWPWFWVFAQHTHSTDPRSGVVRRHHMYDQTFQRAFKRAVEQAGITKPATPHTLRHSFATALLRSGYDIRTVQDLLGHSDVSTTMIYTHVLKVGGAGVHSPLDALPGTVANSRW
>846
MSTGFVPSSVIRFHGVRHPATLGSSEVEAFLSWLANERKVSVSTHRQALAALLFFYGKVLCTDLPWLQEIGRPRPSRRLPVVLTPDEVVRILGFLEGEHRLFAQLLYGTGMRISEGLQLRVKDLDFDHGTIIVREGKGSKDRALMLPESLAPSLREQLSRARAWWLKDQAEGRSGVALPDALERKYPRAGHSWPWFWVFAQHTHSTDPRSGVVRRHHMYDQTFQRAFKRAVEQAGITKPATPHTLRHSFATALLRSGYDIRTVQDLLGHSDVSTTMIYTHVLKVGGAGVRSPLDALPPLTSER
>847
MKTATAPLPPLRSVKVLDQLRERIRYLHYSLRTEQAYVHWVRAFIRFHGVRHPATLGSSEVEAFLSWLANERKVSVSTHRQALAALLFFYGKVLCTDLPWLQEIGRPRPSRRLPVVLTPDEVVRILGFLEGEHRLFAQLLYGTGMRISEGLQLRVKDLDFDHGTIIVREGKGSKDRALMLPESLAPSLREQLSRARAWWLKDQAEGRSGVALPDALERKYPRAGHSWPWFWVFAQHTHSTDPRSGVVRRHHMYDQTFQRAFKRAVEQVLGHSDVSTTMIYTHVLKVGGAGVRSPLDALPPLTSER
>848
ERIRYLHYSLPTEQAYVHWVRAFIRFHGVRHPATLGSSEVEAFLSWLANERKVSVSTHRQALAALLFFYGKVLCTDLPWLQEIGRPRPSRRLPVVLTPDEVVRILGFLEGEHRLFAQLLYGTGMRISEGLQLRVKDLDFDHGTIIVREGKGSKDRALMLPESLAPSLREQLSRARAWWLKDQAEGRSGVALPDALERKYPRAGHSWPWFWVFAQHTHSTDPRSGVVRRHHMYDQTFQRAFKRAVEQAGITKPATPHTLRHSFATALLRSGYDIRTVQDLLGHSDVSTTMIYTHVLKVGGAGVRSPLDALPPLTSER
>849
ERIRYLHYSLRTEQAYVHWVRAFIRFHGVRHPATLGSSEVEAFLSWLANERKVSVSTHRQALAALLFFYGKVLCTDLPWLQEIGRPRPSRRLPVVLTPDEVVRILGFLEGEHRLFAQLLYGTGMRISEGLQLRVKDLDFDHGTIIVREGKGSKDRALMLPESLAPSLREQLSRARAWWLKDQAEGRSGVALPDALERKYPRAGHSWPWFWVFAQHTHSTDPRSGVVRRHHMYDQTFQRAFKRAVEQAGITKPATPHTLRHSFATALLRSGYDIRTVQDLLGHSDVSTTMIYTHVLKVGGAGVRSPLDALPPLTSER
>850
MKTATAPLPPLRSVKVLDQLRERIRYLHYSLRTEQAYVHWVRAFIRFHGVRHPATLGSSEVEAFLSWLANERKVSVSTHRQALAALLFFYGKVLCTDLPWLQEIGRPRPSRRLPVVLTPDEVVRILGFLEGEHRLFAQLLYGTGMRISEGLQLRVKDLDFDHGTIIVREGKGSKDRALMLPESLAPSLREQLSRARAWWLKDQAEGRSGVALPDALERKYPRAGHSWPWFWVFAQHTHSTDPRSGVVRRHHMYDQTFQRAFKRAVEHQN
>851
MKTATAPLPPLRSVKVLDQLRERIRYLHYSLRTEQAYVHWVRAFIRFHGVRHPATLGSSEVEAFLSWLANERDEVVRILGFLEGEHRLFAQLLYGTGMRISEGLQLRVKDLDFDHGTIIVREGKGSKDRALMLPESLAPSLREQLSRARAWWLKDQAEGRSGVALPDALERKYPRAGHSWPWFWVFAQHTHSTDPRSGVVRRHHMYDQTFQRAFKRAVEQAGITKPATPHTLRHSFATALLRSGYDIRTVQDLLGHSDVSTTMIYTHVLKVGGAGVRSPLDALPPLTSER
>852
MKTATAPLPPLRSVKVLDQLRERIRYLHYSLRTEQAYVHWVRAFIRFHGVRHPATLGSSEVEAFLSWLANERKVSVSTHRQALAAFLFFYGKVLCTDLPWLQEIGRPRPSRRLPVVLTPDEVVRILGFLEGEHRLFAQLLYGTGMRISEGLQLRVKDLDFDHGTIIVREGKGSKDRALMLPESLAPSLREQLSRARAWWLKDQAEGRSGVALPDALERKYPRAGHSWPWFWVFAQHTHSTDPRSGVVRRHHMYDQTFQRAFKRAVEHQN
>853
MKTATAPLPPLRSVKVLDQLRERIRYLHYSLRTEQAYVHWVRAFIRFHGVRHPATLGSSEVEAFLSWLANERKVSVSTHRQALAALLFFYGKVLCTDLPWLQEIGRPRPSRRLPVVLTPDEVVRILGFLEGEHRLFAQLLYGTGMRISEGLQLRVKDLDFDHGTIIVREGKGSKDRALMLPESLAPSLREQLSRARAWWLKDQAEGRSGVALPDALERKYPRAGHSWPWFWVFAQHTHSTDPRSGVVRRHRQSSGAPAWRGRSVRWWRRPLQRPVRPVQVAGRLRGQ
>854
MKTSTAPLPPLRSVKVLDQLRERIRYLHYSLRTEQAYVHWVRAFIRFHGVRHPATLGSSEVEAFLSWLANERKVSASTHRQALAALLFFYGKVLCVDLPWLQEIGRPRPSRRLPVVLTPDEVVRILGFLEGEHRLFAQLLYGTGMRISEGLQLRVKDLDFDHGT
>855
MKTATAPLPPLRSVKVLDQLRERIRYLHYSLRTEQAYVNWVRAFIRFHGVRHPATLGSSEVEAFLSWLANERKVSVSTHRQALAALLFFYGKVLCTDLPWLQEIGRPRPSRRLPVVLT
>856
MKTATAPLPPLRSVKVLDQLRERIRYLHYSLRTEQAYVHWVRAFIRFHGVRHPATLGSSEVEAFLSWLANERKVSVSTHRQALAALLFFYGKVLCTDLPWLQEIGRPRPSRRLPVVLTPDEVVRILGFLEGEHRLFAQLLYGTGMRISEGLQLRVKDLDFDHGTIIVREGKGSKDRALMLPESLAPSLREQLSRARAWWLKDQAEGRSGVALPDALERKYPRAGHSWPWFWVFAQHTHSTDPRSGVVRRHHMYDQTFQRAFKRAVEGTVAKLAMRQPFVLFKGLT
>857
MKTATAPLPPLRSVKVLDQLRERIRYLHYSLRTEQAYVHWVRAFIRFHGVRHPATLGSSEVEAFLSWLANERKVSVSTHRQALAALLFFYGKVLCTDLPWLQEIGRPRPSRRLPVVLTPDEVVRILGFLEGEHRLFAQLLYGTGMRISEGLQLRVKDLDFDHGTIIVREGKGSKDRALMLPESLAPSLREQLSRARAWWLKDQAEGRSGVALPDALERKYPRAGHSWPWFWVFAQHTHSTDPRSGVVRRHHMYDQTFQRAFKRAVEQAGITKPATPHTLRHSFATALLRSGYDIRTVQDLLGYSDVSTTMIYTHVLKVGGAGVRSPLDALPPLTSER
>858
MKTATAPLPPLRSVKVLDQLRERIRYLHYSLRTEQAYVHWVRAFIRFHGVRHPATLGSSEVEAFLSWLANERKVSVSTHRQALAALLFFYGKVLCTDLPWLQEIGRPRPSRRLPVVLTPDEVVRILGFLEGEHRLFAQLLYGTGMRISEGLQLRVKDLDFDHGTIIVREGKGSKDRALMLPESLAPSLREQLSRARAWWLKDQAEGRSGVALPDALERKYPRAGHSWPWFWVFAQHTHSTDPRSGVVRRHHMYDQTFQRAFKRAVEGTVAKLAMRQPFVLFKGLTFQKLCLPGAFRPGDHHNKMLRPG
>859
MKTATAPLPPLRSVKVLDQLRERIRYLHYSLRTEQAYVHWVRAFIRFHGVRHPATLGSSEVEAFLSWLANERKVSVSTHRQALAALLFFYGKVLCTDLPWLQEIGRPRPSRRLPVVLTRDEVVRILGFLEGEHRLFAQLLYGTGMRISEGLQLRVKDLDFDHGTIIVREGKGSKDRALMLPESLAPSLREQLSRARAWWLKDQAEGRSGVALPDALERKYPRAGHSWPWFWVFAQHTHSTDPRSGVVRRHHMYDQTFQRAFKRAVEQAGITKPATPHTLRHSFATALLRSGYDIRTVQDLLGHSDVSTTMIYTHVLKVGGAGVRSPLD
>860
MKTATAPLPPLRSVKVLDQLRERIRYLHYSLRTEQAYVHWVRAFIRFHGVRHPATLGSSEVEAFLSWLANERKVSVSTHRQALAALLFFYGKVLCTDLPWLQEIGRPRPSRRLPVVLTPDEVVRILGFLEGEHRLFAQLLYGTGMRISEGLQLRVKDLDFDHGTIIVREGKGSQXXALLQIVGGDKLIIPFC
>861
MKTATAPLPPLRSVKVLDQLRERIRYLHYSLRTEQAYVHWVRAFIRFHGVRHPATLGSSEVEAFLSWLANERKVSVSTHRQALAALLFFYGKVLCTDLPWLQEIGRPRPSRRLPVVLTPDEVVRILGFLEGEHRLFAQLLYGTGMRISEGLQLRVKDLDFDHGTIIVREGKGSKGHCCK
>862
LPWLQEIGRPRPSRRLPVVLTPDEVVRILGFLEGEHRLFAQLLYGTGMRISEGLQLRVKDLDFDHGTIIVREGKGSKDRALMLPESLAPSLREQLSRARAWWLKDQAEGRSGVALPDALERKYPRAGHSWPWFWVFAQHTHSTDPRSGVVRRHHMYDQTFQRAFKRAVEQAGITKPATPHTLRHSFATALLRSGYDIRTVQDLLGHSDVSTTMIYTHVLKVGGAGVRSPLDALPPLTSER
>863
MKTATAPLPPLRSVKVLDQLRERIRYLHYSLPTEQAYVHWVRAFIRFHGVRHPATLGSSEVEAFLSWLANERKVSVSTHRQALAALLFFYGKVLCTDLPWLQEIGR
>864
MKTATAPLPPLRSVKVLDQLRERIRYLHYSLPTEQAYVHWVRAFIRFHGVRHPATLGSSEVEAFLSWLANERKVSVSTHRQALAALLFFYGKVLCTDLPWLQE
>865
MKTATAPLPPLRSVKVLDQLRERIRYLHYSLRTEQAYVNWVRAFIRFHGVRHPATLGSSEVEAFLSWLANERKVSVSTHRQALAALLFFYGKVLCTDLPWLQEIGRPRPSRRLPVVLTPDEVVRILGFLEGEHRLFAQLLYGTGIRISEGLQLRVKDLDFDHGTIIVREGKGSKDRALMLPESLAPSLREQLSRARAWWLKDQAEGRSGVALPDALERKYPRAGHSWPWFWVFAQHTHSTDPRSGVVRRHHMYDQTFQRAFKRAVEQAGITKPATPHTLRHSFATALLRSGYDIRTVQDLLGHSDVSTTMIYTHVLKVGGAGVRSPLDALPPLTSER
>866
DLPWLQEIGRPRPSRRLPVVLTPDEVVRILGFLEGEHRLFAQLLYGTGMRISEGLQLRVKDLDFDHGTIIVREGKGSKDRALMLPESLAPSLREQLSRARAWWLKDQAEGRSGVALPDALERKYPRAGHSWPWFWVFAQHTHSTDPRSGVVRRHHMYDQTFQRAFKRAVEQAGITKPATPHTLRHSFATALLRSGYDIRTVQDLLGHSDVSTTMIYTHVLKVGGAGVRSPLDALPPLTSER
>867
PEQAYVHWVRAFIRFHGVRHPATLGSSEVEAFLSWLANERKVSVSTHRQALAALLFFYGKVLCTDLPWLQEIGRPRPSRRLPVVLTPDEVVRILGFLEGEHRLFAQLLYGTGMRISEGLQLRVKDLDFDHGTIIVREGKGSKDRALMLPESLAPSLREQLSRARAWWLKDQAEGRSGVALPDALERKYPRAGHSWPWFWVFAQHTHSTDPRSGVVRRHHMYDQTFQRAFKRAVEQAGITKPATPHTLRHSFATALLRSGYDIRTVQDLLGHSDVSTTMIYTHVLKVGGAGVRSPLDALPPLTSER
>868
MKTATAPLPPLRSVKVLDQLRERIRYLHYSLRTEQAYVHWVRAFIRFHGVRHPATLGSSEVEAFLSWLANERKVSVSTHRQALAALLFFYGKVLCTDLPWLQEIGRPRPSRRLPVVLTPDEVVRILGFLEGEHRLFAQLLYGTGMRISEGLQLRVKDLDFDHGTIIVREGKGSKDRALMLPESLAPSLREQLSRARAWWLKDQAEGRSGVALPDALERKYPRAGHSWPWFWVFAQHTHSTDPRSGVVRRHHMYDQTFQRAFKRAVEQAGITKPATPHTFRHSFATALLRSGYDIRTVQDLLGHSDVSTTMIYTHVLKVGGAGVRSPLDALPPLTSER
>869
MKTATAPLPPLRSVKVLDQLRERIRYLHYSLRTEQAYVNWVRAFIRFHGVRHPATLGSSEVEAFLSWLANERKVSVSTHRQALAALLFFYGKVLCTDLPWLQEIGRPRPSRRLPVVLTPDEVVRILGFLEGEHRLFAQLLYGTGMRISEGLQLRVKDLDFDHGTIIVREGKGSKDRALMLPESLAPSLREQLSRARAWWLKDQAEGRSGVALPDALERKYPRAGHSW
>870
MKTATAPLPPLRSVKVLDQLRERIRYLHYSLQTEQAYVHWVRAFIRFHGVRHPATLGSSEVEAFLSWLANERKVSVSTHRQALAALLFFYGKVLCTDLPWLQEIGRPRPSRRLPVVLTPDEVVRILGFLEGEHRLFAQLLYGTGMRISEGLQLRVKDLDFDHGTIIVREGKGSKDRALMLPESLAPSLREQLSRARAWWLKDQAEGRSGVALPDALERKYPRAGHSWPWFWVFAQHTHSTDPRSGVVRRHHMYDQTFQRAFKRAVE
>871
TEQAYVHWVRAFIRFHGVRHPATLGSSEVEAFLSWLANERKVSVSTHRQALAALLFFYGKVLCTDLPWLQEIGRPRPSRRLPVVLTPDEVVRILGFLEGEHRLFAQLLYGTGMRISEGLQLRVKDLDFDHGTIIVREGKGSKDRALMLPESLAPSLREQLSRARAWWLKDQAEGRSGVALPDALERKYPRAGHSWPWFWVFAQHTHSTDPRSGVVRRHHMYDQTFQRAFKRAVEQAGITKPATPHTLRHSFATALLRSGYDIRTVQDLLG
>872
MKTATAPLPPLRSVKVLDQLRERIRYLHYSLRTEQAYVNWVRAFIRFHGVRHPATLGSSEVEAFLSWLANERKVSVSTHRQALAALLFFYGKVLCTDLPWLQEIGRPRPSRRLPVVLTPDEVVRILGFLEGEHRLFAQLLYGTGMRISEGLQLRVKDLDFDHGTIIVREGKGSKDRALMLPESLAPSLREQLSRARAWWLKDQAEGRSGVALPDALERKYPRAGHSWPWFWVFAQHTHSTDPRSGVVRRHHMYDQTFQRAFKRAVEQAGITKPATPHTLRHSFATALLRSGYDIRTVQDLLGHSDVSTTMIYTHVLRHCCK
>873
MKTATAPLPPLRSVKVLDQLRERIRYLHYSLRTEQAYVHWVRAFIRFHGVRHPATLGSSEVEAFLSWLANERKVSVSTHRQALAALLFFYGKVLCTDLPWLQEIGRPRPSRRLPVVLTPDEVVRILGFLEGEHRLFAQLLYGTGMRISEGLQLRVKDLDFDHGTIIVREGKGALLQIV
>874
MKTATAPLPPLRSVKVLDQLRERIRYLHYSLRTEQAYVHWVRAFIRFHGVRHPATLGSSEVEAFLSWLANERKVSVSTHRQALAALLFFYGKVLCTDLPWLQEIGRPRPSRRLPVVLTPDEVVRILGFLEGEHRLFAQLLYGTGMRISEGLQLRVKDLDFDHGTIIVREGKGSKDRALMLPESLAPSLREQLSRARAWWLKDQAEGRSGVALPDALERKYPRAGHSWPWFWVFAQHTHSTDPRSGVVRRHHMYDQTFQRAFKRAVEQAGITKPATPHTLRHSFATALLRSGYDIRTVQDLLGHSDVSTTMIYTHVLKVGGAGVRSPLDALPPLTSGHCCKVS
>875
MKTATAPLPPLRSVKVLDQLRERIRYLHYSLPTEQAYVHWVRAFIRFHGVRHPATLGSSEVEAFLSWLANERKVSVSTHRQALAALLFFYGKVLCTDLPWLQEIGRPRPSRRLPVVLTPDEVVRILGFLEGEHRLFAQLLYGTGMRISEGLQLRVKDLDFDHGTIIVREGKGSKDRALMLPESLAPSLREQLSRARAWWLKDQAEGRSGVALPDALERKYPRAGHSWPWFWFFAQHTHSTDPRSGVVRRHHMYDQTFQRAFKRAVEQAGITKPATPHTLRHSFATALLRSGYDIRTVQDLLGHSDVSTTMIYTHVLKVGGAGVRSPLDALPPLTSER
>876
MKTATAPLPPLRSVKVLDQLRERIRYLHYSLRTEQAYVHWVRAFIRFHGVRHPATLGSSEVEAFLSWLANERKVSVSTHRQALAALLFFYGKVLCTDLPWLQEIGRPRPSRRLPVVLTQDEVVRILGFLEGEHRLFAQLLYGTGMRISEGLQLRVKDLDFDHGTIIVREGKGSKDRALMLPESLAPSLREQLSRARAWWLKDQAEGRSGVALPDALERKYPRAGHSWPWFWVFAQHTHSTDPRSGVVRRHHMYDQTFQRAFKRAVEQAGITKPATPHTLRHSFATALLRSGYDIRTVQDLLGHSDVSTTMIYTHVLKVGGAGVRSPLDALPPLTSER
>877
DQLRERIRYLHYSLRTEQAYVNWVRAFIRFHGVRHPATLGSSEVEAFLSWLANERKVSVSTHRQALAALLFFYGKVLCTDLPWLQEIGRPRPSRRLPVVLTPDEVVRILGFLEGEHRLFAQLLYGTGMRISEGLQLRVKDLDFDHGTIIVREGKGSKDRALMLPESLAPSLREQLSRARAWWLKDQAEGRSGVALPDALERKYPRAGHSWPWFWVFAQHTHSTDPRSGVVRRHHMYDQTFQRAFKRAVEQAGITKPATPHTLRHSFATALLRSGYDIRTVQDLLGHSDVSTTMIYTHVLKVG
>878
MRSVKVLDQLRERIRYLHYSLRTEQAYVHWVRAFIRFHGVRHPATLGSSEVEAFLSWLANERKVSVSTHRQALAALLFFYGKVLCTDLPWLQEIGRPRPSRRLPVVLTPDEVVRILGFLEGEHRLFAQLLYGTGMRISEGLQLRVKDLDFDHGTIIVREGKGSKDRALMLPESLAPSLREQLSRARAWWLKDQAEGRSGVALPDALERKYPRAGHSWPWFWVFAQHTHSTDPRSGVVRRHHMYDQTFQRAFKRAVEQAGITKPATPHTLRHSFATALLRSGYDIRTVQDLLGHSDVSTTMIYTHVLKVGGAGVRSPLDALPPLTSER
>879
KVLDQLRERIRYLHYSLRTEQAYVHWVRAFIRFHGVRHPATLGSSEVEAFLSWLANERKVSVSTHRQALAALLFFYGKVLCTDLPWLQEIGRPRPSRRLPVVLTPDEVVRILGFLEGEHRLFAQLLYGTGMRISEGLQLRVKDLDFDHGTIIVREGKGSKDRALMLPESLAPSLREQLSRARAWWLKDQAEGRSGVALPDALERKYPRAGHSWPWFWVFAQHTHSTDPRSGVVRRHHMYDQTFQRAFKRAVEQAGITKPATPHTLRHSFATALLRSGYDIRTVQDLLGHSDVSTTMIYTHVLKVGGAGVRSPLDALPPLTSER
>880
MKTATAPLPPLRSVKVLDQLRERIRYLHYSLRTEQAYVNWVRAFIRFHGVRHPATLGSSEVEAFLSWLANERKVSVSTHRQALAALLFFYGKVLCTDLPWLQEIGRPRPSRRL
>881
MKTATAPLPPLRSVKVLDQLRERIRYLHYSLRTEQAYVNWVRAFIRFHGVRHPATLGSSEVEAFLSWLANERKVSVSTHRQALAALLFFYGKVLCTDLPWLQEIGRPRPSRRLPVV
>882
MKTATAPLPPLRSVKVLDQLRERIRYLHYSLRTEQAYVHWVRAFIRFHGVRHPATLGSSEVEAFLSWLANERKVSVSTHRQALAALLFFYGKVLCTDLPWLQEIGRPRPSRRLPVVLTPDEVVRILGFLE
>883
MKTATAPLPPLRSVKVLDQLRERIRYLHYSLPTEQAYVHWVRAFIRFHGVRHPATLGSSEVEAFLSWLANERKVSVSTHRQALAALLFFYGKVLCTDLPWLQEIGRPRPSRRLP
>884
MKTATAPLPPLRSVKVLDQLRERIRYLHYSLRTEQAYVNWVRAFIRFHGVRHPATLGSSEVEAFLSWLANERKVSVSTHRQALAALLFFYGKVLCTDLPWLQEIGRPRPSRR
>885
MKTATAPLPPLRSVKVLDQLRERIRYLHYSLRTEQAYVNWVRAFIRFHGVRHPATLGSSEVEAFLSWLANERKVSVSTHRQALAALLFFYGKVLCTDLPWLQEIGRPRPSRRLPV
>886
MKTATAPLPPLRSVKVLDQLRERIRYLHYSLPTEQAYVHWVRAFIRFHGVRHPATLGSSEVEAFLSWLANERKVSVSTHRQALAALLFFYGKVLCTDLPWLQEIGRPRPSRRLPVVLTPDEVVRILGFLEGEHRLFAQLLYGTGMRISEGLQLRVKDLDFDHGTIIVREGKGSKDRALMLPESLAPSLREQLSRARAWWLKDQAEGRSGVALPDALERKYPRAGHSWPWFWVFAQHTHSTDPRSGVVRRHHMYDQTFQRAFKRAVEQAGITKPATPHTLRHSFATALLRSGYDIRTVQDLLGHSDVSTTMIYTHVLKVGGAGV
>887
MKTATAPLPPLRSVKVLDQLRERIRYLHYSLRTEQAYVHWVRAFIRFHGVRHPATLGSIEVEAFLSWLANQRKVSVSTHRQAFGGLLFFYGKVLCTDLPWLQEIGRPRPSRRLPVVLTPDEVVRILGFLEGEHRLFAQLLYGTGMRI
>888
MKTATAPLPPLRSVKVLDQLRERIRYLHYSLRTEQAYVHWVRAFIRFHGVRHPATLGSSEVEAFLSWLANERKVSVSTHRQALAALLFFYGKVLCTDLPWLQEIGRPRPSRRLPVVLTPDEVVRIHGILEGEHRLFAQLLYGTGMRISEGLQLRVKDLDFDHGTIIVREGKGSKDRALMLPESLAPSLREQLSRARAWWLKDQAEGRSGVALPDALERKYPRAGHSWPWFWVFAQHTHSTDPRSGVVRRHHMYDQTFQRAFKRAVEQAGITKPATPHTLRHSFATALLRSGYDIRTVQDLLGHSDVSTTMIYTHVLKVGGAGVRSPLDALPPLTSER
>889
MKTATAPLPPLRSVKVLDQLRERIRYLHYSLRTEQAYVHWVRAFIRFHGVRHPATLGSSEVEAFLSWLANERKVSVSTHRQALAALLFFYGKVLCTDLPWLQETGRPRPSRRLPVVLTPDEVVRILGFLEGEHRLFAQLLYGTGMRISEGLQLRVKDLDFDHGTIIVREGKGSKDRALMLPE
>890
MKTATAPLPPLRSVKVLDQLRERIRYLHYSLRTEQAYVHWVRAFIRFHGVRHPATLGSSEVEAFLSWLANERKVSVSTHRQALAALLFFYGKVLCTDLPWLQEIGRPWPSRRLPVVLTPDEVVRILGFL
>891
MKTATAPLPPLRSVKVLDQLRERIRYLHYSLPTEQAYVHWVRAFIRFHGVRHPATLGSSEVEAFLSWLANERKVSVSTHRQALAALLFFYGKVLCTDLPWLQEIGRPRPSRR
>892
MKTATAPLPPLRSVKVLDQLRERIRYLHYSLRTEQAYVNWVRAFIRFHGVRHPATLGSSEVEAFLSWLANERKVSVSTHRQALAALLFFYGKVLCTDLPWLQEIGRPRPSRRLPVVLTPDEVVRILGF
>893
MKTATAPLPPLRSVKVLDQLRERIRYLHYSLRTEQAYVNWVRAFIRFHGVRHPATLGSSEVEAFLSWLANERKVSVSTHRQALAALLFFYGKVLCTDLPWLQEIGRPRPS
>894
MKTATAPLPPLRSVKVLDQLRERIRYLHYSLRTEQAYVNWVRAFIRFHGVRHPATLGSSEVEAFLSWLANERKVSVSTHRQALAALLFFYGKVLCTDLPWLQEIGRPRPSRRLPVVLTPDEVVRILGFLEGEHRLFAQLLYGTGMRISEGLQCG
>895
RVKDVDFDHGTIIVREGKGSKDRALMLPESLAPSLREQLSRARAWWLKDQAEGRSGVALPDALERKYPRAGHSWPWFWVFAQHTHSTDPRSGVVRRHHMYDQTFQRAFKRAVEQAGITKPATPHTLRHSFATALLRSGYDIRTVQDLLGHSDVSTTMIYTHVL
>896
MKTATAPLPPLRSVKVLDQLRERIRYLHYSLRTEQAYVHWVRAFIRFHGVRHPATLGSSEVEAFLSWLANERKVSVSTHRQALAALLFFYGKVLCTDLPWLQEIGRPRPSRRLPVVLTPDEVVRILGFLEGEHRLFAQLLYGTGMRISEGLQLRVKDLDFDHGTIIVREGKGSKDRALMLPESLAPSLREQLSRARAWWLKDQAEGRSGVALPDALERKYPRAGHSWPWFWVFAQHTHSTDPRSGVVRRHHMYDQTGTVAKLAMRQPFVLFKGLTFQKLCLP
>897
DQLRERIRYLHYSLRTEQAYVHWVRAFIRFHGVRHPATLGSSEVEAFLSWLANERKVSVSTHRQALAALLFFYGKVLCTDLPWLQEIGRPRPSRRLPVVLTPDEVVRILGFLEGEHRLFAQLLYGTGMRISEGLQLRVKDLDFDHGTIIVREGKGSKDRALMLPESLAPSLREQLSRARAWWLKDQAEGRSGVALPDALE
>898
LDQLRERIRYLHYSLRTEQAYVHWVRAFIRFHGVRHPATLGSSEVEAFLSWLANERKVSVSTHRQALAALLFFYGKVLCTDLPWLQEIGRPRPSRRLPVVLTPDEVVRILGFLEGEHRLFAQLLYGTGMRISEGLQLRVKDLDFDHGTIIVREGKGSKDRALMLPESLAPSLREQLSRARAWWLKDQAEGRSGVALPDALE
>899
ALLFFYGKVLCTDLPWLQEIGRPRPSRRLPVVLTPDEVVRILGFLEGEHRLFAQLLYGTGMRISEGLQLRVKDLDFDHGTIIVREGKGSKDRALMLPESLAPSLREQLSRARAWWLKDQAEGRSGVALPDALERKYPRAGHSWPWFWVFAQHTHSTDPRSGVVRRHHMYDQTFQRAFKRAVEQAGITKPATPHTLRHSFATALLRSGYDIRTVQDLLGHSDVSTTMIYTHVLKVGGAGVRSPLDALPPLTSEGTVANSRW
>900
PLLFFYGKVLCTDLPWLQEIGRPRPSRRLPVVLTPDEVVRILGFLEGEHRLFAQLLYGTGMRISEGLQLRVKDLDFDHGTIIVREGKGSKDRALMLPESLAPSLREQLSRARAWWLKDQAEGRSGVALPDALERKYPRAGHSWPWFWVFAQHTHSTDPRSGVVRRHHMYDQTFQRAFKRAVEQAGITKPATPHTLRHSFATALLRSGYDIRTVQDLLGHSDVSTTMIYTHVLKVGGAGVRSPLDALPPLTSER
>901
MKTATAPLPPLRSVKVLDQLRERIRYLHYSLRTEQAYVHWVRAFIRFHGVRHPATLGSSEVEAFLSWLANERKVSVSTHRQALAALLFFYGKVLCTDLPWLQEIGRPRPSRRLPVVLTPDEVVRILGFLEGEHRLFAQLLYGTGMRISEGLQLRVKDLDFDHGTIIVREGKGSKDRALMLPESLAPSLREQLSRARAWWLKDQAEGRSGVALPDALERKYPRAGHSWPWFWVFAQHTHSTDPRSGVVRRHHMYDQTFQRAFKRAVEGTVAKLAMRQPFVLFKGLTFQKLCLP
>902
MKTATAPLPPLRSVKVLDQLRERIRYLHYSLPTEQAYVHWVRAFIRFHGVRHPATLGSSEVEAFLSWLANERKVSVSTHRQALAALLFFYGKVLCTDLPWLQEIGRPRPSRRLPVVLTPDEVVRILGFLEGEHRLFAQLLYGTGMRISEGLQLRVKDLDFDHGTIIVREGALLQS
>903
MKTATAPLPPLRSVKVLDQLRERIRYLHYSLPTEQAYVHWVRAFIRFHGVRHPATLGSSEVEAFLSWLANERKVSVSTHRQALAALLFFYGKVLCTDLPWLQEIGRPRPSRRLPVVLTPDEVVRILGFLEGEHRLFAQLLYGTGMRISEGLQLRVKDLDFDHGTIIVREGKGSKDRALMLPESLAPSLREQLSRARAWWLKDQAEGRSGVALPDALERKYPRAGHSWPWFWVFAQHTHSTDPRSGVVRRHHMYDQTFQRAFKRAVEGT
>904
MLAFQKTATAPLPPLRSVKVLDQLRERIRYLHYSLRTEQAYVHWVRAFIRFHGVRHPATLGSSEVEAFLSWLANERKVSVSTHRQALAALLFFYGKVLCTDLPWLQEIGRPRPSRRLPVVLTPDEVVRILGFLEGEHRLFAQLLYGTGMRISEGLQLRVKDLDFDHGTIIVREGKGSKDRALMLPESLAPSLREQLSRARAWWLKDQAEGRSGVALPDALERKYPRAGHSWLWFWVFAQHTHSTDPRSGVVRRHCCK
>905
ALLFFYGKVLCTDLPWLQEIGRPRPSRRLPVVLTPDEVVRILGFLEGEHRLFAQLLYGTGMRISEGLQLRVKDLDFDHGTIIVREGKGSKDRALMLPESLAPSLREQLSRARAWWLKDQAEGRSGVALPDALERKYPRAGHSWLWFWVFAQHTHSTDPRSGVVRRHHMYDQTFQRAFKRAVEQAGITKPATPHTLRHSFATALLRSGYDIRTVQDLLGHSDVSTTMIYTHVLKVGGAGVRSPLDALPPLTSER
>906
MKTATAPLPPLRSVKVLDQLRERIRYLHYSLRTEQAYVHWVRAFIRFHGVRHPATLGSSEVEAFLSWLANERKVSVSTHRQALAALLFFYGKVLCTDLPWLQEIGRPRPSRRLPVVLTPDEVVRILGFLEGEHRLFAQLLYGTGMRISEGLQLRVKDLDFDHGTIIVREGKGSKDRALMLPESLAPSLREQLSRARAWWLKDQAEGRSGVALPDALEQKYPRAGHSWPWFWVFAQHTHSTDPRSGVVRRHHMYDQTFQRAFKRAVEQAGITKPATPHTLRHSFATALLRSGYDIRTVQDLLGHSDVSTTMIYTHVLKVGGAGVRSPLDALPPLTSER
>907
MKTATAPLPPLRSVKVLDQLRERIRYLHYSLPTEQAYVHWVRAFIRFHGVRHPATLGSSEVEAFLSWLANERKVSVSTHRQALAALLFFYGKVLCTDLPWLQEIGRPRPSRRLPVVLTPDEVVRILGFLEGEHRLFAQLLYGTGMRISEGLQLRVKDLDFDHGTIIVREGKGSKDRALMLPESLAPSLREQLSRARAWWLKDQAEGRSGVALPDALERKYPRAGHSWPWFWVFAQHTHSTDPRSGVVRRHHMYDQTFQRAFKRAVEQAGITKPATPHTLRHSFATALLR
>908
YSLPTEQAYVHWVRAFIRFHGVRHPATLGSSEVEAFLSWLANERKVSVSTHRQALAALLFFYGKVLCTDLPWLQEIGRPRPSRRLPVVLTPDEVVRILGFLEGEHRLFAQLLYGTGMRISEGLQLRVKDLDFDHGTIIVREGKGSKDRALMLPESLAPSLREQLSRARAWWLKDQAEGRSGVALPDALERKYPRAGHSWPWFWVFAQHTHSTDPRSGVVRRHHMYDQTFQRAFKRAVEQAGITKPATPHTLRHSFATALLRSGYDIRTVQDLLGHSDVSTTMIYTHVLKVGGAGVRSPLDALPPLTSER
>909
MKTATAPLPPLRSVKVLDQLRERIRYLHYSLRTEQAYVHWVRAFIRFHGVRHPATLGSSEVEAFLSWLANERKVSVSTHRQALAALLFFYGKVLCTDLPWLQEIGRPRPSRRLPVVLTPDEVVRILGFLEGEHRLFAQLLYGTGMRISEGLQLRVKDLDFDHGTIIVREGKGSKDRALMLPESLAPSLREQLSRARAWWLKDQAEGRSGVALPDALERKYPRAGHSWPWFWVFAQHTHSTDPRSGVVRRHHMYDQTFQRAFKRAVEQAGITKPATPHTLRHSFATALLRSGYDIRTVQDLLGHSDVSTTMIYTHVLKVGGAGVRSPLDALPGTVANSR
>910
MKTATAPLPPLRSVKVLDQLRERIRYLHYSLRTEQAYVHWVRAFIRFHGVRHPATLGSSEVEAFLSWLANERKVSVSTHRQALAALLFFYGKVLCTDLPWLQEIGRPRPSRRLPVVLTPDEVVRILGFLEGEHRLFAQLLYGTGMRISEGLQLRVKDLDFDHGTIIVRKGKGSKDRALMLPESLAPSLREQLSRARAWWLKDQAEGRSGVALPDALERKYPRAGHSWPWFWVFAQHTHSTDPRSGVVRRHHMYDQTFQRAFKRAVEQAGITKPATPHTLRHSFATALLRSGYDIRTVQDLLGHSDVSTTMIYTHVLKVGGAGVRSPLDALPPLTSER
>911
MKTATAPLPPLRSVKVLDQLRERIRYLHYSLRTEQAYVHWVRAFIRFHGVRHPATLGSSEVEAFLSWLANERKVSVSTHRQALAALLFFYGKVLCTDLPWLQEIGRPRPQAQH
>912
MKTATAPLPPLRSVKVLDQLRERIRYLHYSLRTEQAYVHWVRAFIRFHGVRHPATLGSSEVEAFLSWLANERKVSVSTHRQALAALLFFYGKVLCTDLPWLQEIGRPRPSRRLPVVLIPDEVVRILGFLEGEHRLFAQLLYGTGMRISEGLQLRVKDLDFDHGTIIVREGKGSKDRALMLPESLAPSLREQLSRARAWWLKDQAEGRSGVALPDALERKYPRAGHSWRHCCK
>913
MKTSTAPLPPLRSVKVLDQLRERIRYLHYSLRTEQAYVHWVRAFIRFHGVRHPATLGSSEVEAFLSWLANERKVSVSTHRQALAALLFFYGKVLCTDLPWLQEIGRPRPSRRLPVVLTPDEVVRILGFLEGEHRLFAQLLYGTGMRISEGLQLRVKDLDFDHGTIIVREGKGSKDRALMLPESLAPSLREQLSRARAWWLKDQAEGRSGVALPDALERKYPRAGHSWPWFWVFAQHTHSTDPRSGVVRRHHMYDQTFQRAFKRAVEQAGITKPATPHTLRHSFATALLRSGYDIRTVQDLLGHSDVSTTMIYTHVLKVGGAGVRSPLDALPPLTSER
>914
MKTATAPLPPLRSVKVLDQLRERIRYLHYSLRSEQAYVHWVRAFIRFHGVRHPATLGSSEVEAFLSWLANERKVSVSTHRQALAALLFFYGKVLCTDLPWLQEIGRPRPSRRLPVVLTPDEVVRILGFLEGEHRLFAQLLYGTGMRISEGLQLRVKDLDFDHGTIIVREGKGSKDRALMLPESLAPSLREQLSRARAWWLKDQAEGRSGVALPDALERKYPRAGHSWPWFWVFAQHTHSTDPRSGVVRRHHMYDQTFQRAFKRAVEQAGITKPATPHTLRHSFATALLRSGYDIRTVQDLLGHSDVSTTMIYTHVLKVGGAGVRSPLDALPPLTSER
>915
MRERIRYLHYSLRTEQAYVHWVRAFIRFHGVRHPATLGSSEVEAFLSWLANERKVSVSTHRQALAALLFFYGKVLCTDLPWLQEIGRPRPSRRLPVVLTPDEVVRILGFLEGEHRLFAQLLYGTGMRISEGLQLRVKDLDFDHGTIIVREGKGSKDRALMLPESLAPSLREQLSRARAWWLKDQAEGRSGVALPDALERKYPRAGHSWPWFWVFAQHTHSTDPRSGVVRRHHMYDQTFQRAFKRAVEQAGITKPATPHTLRHSFATALLRSGYDIRTVQDLLGHSDVSTTMIYTHVLKVGGAGVRSPLDGVVCGRGRNPTLRLWPTIFSGKIDVFPGDRRSRLISSMTSVAPA
>916
MKTATAPLPPLRSVKVLDQLRERIRYLHYSLPTEQAYVHWVRAFIRFHGVRHPATLGSSEVEAFLSWLANERKVSVSTHRQALAALLFFYGKVLCTDLPWLQEIGRPRPSRRLPVVL
>917
MKTATAPLPPLRSVKVLDQLRERIRYLHYSLRTEQAYVHWVRAFIRFHGVRHPATLGSSEVEAFLSWLANERKVSVSTHRQALAALLFFYGKVLCRDLPWLQEIGRPRPS
>918
MKTATAPLPPLRSVKVLDQLRERIRYLHYSLRTEQAYVHWVRAFIRFHGVRHPATLGSSEVEAFLSWLANERKVSVSTHRQALAALLFFYGKVLCTDLPWLQEIGRPRPSRRLPVVLTPDEVVRILGFLEGEHRLF
>919
MKTATAPLPPLRSVKVLDQLRERIRYLHYSLRTEQAYVHWVRAFIRFHGVRHPATLGSSEVEAFLSWLANERKVSVSTHRQALAALLFFYGKVLCTDLPWLQEIGRPRPSRRLPVVLTPDEVVRILGFLEGEHRLFAQLLYGTGMRISEGLQLRVKDLDFDHGTIIVREGKGSKDRALMLPESLAPSLREQLSRARAWWLKDQAEGRSGVALPDALERKYPRAGHSWPWFWVFAQHTHSTDPRSGVVRRHHMYDQTFQRAFKRAVEQAGITKPATPHTLRHSFATALLRSGYDIRTV
>920
MRTATAPLPPLRSVKVLDQLRERIRYLHYSLRTEQAYVHWVRAFIRFHGVRHPATLGSSEVEAFLSWLANERKVSVSTHRQALAALLFFYGKVLCTDLPWLQEIGRPRPSRRLPVVLTPDEVVRILGFLEGEHRLFAQLLYGTGMRISEGLQLRVKDLDFDHGTIIVREGKGSKDRALMLPESLAPSLREQLSRARAWWLKDQAEGRSGVALPDALERKYPRAGHSWPWFWVFAQHTHSTDPRSGVVRRHHMYDQTFQRAFKRAVEQAGITKPATPHTLRHSFATALLRSGYDIRTVQDLLGHSDVSTTMIYTHVLKVGGAGVRSPLDALPPLTSER
>921
MKTATAPLPPLRSVKVLDQLRERIRYLHYSLRTEQAYVNWVRAFIRFHGVRHPATLGSSEVEAFLSWLANERKVSVSTHRQALAALLFFYGKVLCTDLPWLQEIGRPRPSRRLPVVLTPDEVVRILGFLEGEHRLFAQLLYGTGMRISEGLQLRVKDLDFDHGTIIV
>922
MKTATAPLPPLRSVKVLDQLRERIRYLHYSLRTEQAYVHWARAFIRFHGVRHPATLGSSEVEAFLSWLANERKVSVSTHRQALAALLFFYGKVLCTDLPWLQEIGRPRPSRRLPVVLTPDEVVRILGFLEGEHRLFAQLLYGTGMRISEGLQLRVKDLDFDHGTIIV
>923
MKTATAPLPPLRSVKVLDQLRERIRYLHYSLRTEQAYVNWVRAFIRFHGVRHPATLGSSEVEAFLSWLANERKVSVSTHRQALAALLFFYGKVLC
>924
MKTSTAPLPPLRSVKVLDQLRERIRYLHYSLRTEQAYVHWVRAFIRFHGVRHPATLGSSEVEAFLSWLANERKVSASTHRQALAALLFFYGKVLCADLPWLQEIGRPRPSRRLPVVLTPDEVVRILGFLEGEHRLFAQLLYGTGMRISEGLQLRVKDLDFDHGTIIVREGKGSKDRALMLPESLALGLREQLARARAWWLKDQAEGRSGVALPDALERKYPRAGHSWPWFWVFAQHTHSTDPRSGVVRRHHMYDQTFQRAFKRAVEQAGITKPATPHTLRHSFATALLRSGYDIRTVQDLLGHSDVSTTMIYTHVLKVGGAGVRSPLDALPPLTSER
>925
MKTATAPLPPLRSVKVLDQLRERIRYLHYSLRTEQAYVNWVRAFIRFHGVRHPATLGSSEVEAFLSWLANERKVSVSTHRQALAALLFFYGKVLCTDLPWLQEIGRPRPSRRLPVVLTPDEK
>926
MKTATAPLPPLRSVKVLDQLRERIRYLHYSLRTEQAYVNWVRAFIRFHGVRHPATLGSSEVEAFLSWLANERKVSVSTHRQALAALLFFYGKVLCTDLPWLQEIGRPRPSRRLPVVLTPDEVVR
>927
MKTATAPLPPLRSVKVLDQLRERIRYLHYSLRTEQAYVHWVRAFIRFHGVRHPATLGSSEVEAFLSWLANERKVSVSTHRQALAALLFFYGKVLCTDLPWLQEIGRPRPSRR
>928
VKDLDFDHGTIIVREGKGSKDRALMLPESLAPSLREQLSRARAWWLKDQAEGRSGVALPDALERKYPRAGHSWPWFWVFAQHTHSTDPRSGVVRRHHMYDQTFLRAFKRAVEQAGITKPATPHTLRHSFATALLRSGYDIRTVQDLLGHSDVSTTMIYTH
>929
MKTATAPLPPLRSVKVLDQLRERIRYLHYSLRTEQAYVNWVRAFIRFHGVRHPATLGSSEVEAFLSWLANERKVSVSTHRQALAALLFFYGKVLCTDLPWLQEIGRPRPSRRLPVVLTPDEVVRIPG
>930
MKTATAPLPPLRSVKVLDQLRERIRYLHYSLRTEQAYVHWVRAFIRFHGVRHPATLGSSEVEAFLSWLANERKVSVSTHRQALAALLFFYGKVLCTDLPWLQEIGRPRPSRRLPVVLTPDEVVRILGFLEGEHRLFAQLLYGTGMRISEGLQLRVKDLDFDHGTIIVREGKGSKDRALMLPESLAPSLREQLSRARAWWLKDQAEGRSGVALPDALERKYPRAGHSWPWFWVFAQHTHSTDPRSGVVRRHHMYDQTFQRAFKRAVEQAGITKPATPHTLRHSFATALLRSGYDIRTVQDLLGHSDVSPTTIYTPVLT
>931
LRTEQAYVHWVRAFIRFHGVRHPATLGSSEVEAFLSWLANERKVSVSTHRQALAALLFFYGKVLCTDLPWLQEIGRPRPSRRLPVVLTPDEVVRILGFLEGEHRLFAQLLYGTGMRISEGLQLRVKDLDFDHGTIIVREGKGSKDRALMLPESLAPSLREQLSRARAWWLKDQAEGRSGVALPDALERKYPRAGHSWPWFWVFAQHTHSTDPRSGVVRRHHMYDQTFQRAFKRAVEQAGITKPATPHTLRHSFATALLRSGYDIRTVQDLLGHSDVSTTMIYTHVLKVSGAGVRSPLDALPPLTSER
>932
MKTATAPLPPLRSVKVLDQLRERIRYLHYSLPTEQAYVHWVRAFIRFHGVRHPATLGSSEVEAFLSWLANERKVSVSTHRQALAALLFFYGKVLCTDLPWLQEIGRPRPSRRLPVVLTPDEVVRILGFLEGEHRLFAQLLYGTGMRISEGLQLRVKDLDFDHGTIIVREGKGSKDRALMLPESLAPSLREQLSRARAWWLKDQAEGRSGVALPDALERKYPRAGHSWPWFWVFAQHTHSTDPRSGVVRRHHMYDQTFQRAFKRAVEQAGITKPATPHTLRHSFATALLRSGYDIRTVQDLLGHSDVSTTMIYTHVLKVGGAGVRSPLDA
>933
MKTATAPLPPLRSVKVLDQLRERIRYLHYSLRTEQAYVHWVRAFIRFHGVRHPATLGSSEVEAFLSWLANERKVSVSTHRQALAALLFFYGKVLCTDLPWLLEIGRPRPSRRLPVVLTPDEVVRILGFLEGEHRLFAQLLYGTGMRISEGLQLRVKDLDFDHGTIIVREGKGSKDRALMLPESLAPSLREQLSRARAWWLKDQAEGRSGVALPDALERKYPRAGHSWPWFWVFAQHTHSTDPRSGVVRRHHMYDQTFQRAFKRAVEQAGITKPATPHTLRHSFATALLRSGYDIRTVQDLLGHSDVSTTMIYTHVLKVGGAGVRSPLDALPPLTSER
>934
MKTATAPLPPLRSVKVLDQLRERIRYLHYSLRTEQAYVHWVRAFIRFHGVRHPATLGSSEVEAFLSWLANERKVSVSTHRQALAALLFFYGKVLCTDLPWLQEIGRPRPSRRLPVVLTPDEVVRILGFLEGEHRLFAQLLYGTGMRISEGLQLRVKDLDFDHGTIIVREGKGSKDRALMLPESLAPSLREQLSRARAWWLKDQAEGRSGVALPDALERKYPRAGHSWPWFWVFAQHTHSTDPRSGVVRRHHMYDQTFQRAFKRAVEQAGITKPATPHTLRHSFATALLRSGYDIRTVQDLLGHSDVSTTMIYTHVLKVGGAGVRSPLDALPPLTSEGTVANSRW
>935
MTKPATPHTLRHSFATALLRSGYDIRTVQDLLGHSDVSTTMIYTHVLKVGGAGVRSPLDALPPLTSER
>936
MKTATAPLPPLRSVKVLDQLRERIRYLHYSLPTEQAYVHWVRAFIRFHGVRHPATLGSSEVEAFLSWLANERKVSVSTHRQALAALLFFYGKVLCTDLPWLQEIGRPRPSRRLPVVLTPDEVVRILGFLEGEHRLFAQLLYGTGMRISEGF
>937
MKTATAPLPPLRSVKVLDQLRERIRYLHYSLPTEQAYVHWVRAFIRFHGVRHPATLGSSEVEAFLSWLANERKVSVSTHRQALAALLFFYGKVLCTDLPWLQEIGRPRPSRRLPVVLTPDEVVRILGFLEGEHRLFAQLLYGTGMRISEGLQLRVKDLDFDHGTIIVREGKGSKDRALMLPESLAPSLREQLSRARAWWLKDQAEGRSGVALPDALERKYPRAGHSWPWFWVFAQHTHSTDPRSGVVRRHHMYDQTFQRAFKRAVEQAGITKPATPHTLRHSFATALLRSGYDIRTVQDLLGHSDVSTTMIYTHVLKVGGAGVRSPLDALPPLTSGHCCKVS
>938
MKTATAPLPPLRSVKVLDQLRERIRYLHYSLPTEQAYVHWVRAFIRFHGVRHPATLGSSEVEAFLSWLANERKVSVSTHRQALAALLFFYGKVLCTDLPWLQEIGRPRPSRRLPVVLTPDEVVRILGFLEGEHRLFAQLLYGTGMRISEGLQLRVKDLDFDHGTIIVREGKGSKDRALMLPESLAPSLREQLSRARAWWLKDQAEGRSGVALPDALERKYPRAGHSWPWFWVFAQHTHSTDPRSGVVRRHHMYDQTFQRAFKRAVEQAGITKPATPHTLRHSFATALLRSGYDIRTVQDLLGHSDVSTTMIYTHVLKVGGAGVRSPLDALPPLTSGHCCKV
>939
MKTATAPLPPLRSVKVLDQLRERIRYLHYSLRTEQAYVNWVRAFIRFHGVRHPATLGSSEVEAFLSWLANERKVSVSTHRQALAALLFFYGKVLCTDLPWLQEIGRPRPSRRLPVVLTPDEVVRILGFLEGEHRLFAQLLYGTGMRISEGLQLRVKDLDFDHGTIIVREGKGSKDRALMLPESLAPSLREQLSRARAW
>940
MKTATAPLPPLRSVKVLDQLRERIRYLHYSLRTEQAYVHWVRAFIRFHGVRHPATLGSSEVEAFLSWLANERKVSVSTHRQALAALLFFYGKVLCTDLPWLQEIGRPRPSRRLPVVLTPDEVVRILGFLEGEHRLFAQLLYGTGMRISEGLQLRVKDLDFDHGTIIVREGKGSKDRALMLPESLAPSLREQLSRARAWWLKDQAEGRSGVALPDALERKYPRAGHSWPWFWVFAQHTHSTDPRSGVVRRHRLN
>941
MKTATAPLPPLRSVKVLDQLRERIRYLHYSLRTEQAYVHWVRAFIRFHGVRHPATLGALLQKS
>942
MKTATAPLPPLRSVKVLDQLRERIRYLHYSLRTEQAYVNWVRAFIRFHGVRHPATLGSSEVEAFLSWLANERKVSVSTHRQALAALLFFYGKVLCTDLPWLQEIGRPRPSRRLPVVLTPDEVVRILGFLEGEHRLFAQLLYGTGMRISEGLQLRVKDLDFDHGTIIVREGKGSKDRALMLPESLAPSLREQLSRARAWWLKDQAEGRSGVALPDALERKYPRAGHSWPWFWVFAQHTHSTDPRSGVVRRHHMYDQTFQRAFKRAVEGVQGPMM
>943
MQAAYIHKAEHLDERKLMLQWWADFLDANRERAITPFDYAKINRGNGE
>944
MKTATAPLPPLRSVKVLDQLRERIRYLHYSLRTEQAYVHWVRAFIRFHG
>945
MKTATAPLPPLRSVKVLDQLRERIRYLHYSLRTEQAYVHWVRAFIRFHGVRHPATLGSSEVEAFLS
>946
MKTATAPLPPLRSVKVLDQLRERIRYLHYSLRTEQAYVNWVRAFIRFHGVRHPATLGSSEVEAFLSWLANERKVSVSTHRQALAALLFFYGKVLCTDLPWLQEIGRPRPSRRLPVVLTPDEVVRILGFLEGEHRLFAQLLYGTGMRISEGLQLRVKDLDFDHGTIIVREGKGSKDRALMLPESLAPSLREQLSRARAWWLKDQAEGRSGVALPDALERKYPRAGHSWPWFWVFAQHTHSTDPRSGVVRRHHMYDQTFQRAFKRAVEQAGITKPATPHTLRHSFATALLRSGYDIRTVQDLLGHSDVSTTMIYTHVLKVGGAGVRSPLDALPGTVAKLAMRQPFVLFKGLTFQKLCLPGAFRPGDHHNKMLRPGLCVVHASPQYL
>947
MISLSPPTICNSALYGTGMRISEGLQLRVKDLDFDHGTIIVREGKGSKDRALMLPESLAPSLREQLSRARAWWLKDQAEGRSGVALPDALERKYPRAGHSWPWFWVFAQHTHSTDPRSGVVRRHHMYDQTFQRAFKRAVEQAGITKPATPHTLRHSFATALLRSGYDIRTVQDLLGHSDVSTTMIYTHVLKVGGAGVRSPLDALPPLTSER
>948
MKTATAPLPPLRSVKVLDQLRERIRYLHYSLQTEQAYVHWVRAFIRFHGVRHPATLGSSEVEAFLSWLANERKVSVSTHRQALAALLFFYGKVLCTDLPWLQEIGRPRPSRRLPVVLTPDEVVRILGFLEGEHRLFAQLLYGTGMRISEGLQLRVKDLDFDHGTIIVREGKGSKDRALMLPESLAPSLREQLSRARAWWLKDQAEGRSGVALPDALERKYPRAGHSWPWFWVFAQHTHSTDPRSGVVRRHHMYDQTFQRAFKRAVEQAGITKPATPHTLRHSFATALLRSGYDIRTVQDLLGHSDVSTTMIYTHVLKVGGAGVRSPLDALPPLTSER
>949
MKTATAPLPPLRSVKVLDQLRERIRYLHYSLRTEQAYVHWVRAFIRFHGVRHPATLGSSEVEAFLSWLANERKVSVSTHRQALAALLFFYGKVLCTDLPWLQEIGRPRPSRRLPVVLTPDEVVRILGFLEGEHRLFAQLLYGTGMRISEGLQLRVKDLDFDHGTIIVREGKGSKDRALMLPESLAPSLREQLSRARAWWLKDQAEGRSGVALPDALERKYPRAGHSWPWFWVFAQHTHSTDPRSGVVRRHHMYDQTFQRAFKRAVEQAGITKPATPHTLRHSFATALLRSGYDIRTVQDLLGHSDVSTTMIYTHVLKVGGAGVRSPLDALPPLTSER*
>950
MKTATAPLPPLRSVKVLDQLRERIRYLHYSLRTEQAYVNWVRAFIRFHGVRHPATLGSSEVEAFLSWLANERKVSVSTHRQALAALLFFYGKVLCTDLPWLQEIGRPRPSRRLPVVLTPDEVVRILGFLEGEHRLFAQLLYGTGMRISEGLQLRVKDLDFDHGTIIVREGKGSKDRALMLPESLAPSLREQLSRARAWWLKDQAEGRSGVALPDALERKYPRAGHSWPWFWVFAQHTHSTDPRSGVVRRHHMYDQTFQRAFKRAVEQAGITKPATPHTLRHSFATALLRSGYDIRTVQDLLGHSDVSTTMIYTHVLKVGGAGVRSPLDALPPLTSER*
>951
MKTATAPLPPLRSVKVLDQLRERIRYLHYSLPTEQAYVHWVRAFIRFHGVRHPATLGSSEVEAFLSWLANERKVSVSTHRQALAALLFFYGKVLCTDLPWLQEIGRPRPSRRLPVVLTPDEVVRILGFLEGEHRLFAQLLYGTGMRISEGLQLRVKDLDFDHGTIIVREGKGSKDRALMLPESLAPSLREQLSRARAWWLKDQAEGRSGVALPDALERKYPRAGHSWPWFWVFAQHTHSTDPRSGVVRRHHMYDQTFQRAFKRAVEQAGITKPATPHTLRHSFATALLRSGYDIRTVQDLLGHSDVSTTMIYTHVLKVGGAGVRSPLDALPPLTSER*
>952
MKTATAPLPPLRSVKVLDQLRERIRYLHYSLPTEQAYVHWVRAFIRFHGVRHPATLGSSEVEAFLSWLANERKVSVSTHRQALAALLFFYGKVLCTDLPWLQEIGRPRPSRRLPVVLTPDEVVRILGFLEGEHRLFAQLLYGTGMRXXXXISPNLCRAYYARLKIIKADLT
>953
MTPPTPKLLDQVRGRLRLRHYSLRTEQAYVSWIRRFILASGQRHPGQMGQVEGEAFLTKLAARGQVSAGTQEVARLLSMLEGNCRLVAGLLYGSGMRLLECLRLRSKAMDIVRGEIAVRDGWDASICGMWSAGRAQPS
>954
MILLPHHLFRQYRSFYNNCGIAVADFADYLKWLRYFLDFCEKYHVTGSEPERIDLFLNKLQQKGQSEQKRQQASQAVSLYFVMLKGGASDTLPVSSAPSAQPMAQQSEGSADVPPDSPPVPPRHSFYNVAGYQEKSDSPEWDEVMAKLAAEIKVRHYSRKTLQTYAKWCRQFQRFLKNKPPVELTTADVKEYLTWLAVKCNVAASTQNQAFNSLLFLFRHALKRDFGELRDVPRAKKSLYVPVVLSRAEIDAILAHLYHPHGLIVKLLFGCGLRLFECLQLRVRDFNFDAGILTVHGKGKKDRTLPLPESILNDLQRQMRRVKELHEKDLEQGYDGVFLDDAMEKKYPKAPKELIHQWFFPQKDLTPVEANGQLRRAHVHESLLQKALYLAVRKAKIPKRVTAHTFRHSYATHLLQANYDIRTIQTKLGHASLKTTMIYTHCVPVRTVKEARSPLDF
>955
MTTEIIGERNNHTATDIQSILNKLEEVITAKHYSKRTMEAYSYWISRFIRENKNKNLKTLSDTEINAFVSRLAVKEKAAASSQNQALAALLFLYKNILGLTIKTPENIVRAKKPKKLPAIMTREETAKIFSLLPENDYGLLIRLLYGTGMRLMEALRLRIQDIDFGKNEITVHCGKGAKDRKTVLPVSLKFPLQKHMEKVRLIHEADCKEGFGSVPLPFALAKKYPNASKAWAWQWVFPQARRWRNKETGEQGRHHIDPSVIQRTLHEAVLRSGIPKPIGCHTFRHSFATHLLEAGYDIRTIQELLGHSDVKTTMVYTHVLNRGGLGIQSPIDRM
>956
MDLGPIIENWHEWLRCYRSYSSNTLESYMRDLKDFISFLSAHIGEEVNVGSLEKLSVPELRSWFSFRYARGINARSNTRALSVIRNFFKYIKNNYEVNNEAVFSLSRPIQRRTLPKALSISDIKTLVDFFLHNYSLQETHSSLSFQYATKKKESVLSTQLYKHCNFSLPGFQCSDTRKLIINKRTLSIKNWIPVLSIGTTEGNTKTSVKEIKLLDLGEPWIIKREIAIIVLLYGTGLRISEALNLKVSDISNESLIVTGKGDKQRQVFILPVVKMFIQEYVKACPYLSVNNEAQHLFVGVRGKKLGRTYVANRLQKIRRMLNLPEIVSPHAFRHSFATHLLQENVDIRFIQQLLGHSSLETTQVYTHLNYQDVFNMYKNFQQSLEKDKKLKL
>957
MGNTNTPPKLLDQVRDRIRIKHYSLRTETQYVQWIKRFILFHGKRHPQEMGAAEVEAFLTHLAVVGKVSASTQNQALSALLFLYKEVLSIDLPWLDKVVRAKQPQRLPVVLTRTEVQAILVRMSGTYGLMANLLYGTGMRLMECVRLRVKDVDFERGEILIRDGKGAKDRVTILPESLVSPLQTYLLQRRVLFDDDIRLGKASVYLPDALERKYPNAATDWIWQYIFPSGSFSIDPRSSVERRHHIDEKLLQRAMKKAVQTSGITKLATPHTLRHSFATHLLDSGYDIRTIQELLGHKDVHTTMIYTHVLNKGGRGVRSPLDM
>958
MTVLREALADYLRLRRSLGHQMAETAWLLPDFVAFMEDRGQTTVTIAAALAWAKSREGEVVTTVSPRRVTAVRGFARQLIGTDPDTEVPPLGLLPYRQRWRPPFLYSDADIAAVMAATDTFDPPLRAATYRTLIGLLAATGLRVSEAINLDRPQPKTQLG
>959
MTGARLITRVRERAAVRRYSPRTVEVYVRWIVRFVRFHGMQHPSALGDSAVSAFLTYLASERKVAASTQNQALAALAFLYAEVLGQPLGAVQGFLVAKVPHRLPNVLSRAAVRRVLVHMRGTPHLMASLLYGTGLRLNECCQLRVKDLDLDRKELRVRAGKGGRDRVTMVPESLIAPLREHLRAAKVLMARRASAGGGYVALPGAMDRKAAGASRQWGWCWVFPAAREYRDASTGERRTHHLHHTVLQRAVAEAARRAGIGQRVGCHTFRHSFATHLLEDGYDIRTVQELLGHRDVSTTMIYTHVLNRGGRGVRSPLDAP
>960
MKKIKKVQDGIWKTDSESKPYQIDFRPNGHHGKRYKKSFLTLGETRRFMNHLISENNGLKEWQPDTDDNRKLSTIIDLWHKLHGKNLIEEKALLQKLKNMCKGLNDPIARKLTPKVWVAYRAIRLEKVCAKTVNEDQNKIKGVFNELIRLGELKTNPLNGLKNLKYSAPEMGFFSKNEMMTLLNELKNSDNIDAYYISKICLSTGARWGEAEKLLSRNLRDNFITFIKTKNGKTRIIPISDELKNEIPEKEGRLFSDSMKTFRTSLAKTGITLPKGQATHALRHTFASHFMMNGGNILVLKEILGHARIEETMKYAHFCKTHLHDAVMLNPISK
>961
MSDIESSAPQSPKLLDQVRDKLRLKHYSIRTETQYVQWIRRFILFHDKRHPREMGAGEVEAFLTHLAVEGRVAASTQNQALSALLFLYRDVLGIQLPWLDQVVRAKQPQRLPVVLTRQEIAALLDRMSGLHGLMARLLYGTGMRLMECVRLRVKDVDFERAEIVVRDGKGAKDRVTMLPRTLIEPLQDHLRWRRTCYEDDLARGKASVYLPNALDRKYPNAETDWAWQYIFPAAGYSIDPRSGVERRHHLDEKALQRAVKKALQASGIAKLATPHTFRHSFATHLLQSGYDIRTVQELLGHADVTTTMIYTHVLNKGGRGVVSPLDV
>962
MEAKAVSQDSPKLLDRVRAEIRVRHYSLRTEQSYVDWARRYILFHQKRHPAEMGAAEVREFLSHLAVERNVSASTQNQAKSALLFLYREVLKIELPWLDEVVVAKSAKRLPVVLTQVEVRALLNAMSGTMGLVASLLYGTGMRLLEGLRLRVKDVEFSRREIIVREGKGNKDRVTVLPENLILPLKAHLEKVRTLHERDLEAGYGAVYLPDALAAKYPNAARAWGWQYVFPSPVRAVDPRSGVERRHHVYETSVQRAVREAARAAGLHKPVTPHVLRHSFATHLLQAGYDIRTVQELLGHKDVSTTMIYTHVLNKGGRGVTSPLDM
>963
MRAAIRVRHNSIRAEQAYRGWIKRFIFFYGKRHPGDMGKVEISAFLTHLAVKGKVAASTQNQALNAILFLYRGGLKQDVEWLDEVERAKKPSRLPVVFTPNEARKVLALPPQGK
>964
MVTKFKNHLAKTNLAKNTVTSYVWTVQYFLNHYGEVNKKNLLAYKGYLVENFKPQTVNLRLQGINKYLEFTKQEKLKVKFVKVQQKNFLENVISDADYKFLKAQLKADGYDEWYFIVWFMAATGARVSELLHIKAEHIQIGHLDLYSKGGKIRRLYIPKNLRTEAAKWLREIGLTSGYIFLNRFGQRITTRGIASQLKHFAEKYGMNKEVVYPHSFRHRFAKNFLDRFNDLALLADLMGHESIETTRIYLRRTASEQQKIVDKVVNW
>965
MKNKQKFHPNPELKLMDQVREVLRYHHYAYRTEQNYCQWIVRFIRFFDAKIHPKDMGKGEIESFLSHLATEGNVSAATQRQALNAIIFLYKRVLDQPVDEILEHIRAKRKRRPPIVLSQGEVQKVLNQMTGTHLLMTQLLYGGGLRLMECIRLRIQGLDFERNLIYLRDGKGGKDRTTIFPASMKRALQKHVEKVKQLHEQDLADGYGTVFLPHALAKKYPKAPQEFGWQYLFPARGRSTDPRSGKIRRHHVLESGLQKAVKVAVNRAGIHKRVGCHTFRHSFATHLLENGVNIRVVQELMGHADVKTTEIYTHVMAKDINAVASPLDSLEKP
>966
MKNKSKFRPNPELKLMDQVREVLRYHHYAYRTEQTYCDWIVRYIRFFGAKYHPCDMGKKEIEAFLSHLATDCKVSANTQRQALNAIVFLYRQVLDQPVDELIEHIKARKNRRPQVVLSQSEVQQVLARMTGTHLLMAQLLYGGGLRWMECIRLRVQDLDFERDLIYVRDGKGGKDRTTTFPASIKNGLQTHVDRIGQLHEQDLAKGYGSVYLPNALDIKYPNAEKEFAWQYVFPSKRLSTDPRSGKIRRHHVLESGLQKAVKVAVNRAGIHKRVGCHTFRHSFATHLLENGVNIRVVQELMGHADVKTTEIYTHVMAKNIDAVTSPLDVL
>967
MHPINMGKNASAVEPEKPRLLDILRTRIRLKHYSLRTEQTYTEWAKRYILFHGKRHPAEMGKEEVEAFLSHLAVKHNVSASTQSQARAAILFLYREVLDIELPWLDDVEQAKKPQRLPVVLTVSEVQALLSRLTGTHALMGRLMYGTGMRLMETVRLRVKDVDFERSEIIVREGKGAKDRITMLPQAVAAPLREHLGRVEALHGADLRAGFGEVHLPHALGKKYPNAGREWGWQYVFPAKQLSTDPRTGVTRRHHADEKGIQRAIRQAVRDAELAKPATPHTLRHSFATHLLQSGYDIRTVQELLGHKDVQTTMIYTHVLNRGGKGVESPLDRL
>968
MKKKLLDIVRDKIRFKHYSISTEKTYVFWIKHYIFYHQKQHPVNLGKKEIEDFLTFLAVTKKVSPTTQNQAFSALLFLYREVLDIEISTWNVQALRAQQRKHIPVVLTKDEVQNIILNMNGIYQLMVKLMYGCGLRMSEVQNIRIKDIDFGFDKIYVWDGKSLKDRTLPLPMKIKDELKIQVEKVRELHQKDLKDGYGSVYIPYAFERKFPKAKFETKWQYIFPMNTIATDPRSGERRRHHILDATLSRNIKQAVTKSNIDKRVTSHIFRHSYATHLLQAGIDLRSIQELLGHKSVETTMIYTHVVSEMNKAKLISPLDF
>969
MRDVRGNLPDNPIRLFDKLRAHMRGRQLAYKTEKTYCYWIADFIRFNNMVHPDELTPEHVDAYLSSLAIKRNCSVNSQKTALNALSYLFKRYLKRELGDLAYTPSSKHKKLPTVFSHDEAMRVISHLQGVHQVLVMLMYGSGLRVMEAVRLRVQDVDFANECLMIRESKGLKWRRTLLPKSLIEPLTIYRDIALARHKADLADGYGSVYLPNALNVKYPNASKEPAWQYMFPAHHLSTDPRSGVLRRHHMGEQSVQRVVKIALKEARIYKKAGCHTFRHSFATNLLRAGTDIRNIQEMLGHTDISTTQIYTHVVGVQERGVTSPLDTANTASIDNQQLVRKLNELNKHEQADTTPSPMPPTKVRELAPLYAVA
>970
MLKTDQLRYEALYNKHINALIRQGKAATTIDAYSRAVRRITYFFDESPDTLTQDHFEKYFQSLIQTHSWSTVKTDRNGLQFFYKYVLQKEWKWVNIVKPPVVKVLPDVLTIDEIHRLLDSAKDLRYQTFILVCFSMGLRLSETLNLKVGDIDSERMKVHIREGKGKKDRYVTLPLSALQALRKYWKTHRNPNYLFPSGNTAAQRQDATIHMGRGRLQQKFRSIVRHSGIRKKISIHSLRHSYGTLLTEANISLRKIQQEMGHVSPNTTARYTQLSDVFEMHTENKINTLMNRVAWRQPEKNKTNENKDYSDSPHTEINTQRTTINYNSGPTDENNNPQRRKTDRPTVCSRCASEIKTRNEPP
>971
MAYPNFPANVTVGKAPKLLDMVRDKLRLKHYSLRTEQAYVDWIKRYILFHGKRHPRDMGAADIEAFLTHLAVKRNVAASTQNQAKSALLYLYREVLEVELPWLDNVTQANVPKRLPVVLSVSEVQSVLAGLSGTHALVAALLYGGGLRLMEAVRLRVKDVDIERREIVVREGKGFKDRVTMLPESVVSALKGHLVKVKMLHEEDVAAGFGEVYLPFALDKKYPNAGRDWGWQYVFPSRQLSVDPRSGKTRRHHMDEKGVQRAMKQAVFAAGIAKPATPHTLRHSFATHLLQSGYDIRTVQELLGHSDVSTTMIYTHVLNRGGKGVVSPLDQIGL
>972
MGQLTFLEAIRTEIRVRHYSYQTEKSYLYWNRYFIRHCNIRHGADITPALIEQFLCFLAVECEVSASTQKQALCAIVFACRHVLKIEPNELQFPYAKAPKRIPQVLSNEEAKLIISNLSGYHYLIGAILFGSGLRLKEALKLRVKDIDLTTKSIFVYRGKGQKDRVCMLPNGLIDVLKSQMKQVKKLHEADLSDGFGLASLPISLIRKYRSNASKFHWQYIFPASRRCMHPSDNYVCRHHIHPTAFSRALRQATTNCGIDKRVTAHTFRHSFATSLLLKGHDIRTIQELLGHSDVKTTEIYTHVIGGHHTGVISPLDSL
>973
MTLEGAAREVYQVDEIGSGNDLDIFHFPFLFCAKGDPWQEANSYLLWLMRDKAPRNRRTDDVRRRASKLLDYLLFCEDNNLDWLDFSGARPPLRPTYRYFYHLINEGTRSNQVINQYTSAIYFFYKYVSEHWHDLDMKRVDTIKQVRLIVQGSKGVKVVDAEKRSQTRRTPPVSSVPLGFVREYGEDLRPLSNRELGAFLAAIRNETEWSAVERLIQMIALMTGARKQTVLTMRLKHLKGFTEDKLEREGAYKLHAGPRTGIDTKYDKPQVLYVPKQLAEELVTLAKSPMMRTRREKFRAQLEASHPGLSVAEDDMYLFLSDQGNSYYMAKSDPRYTVVKSPQTGQVTETIKRKLIQKASSPFPKDFSYHWLRATFAYQLYQRLQPLVQEGAMKHGEDIDFIQKRMHHESRETTENYLKLFKMTHEKVIAQEIWEGKLFNGSYAVLKVEAHDE
>974
MNAVVHSIGSLFSSGQFPHTSEPDNAPQLYGKPAPDFVLCRDEHGNATAVYGCAVWDFNAYRLSATKLSRILFDAVLDESGQEQQALIEEAKYLLYCLIYFAGGGRIGRLSAGTLNQYWIVLRAAMQFCYEQKKKPMVGVLSLQQLFTVPVYLAAFIHSNSFDKTSLAGILRGLARVGEERLGYASLNPANFDLTRPEYKQHPVIPTRIYLNLINLTGDLLDQLYEGVGRFESFVACFDDEYYGFAHSAQKSRGLGGKAHWRPDMAQAIKDHDLASVFVGEFECPHKINLQRVLLQMQYVAKTVIHLYTGMRDQEVMRMPYHCLSDQVVRQAVVDDKGIERDKPQSVNVLSTTTKFSGYKKEGAWFSPGEVVKAVEVAQAICRGLAKLYKIELDARCPLFLNPAIVGSTRNNAEVGVPRFMGRSTQGTALHSLSIQAEDLQELAQSDPSRDFYSEPAFAVGQPWPLTSHQFRRSLAFYGSSSGFLSLPTVRVQFKHMTIQMARYYANGFDNLRTIFGYYDEKKKDFVLPSSHFAFEFQMAMPMSVANQLIADLVFNEEPLFGGTGSYMERQKERVKAGEIQIEDVRADTEKRAKNGEISYHPTLLGGCTKVGRCNSFMLGDYTECTGCDGAIIERKKLVAAIEDARDELSNYSEDSGEYQIVKAELDRLVAFKARLIDSVEV
>975
MTELRQRMIDAMVQRGFAARTQESYIRAIRRMAKYYRRDPALYTPQEVQAYLLHMVKDEQLSYSSMNQAACAAQFLFQTVLGHGREHFHVPFAKVPAKQPELLAREEISRLLVACTHPKRRMLLQTIYASGLRVSEACALRVSDIDSAPDRMCIRVACGKGGKGRYSILSPTLLDLLRAYVRNYRPTTWLFANASGTQPMNIEIAQRAYHAARAHALITKSGGIHTLRHCFATHLLEGGVDLFTIQKLLGHGHIATTGRYLHLISPQFRPPKELDPLDLLAALRLF
>976
MASIYKRGKTFTVSVSVPYQGGYKKKTKSGFKTKTEANQWAIKTEGSKIDVDIDFKPSQLLSSYISDWIDTYKTDVSRSTHVGYEMTLKAVSEYFENTSLDQVTRHDAQKFLNEYGLSHSLATSQKVKGHLSGILKDAVADGIIKVNPFERAKPHGTNAKDNSLKFLEYADFKRFIEYLKENHEPTHDIMLVASLSGARLGEVLALTPNDIGNRTINISKSYEERLNIVKEPKTPSSIRTVDVPGWLTDYLLTLSKDNNERLFDRQQSSVNRELQRILTRLDIPKRITFHGLRHSHASMLISQGVAVEYISERLGHKDISITQKTYLHLLQVKRNKEISHTITLLNSL
>977
MDTWHKGHPMGQKRPFKLEEIWRIRTRLELEHNIAELALLNLAIDSKLRACDLLHLKVQDITSAGIINPRVRLTQRKTHREVQFEITLPTQHCLTSWLLEKRLIAEDYLFPSPRCAHQPMSYSYYRAIVKNWARQLGQNSELYGTHSLRRTKATLIYRRTKDIRAIQILLGHVKLDNTVRYLGVEIEDALRISESIEV
>978
MSLKSPFLSSLQEEMRMRGYSIRTETTYLYWIKAFINFHGKRHPETMGTEEVTQFLTFLANQRNVAINTQKIALNALAYLYQKHLHHELGDLGFCYATKQRHLPTVLSPSEISLILNELDGRDKLIIELLYGSGLRVSECLRLRIQDIDIERASLSVRDGKGHKDRQTILSHRCAEKLTTYIEKAIKTQQNDNLRGIGPSLPNALERKYPNAFRQHGWMFIFPSSTTCINPYTGTLCRHHLHQSVIRKALGNAVRNIQMNKRVTCHTFRHSFATHLLQAGRDIRSVQELLGHNDVSTTQIYTHVLGQHFAGITCPLDTL
>979
MNKMPPSHAPTSPKLLDQLRDKLRLKHYSIRTEVQYVQWVRRFILFHDKRHPQEMGAGEVEAFLTHLAVSGRVAASTQNQALSALLFLYREVLEIDLPWLDNVVRAKRPARLPVVLTHNEIQAVLGRMTGAHGLMARLLYGTGMRLMECVRLRVKDVDFERAEILVRDGKGAKDRVTMLPQSLIPVLNEHIRHRRLLYEDDLAKDMAAVYLPDALERKYPKAATDWIWQYIFVAKSYSVDPRSGVERRHHMDEKLLQRAMKKAVLAAGVTKPATPHTLRHSFATHLLQAGYDIRTVQELLGHSDVATTMIYTHVLNKGGKGVISPLDHL
>980
MVDPSRKDARARFWDRYIQALRKQGVKPPFDRWHVRRAEEFIKAHPDQRLRELGPDGVQSYLRRKGHAGNLKAWQFQQVVRAIQTLYSTANIAWAARFDWQYWMDAARTLEPEHVSTARDTPAPTPVRLAERVADTRLAHVVHAHPALFEAFSETVTSRGLAISTEKTYLAWTCRFIVFLQSKPVESADEADVQQFLSQLVTQRNVAASTQSQALNALVFFFRYVLQRPLGELQAIERSKRPRRLPVVLSRNEVKALLSEMHGVHHLLASLLYGSGMRVMEALRLRVKDIDFERRAITVRSGKGDKDRVVPLPESTIAPLQNHLRQVKAIHEGDLADGYGEASLPHALARKYRNAGKEWHWQYVFPSARVAVDPRSGAIRRHHLHETAVQRAVKRAVRASRIPKQASCHTLRHSFATHLLERGQDIRTVQELLGHADVSTTMIYTHVMSKGGVPAASPLDGL
>981
MIIGVLGHFQLYLHIYTVVFFEVTMKESGYISAIRTEIRVRHYSYQTEKSYLYWNRYFINYCQISHGSEISASKIGQFLCYIAEQCNVSASTQKQALCAIVFACRYVLKMDTSGLDFPYAKAPKRIPQVLSTEEAKQIIGQMSGDHFLIAAILFGAGLRLKEALRIRVKDIDLNNKSIFIHQGKGKKDRVCILPNELISPLELQIEKVRKIHNKDYKAGFGMAALPISLIKKYGASARKFHWQFFFPATRRCIHPSDGYICRHHIHPTAFSKALRLATKKAAIDKRVTAHTFRHSFATALLRKGYDLRTIQELMGHTDIKTTQIYTHVIGTHTSGVVSPFDS
>982
MVADSQTVLQSTVNSQSLQHGPKLLELFREAMRVRHYSRRTEETYCSWVKRYVHFHNMRHPKEMREPEINAFLTHLAVEEKVSASTQNQALSALLFLYRHVIGKEIGDLGHLIRARKPSHLPVVLTRDEVKALLVQLAGVKWLMASLMYGAGLRLMECLRLRVQDIDFSSNEILVRDGKGAKDRITMLPESLKKPLADHLKQIKSLHDKDLAEGWGRVLLPGALDRKYPNAPAEWRWQWVFPQEHRWKNAKTGEEGRHHMDESLIQKAVKAAVFHAQLTKRATCHTFRHSFATHLLEGGYDIRTVQELLGHNDVRTTMIYTHVLNRGPSGVRSPVDCL
>983
MSSLLQQFHDEISLRGYSARTRNAYLYAITQLQQYANQPLDNITDEQLTAYFRYLNLERHHSRATLKLQLNGIHFFYEHVLKRDFTIQLSLPKRPHKLPQLLSCQDIAALLYHCQSLKQRAMLALCYGCGLRVSELTHIKVADIDGQRQLLKVCQGKGACDRWVIISPTLLTLLRQYWQAYHPVEWLFASTYHDVVYPLHESTFRKALAKAARLAGITKPCSPHSLRHAYATHQLQAGMPLHQLQAQLGHHSIKSTERYLHWSPELGHQGCDLLASLGGMQWQPPTI
>984
MTHSPFLNAVRDSIRLRGYSLRTEKTYLHWIKFYILFNQKRHPDTMGSAEITAFLTYLAVERHVAANTQKVALNALIYLYQKFLQIELGELPFSLATKQRSLPIVVTQTEVAHILAKLSGVHLHVIQMLYGSGLRVTECLRLRVQDVDLERLSVTVHDGKGNKDRQTLLSRSCLNWLPDQIEHSLNIQQKDNQRGIGPSMPTALSVKYPNAFREPGWMYLFPSSGLCPHPITGEICRHHLHDSAIRKALRIAVRHAGVRKKVNCHTFRHSFATHLLQAGYDIRTVQELLGHNDVKTTQIYTHVLGQHYAGTVSPLDRL
>985
MAYQSPFLQGIREEMRMRGYSISTGKTYLYWIKAFIRFHHKRHPVEMGQAEVAQFLTFIANQRNVAINTQKTALNALVYLYHKHLHQELGSLGFHYSSKQRFQPVVLTADEVKRILNCLEGRSRLIVEILYGSGLRISECLRLRVQDVDLEHLSLTVRDGKGRKDRKTLLSQHCATALQSYITCATALQQKDNLQGLGPSLPYALGRKYPNAFRKSIWMFIFPSHAICHHPITGVLCRHHLHQSVVRKALAVAVAKSGVNKRVTCHTFRHSFIKYFPVFSPLGQRSCSNSVRLNLCHPFTSGRL
>986
MAKTTPLSDTQIRLTKASDKVITLSDGGGLQLRIKPNGSKLWQLRFNKPIEKKPALMGFGAYPAISLANARKLREAANELLAQGINPKAQRDSEIKEKELILNNTFEMVTAAWIKLKASEVKPDSLKTISTTLTNHILPRIGKCPITEITAPMAIEALRPIEAKGNHEVIARACQYLNQIMRYATNLGMIHSNPLTGIKGVFMTKKITNNPHVKPEELPQLLMAIATANIKKITRNLILWQLHTMTRPAETALAQWNEIDYENNLWIIPGERIKTGMTHQIPLTVQTLAILEACKVISGNSDYIFPADRNPNAHANKASANMAFKRMGYQGRQTAHGLRGLARTTLSDKGVAYEPSEACLSHKVGNSVSQSYNHSTYLNQRIKIMAWWSNYIEEASYGNISMAGSKGVKVVGTDQT
>987
MSKSPFLQSVRTEIRTKQYSYRTEKSYLYWVRLFILFNDKKHPKVMGNHEIERFLNHLAVNRGVSPGTQNQALCAIIFVYKHVLKREIENLQYKMTKTPRRMPTVLSPDEVASILQNMDAEYWLITALLYGCGLRINEALSLRVKDIDLKSRSLLVFNGKGRKDRYTLIPGNLRENMERQFAHVRAVHESDLADGFGLTSVPASLHKKYGPAMKDFGWQHLFPSVTRCVHPIAGYVCRHHLHHSSYSRRLRQAVLATGITKRVTAHTFRHAFATELLRSGSDIRTVQEILGHSDIRTTEIYTHVIGDRRAGTVSPFDRLPSS
>988
MTFPTSKVPWNKGKLVGQKLPLKLEQIWAIRIRLEIAKNIRELAMFNMAIDCKLRSCDLVKLLVRDISRNGEVLDRAQVIQQKTSQPVQFEITKKTRESVEAWIELRGLSGMDYLWPSRMRKFDHITTHQYARLVKKWITSIGLDPSVYATHSMRRSKATLIYKKTKNLRAVQLLLGHTNMSSTVRYLGVEVEDALEIAESIEI
>989
MDIRCPISPQSTRFLDRLRNFIRLRGLAYKTEKTYVFWIKRFIRFHGRKHPESMGTAEVEAFLSHLVLQANVSVATQRVALNALIFLYREFLGTPLENLEYEAAKKPKRLPVVFSPDEARRVIDNLEGEFKLVAMLIYGAGLRINEALRLRVKDVDFGMQQLIVREGKGSKDRVTLLPDRLIQPLQDQIHAALMQHQADLAKGCGSVYMPAGLSKKYPNASQEPDWQYVFPALDLSIDPRSGIRRRHHMMDRTVQKHFKHAIRKAGIHKPAGSHTFRHSFATRLLESGYDLRTIQKLLGHSDVRTTEIYTHVVRKGGFGVRSPVDEAFQ
>990
MTPLRQAMIQTMRQHGFSPQTQKSYLYVVADLARYYRRSPDQLEVGDLQTYFNYLVQERSLAPASCRLYLHGIRFLYLQVLHWADFDVNLVLPKRPQRIPELLTRQDVARIVGATKNPKHRALLLITYGCGLRVSEAVSLQVKNIDGERHLLHIHQGKGGKDRMVPLTDVLLDVLRAYWCLGRPVLWLFPSEVLVGQHLTATTAQKVYRHAKRLSGVQRRGGIHALRHAYATHQLEHGVPLNELQKYLGHSDLRTTERYLHWLPGISSQNRSPADLIADLGGA
>991
MDAPSVSRPPAVRQPPRLLESMRERIRVLHYSIRTEQAYVDWARRFILFHDKRHPREMGAPEVTAFLTHLAVERNVSASTQNQAKAAILFLYKEVLQHDLPWLDEIVSARKARRLPVVLTQREVRELLMHLQGTQWLVASLLYGTGMRILEALRLRVKDVEFERRELIVREGKGNKDRVTVLPENLITPLREQMERARALHRKDLDAGLGAVWLPDALAVKYANAATAWGWQYVFPSAVRSVDPRSGVQRRHHLLEQSVQKAVALAARRAGIDKPCTPHVLRHSFATHMLQAGYDIRTVQELLGHKDVSTTMIYTHVLNKGGRGVLSPLDTL
>992
MPVPDPEPAESTTTTPLAPPPRLLDQLREHIRVKHYALRTERTYVEWVRRYILFHGKRHPRDMGALEIEAFLSHLALERGVASATQNQAKAALLFLYKEVLRAVDLPWLTEVVAAKTSRRLPVVLTQREARELLMQLHGAHWLAASLLYGSGLRLLECLRLRVKDVEFERRELVVRQGKGSKDRVTVLPENLLLPLRNQLAQARALHERDLAAGRGAVWLPDALAVKFPRAARAWGWQWVFPSRVLSVDPRSGVERRHHLAEQGLQRAVSLAARRAGIDKPCSPHVLRHSFATHMLQAGYDIRTVQELLGHADVKTTMIYTHVLNRGGRGVLSPLDAL
>993
MGHQSRTAARQKSHITIIKQALAVLEHHLPELFETPPKYDRFSAVWPQVDSELRKALKSETAYRRGYAFICRQLETGNRQGLWQINLPSDYLTLRRVRPLRNLTWQHNTSDFASKIDGSLDKLDKTSDPQQCFARLLMSCICYGGLNRPALWPALAKALTDYRPLNGNKDLCWLTLRPTPGKKFASNVYTVQDDLGPNKAQVEVHFFPDPISLGLIKPFLNSRTRSWRPPKSIKQCLEIIKSELKLILPIKQFQQGGICFAEAQPDVELPQVLVEYSLGRQKSASLPNAYWFRLFKGATGSCNVRNFAQFKKWYNPIQTDSSVTSPSHRFKLGNRYLLNQIREIFKQNNANPQGKRQVVLHLQELTQASLSPNEELLLKWLIHHLTTEKNEVSTANRYFGAIGGHWLAATAGVDLYSLSSDDFIELYQEIMNRTDTQHELHYKARRFENLHLFAQQEFDLPPLNQPLSEGSDITPHVSAAIVDEALFSALLRQIDYIDDLDHAAKRMLKCYLLIAYRTGLRPGEVAKLRLKDIEPSSVGWLFVRESRHGHNKTDSALRKVPLFPLLTDNEKSLMESYLRDRLMACRKRYNELLFHAEGNPFEVVNTGQISLMVKEILSQLTGGIYYRLYHLRHTALSRLQLLAHDDLITLPEVIKAMLPYPPSQKWTISKLIFGEGRLRDRYSALAVFAGHSSPDITFRSYLHFTDLLLGCHLAVNAQEIPEETANIALGVRPHRYKVMQKSGNITPVRLLPFFRKRLVPFMGPVSSIRQGIILEKNEVEKSSHYIQALAVLRGIERGHEYQEVALQYRLTPELVKRWIDAATALRMLKTPRGIDRLFSKRRCNALLPAEPTDIADRKDISSALQACRELKSTPEGKVELQWAIQYCLTHTTSSHTSIFFDKETEFQRFMAVVSKLFTWKRWHLKLHYQYGKPYNQWKCHHNIQITCYTLQKKNEYPEGSGALFLRHANEQKHIKKRGDETISKYSSSALKTLFHQLAIILFKAEQIKQWEQR
>994
MGTVNSRDGKLYLDFRYKGVRCREQTSLADTPANRQKLNKLLLMLEQQMKAGSFDYRHHFPNSPKVEHFTQLAKLSQFHAAGGRMLFSAFANLWLDEKRVEWRASQIETVEGILRCHLIPAMGTKMIATICKQDILGLRLSLCEVDALTNRSLSASRINHIMTYLRLILNEAAERFGFQTPWRNIKALPMPRTDIQPFSLVEVYRIIESVRDDFRPYYTVRFFTGMRTGEIDGLTWENIDFTNRLIHIRQSLVRGSLGLTKTSSSDRAIAMNQPVYEALQAQSELTKIRGKFVFCNRRGDALSHQNVTKRVWYPLLESLALEKRNPYQTRHTAATLWLAAGESPEWIARQLGHANTGMLFRVYSRYVPNLLGQDGAAFERLIGNGPKGGASK
>995
MKSQFLLSVREFMQTRYYAKKTIEAYLHWITRYIHFHNKKHPSLMGDKEVEEFLTYLAVQGKVATKTQSLALNSLSFLYKEILKTPLSLEIRFQRSQLERKLPVVLTRDEIRRLLEIVDPKHQLPIKLLYGSGLRLMECMRLRVQDIDFDYGAIRIWQGKGGKNRTVTLAKELYPHLKEQIALAKRYYDRDLHQKNYGGVWLPTALKEKYPNAPYEFRWHYLFPSFQLSLDPESDVMRRHHMNETVLQKAVRRSAQEAGIEKTVTCHTLRHSFATHLLEVGADIRTVQEQLGHTDVKTTQIYTHVLDRGASGVLSPLSRL
>996
MDDKPRLLDQMRDRIRLKHYSIRTERVYCEWVKRFIRFHHYRHPQEMGAPEVEAFLTDLAVRRDVSASTQNQALAALLFLYKEVLALNLPWLSDIVRAKKPQRLPVVLSIDEVRRVLDELDGELWLVCSLLYGTGMRLMEALRLRVKDVDFARHEILIRDGKGMKDRITMLPQRLEQPLRHHLAVVQAQHRVELAQGRGDVWLPFALARKYPNAPYEQGWSAFRGGASPSSG
>997
MSSLLQQFHDEISLRGYSARTRNAYLYAITQLQQYANQPLDNITDEQLTAYFRYLNLERHHSRATLKLQLNGIHFFYEHVLKRDFTIQLSLPKRPHKLPQLLSCQDIAALLYHCQSLKQRAMLALCYGCGLRVSELTHIKVADIDGQRQLLKVCQGKGACDRWVILSPTLLTLLRQYWRAYHPVEWLFASTYHDVVYPLHESTFRKALAKSARLAGITKPCSPHSLRHAYATHQL
>998
MPERKLADRIRDAIRLRGYSIRTEKAYLHWYERFVRFHKLRHPAAMGAPEVEAFLTHLAACEQVSASTQNQALAALLFLYQEVLAIPLGDVHALRAKKSTYVQPYLSHDECLRILAELDGTPYLVACLLYGSGLRLLEALRLRIQDLDVENSLITVRNTKSNRDRVTFLPDEERFLQRLRAHLEGVRRLYEVHLDVPVSMPPALARKYPGAATSWEWQYVFPSRDLSVDPRTLVVKRHHLHPSGVQKAITAAVHAAGMTKRATAHTLRAAFAHRLKEAGYQLDDIQQLMGHADIRTTQHYLEGQAPACKRLRGPLSSRT
>999
MTPLRKQVIDQMTLEGFSVSTQRAYLYQLTEVARYFRMPPDRLNQTDIQQYLLYLIRERGWSWSSCRQALHALNFLYRKVANKTMPSVSLPHPNKSQKIPDLLYPDEVQAMIRCCQHPKVYVAMVLAYTTGMRISEVNELRVNDLDLTHHCIKVRQGKGQQDRYVLFPQSLQQVLGRYWQRYEPCDVVVYGLDKHRPLHSKYLRLETKEAAKRAGIQKCIRFHSLRHAFACHQLLAGMPLLRLQALLGHKQIQTTFRYLQWVAMMDLKRRDSEDLLLSDWWPS
>1000
MSSSPFLNFIRHELRLRGYSLKTEKSYLYWIKYFIRFHKLQHPQNMGAEEVRAFLAVEKNVAINTQKSALNALAFLYNKLLNQPLGDLGFQHAKQGLRLPIVLAANEIQNILGCMNERDHLIFSLLYGSGLRISECLRIRIQDINLDQGS
>1001
MTPLRKQVIDQMTLEGFSVSTQRAYLYQLTEVARYFHMPPDRLNQTDIQQYLLYLIRERGWSWSSCRQALHALNFLYRKVANKTMPSVSLPHPNKSQKIPDLLYPDEVQAMIRCCQHPKVYVAMVLAYTTGMRISEVNELRVNDLDLTHHCIKVRQGKGQQDRYVLFPQSLQQVLGRYWQRYEPCDVVVYGLDKHRPLHSKYLRLETKEAAKRAGIQKCIRFHSLRHAFACHQLLAGMPLPRLQALLGHKQIQTTFRYLQWVAMMDLKRRDSEDLLLSDWWPS
>1002
MSIKSPFLSGVQEEMRMRGYSIRTEKSYLYWIKAFINFHHKRHPETMGTEEVAQFLTFLANQRNVAINTQKIALNALAYLYQKHLHHELGNLGFCYATKQRYLPTVLSPSEISLILNELDGRDRLIIELLYGSGLRVSECLRLRVQDIDIEQASLTVRDGKGHKDRQIILSHKCAIKLTAYINKAMEIQHSDNQQGIGPSLPNALERKYPNAFKQHGWMFIFPSTTTCINPYTGTLCRHHLHQSVIRKALGNAVRNIKITKRVTCHTFRHSFATHLLQSGSDIRSVQELLGHNDVSTTQIYTHVLGQHYAGTTSPLDKL
>1003
MTQVMTATGVEQGKLNDAVLRRWLRAGITRDFRDTQFPAVRLRASTDRRQASVYLVMNEAGKTVWQKQGVWPVMCLKTFLTELPSLLAKRSMGQTVISNEFATVAQLLAWFVTHVECNRTLSNSWRSNCKSLVSKHLSGCFGELPLNELNFIAVDSYLIKPMLAQGYSANYIKAAVKVLKRALSVAADLRVLDSNSLAGYRVQMSLKMPPLVGTQLSESDVGPLFSALRNAVRPVAMLFVLMLMFGTRIGETRLTRWNHFAGDYWFIPAENAKNRQEHRLPMTPTAKKLITHYAQWQYTHVGKRAFLFPGEVGPVSIRTAQYWSETIRFKAFTSHALRKLCRTIIADMGVDTMVGERILNHTLPLLLRTYVNSTLDKGMLMALDAYHAHLITLGFDDVAPEIMRQSTTEPSEPDEPMLVGWL
>1004
MSIKSPFLSGVQEEMRMRGYSIRTEKSYLYWIKAFINFHHKRHPETMGTEEVAQFLTFLANQRNVAINTQKIALNALAYLYQKHLHHELGNLGFCYATKQRYLPTVLSPSEISLILNELDGRDRLIIELLYGSGLRVSECLRLRIQDIDIEQASLTVRDGKGHKDRQTILSHKCAIKLTAYINKAMEIQHRDNQQGIGPSLPNALERKYPNAFKQHGWMFIFPSTTTCINPYTGKLCRHHLHQSVIRKALGNAVRNIKITKRVTCHTFRHSFATHLLQSGSDIRSVQELLGHNDVSTTQIYTHVLGQHYAGTTSPLDKL
>1005
MSSLLQQFHDEISLRGYSARTRSAYLRAITQLQHYANQPLDSITDEQLTAYFRYLNLERHHSRATLKLQLNGIHFFYEHVLGRDFTVQLSLPKRPHKLPQLLSCQDIAALLCHCQNLKQRAMLALCYGCGLRVSELTHIKVADIDGQRQLLKVCQGKGAYDRLVIISPTLLTLLRQYWRAYHPVEWLFASTYHDVVYPLHESTFRKALAKAARLAGITKPCSPHSLRHAYATHQLQAGMPLHQLQAQLGHHSIKSTERYLHWSPELGHQGCDLLASLGGMPWQPPTI
>1006
MSSSGHPPRLLDQVRGALRRKHYSLRTEEASIGWVRRFIRFHNLRHPREMGSREIGAFLTYLAVEEEVAASTQNQALSALLFLYREVLQIELDADLSITPAKRPQYLPAALSRAEVRAVLAALSGTHQLMAQLLYGSGLRLLECLRLRVKDLDVEQRQLMVRQGKGGKDRATLLPARLHEPLRAHLEHVRSIHEQDLREGFGEVWLPDALARKLPSASREWVWQYVFPSSRRSVDPRSGRMMRYHQDESGLQKAVRRAAQQASVQKRVTCHTFRHRFATHVREAGDDMRTVQDLPGHKGWADHDDRHPRPAPWAWRGA
>1007
MLDRVRQTLRRKHSSYRTEQAYVHWIKRFIFFHNKRHPAEMGAPEIEAFLTRLAVKENVAASTQNQALQSILFLYREVLRQPVEEPIHALRAKKPKRIPTVLTRQEVQQLFAHLSGARLLMVRLLYGSGLRLMECLRLRVKDLDFPYQTITVRDGKGENDRVTVLPTSLVQPLQAHLEQVRQQHEGDLAQGYGAVSLPDALARTYPHAEREWAWQWMFPSPRRSADPRSGAICRHPMDLAMLQRAVRHAARAAGLTKPVTPHTLRHSRYPSPGGRI
>1008
MSKSFNKVNSNIDISLLTIKTEKEPKKEMVKKTDNSIVKIDTFDEMDSRNIKIGHALKILNQQWRLSGLRPRTIDSYNYNFKRFVEVTEVEYLHEINNEKIYQYLSSFDNVKDTSLQGRLKQIKAVLSKCHDNGWYNSKFWKNIKIKVNTSVKEAATEKELTVLLSLLDKSTYSGLRDSIAILLLYKTGIRIKTLGALREQNIDFDNMLLKLQGEIMKAHRPLILPLDDEMCTLLRELISINDYVRKEHREKNDYIFLSNIGVPISNTVSPSNLIAKNLWVYSKKWNLKNVNPHSIRRLYAQNLVKRGADINLVSHALAHSDLSTTSKYLGLDIGTVAKNLRDFL
>1009
MTVPEVKLIVLSDQSATPIDTARFNTQPPKTTPADLRWMRVEEFMRSREISSNTRKAYERDLKQFMDWTDKGWHEITARDLDRYKNYLKVEPNQRGQLRKNATINRNLAALQGFFKWLTVRDYITKDPTLLLEKLKSDPVLPQEFSQDEVDNLYQAICDRGFHAFRDRALLHLIDHGLRASEIHRLNVGDYDGQRITIRVAKADSVGTVPLLKKARKAIDQYKQWREQQGDALGNDSPLFVSHSNNSKGQRLQYWGIYKIFKAIAEIAEVENAHPHRGRHTLATRLVMKDMDSVLARRITRHASEQSFVRYSDRGIELKAEQEFYEVHGEAPVSG
>1010
MSITKVDGGYRVDIRPSGRNGKRYRRTFETKTEATKYEKFILSQHHNKDWLDAPIDRRPLLELIDLWFHFHGKNLKEGVNTRKNLITTCKLMGNPQSHQVNTNFYLNYRARRLEKITPKTANLELTRLQGVYSVLIAAGEFAGEHPLKSAPPIKLQAKDQSFLTKPQIAQLLALLSGEMLLIVKICLSTGARWSEAQNLTSSQLLDDRINFINTKNGKNRTIPITREFRAELPNGNGRLFTDCYHQFLAVLKSSGIELPKGQASHVLRHTFASHFVMNGGNILTLQKILGHGSIQMTMRYAHLAPDHLQEATRYNPLV
>1011
MSSLLQQFHDEIRLRGYSARTRSAYLRAITQLQHYANQPLDSITDEQLTAYFRYLNLERHHSRATLKLQLNGIHFFYEHVLGRDFTVQLSLPKRPHKLPQLLSCQDIAALLCHCQNLKQRAMLALCYGCGLRVSELTHIKVADIDGQRQLLKVCQGKGAYDRLVIISPTLLTLLRQYWRAYHPVEWLFASTYHDVVYPLHESTFRKALAKAARLASITKPCSPHSLRHAYATHQLQAGMPLHQLQAQLGHHSIKSTERYLHWSPELGHQGCDLLASLGGMPWQPPTI
>1012
MVNNIELRVFWKPHNTFAGQTTLRDCCEQFLSARSAALKPGTVATYQFCFRAHLYDAFADRKVESITLGEWIDFFDKKAIHSRVTAGAILKQLKTVLSWSVRRQMISLVDVLQLRVSDVGSAPKVGSRVLTILECGKIIRELDKCRATKAVTNAIKACLLTGARISEILKSKRADFDLESMIWTVPINNSKTNLPIRNLCKEQWALMGFDSKKSYIFWLRKAEMALLDRMN
>1013
MSIKSPFLSGVQEEMRMRGYSIRTEKSYLYWIKAFINFHHKRHPETMGTEEVAQFLTFLANQRNVAINTQKIALNALAYLYQKHLHHELGNLGFCYATKQRYLPTVLSPSEISLILNELDGRDRLIIERLYGSGLRVSECLRLRIQDIDIEQASLTVRDGKGHKDRQTILSHKCAIKLTAYINKAMEIQHRDNQQGIGPSLPNALERKYPHAFKQHGWMFIFPSTTTCINPYTGTLCRHHLHQSVIRKALGNAVRNIKITKRVTCHTFRHSFATHLLQSGSDIRSVQELLGHNDVSTTQIYTHVLGQHYAGTTSPLDKL
>1014
MSSLLQQFHDEISLRGYSARTRNAYLYAITQLQHYANQPFDNITDEQLTAYFRYLNLERHHSRATLKLQLNGIHFFYEHVLGRDFTVQLSLPKRGFVA
>1015
MGLPCLLIELSNKAPKRPHKLPQLLSCQDIAALLCHCQNLKQRAMLALCYGCGLRVSELTHIKVADIDGQRQLLKVCQGKGAYDRLVIISPTLLTLLRQYWRAYHPVEWLFASTYHDVVYPLHESTFRKALAKAARLASITKPCSPHSLRHAYATHQLQAGMPLHQLQAQLGHHSIKSTERYLHWSPELGHQGCDLLASLGGMPWQPPTM
>1016
MSSLLQQFHDEISLRGYSARTRNAYLYAITQLQHYANQPFDNITDEQLTAYFRYLNLERHHSRATLKLQLNGIHFFYEHVLGRDFTVQLSLPKRPHKLPQLLSCQDIAALLCHCQNLKQRAMLALCYGCGLRVSELTHIKVADIDGQRQLLKVCQGKGAYDRLVIISPTLLTLLRQYWRAYHPVEWLFASTYHDVVYPLHESTFRKALAKAARLASITKPCSPHSLRHAYATHQLQAGMPLHQLQAQLGHHSIKSTERYLHWSPELGHQGCDLLASLGGMPWQPPTM
>1017
MDIHEQQRFDLLYEQHLTNLTLQGKRPATIDAYSRAIRRIAAYFDCCPDTLTTDDLKRYFADLIASHSWSTVKLDRNGLQFFYFHVLNKSWQWLNIVKPPQVKHLPDILTPCEVAIVISLTRQLRYQVCFLTLYSMGLRLGEAISLQVGDIDAGLMQVHIRDAKGGKDRLVPLPQRTLLALRYYWRTHRHPHWLFPGKDNQPDSLMDRGGLQKAMKQVILECNIHKAISPHSLRHSYATHLLEQGLDLRSVQTLLGHHSLNTTARYTRLTDITRKNTCEAINQLTNGLALRWECGL
>1018
MAAIKSPFLTQVREHMRMRGYSIKTEKAYLYWIKAFINFQQKRHPETMGQAEVTQFLSFLANSRNVAINTQKVALNALVYLYHKHLKQDLGDLGFRYATKQRQLPIVLSTEEVSEVLCQLNGRDQLIVQLLYGSGLRVSECLRLRIQDIDLARCSLTVRNGKGHKDRQTILSQKCAIKLPAYIDAARAIQIKDNTYCIGPSLPNALERKYPNAFRQAGWMFVFPSTTTSDNPYTKTHCRHHLHQSVIRKALAAAVRKTHIIKRVTCHTFRHSFATHLLQAGRDIRTIQELLGHNDVNTTQIYTHVLGQHYAGTVSPLDSL
>1019
MYKSPFLSSIYDEMMRRRYAKRTIETYLHWIKRYIVFHNKQHPSLMGDREVEAYLDHLVLQHNVAGPTQALVLNALSFLYREILHKPLSLELRFVKSQKTRKLPVVLTRDEITALMANISSNHYLPAALMYGSGLRLMEAVRLRTKDIDFDYCCVRVWNGKGGKHRTVTLAPELKKPLTVQIQRVEYLLSKDLLNPTYDGVWLPHALRHKYVSANTSLGWQYLFPSDRLSIDPENQRVRRHHIDESGLQKAIRNASQKANIRKHVSAHTLRHSFATHLLASGADIRTVQDQLGHTDVKTTQIYTHVLQMGGNAVKSPFSTLGI
>1020
MARTVRDANLDSRTARARLEPRGKPYFRTLEPGLHLGYRRLARGAGKWVARHYVGERAYEVETLATADDFSDADGVAVLNFRQAQELARARMVQRAHAAAGKTGPLTVQDAVEAYLAFLDANRKSGLDARHRAQAFIYPLLGDVEVEALTTAKLSRWLTDLAKTPPRIRTKAGAEQRYREVPDDDESRRRRRSTANRTLTVLKAALNRAWRAGQVSSDAAWRRVEPFENVDATRVRYLTVTEAQRLINAADPDFRVLVQGALQTGARYGELVALRVADFNPDSGTLSIRRSKSGKPRHIVLTDEGAAFFARHVAGRAGSDLMFVKASGAAWGSSHQLRPMADACRNGRITPWISFHGLRHTWASLAVMNSTPLMVVARNLGHADTRMVEKHYGHLAPSYVAEAIRAGAPRFGEVEAGNVAPLHMTSRRFV
>1021
MKASSPFLESVRQDIRLRGYSLRTEKAYLYWIKRYILFHNKAHPETLSADDVKSFLTWLATTQNVAVNTQKVALNSLVFLYHQYLKIELGDLGFTLATKQRTLPTVLSPKEIAQILSNMNGTAKFVIEMLYGSGMRVNECLRLRVQDINIENLSLTIRDGKGNKDRQTLLSRSCSHLLTAYIDSAIELQSSDNENGFGPSLPYSLGKKYPKAFQQPAWMFVFPSNNISEHPVTKMPCRHHRHDSTIRKALQNAVGMTNIMKKVNCHTFRHSFATHLLQTGTDIRTVQELLGHNDLNTTKIYTHVLGQHYAGTTSPMDDL
>1022
MGQATYIEAIRAEIRVRHYSYQTEKSYLYWNRYFIRHCNIRHGDDITPALIEHFLCFLAVQCKVSASTQKQALCAIIFACRHVLKIETKELQFPYAKTPQRIPQVLSSDEAKLIISFLSNYHHLIGSILFGAGLRLKEALRLRIKDIDLSTKSIFVYQGKGQKDRVCMLPNGLVDELTLQMSHVKKIHDRDLVEGFGLASLPISLIKKYRSSAAKFHWQYIFPASRRCIHPSDEYTCRHHIHPTAFSRELRKATTKSNTNKRVTAHTFRHSFATSLLLKGHDIRTIQELLGHSDVKTTQIYTHVIGGHHTGVISPLDNL
>1023
MVRLREALRVRHYSLRTEQAYADWAKRYIRFHGLRHPMEMGSAEVMAFLTYLAAERGVSSSTQSQAKAALLFLYRQVLGIDLPWTGELISAKSTRRLPVVLTPREVEQLLHELNGTMWLVVALLDGTGMRLLEGLRLRVKDIEFVRCSALPTCRPP
>1024
MKSQFIKSLYEHMMLKRYAKRTIQTYINWISDYIRFHKFQHPKDLDVLHVEAYLTHLSTKRKNARSTQATALNALVFLYNKYLEQPLPSDMNFVGSGRERKLPVVLTQLEVKALLGRVPTHHYLAVALLYGSGLRLMECVRLRTGDIDFDYKCVRIWFGKGGKHRVVTLSESLIPLLKNHISESEKLLQRDLMVPDFAGAWIPHGLRKKYQQRNKTLEWQYLFPASKLSIDPESKLLRRHHIDEKQIQRAVSRASSDAGIIKHVTPHTLRHSFATHLLQSGADIRTVQDQLGHADVRTTQIYTHILQQGANGVVSPLSNLAF
>1025
MSIIDAWIKHLERTRSAFTRNSYINHIKTFSHVVSKNLETEEDLSNIASKNVYQFVDYASLSPQTMLAIFSALKHYIKFAYRRNILSEENYNDILKAIEEVREDLNMKKQKYPPKALSEDELEKIFKAVKDTRYYKIYNLFLNSGIRLIEFEKLRPDNFFLDKSNILWIRLDANMTKRNKPRITPVISFSKDKTIEIGLQIYEWIENFEYNFRVKRGVLQVYTDRLSKRLNIDFSIHSFRHTYITNLVNYGFSAEIVKEFVGHSDIKTTIDTYYKFSQKRAQELVNKLFGNN
>1026
MTDVTLLGPWIRRFLLEYLVRERNLSINTQRSYRDMLSLFLPHVSKQLNKSVDRLTVSDLSADLIRQFLSDIEESRHCLAATRNQRLGGLHALARFIGENSPEHIEWCSQIRLIPFKKTAYPGITYLEKPEMDALLESPDRQTPQGQRDYALLLFLYNTGARASEAADLRIVDVDWHAQCAHIIGKGNKRRTCPLWPTTLDQLRALATQRGLDQRVFLNRNGQPITRFGIHTMVERHAARACVQVPSMSTKQVSPHVIRHSTATHLLRAGVDINTVRAWLGHVSLTTTNIYAETDLETKTRALATCAPPTAEGMATKHWRQQPDLMAFLHGL
>1027
MNLSELISLYIAHKRALGYRFLTEDHLLRSFCRAVGDRPIETIGADAVSIFLNGKGSVTAYWYKKYHVLTGCYRFALARGMVTAIPLPRSVPKQDGPIFVPYIYSHAELKRLIDVLPALCAGRSRIDDYVFKALLLLMYGAGLRISEALSLHIHDVDLQQTILYVRETKFYKTRIVPLGKDLTQILNEYIAKRNNRYSAATDAPFFCFRDGTPLSRSAAHGLFRRVRAKADVLKEGGPRHQPRLHDLRHSAAVHRLIAWYRCGADLRDLLPKLATYLGHVDLSATQRYLTMTPELLHEASLRFAHYALEKDHD
>1028
MMEVLIKRPTTLARYLGAPLAEERDNFLKHCAQVGYSPSMLKKISWVIWAVAEYIGIDHGKVTMQDIRIAVDHRTRFKRQSTQTKESKSTRQMFIHFATEWARHMGCLGQAAKPQDSFAVQIGIFARHMREERGLSPVTIATRCERLGWFFAGLNPPRGTLDAITICDLDAFVELKGQQGWTRASLGSLASSLRSFFAFAEARGWCAKGLTATIESPRLYTREGIPEGPGWEDVQRLLVSTAGDHPVDIRDRAILMLLALYGLRRGEVAALQLEHLDWDGDKICVVRPKQRIAQRYPLLPSVGEAIVRYLRDVRPQCEHRALFLTIGAPMRPLSAESISHVARARLNQLGLTLSPRGAHCLRHACASHLLSSGFSLKQIGDHLGHRNANSALSYTKVDLTGLRQVAEFDLGGLL
>1029
MLEGEEGLTLGALNRATQAWVEREYHRARHSEIGTTPLACYLEGHSVARECPSVTELSRAFRIEVRRRQRRSDGTVSLEGKRFEIPARYRTLPEVTLRYARWDLTQVDLVEPRTGTVLCPIHPLDKTAHADGARRTLNPTPDLSPLPATGMAPLMRQLLAEYAATGVPARYLPKE
>1030
MDFALQLLSMWLKERKIQNQSEHTITAYERDVRSFLEFCELKKVDLRNVEASDLREYLAQRVEQDQLSSSSMQRHLTSIRQFMKWAEQGKYLEINPTDDFKLKRQPRPLPGMIDIETVNQILDQPMPEKPIDQQLWLRDKAMLELLYSSGLRLAELQGLTIKDIDFNRQLVRITGKGNKTRIVPFGKKAKESLLNWLKIYNIWKGHFDQNASVFISQRGGALTPRQIEKRVKLQAQRAGVNVDLHPHLLRHCFASHMLSSSGDLRSVQEMLGHSNLSTTQIYTHIDFDHLAQVYDQAHPRATKH
>1031
MEAPRQPRLLDQVRERCRVRHYSLRTEQAYTHWIRRYILFHGKRHPLDMGAPQVEAFLTHLAVQEDVAPSTQNQALAGILFLYRDVLGIELPWLDGVTRAKKPPRLPVVLNRDEVRALLAQLDGMYWLLASLMYGSGLRLMEALRLRVKDVDLERREVTVREGKGGKDRRTMLPGTLVEPLTRQREKVAAIHALDRDNNLAAVYLPHALSRKYPNAGKELAWQFLFPASQPGIDPRSGIRRRHHLHESAVQRAIKGAVRAAGILKPASSHTLRHSFATHLLEDGYDIRTVQELLGHSDVRTTQIYTHVLNRGGLAVRSPLDGG
>1032
MDAPSVSRPPAVRQPPRLLESMRERIRVLHYSIRTEQAYVDWARRFILFHDKRHPREMGAPEVTAFLTHLAVERNVSASTQNQAKAAILFLYKEVLQQDLPWLDEIVSARKARRLPVVLTQREVRELLMHLQGTQWLVASLLYGTGMRILEALRLRVKDVEFERRELIVREGKGNKDRVTVLPENLITPLREQMERARALHRKDLDAGLGAVWLPDALAVKYANAATAWGWQYVFPSAVRSVDPRSGVQRRHHLLEQSVQKAVALAARRAGIDKPCTPHVLRHSFATHMLQAGYDIRTVQELLGHKDVSTTMIYTHVLNKGGRGVLSPLDTL
>1033
MDDIPHRLPEKTVKFMDKLREFMRARHMAYRTEKTYCNWIADFIRFHNRTHPSELEQGSIDSYLSHLAVRRCYSINTQKTALNALVFLYEKFLGVPVGELAFTPSTRPRILPVVFSHREALKVLSELSGIYRIIGSLMYGSGLRVMEAVRLRLQDVDFEQQCIMVREAKGMKSRRTLLPKSLIPGLQAQRTFVLSLHAKDLLEGFGEVYLPFALAKKYPNAPKEPGWQYLFPANMRALDPRSQVVRRHHIGEQQVQRQVKKAIVAAAIHKKASCHTFRHCFATNLLRSGADIRNIQELLGHKDLSTTQIYTHVVGIHERGLQSPLDGNLGESINFTGVSGEVKETTMIYGTNQAA
>1034
MDRSPFLKSIKDYMFQRRYAKRTIDSYLVWIRRFIVYSNKRHPAEMGDREVELFLSYLVLERNVAAQTQALALNALSFLYRDIVNRPLSQTLRFVHSHAPRKLPVVLTPDEVRRLLERISPVYFLPAALLYGSGLRLMESVRLRVHDIDFEYCCIRIWNGKGGKHRTVTVAPELLAPLRVQTSVVERYLALDINNPKYGGVWLPSALRRKYTSASKELEWHYLFPSSRLSIDPETGHLASHHICETGLQKAVRKAAGVAAISKTVSAHTLRHSFATHLLQSGTDIRTVQEQLGHADLRTTQIYTHVLQMGGNAVKSPLSGLI
>1035
MTKQPTLLEVVQQKIRVKHYSIRTETQYLQWVKRFVLFHDKKHPREMGGAEVEAFLSHLATHGNVSSSTQNQALSALLFLYREVLGLSLPWMDDVVRAKKPQRLPVVLSKQEVAKILDHMQATHGLIARLLYGTGIRIMECCRLRVQDIDFDRGELLIRNGKGAKDRVTMLPKSLIEPLKAHLVWRKALFHADEAKGKAEVYLPDALERKYVNAATSWAWQYVFCSGSYSVDPRSGRERRHHLDEKLVQRAVKKAVGLAGIDKLATPHTFRHSFATHLLESGYDIRTVQELLGHSDVSTTMIYTHVLNKGGRGVSSPLDTL
>1036
MGTFTKNSDKCVNANGVVGPPNRLLDQLSESIRRKDYSIRTEQAYRGWVRRFVLFHGQRLLFHGKRHAIVHSPML
>1037
MEDMSAVAATDFEKNDELHLKHLKLKGLQPKTIEAYSRAIRRVGDYFDHQIGDLSEADLVDYFTDLRETHSWSSVKLDLYGLKFHYEHVLKKPWVAPSLIKPPRSQRLPDIVTVEETERIFLATQVLSYRVFFFTLYSLGLRLGEGLRLTVGDIDGACERVHIRDAKGNKDRLVPLPTATHQLLRRFWQRHRNPVLLFPNRHGGLAGARAARTPLDRGGVQKALRAVVESCGVKKHISPHSLRHAYATHLVEAGVELTEVQDILGHHSILTTVRYTHLTDRSRHHAIDRINALMDRYRLAEGTPR
>1038
MGTFTKNSDNCVNANGVVRPPKRLLDQLSESIRLKHYSIRTEQAYRGWVRRFILFHGKRHPQEMGAREVETFLTHLAVEGRVSASTQNQAKSALLFLYKEVLRTDLPWLDDVESAKSGKRLPVVLTPEEVQRLLGPIEGTTGLILRLLYGTGMRIMECLRLRVKDVDFARREILVREGKGFKDRVTMLPEKLMAPLGEHLARVKALHAADLSAGFGDVYLPWALERKYPNAAREWAWQYVFVAARRPVDPRSGAVRRHHVEAQSIQRAMHQALRVAGVSKPATPHTLRHSFATSLLETGYDIRTVQELLVGHSDVSTTMIYTHVLKRGGHGVRSPLDMLG
>1039
MAKSPFLEQVRQAIRVRHFSIRTEQAYVAWIKRFILFHQRRHPLEMGEREVSEFLTYLACQKHVAASTQNQALNALVFLYREVLERPLGDLANVVRAKKPQRLPVVLSREEVSRLLGELEGEQWLMASLLYGSGLRLMECMRLRVKDIDFERQAIGVREGKGRKDRVTLLPEPLIVPLKRHLATVKTWHERDLAQGFGAVYLPYALERKYPQANKEWGWQYVFPAPKRSVDPRTKLVRRHHYYEKTLQAAIRKAVRRARIEKPASCHTLRHSFATHLLESGYDIRTVQELLGHQDIRTTQIYTHVLKRGGNAVISPLAMLS
>1040
MNINTPWPKLLDQVRDLIRTKNYSIRTENQYLQWIRRFILFHGKRHPLDMGAPKGYA
>1041
MKSQFLLSVKEHMLTRHYANKTIESYLFWIKRFITFHQLAHPSTLAEDDVVQFLSYLAVKEKVAVKTQALALNSISFLYRDYFKTPLSLDMRFQKSLTEKKLPVVLTREEIRRFVQHIDPRYKLHIQLLYGSGLRVMECLRLRVQDIDYDYGAVRVWQGKGGKNRTVTLAKELHEPLKAQVNLARDYYFKDRHMPGYAGVYISEGLRRKYPKAELDFNWHFLFPSTKLSTDRDTGELRRHHINESAIQRAVKRAATDACIEKTVTCHTLRHSFATHLLESGADIRTVQEQLGHTDVKTTQIYTHVIERGAGGVLSPLSSL
>1042
MAINKLTNTQIKNAAKSDKEYSLSDGGNLYLRIRKNGSKNWLFIYTDFSTKKRKKMGLGSYPNMTLDEVRKVAKELRKQMTKGIDPKLFREKQKLDRLVESQLTFKAIAEKMLLKEEIQETTNREKLIVEERERARIKGTVFGQDEIDRITNKVRSSHRKRLFLKRNLYPKLGNLPLTYITAAGVISVIEPMQAKGQLENVKRACCIANQVMKFAVNSNIIKSNCLADIKDNFAKSKVTHMLKVPPNELGEVMAIMSNNQMKPVTRCAFEMQMHTMARADELAAMRWCDINVKNKLWTIPAFYTKGKREHLVPLNDYTLGILEFIRPISGEHIHVFPSDKPNTKFPHISPYAVNSSLNLTSLKGRLVSHGFRGIASTYLNEHKQFREDAIEMCLAHLDKNTTRASYNSALYLDERYEILQFWSDYIVESTGNYYSIAGQYQAENKQSA
>1043
MAIKQKITNTSIKSFKVDDKRLNDTEISGFHARISPKGIIKYYFYYRLNGKQRNYLLGAATSLTPAQARDLAKEKAGLVAGGQDVQETRFEAKREALRKTLTLERFLDEHYESYLQALNPKTAKQSFMCIKSSFKHLAHKPMSEITAWDVQQWVSEKRKLGRASSTISYAYNRLKAAFNRAVEWDFIDSHTLSSVKIVKEDDQRIRYLSTAEETALLDSLKVRDIRLRENQKQAHRQEVPKLRYADYLEPLIVMAINTGMRKGEMLSLCWEHINFENRYLTITSANAKSKKRRTIPLNDTVFSMLNDWKAQNYSEESGLVFTSNGKPIDTYQYQWEQLLKDANIQNFRFHDLCHHFASKLVMAAVDLNTVRELLGHADLKMTLRYAHLAPEHKASAVNLIG
>1044
MSNIMASPYKHPQTGVYYFRMAVPKKLVPIIGKTVFKKSLQTKNLSEAKPRFTECLSDAQKQIAVAQLKLSNSSNVVLNVRDCAIIAERWYEHVKNEVDTSGNYDLFLKRDVDAEGSVHEFGLSDTLSLYGSEVDTATPEQLQELADELKEFIVAQLDREGLVVSSHSESFRQLAVAFYHYIHRIEALCRARYNRDYGYEAISNPIADKPLSVNPSANKRQPKRQKASQYSISNVFKRYHQSEILKDKDAKALYEAGLQIERLIEVIGDLDVTEVTRAHIVEFRDTLLQLPKSKIASIRNRPLLEQIELVKIQGLETLSATTVKNCLRKTSVVFSYAIELGIIDSNPHVGVRVATAEKKTEASEGKGYTDSEILRLFQADVFNDANARKPYGMACYWVPLLCRYTGARLEEMSQLHKSDVSQSDSGIHYLNIRRGEGQSVKNNSSLRHVPIPAHLIELGFLDYVAESGGFLFPELKENKYGKKSAALSKWWGQTVRSLGIHTTQPAHAFRHTFKTALRRLGIADTVSDAITGHTPAGVGGSYGTVELETKKEAIDRLPRLALSRLW
>1045
MVNETTPPAPTPPKLLDQVRDKIRVKHYSIRTETQYVQWIKRFILFHGKRHPKDMGAAEVEAFLTHLAVEGNVSASTQNQALSALLFLYREVLGMELPWLDDVVRAKKPQRLPSVLNREEVSLVLERMEGTYGLMARLLYGTGMRLMECCRLRVKDIDFRQREILIRDGKGAKDRVTMLPETLIKPLQEYLLKRRRLFEDDLSKGMTEVYLPDALARKYPNAAQEWIWQYVFPSGSYSVDPRSGRERRHHIDEKLLQRAMKKAVTASGITKFATPHTLRHSFATHLLEGGYDIRTVQELLGHSDVSTTMIYTHVLNKGGRGVTSPLDKMH
>1046
MKTVHFPRWAEVLEGAELSASVRASYRVTIRWYLSWCAGQGVGCSNQSAHNFVAWAEVEKNASEWAVGRWKEALRWFFVAGRAQVDGYGREQGQEFSADGASERIVRDEAGDTRDAQAEVRMDPQTDDEVKILAYMRRTGKALRTERSYIAHYRDFVRRSGLADGSLMSGAMVKDYLNYLAMERKVASSTQKVALNALVYIARDVFEMDLGDIGDFVRAQNRQRIPVVMSKEETRLFFAELKGESRLMAQVQYAAGLRVSELCRLRIQDLDLKRNQIMVRCGKGGKDRVAPLSEKLVEALEVHLRWVRTGFEEDLARSDLDGVYLPDALKRKHSNAGRDWRWQWVWPSREISTDPRGGARRRHHVLPRGYQRVVSMAGKRAGLNKRITSHTLRHSFATHLLEDGVDIRTVQDLLGHQQVETTQVYLHVMQKPGAGVRSPLDSL
>1047
MTETIERNATLATAVQQPRLMDRVRASLRVAHYALSTERTYCHWIKRFIFFHNKRHPIEMGAPEVEAFLSHLATAENVSANTQNQAMHAVLYLYKHVLGIDLPWLDGITRARESKRLPVVMTQRETQALLRHVHGTSGTIIKLLYGTGMRLLEGLRLRVKDIDLERREIIIREGKGNKDRVTMLPASLVDELRDHLQARRVIHDRDLSTGHADVELPHAIERKYPQAGRQWAWQYVFAAKSYSTDPRTGIYRRHHVGEWVIQRGVRAAARAAGIPKLVHPHTLRHSFASHLLENGSDIRTVQELLGHADVKTTMIYTHVLNRGGKGVTSPLDRLA
>1048
MTSNFQQIRVFPSESRLSFASLTSRCYTLNHAIAHLSARDLLQRLLQRGSMASIIKVGTRWRAQVRRAGAKSSSKTFATKAAAEAWARKVEGQIDTGEYQAASGITVAQVIAAYRDLRERSGRPVADTANEHYQLRTLSDRLGTRRAEQMEVAHLVEFCQARRSEGAGPYTINMDVSKLGTVLRHTAAVLNFRAPDVVGMARPVLHHLGLIGGGGRRERRPTADELAGIFEYCAERAAVSPVFAALPDIIRLAIQVGLRRGEIFRLAWADLDAAKRLILVRDRKDPRKKEGNDQWVPLVGDALAIIQRQPRDDARVFPHHPQTVSKYFLEACRAKAIPDLHFHDMRHEAASALIEAGWSPHEARVVTGHKRSEHLDRYVNLDPSALALKPTTRPATESGAGRGTRRRPARGKGASSRDG
>1049
MITPASFAALLERFFTQRLMQQRQASPHTISSYRDTFRQFLKFVQQRLHKSPSRLSLEEIDAPLIVAFLDDLEKCRRVSIRSRNLRLTAIHSFFRYVAFEAPEHSAQIQRVLAIPSKRFTRNLVSFLARAEVDALLAAPDQHTWSGRRDHAFLLVAVQTGLRLSEMTGLKRDDLILGAGAHVRVVGKGRKERCTPLAKSTLTVLKAWLREPQRGEGDVLFPSAKGERLSVHGVQYLLNKHRLAASEACPSLTQKRITVHRLRHTMAMDLLQAGVDRSVIALWLGHESVETTQIYLDANLEMKEQALAKTAPPHGTPGRYKPGDQLLNFLNSL
>1050
MNTLRQAVQEYLSLRRALGFKLREAGKALHDFVTFMERRRADYVTHELALAWAQQPSNVQPAHWAQRLSFVRGFARHHSATDPRTQIPPPGLLPFQPKRARPYLYSDEEIRRLLGAALTMPCRYERGALRPWTFHALFGLLSVSGLRLGEARNLQLQDVDLEAAALTIRGAKFGKSRLVPLHGSTCEVLADYIARRNRHWEARPVSSYLFVSSSGNRLDGGDIHRTFYALSRQIGLRGVSDSHGPRLHDMRHAFATNTLVRWYQCDQDPQRQLPILSAYLGHVHVEDTQWYLSSSPELMREAMRRLERRWEDRP
>1051
MTYFIHEQVVLSRPPEGPLAAHLASFANFVGEQGYSVFSLRRHVRIAAGFSRWLGQSGIQVDSICSAHAVEYLRDRARYLRPGRGDTAVLQHLITFLRREGVIPQEKVEPTRLTAVEHCVQDYAQYLCEARGLATATIINYVPFVREFLKQQFGEEGATLSRLNASDVVRFVQGQVPRLHLKRAKLMTTALRSFLRYARYRGDVTRDLAAAVPVVANWSMTSIPRAIAAEEVRQLLGSIDRDQPTGRRDYAILLLLARLGLRSGEVAFLELDDIDWNAGQLHVRGKGGQRNEFPLPVEVGEAIVAYLHSGRPRSASRRVFLRTRAPNRGFQGACGVCSLVRHAIERAGIHAPTRGAHQFRHGLATEMLRQGASLGEIGELLGHRHPQTTKIYTKVDLEALRTLALPWPGGAR
>1052
MRNTATPKPPSFAALVQQFFTEYLVAQRAVSPRTVACYRDALMLFLDFAAQKLGKTPTALQLADLQPDMILAFLDHLEHERHNAIRTRNLRLTAMRAFLKFAGRRDVASLYVVERALAVPMKRFERPMVGFLTREEMVAVLGQPGATWSSQRDHLLFALLYNTGARVSEIIGVRVIDVVLDSAACVHLRGKGRKQRSVPLWKTTVQEIRAWLRLNPTRRGEAALLPNRDGQAMSRSNVAQRLKLAVARASEEEPSLLKKHVSPHVLRHYLPFLTMSRCAARSRSFKYLQQLRER
>1053
MSSAISVQTHVEHYLAERRGLGFALSTPGYALHSFARHVEAVGHHGPLTVEVMADWARRDSHASTDPSTWARRLKCLRSFTRWLQQFEPRTEVPDDAIFGRLPQRQAPHIYSEGEIVALLAAARRLGAAPGLRGLVYETLFGLLASTGLRVSEAVALSDTDVDLKYGMLTIVRTKFAKSRYVPMHPSTVEALRRYRWMRDLVIESARADAPFFVVTRGQRRGSPLTRNEVERVFAGLRKQLAWNNRGTHHAPRIHDLRHTFVVRRIVQWQAQGVDIDQAMLSLSTYVGHAMVTNTYWYLSAVPELMSLAAGCFESFMSQAEVPDA
>1054
MGNTRSPRPACIDWLAEGPLAPHVDAFKQYLTDRGYAKTTFVNCVGSVAHFAQWMHDGRLPVSQINEAAIAEFLDDHLPRCRCTGAVHRDRRNLSAALAHLLAVLRAEGVVAPPTMRTTPVDEELRRYDEHMDHIRGLAPKTRSSALRIVRRLLVTRFGEDEIDVAAVRPDHVRRFFAQQAKLYSKPANAGTVVAALRGYFRYRASLGDAVHGLIGAVSYPANWQLASLPKTLTTEEVEQLVGSLGQAGRSLRRADAIVRCALDLGLRSGEVARLSLDDIDWRAGTITVRHTKGRHDDVLPLPVTTGAAIAAYLKHERPKTHNRAIFVRHVAPRDQPAGPDLVRKTIRQAFKRAGLPYTRSHLLRHTMANRLLAGGASLKEVADVLRHRSLNTTLIYAKLDSRKLAEVALPWPGSAV
>1055
MYSKRYAKSTIEAYLFWIAAYIRFNNMQHPSSMGDTQVELYLNHLVNSQNVAQGTQAQALNALSFLYKEIIKSPLSLSLDFVKSERPRKLPIVLTQTEVSALFKHCITKHYLACALLYGSGMRLMEVLRLRIQDIDFDYNCVRIWDGKGGKNRVVTLAGELIPQIRTQIQLVDNYLQLDLNNPLFCGVYMPHLLRKKYPNHNKQLGWQYLFPSYKLSIDPESKQLRRHHIDEKQLQRAVKKAAFNAHINKHVTPHTLRHSFATHLLQSGADIRTVQTQLGHSDIRTTQIYTHVLQQGANGVISPFSRL
>1056
MKNQFILSVQDHMRTRHYATKTIQAYISWIKQYIYFHRMAHPSTLNEKHVEEFLTHLAVEQKVAAKTQALALNSVLFLYREYFRTPLNNEIKFQKSLLDRKLPVVLTKPELRAFIQHIDPRYKLHIMLLYGSGLRVMECVRLRIQDVDYHYGALRVWQGKGGKNRTVTLAKELYPLLKEQEALALRYYQKDRITAGYAGVWLSSSLQRKYQGAEMDFNWHYLFPSDRLSRDPESDLLRRHHINEQALQRAVKRAAKDAGITKSISCHTLRHSFATHLLESGADIRTVQEQLGHSDVKTTQIYTHVLERGAGGVLSPLSKL
>1057
MAIKQKITASSIKNLTIADKRLNDTEISGFHARISPKGVIKYYLYYRIHGKQRNFLLGSANALTPAQARDLAKEKAGQVAAGEDVQVTRHEAKKREQRNSLTLSKFLEEHYSAYLMSINEKTAQKSLMCIQSNFKHLSTKPLVEITAWDIQQWVAERSKAGRAPATISYAYNRLRAVFNRAVEWGFIDSHSLDNVKIPRIDNKRIRYLSVSEEAALLESLKARDARLKDEALQRYGKRAQRLVSQRYVDFLEPLIVLALNTGMRKGEMLSLKWSHINMEDRYLTIRSENAKSKNKRTIPLNNTVYTMLQAWHEQNPDTELVFERNGKPLDSYQYQWESLLKDAGIENFRFHDLRHHFASKLVMKEADLNVVRELLGHADLKMTLRYAHLAPEHKASAVNLIG
>1058
MTAVRLLDQVRARIRYKHYSLGTEQQYVYWVRTFLRFHGVRHPREMGATEVEQFLSWLATDRKVAVSTHKQALSALLFLYRNVLGVDLPWLSEFERPKTPVRLPSVLSGEEVSALLDAMEGSNADLARLVYGTGMRLREALRLRVKDVDFQRRLIVVREGKGNKDRIVMLPHRCSNALREQLHRAYLLWAQDRADGTPGGRCPSPSRTNTRVQRNPGHGSGSGRRRRSRSIRARACPGGITCTKSACSVRCAMQ
>1059
MKRAGIARHVTVHTLRHSVATHLLEGGYDIRTVQELLGHADVSTTMIYTHVLNKGGRGVVSPIDRL
>1060
MLEDGDHIRTVQELLGHTDLATTMMCTHVLNRGGRGVQSPAESLPA
>1061
MNTSEQQRFDFLYEQHLTNLTLQGKRPATIDAYSRAVRRIAAFFDCCPDNLTTDDLKRYFASLIDSHSWSTVKLDRNGLQFFYRYVLNHSWEWLNIVKPPQVQRLPDILTPCEVAIVISLTRQLRYQVCFLTLYSMGLRLGEAISLRVGDIDSQIMQVHIRNAKGGKDRLVPLPKRTLQALRYYWKTHHHPRYLFPGKDSQPDSLIDKGGIQKALKRVIGECNIHKSISPHNLRHSYATHLLEQGLDLRSVQSLLGHNSLNTTARYTRLTQITRKNTVEAINQLADGLALSWECGA
>1062
MQKSPFLAYIQEYMLGRHYALRTTQAYIYWIHQYILYHNKKHPRNLTSRHVEDFLTHLVVDRKSAQKTQSLALNAIVFLYKEIIQEPIELDMQFRRSDKSRKLPTVMTPEEISRFFNHCSPNFKLPYQLMYGSGLRLMECLRLRMQDIDYDYKSVRVWQGKGGKNRIVTIAPELFPSIKLQQQKSAEYYQQDIHDKAFSGVYLPDSLAKKYPSAERSLNWQFLFPSARLAPDLRTGELRRHHIHPTALQKHIKVASQKADIEKNISCHTLRHSFATHLLQSGADIRTVQEQLGHTDLKTTQIYTHIIDRGANGVISPLSKIFVK
>1063
MDRVRTVCRRRHFSPRNEEAYVHWIRRFIFFHQKRHPDLMGSSEVELFLNYLARDRQVSASTQTIALNAIVFLYNDVLEKPLGLMTGLKRVQRQHRVPVVLTADEVKATFEVMSGTCQLMAQLLYGAGLRVSECIGLRVKDIDFGAKTLTVRDGKGGKDRTTLLPSQLIERLQKHLVMVAQLHSADIAKGGGYAAMPNALYRKYPAASRSIAWQFVFPSKVLRPWQNEFQLARWHMSDTTIQRAFKSALNLAGVRKHASVHTLRHSFATHLLSAGTDIRTIQLLLGHRSLQTTMIYTHVIQATKMVTSPFDRL
>1064
MIPITTLRSFASQIGSLLSGDASSSTDDRQNAAGQRKDLDITKSQEAQLSEELGNVVRVPSTDGTGVSQAPAIDAIRKDALMAGEQPSVALQRQPVTAVSASPRSDADGIRMQLMEAVRQARAAIKDCKPMHPSTAADYARKTKHLTRKIKALAKTWPLQGADQAAQIMKAALGEYAGKSNSFFAQRRAMQYWVQQRLANALKTQDQLQKSWSKASSAEQQQSLLEQMHAATLQLSSLRTQFLEAGTFDRMVCQQAFMAYSSQTGSATGSVEETNALQTKQLLVVLNRRLPDWQQAFRLANDKSKGRYRSHALLQSLTGIRPTEFDPQKNQPHGTVGSKQVAPGVVATVCDGSRVRVRVPGGKVGTHSGQVERFFELEMHALPEWFVQELKDAGGGKVFTAKPQALRDHYERVSKKVFAGMTYGKAKKPLHATPYCFRHALATELRTSGWSVDEIAAVLGQRSADTQSHYGFRKGGKRKPKADIQTSIVAGSVTTTSPVQPQKNSWAQVSAEIRNGKTNRSPKL
>1065
MICRLTIATNYLMPSTKSPTLLEDIRRIMRLKHYSLHTERSYCEWIKQFVKFHQLNERSALFENSEAKIETFLSYLATERKVAPATQNQAMNALLFLYKQVLDMPLAKHIEAIRSKTSRHVPVVLSLDEVRQVLPRVEGVAQLAVKLLYGSGLRISEAVRLRVQDLDYDYQQITVRSGKGDKDRITPLSAAMIPLLQNHLEKVKAIHKQDLADGFGAVYLPYALAKNILMPNGNGAGNMCFRPVRYR
>1066
MSSSKPKSQPKLLDQVREAIRVRHYSIRTEQAYLGWIKRFIFFHGKRHPGDMGKAEISAFLTHLAIKGKVAASTQNQALNAILFLYREVLKRDVGWLDEVERAKKPSRLPVVFTPNEVRKVLALLPQGKWVMASLLYGSGLRLMECMRLRVEDADFHYHQITVRDGKGRKDWVTVLPKKLFKPLQVQLKTVKALHQQDLREGCGAVYLPYALEKKYPNANREFGWPYVFPACKRAIDPSSGVVRRHHLSETALQQAVKNAIRKAGINKPGSCHTFRHSFATHLLENGYDIRTIQELLGHKDVNTTMIYTHVLERGGRGVRSPLDDSG
>1067
MNSSQHPEPWNKGKLIGQKSPLKLKDIWAIRFQLQLGKRVRDLALFNLAIDSKLRGCDLVRLRVRDIAHGHQIMSRAIVMQQKTHRPVQFELTEQTRDAVAAWIAKAGLGSEQHLFQSRLKNSPHITTRQYARIVHQWVSAIGLDPAAYGTHTMRRTKATLIYRRTKNLRAVQLLLGHSRLESTVRYLGIEVDDALEISEQTEI
>1068
MSSLLQQFHDEISLRGYSARTRNAYLYAITQLQHYANQPLDNITDEQLTAYFRYLNLERHHSRATLKLQLNGIHFFYEHVLKRDFTIQLSLPKRPHKLPQLLSCQDIAALLYHCQNLKQRAMLALCYGCGLRVSELTHIKVADIDGQRQLLKVCQGKGACDRWVILSPTLLILLRQYWQAYHPVEWLFASTYHDVVYPLHESTFRKALAKAARLASITKPCSPHSLRHAYATHQLQAGMPLHQLQAQLGHHSIKSTERYLHWSPELGHQGCDLLASLGGNAWQPPTI
>1069
MSSLLQQFHDEISLRGYSARTRNAYLYAITQLQHYANQPLDNITDEQLTAYFRYLNLERHHSRATLKLQLNGIHFFYEHVLKRDFTIQLSLPKRPHKLPQLLSCQDIAALLYHCQNLKQRAMLALCYGCGLRVSELTHIKVADIDGQRQLLKVCQGKGACDRWVILSPTLLILLRQYWQAYHPVEWLFASTYHDVVYPLHESTFRKALAKAARLASITKPCSPHSLRHAYATHQLQAGMPLHQLQAQLGHHSIKSTERYLHWSPELGHQGCDLLASLGGMPWQPPTI
>1070
MSLKSPFLSGLQQEMRMRGYSIRTEKTYLYWIKAFINFHGKRHPETMGTEEVAQFLTFLANQRNVAINTQKIALNALAYLYQKHLHHELGDLGFCYATKQRYLPTVLSPSEISLILNELDGRDRLIIELLYGSGLRVSECLRLRIQDIDIESASLTVRDGKGHKDRQTILSHRCAEKLTTYIEKAIKIQQDDNQQGIGPSLPNALERKYPNAFRQHGWMFIFPSTSTCINPYTGTLCRHHLHQSVIRKALGNAVRNIQMNKRVTCHTFRHSFATHLLQAGRDIRSVQELLGHNDVSTTQIYTHVLGQHFAGTTSPLDTL
>1071
MSSLLQQFHDEISLRGYSARTRNAYLYAITQLQHYANQPLDNITDEQLTAYFRYLNLEWHHSRATLKLQLNGIHFFYEHVLKRDFTIQLSLPKRPHKLPQLLSCQDIAALLYHCQNLKQRAMLALCYGCGLRVSELTHIKVADIDGQRQLLKVCQGKGACDRWVILSPTLLILLRQYWQAYHPVEWLFASTYHDVVYPLHESTFRKALAKAARLASITKPCSPHSLRHAYATHQLQAGMPLHQLQAQLGHHSIKSTERYLHWSPELGHQGCDLLASLGGMPWQPPTI
>1072
MSAKKKLLDIVREKIRFMHYSISTEKTYIHWIKHYILFHNKKHPIDMAKKEIEEFLTFLAVKKQVSPTTQNQAFSAILFLYKEVLGLDTVEWNIQALRAQERKHIPVVLTKEEVQKVLQNLTGIYKLVTTLMYGCGLRMSEVLNIRIKDIDFGFNKLYIWDSKSLKDKTIPLPLKLKEELLVQVQRVQDIHVKDLEDGYGSVYLPFAYEKKYPNAKYETKWQFLFPMRNISKDPRSNLKRRHHIHPQTLGRNIKIASKKANLNKRVTSHIFRHSYATHLLQTGIDLRSIQELLGHKSVETTMIYTHHTFALATVVSAFSARHVVSEMNKAKLISPLDF
>1073
MNTTMPQDPSFNKLYQKHLKCLKLGGLQPKTIDAYARALRRIGHYFDGNVCDLSSDQLLDYFTELLDTHSWSAVKLDLYGLKFFYSEVLRKPWENILLIKPPKASRIPDILSVEQAGRLFAATSTLSYKVFFFTCYSMGLRLGEGIRLTVDDIDTGNMRVHIRDAKGNKDRLVPLPDKTLQVLREFWAVHRHPCFLFPSRKRGLKNAHLVDLPLDRGGIQSAMQSVVRHLGLRRISCYSLRHSYATHMLEAGVDLLELQQILGHVSILTTARYTHLTATTANNTRVVVNSIVNSFDLTWRGRK
>1074
MSYDGEDAAITGCVTPPGGPRLLDQVRGRLRLKHYSLRTEQAYLYWIRRYVRAWLPRHPAELDGAAVEAFLTGLATRDNVAASTQNQALAALLFLYREVLGIELPWMENVVRAKRPRRLPVVLSRAQVVRLLERLSGREALMAGLLYGSGLRLMECARLRVKDVDLERNELTIRDGKGGKDRMTVLPGALREALLRQLAEVRLLHARDLACGLGRVHLPHALARKYPNAAAEPGWQYVFPATRISVDPRDGVRRRHHIDEKVLQSAVRRAAREAGFDKPVTPHTLRHCFATHLLESGADIRTVQELLGHKDVATTQIYTHVLNRGALGVLSPLDR
>1075
MSVRPHPTKSKSEPGKWWVIDIGRGNQRERITFNGSYEEAWRYERSIRQQPDHLVEGSAPKIKDVVTLFLEWYRTENSINTVNDMRFCLDNHIIPWFGNFQPKQLTIALFNKFKADLLERGLAPVTINKNMSYLSSLLKWASEHGYCQPLAFTIPRFSKKKTTAEPVQPLTRRQLDALYECLDPEYRLLFLLMADHGLRKEEALNLQVEDIDEARKTIRVYGKGSKYRIVPFLSVRFEEELNKVLSERLEGFLVVNPATGKPYYSIRKVLTRAAKKAGLSRQVYHHLLRHTFGSLAAEAGMNPYALQRIMGHSNIETTNKIYTHVGLDFVGEEARKIREQGVGQ
>1076
MESNLDFALQLLSMWLKERKIQNQSEHTITAYERDVKSFLEFCELKKVDLRNVEASDLREYLAQRVEQDQLSSSSMQRHLTSIRQFMKWAEQGKYLEINPTDDFKLKRQPRPLPGMIDIETVNQILDQPMPEKPVDQQLWLRDKAMLELLYSSGLRLAELQGLTIKDIDFNRQLVRITGKGNKTRIVPFGKKAKESLLNWLKIYNIWKGHFDQNASVFISQRGGALTPRQIEKRVKLQAQRAGVNVDLHPHLLRHCFASHMLSSSGDLRSVQEMLGHSNLSTTQIYTHIDFDHLAQVYDQAHPRATKH
>1077
MSALHQKIIDTMTLEGLSPLTQKAYLYQIGHQAIQTTFRYLQWIAMMDLKEELSEDLLRPLEATQ
>1078
MKIELVTHKTGEQIPMMLDASGMPVVLPNEFVLSRRSLSTNTLVRNLRELSVLYRWLDKSNCDLSAKLLAQNSFNEAELKGGLVEALRIDQANGRISAVAPNTFNQRLTTIRQFFSWCMDVLTSQLPLSSLDYERLRERKSFLLKTLDGSFMSATPMRKSIRKGLNEAEVDFLLAVLHPDAEQGYGRDSAVKFRNYVSVGLMLFCGLRPGELLSLRVEDVQVGAISAIKVERRPADPLDVRRPRPQIKRNGRVIPIENRQLAFALNEYIVTWREVLESKSQNESDYLILSDEGSPLSQSSITQFFQLLRSQYADHLPENLTAKSLRHTFSSRLERVLRASGMDEQRRREALALLRGDSSLDSQDIYIAQEVEEQAIKSLKRYQAEIMSGRMPE
>1079
MNKILSKPQAVEQSWPEIEKLITREGKEVDISGDTWRLPYSARDNSTLNFTKITNSEIREAFKDHVADRLKRISTHAGYAAYQDVWREVLRHWGSPVSQVDTESHLIGLFETAINRARSRKRLWAMYRPIQWYIWSADNKPECGFSEIYAQELEALELPGNPKGEAVRMEDPESGPLHKSLELPLLINALKSDEGRSLGYLQQRVVVALSIAFGRNPANLTFLRESDFECLVPGGEDPCYIIRMPRIKKRFVNPRDDLLDEYLDPHFGAMIEQLIEISKLVPLSFADRAFVIPEERPLLINRNGNKAAILSKDIDNVFNLTSSDIARLLSAFVKRHNIISPLTGELLHVTPRRLRYTLATGLAAEGISKRELARILDHTDTQHVNVYFEMAGKIVEHLDKATAKGFSKYLSFFKGRLIDNDEDAVNGERDDKHLTFVDEQNPNDQADIGVCGESSVCHLDPPYSCYLCPKFQPYRHADHEHVLECLLAGREERLKKYENARLGIQLDEVIAAVAQVAKLCEKGVHNV
>1080
MRRARQQLADVPIELPANPTRFTDQLRTFIRARNLSYSTEKTYVHWVLRFIRFHHKRHPKDMADKEVDEFLSHLAVSLHCSPATQKVALNALIFLYREFLKLPLSGLGFSRARKPSRIPTVFSHQEAMDIIGRLSGTHQLVVQLIYGTGMRINEVLRLRIKDVDFSMQQIIVRAGKGDKDRVTLLPDRLISPLKQQIDVALAVHRQDLSQGFGDVYMPNALAKKYNAKAPEWQYVFAAAQMSVDPRSENQIRRRHHILDRGVQKAVAHAMQQAKVYKKGNTHTFRHSFATRLLEVGYDIRTIQKLLGHADVKTTEIYTHVVKRGGFGVRSPLDL
>1081
MQLPPVLPLFDSIEFIQYGNSVVNQYITQVSLSDVPDAGLVMEHATDWLFEQKHSENNYKAYRSELTTFLHWCFDVAKMSPTQVLRKDMSRYVDYCLAPPLELIGYFNVPQFKLDKLRDERVPNSLWRPFVGKKQLGQIQPYVLSDNALKTKIAILSSFYSYLISEEFCERNSAQIWLNHSRFAQNKQYQRQTEEEENSLAFTELQWSYVMSTVTQLATESPELHQRSLFLISLIYSCYLRISDVSARVGYSPVMGQFRQNPQTGIWSFHIPLSKGGKKRSVAISKALLDGLVKYRQFLGLPDFPNQGEHHPLFVRHRAAGRGRDAGLVNANLGIRQIREDIQTIINLAADNAQADGFNHDAEQMRKLTAHNIRHTGITHDININRRPLSHVQADAGHESIDTTSKYLHTTQIERHESAFNKPLDHLQGID
>1082
MDDGKPKLLDQLRQQIRVRNYSIRTEAVYAEWAKRYIRFHHYRHPAEMGAAEIEAFLTHLAVKRDVSASTQNQALAALLFLYKEVLKLDLPWLQGVVRAKKPKHLPVVLTRIEVDALLGQLQGDSWIVANLLYGAGLRLLEALRLRVKDVDFTRREIIVRDGKGQKDRVTMLPMRVVEPLRQHLNKVRHVHQGDLADGFGEANLPFALARKYPNAAKEWGWQFVFPSVNRSQDPRGHGIYRHHLHEKTIQRAVREAAQRAGLIKHATPHSLRHSFATHLLEAGQDIRTVQELLGHSDVKTTMIYTHVLNRGGLAVLSPLDR
>1083
MPKSMFLNMIKDEMYQLRYSKRSIEAYLKWISSYIHFHQKKHPNLMHDKEVEAFLSHLVLELDVAASTQKSALNALVFLYRDIIRQPLNFKLSFIKSTRQQKLPIVLTTDEVRNLLAVVNAQNKLAVSILYASGLRLMECMRLRVQDIDFDFKSIRVWHGKGGKHRVVTLADELIPTLQQQITVVKQYLDADLLNPEYSGVYLPHRLRLKFKNANRSIQWQYVFASRQLSKDPEDQSLRRHHIDGSTVQKAIRHAAKKASIPKTVTPHTLRHSFATHLLQSGADIRTVQDQLGHSDLRTTQIYTHILQRGGNSVVSPLSRL
>1084
MKSMFMQMVVQHMRNRRYAKRSIQLYSGWIVSYIRFHNTRHPAEMGDKEVELFLSHLVNKKNVAPATQASALNALAFLYRDILEKPLSLSLDFVTSRRQAKLPVVLTQDEVVALFAQLPAHLKLPISLLYGSGLRLMEAVRLRVKDIDFDYNAIRIWDGKGGKHRVVTLASELKPGLNRQISVVESYLIADLDNPSYQGVYLPHRLRVKYQNAPKELGWHYLFPSARLSVDPENGKTRRHHIDESSIQKAIRITASACGLKKKVTPHTLRHSFATHLLQSGADIRTVQTQLGHSDVKTTQIYTHVLQQGAQGVVSPLSRVLK
>1085
MKNSWHNFTDYLNELPISEKAKPFYVSWVKKALSWHNKAQKKSELSPISENNRKRFIKFLETRYEPWQVAQAEEAIKLYNYFISSVQTSSPEKPDQAAWSYIKEEACRLMRLRHLSYRTEKTYLSWIERFQKFTSSKAPARLTAGDFQNFLTHLAVERSVAPSTQNQALNALVFLYKNVLQQDITAAIDAVRAREKRRLPVVLEKEEVEQVLQYMPYPYYLIAGLMYGGGLRLSEALNLRTKDVDFEKRQIIVRAGKGDKDRVTILPEKLVDPLWEHLQKVRQLYEFDREENLPGVHLPEALARKYPNAGKEWAWFWLFPSPKLSVDPRTLTVRRHHLYPTSVQRAFKKALAKAGLEKPANVHSLRHSFATHLLEAGYHIRTVQKLLGHKHVQTTMIYTHLACQKLLKVQSPLDR
>1086
MNNSWQNFTDYLNELPIPEKAKPFYVSWAKRALSWNNNAQKKSEPVPISEKAQKRFLKFLETRYEPWQVAQAEEAIKLYNYFISSVQTSSPEKPDQAAWSYIKEEACRLMRLRHLSYRTEKTYLSWIGRFQKFINSKAPVRLTARDFQDFLTHLAVERRVAPSTQNQALNALVFLYKHVLQQDITAAINAVRARERRRLPVVLEKEEVERVLQHMPYPYHLIGGLMYGGGLRLSEALNLRVKDVNFEKRQIIVRAGKGDKDRVTILPEKLADPLWEHLQKVRHLYEFDREENLPGVHLPEALARKYPNAGKEWAWFWLFPSPKLSVDPRTLTVRRHHLYPTSVQRAFKRALAKAGIEKPANVHSLRHSFATHLLEAGYHIRTVQELLGHKHIQTTMIYTHLARQKLLKVQSPLDRE
>1087
MPDLSRFSHFLKQSNHFSDKDISWICYWVERFCRAFPQWEQNREGAVQNFIQHLSSYKKNYVVTQAQRAVSMYLLFIDTMKGNKKAPVESDQNPWIAYRAQVYRSIQDHIRIKHLALRTEKAYLAWTNRFLDYVERFIKPEWRDEQPRITAHHLRSYLSYLAVQRKISAATQEQAFNALLLLFRVVLHVDVDGLASALRAKRRRRLPVVLTRAEVGQLLSHLQSPYRLMASLMYASGIRLEECLSLRVKDLNFDDETLEVRSGKGGKDRLTLFPKVLHSPMRAYLDDLHLRWERDRKKGAAGVYLPEALALKYPAAQYEWTWYWLFPSKTIFNDERTGTSAYWHMHPSVLQRQIHDAVRSAGINKLASAHTLRHSFATHLLEDGYDIRTIQELLGHSHVETTMIYTHVAVKNKRGVISPIEALARLSP
>1088
MDNNPSTYKEKVRSFWRRYVQKVEKSGIKPPFDRWIVRRAEQYIAAFPDRKLAEQCPADVERYLTEVGQRTEMKDWQFRQIVDAIRILFELAGVEWLEQVDWEQWRASARRLEPSHPTVARDYEAGPASPDVDSSDDSNHSFAEIRKTHSALLDRVVKTIRVRGMTIRTEQTYVHWMMRYIAFSGNRDPTDLDASHIGRFLEYLAVDRRVAASTQNLALNALVFLYREVLGREDLDVGGFARAKRPRRLPTVLTHAEVTALLDQLEGVHQLMGSLLYGTGMRLMECVRLRVQDVDFGYGQILIRNAKGGKDRVAPLPERAQDELRDQLARVKVLHDNDLAEGYGEVYLPDALARKYPNAAKDWQWQYVFPSGRLSQDPRSGSARRHHLHESALQKAVNRAAQAAGITKRVGPHTLRHSFATHVLQAGYDIRTVQELLGHADVSTTMIYTHVLNRGGKGVRSPLDALV
>1089
MTPLRQQMVDAMRQRGFAERTQRSYLWAVRDLARFHRRSPAELGVPELEQYFRHLALERELSGASCRLHRNGIRFLYLKVLQWPAFDVPFVVPKRAQRIPELLTRAEVTRLLDACPNPKHRMLLKIRYACGLRVSEVVALRVRDIDGERGLLRVEQGKGAKDRLVPVSPTLLTELRRYWVLFRRKRPAKYVLPPPRRPPDDSRQSRITGGRDHVGRAAQSAGVGAAGAGLGAQRSVAAGVL
>1090
MSYPGESEGVTGEKTPRLLDQVRARLRLKHYSLRTERAYVGWIRRFILAHGKRHPRDMGVAEVEGFLSTLAVEGKVAAGTQNQALSALLFLYKEVLSIELPWMETVVRAKRPQRVPVVLSRDEVNRLLAMLDGRFGLMASLLYGSGMRLMECVRLRVKDVDFELNQICVRDGKGGKDRHVPLPRRLHEALQAQLERVRLVHQQDLAAGLGAVWLPHALARKYPSAPREPGWQYVFPSDQLSRDPRDGERRRHHVDEAGLQRAVRNARLKAGIVKPATCHTLRHSFATHLLEAGQDIFCMPIKSCRDGALTVLSSYSCQNYMSIPPCLCASSVRIQTDL
>1091
MLEQVRRRLRAKHYSLRTEQAYVGWIRRFILANGKRHPRQLGAAEVETFLSALANEHAVAAGTQNQALAALLFLYREVLGDELPWLENLTRAKRPQRLPVVLSVEETRTLLACMDGRAWLVASLLYGTGMRLMECLRLRVKDVDFTRGEITVRDGKGGKDRRTVLPRSLAEPLQREVERALLLHRRDVAQGHGHAWLPHALERKYPNANREPGWQYVFPSHHLAVDPRSGVQRRHHFGEAVLSRALKTARTRAQLLKPVTAHTFRHSFATHLIEAGYDIRTVQELLGHKDVATT
>1092
MAAIYKLSDTQIKKAEPNDKEYTLSDGGNLYLRVRNNGSKNWLFIYTESNTKKRKKIGLGSYPNLTLAKVRKIAEELREQMANNIDPKIYRDKQKLDGAIVSELTFESVAELMLERDEGKETTTRNKLLEEAQKEAEINGTDFGEEEIKRIMNKVRTSHRKRLFLKRHLYPKLGHIPLSFITTTAVIEVIKPLQAKGQLENVKRACTFVNQVMYFALNRNYINSNCLAYIKHEFVKPKVTHMPAVPPNELAEVMTTMSNHNMKLVTRCAFEMQLHTMTRAFELAAMRWCDIDFKLKLWTVPKFYTKGGREHLVPLNQYTLGLLAFMRPISGDQAYVFPSDKQNTKFPHISPYAVNSSLNLTTLKGRLVSHGFRGIASTYLNESTNFKVDAIEMCLAHLDANSTRASYNSALYLNERYEIHQYWSEFIVESTGKYYSIAGQYRTECRRSA
>1093
MYLVNNLTKTPPQNLNLNTPIPSCIDSYVQIRAQYHKTYIGTLKYRLERISRYFSSFLIKDLTTSPYARDNINSFITHRLSSVKPGTVRKDAAALQAMLNWLRRDIGLQIPDIFKQIRLPKDYGVRQFIPTNEQVQAVVARLPSEELRDICMLLSETACRRNEVLKLRRCDVYLDHRYIQLWNTKNGEDRKVPLSSTAMAILGKRMELTTDRAPTYPVFSSLPEYVSKKFRKAADEEGLHEFVLHSLRHYRLSKLIEAGHDSVLVSKVSGHRDHRVLSRYVKLDAEALAEKLFD
>1094
MRHYSNKTIESYLFWIKRYIVFHQFAHPSKLSEEHVVQFLSHIAVKDKVAVKTQALALCSIAFLYRDFFQTPLSLEMRFQKSLTERKLPVVLTRDEIRRFIQHIDPKYKLQTLLLYGSGLRLMECLRLRIQDIDYDYGAIRVWQGKGGKNRTVTLAKELHSPLKAQVDLARSYYQKDCHMPGYAGVYISEGLQRKYPNAQLDFNWHFLFPSAKLSVDPEMGQLRRHHINESALQRAVKRSAKDAGIEKSVTCHTLRHSFATHLLESGADIRTVQEQLGHSDVKTTQIYTAIHRVNHKIKL
>1095
MKTVENLADFMTYLTTNLGMDAGRSEWSCYWVERFLQNNDLPAPGQRKESLRTFLHAVAQTKPDHVVQYANEALQRWFLFLDVCGGSTNNAGDDDWQRWREYTSGLTQRVREVLRLKHRAYRTEQTYLGWLARFFSFLEAHRGFPGKDQIDVDDLRAWLSWLAAEKQVAAGTQNQALNALLPLYRSVLGLEIQGLDTTLRAKPTRRLPVVFTRPEIAAVFSRLPLPYRLMVQLIYGGGLRLEECLSLRVKDLDFSNAFLTVRCGKGDKDRITLFPEILHEPVRTHLQEQRIVWERDRRNADPGVSVPHGLRRKYPGLSREWGWFWLFPASGFCNDPRSGERVRWHIHPSVLQKQVKIALRAAGIAKHASVHTFRHSFATHLVEDGYDIRIVQDLFGHANLQTTMIYTHVAARNKLGVRSPLQGLL
>1096
METLQNGSRKAEPRTAEERERERISFAGWDEALKGEDWPPDVKARRKYAIIGFLGFCKRQHSAACVLLMKHYLATLEKEGKLAGEAREALRWFVREARKRGAAGGQRRDAAGEAGGDAGGREWSSDRSLPSAGASDLGGPEWEQALVRAVRLAHFQWRTEQTYRQWAWRYVEFIRPRSPQSSVAADVRGFLEHLAVELRVAPATQKQALNAVVFLLREALRVEPGDFSDFQRAMPSRRVPTVLTREEVRRLFAALRGTTRLMAELAYGSGLRLTELLRLRIKDVDTARLQVTVRAGKGDKDRPSVLPESLVAGLRAHVERLRGLWEADRAAGVAGVWLPEGLARKYPGAGEQWVWQWLFPSRELSVDPQTGLRRRHHVLDSAFQKAIKGAGEAAGIDKRVTPHVLRHSFATHLLEAGSDIRTVQELLGHAKVETTQIYTHVMRRPGLGVRSPLDG
>1097
MAVKLKGTIRERGDKFEYVIDVGRHPVTGKRMQETGTRATYADAEQALIEINRNIQLGQNIRSVTLGEFITRYYEEVVKYDVRPPTFHQQMHMVSLIIPKLGDKRIDKISYDDIENLYKKLLDEGRGKATIKNVCMVLRKTFKHAMIKRLIMYDVAKEVKPFAYRPPRMNVWLPEQVNHFLMTMKGTERHAFYSLAFSTGMRIGEITGLYHSDITPQTNEVHVRRALKKLRGVGLVFDDPKTENSIRSIEIHPKLTQLLLEIKPKPGTPVLFTNRVNKPMDPKAVREVFQKDIAASKLPPIRFHDIRHTVATTLLASGIPVHSVAEILGDKVETVLTTYAHVLPKMRTEAAHSIHRSFFEI
>1098
MKKSAFLGSVESFMLTRRYSRRTVDTYLYWIKYFIVFNDKQHPRELGDDHIEKFLTYLAVKRNVSAATQSIALNALVFLKRRFLEQDVGYVGAFKKSTRKKKLPVVLTVNETADLIKQTSGVKKLMISLLYGSGLRRMELVRLRVKDIEFDLSQIHVWDGKGAKNRIVTLAGKLHQPLKLEIERVERLLKLDSKNDDYDGVWMPDALARKYPGQPFELGWQYLFPASKLSVDPRSGKIRRHHFDESGLNKAIKTAAQHAGITKQVTRPYFASFFCHPFVAIRCRYSDSTAATWTCGCKNNRNLYACAETGGARCGQPT
>1099
MTQSPFLKSIADFMMVRNYSRRTIDSYVYWIKYFIVFNGKQHPSQLGDVAIERFLTHLAVNRQVAQSTQAIALNAIVFLKTKFLNQEVGNVSAFSRASRQRKLPVVLTKDEVSALLQTVSGIQKLMLSILYGSGLRRIELVRLRVKDIDFDMYQIQVWNGKGGKHRLVTLAIELLEPLKNQVNRVNQLLLEDKLVKGYSGTSLPNALERKYPNASFQLGWQYVFPSTRLAIDPFSGKLKRHHFDESAVNKLVRQAATKAGIKKQVTTHTLRHSFATHLLQSGADIRTVQQQLGHADVKTTEIYTHVLKQGAHGVKSPLSTL
>1100
MVTDARLKALKIGHTATDSVPGRGSGAILFHRQHSGVVTVTYRYMHEGRRRKHQMGIYKSGGRDAGASLQQLRVEAQKLAQIAREHGDVTIYMAGLAAEKARRQREREHQAEIAARRGTLWEMLEAYVDRLDLDGKASSGKVRSLFRVNVLEQRPELAAKYADEITPEDIKSILDGVLSRRAKGRGIGNKAKAPETSMRSTCDELRRYLRRAFTVAAAMHLTPGKSTRSEQKNFLININPAALIPALSDAGGGATESLTPQELSALLSHIDSLPERHRAICKALIYFGGQRLKQILAVTWDGVGEDTLSLVDAKGQKRWVWEHLVPITPRVKEILAPLWDKPIGPGPFSLTPGKLIHKSTASKAFTDVGRTLSASGKTRKFTWLNIRATVETLLAAHGVNEEVRAWLLSHGRKGVQKKHYDRFAYLPEKREALELWGSYLDELSNKNTVPSKVVLLKKKFTLPSRCA
>1101
MLDQMRERIRLKHYSIRTERVYCEWVKRFIRFHQYRHPQEMGAQEIEAFLTELAVARNVSASTQNQALSALLFLYKEVLSIDLPWLADVVRAKKPQRLPVVLTIEEVRSALAQLESEPWLVYSLLYGTGMRLMEALRLRVKDVDFSRHEILIRDGKGMKDRVTMLPRSLVQPLRRHLAVVKAIHDSEREQGRGDVWLPFALARKYPKAPKEWGWQYVFPASGLSVDPRSGVVRRHHLDEKRIQRAFKRAVRGASIVKPATPHTLRHSFATHLLESGQDIRTVQELLGHSDVKTTMIYTHVLNRGGLSVLSPLER
>1102
MPWCFYTPMCIIGKLRHPDHIIASLMYGSGLRVTEACRLRIKDLYFNQQVITVLDGKGAKDRTTLLPGTFIAELKSHADNICKALKQKDPEFQHPVSLPHALSRKYPNAGLSLEWQWLFSSPSLSSDNLGNITRHHRHITSVQRSVRNAVKQACIGKPAGCHTFRHSFATELLKRGNDIRKVQNLLGHADLRTTQIYTHVLGQGFAGVRSPLG
>1103
MPTTPAAAAAGSPAPRRLLDQLRDALRNCHYSLRTEQAYVHWTKAFIRFHGLRHPATMAGPEVAAFLCHLAAERGLSVSTHRQALSALLFLYGKVLGQSLPWMDEIGRPVPKRRLPVVLSPAEVAAVLDRLDGTHRLLGELLYGTGLRITEALQLRVKDIDFAQRAIVVRAGKGGKDRVVTLPATLEAPLREQLRAVHAVWAEDSAAGHAGVQLPDPLERKVPRAGSSWAWFWVFPQGGHSVDPRSGVVRRHHLVPGTFQRAFARALQAAGIAKTATPHTLRHSFATHLLQSGSDIRTVQELLGHSDVATTMIYTHVLRLGGYAVQSPLDRLAPAR
>1104
MAKSPFLESVRTEIRTKQYSYRTEQSYLYWIRQFILFNDKKHPEVMGNHEIERFLNHLAVNRGVSPCSSPHLNRTPW
>1105
METSSKPRLQEKFRAVMRLHHYSIRTEKSYWYWIRYFIRFHKLRHPLELGATEVNAFLTWLAVERQVAAATQNLALNSLVFLYDKVLQQPLGQVGEVVRAKRSARIPCVLTHEEATALIARLGQPHQLLASLMYGAGLRVVEAARLRIKDVDFDKQIITIHDGKGAKDRTTLLPAPLITQLLERRERMFRAWKQRDSFYHAPVSLPFALRRKYPKAGCSFEWQWLFPSTGLCTDEDGQIVRHHLHVSAIQKAVRHAVRQSNLHKPASCHTFRHSFATELLRRGSDIRTVQTLLGHADIRTTQIYTHVLGQGFAGVVSPLG
>1106
MDQVREVLRYHHYALRTEESYIKWILAFIRFNNKRHPNELGKADIEAFLSDMALNKNYSASSQNLAMNAIVFLYKKVLDMPVAENISAARSKKPVRIPVVLSKGEVVELLKHMRGVRGLMARLMYGGGLRVLEVSRLRVQDIDFANGYLMIRDSKGGNERKTPLAATVVTDLKLQLEKARSLFEKDLAAGEANVYLPGALAKKYPKAASSWEWQYVFPSKNLSVDPRDGEIRRHHLNESGIQKSIREAKQKANINKRVTSHTLRHSFATHLLEAGTNIRVVQKLLGHKDVKTTEIYTHVLQENMDGVISPLERLEGLNE
>1107
MQMVIEHMHNRRYAKRSIELYSKWIISFIRFNNNRHPSEMGDKEVEVFLSHLVNAKNVAPATQASALNALAFLYRDILERPLSCELNFVASRRQAKLPVVLTQEEVVSLFEQIPANLKLPISLLYGSGLRLMEAVRLRVKDIDFDYNAIRIWDGKGGKHRIVTLAAELKPGLTRQIAMVENFLAADLENPKYAGVYLPHRLRLKYKNAPKELGWHYLFPSSRLSVDPESKSVRRHHIDESSIQKAIRNTAKACGIKKKVTPHTLRHSFATHLLQSGADIRTVQTQLGHSDVKTTQIYTHVLQQGAQGVVSPLSRVLK
>1108
MFMQMVIEHMYNRRYAKRSIELYSKWIISFIRFNNNRHPSEMGDKEVEVFLSHLVNAKNVAPATQASALNALAFLYRDILERPLSCELNFVSSRRQAKLPVVLTQEEVVSLFEQIPANLKLPISLLYGSGLRLMEAVRLRVKDIDFDYNAIRIWDGKGGKHRIVTLAAELKPALTRQIAMVENFLAADLENPKYAGVYLPHRLRLKYKNAPRELGWHYLFPSSRLSVDPENKRVRRQHIDESSIQKAIRNTAKACDIKKKVTPHTLRHSFATHLLQSGADIRTVQTQLGHSDVKTTQIYTHVLQQGAQGVVSPLSRVLK
>1109
MKSPFLAELRRAIQLKHYSMRTEHTYLYWANAFIRFHAYKHKEAIGDSEDIRAFLNHLALNRTVSPNTQKTALNALVFMYKQVLKREPGDFSDFHKAKGPKKLPVVLTHMEIAQLFDTLSGPMRLAAGLMYGSGLRVMEVVRLRVQDVDLDRLSVYVRDGKGRKSRITTLSPALVEQLKAQIVKVRGLFMEDKANEQWDGVFLPYALERKYPNAPFELGWQYLFPAERWSQDPRSGKKRRHHIVESVPQRAVKQAVRAAGIVKHATCHSLRHSFATHLLERGADIRTVQSQLGHSDVKTTEIYTHVINRGGQGVISPLENF
>1110
MSNLIKRFKEDLQLAGYAKRSIQSYTSSVLRLQRFYNKPLEDITEEQLRQYWLCCQNEFGWSAATLRISYSGIQHFFTKTLVRSWNIFNDIKWKREQTLPTILSLEEVRKIIYALPTVQSHAFYLTLYSMGLRLREATTLQVKDILSDRGLVHIHGGKGAMDRTVPLPKITLLTLRKYYKTHRNSKWIFPALGRNGGKDAQYAKNHVSDSGVQGVLRSTLKRLKFKKHVHPHVFRHAYATHLLEANIPIRHVQKILGHKTLKSTMIYLHVTTQAQVDSNDKVSKVMQGVLS
>1111
MSNLIKRFKEDLQLAGYAKRSIQSYTSSVLRLHRFYNKPLEDITEEQLRQYWLCCQNEFGWSAATLRISYSGIQHFFTKTLVRSWNIFNDIKWKREQTLPTILSLEEVRKIIYALPTVQSHAFYLTLYSMGLRLREATTLQVKDILSDRGLVHIHGGKGAMDRTVPLPKITLLTLRKYYKTHRNSKWIFPALGRNGGKDAQYAKNHVSDSGVQGVLRSTLKRLKFKKHVHPHVFRHAYATHLLEANIPIRHVQKILGHKTLKSTMIYLHVTTQAQVDSNDKVSKVMQGVLS
>1112
MSNLIKRFKEDLQLAGYAKRSIQSYTSSVLRLHRFYNKPLEDITEEQLRQYWLCCQNEFGWSAATLRISYSGIQHFFTKTLVRSWNIFNDIKWKREQTLPTILSLEEVRKIIYALPTVQSHAFYLTLYSMGLRLREATTLQVKDILSDRGLVHIHGGKGAMDRTVPLPKITLLTLRKYYKTHRNSKWIFPALGRNGGKDAQYAKNHVSDSGVQGVLRSTLKRLKFKKHVHPHIFRHAYATHLLEANIPIRHVQKILGHKTLKSTMIYLHVTTQAQVDSNDKVSKVMQGVLS
>1113
MNTAEQERFDRLFDANLQAMQLHGLRDKTIDSYSRTLRRVAGHFGRCPDDLSPDELKSYFAALLEQYSWSTIKVDLCSLQFFHRYVLDREMEWIKIIRPPRVRTLPDIPTREEVHALINTVRKLRYRIFLLAVYSLGLRISEGLGLEVADIDGSQRRVHLRDAKGGKDRYVPIPDLTLQSLRRFWTTHRHPRLLFPSPAGSQFIVRMASAPMDASGVQAALKAARKECGIEKRLTVHSLRHAYATHLLEQGMDLRLIQSLLGHSNSNTTARYAHITHVVRDHTSDRIETLLSGFQLRWRKADASPLPSGGALSG
>1114
MNTAEQERFDRLFDANLQAMQLHGLRDKTIDSYSRTLRRVAGHFGRCPDDLSPDELKSYFAALLEQYSWSTIKVDLCSLQFFHRYVLDREMEWIKIIRPPRVRTLPDIPTREEVHALINTVRKLRYRIFLLAVYSLGLRISEGLGLEVADIDGSQRRVHLRDAKGGKDRYVPIPDLTLQSLRRFWTTHRHPRLLFPSPAGSQFIVRMASAPMDASGVQAALKAARKECGIEKRLTVHSLRHAYATHLLEQGMDLRLIQSLLGHSNSNTTARYAHITHVVRDHTSDRIETLLSGFQLRWEEG
>1115
MADASRAPGLIQRYREELQVRHYARRTVNTYEQWLRRFLRFHGRRHPREMGSAEVNAFLSHLAVELQVSASTQNQALAALLFLYRELLERDLELEGVVRARTRRRLPVVLSEAEVRAVRQRLEGESALAVGLLYGSGLRLMEALRLRVKDVDVQRRELTVRDGKGGKDRLTLLPQSLVPGLQEHLLKVRQLHRGDLAAGWGRVVMPYALARKYPRADREWAWQWVFPQQNRWHDRASGTQGRHHLDPSVVQKAVRRAVAEAGVTKAASCHTFRHSFATHLLERGQDIRTIQELLGHKDVSTTMIYTHVLNRGPLGVCSPADNL
>1116
MTPLRQQMIDAMRQRGFAERTQRSYLWAVRDLARFHRRSPAELGVPELEHYFRHLALERGLSGATCRLHRNGIRFLYLKVLQWSAFDVPFVVPKRAQRIPELLTRQEVVRILDACANPKHRMLLKICYACGLRVSEVVALRVRDIDGERGLLRVEQGKGAKDRLVPVSPTLLTELRRYWVLFRPTEWLFPAGRDRCTPLSISSAQRVFSRAKATAGIAKIGGIHGLRHAYATHQLEAGLPVHRLQRVLGHGHLQSTLRYLHWVPERRPEAGGPVDLVAGLAVRHG
>1117
MLKQMTISEVITLWKTDKKQYVKKSSFSAYVLLIENHILPEFGNECQLSESRVQDFIFRKLDQGLSQKTVKDMLIVLKMILKFGVKNQWLRDSPLDIRFPTEREKQHIEVLSKSQQKKIMQHIQQHFTFRNLGIYICLSTGLRIGEVCALSWEDVDTDMGIIRVSKSIQRIYTIENEIRKTELILDTPKTKNSIREIPISRDLLRLLKPIKKIMNPAFFVLTNEQKPTEPRTYRSYYQKFMEELNMTGLKFHGLRHSFATRCIESNCDYKTVSVLLGHSNISTTLNLYVHPNMEQKKKAIDKMAMALK
>1118
MRMAMVSTEREDAYIPIDTNRIVGRSKLLGDLRDLIRRKHYSIRTEQAYLQWAKRFILFHGKRHPSAMGEAELVAFLNHLAVQRNVAASTQNQALNALVFLYKQLLGREDLALDNIQPAKRPERLPTVFDRGEVERHFAQMDGTPKLVAALLYGAGLRLLEGLRLRIQDIEFARSQIMVRNGKGAKDRVTLLPPGLAQPLREQMAVARQRHQEDLAAGLGEVYLPHALERKYPNAARQWAWQYVFPANSTAINPRSGKTPRHHLGESAIRRAVKQAVLAAGIDKHGRCHTLRHSFATHLLEDGYDIRTVQELLGHKDVRTTMIRSHVMNKGPMGVKSPLTRLGGF
>1119
MNTIATYSHQPWNKGKLVGQKAPLRLRDIWAIRVRLQIAERSRDLALFDLAIDSKLRACDLTKLRVRDVAHGENLSSRAMVMQQKTQRPVQFEITEQTRSALAAWIHQAQLRSEDCLFPSRLHTSDHLSTRQYARIVKGWVKAIGLDPAMYGTHTMRRTKASLIYRRTKNLRAVQLLLGHTKLESTVRYLGIEVDDALEMAEQTEV
>1120
MITGPVLINYNTCMNKQPYNIMKSQFLLSVKEHMLTRHYANKTIESYLFWIKRFIVFHQLAHPSKLSEDDVIRFLSHLAIDEKVAVKTQALALNAISFLYRDFFKTPLSLDMRYQKSLTEKKLPVVLTRDEVRRFVQHIDPRYKLHIQLLYGSGLRIMECLRLRIQDIDYDYGAVRVWQGKGGKNRTVTLAKELHEPLKSQMNFARNYYFKDRHVPGYAGVYISEGLRRKYPNAELDFNWHFLFPSNKLSVDKETGQLRRHHINESAIQRAVKRSALDASIEKTVTCHTLRHSFATHLLESGADIRTVQEQLGHTDVKTTQIYTHVIERGAGGVLSPLSSL
>1121
MMGIMEKKVLAQMKGTHLLMAKLIYGTGIRLMECIRLRIQDIDFGQRQLFIRSGKGGKDRTTFLPRFVHDELHEHVERVKNLTSPELMRNTG
>1122
MIKLPKEFSAQYSKFLKDQGVEQRFQSFYLKWLRYYLDFCTKYSLKWSEKDSLPAFLIKLKSKNQKPFMLKQAEDAIHLLWKMKNSEEVIGQQKKPPEKSHNFYDIEAQVAKDNRVKQTAIATRKMKEVLPETEKSAEKHKGVDWRQVYSELESSIRMRHYSLRTLKSYVGYTRQFQTFVKSKDPKFVEVEDVKAFLSFMATEKKVSASSQNLAFNALLYLFRNVFKSDFGKIDGVVRAKHKPYIPVVLSREEIDIVLSYMSNPYKLMIELMYGCGLRISECISFRVHNFNFDMGILTIHDGKGKKDRTVPIPDKLKGRLKEQLTFVGSVHDADLKVGYDGVFLPDRLEKKYKNAPREFIWQWFFPAKELTHILKNGENRRYHIHETSLQKALRRAVKKAKIPKRITSHTFRHSFASHLLQANYDIRTIQELMGHSDVRTTMIYTHTVKSTTKKEAKSPLDF
>1123
MMGIMENKTKFTPNPKSKLMDQVRETLRYYHYAHSTEKTYCQWILRYVYFYDKKRHPKEMGGREVESFLSHLATHGKVAASTQRQALNALVFLYRDVLQIPLDQSIAPIRSKRKPHPPTVLTENEVERVFAQMKGTHLLMAKLIYGTGIRLMECIRLRIQDIDFGQRQLFIRSAKGGKDRTTFLPRFVHDELHEHVERVKKLHRQDLEQGFGEVYLPNALARKYRKAAWETSWQYVFPSKSRSIDPRSKKERRHHVLESGLQKAVKSAVRKSGIDKRATVHTLRHSFATHMLENGTNIRVLQDLLGHADVKTTEIYTHVMRKDIDGLQNPLDRLYSKSN
>1124
MNNSPFLQHIIETMREKRYAKRTIEAYLYWIKFYINFHNKQHPAQLNDSDVEAFLNFLVNKRKVAAQTQAGALNALSFLYKAII
>1125
MKLNFVRSQRQQKLPVVLTVDEVKHLLKQISAGYYLPASLLYGSGLRLMEATRLRVKDIDFDYHCVRVWNGKGGKHRVVTLASELENPIHSQIVKVKQYLQLDLNNTQFAGVWMPHALQLKYPSANKSLNWQYLFPSAKLSIDPESQKLRRHHINEKQIQRNITFAAGKACIEKHVTPHTSHLAPFICHPPLTIRRRHPHCTRSTRPC
>1126
MGQVEGEAFLTKLAARGQVSAGTQEVARLLSMLEGNCRLVAGLLYGSGMRLLECLRLRSKAMDIVRGEIAVRDGWDASICGMWSAGRAQPS
>1127
MAGINKVIIVGRLGNDPELRTMPNGDSVAKISVATSTEWTDKTSGEKKQATEWHSIIAFRNLADIIGKYLKKGSQVYVEGKLRTRKWQAQDGTDRWTTEIIADQLQMLGSSNSGNSNNNWATEPAGNPPPTNPYNHVMTDSESRDFDDDIRVRWITKEQAKQFINNISTDWMKTICSFALLTGARRTEILSMTWDKIDFIRKVAIVSNDIAKSEKARSLLLNDDAIELLQKQRGKNPKYVFVGSKGQALQDINRKIFNKATEKCLLVDFHFHDLRHTWASWHVQAGTPLFTLKELGGWETLEMVKKYAHLNADHLLNHANSVKF
>1128
MKLLDQVRERIRYKHYSIRTEQAYVYWIRLFVRHNGLRHPRDMGVPEVEGFLRWLASERAVAPSTHAQALSAVLFLYREVLGIDLPWMNEIGRPKQRERVPVVLSRAEVSRLLAALDGAEHDLAQLLYGTGMRLMEALRLRVKDVDFDRNEITVREGKGGKDRRVMLPVVLAPTLARRLELARGVWKQDRLAQVPGVSMPDALARKYPRAAESWPWFWVWPSDRLSTDPVSGIVRRHHLYEQRLQRAVRRAVQVSQINKPVTVHTLRHSFATHLLERGYDIRTVQELLGHSDVSTTMIYTHVLNRGGHGVVSPLDSL
>1129
MKSQFLLSVKEHMLTRHYANKTIESYLFWIKRFITFHQLAHPSTLAEDDVIQFLSYLAVEEKVAVKTQALALNSISFLYRDYFKTPLSLDMRFQKSLTEKKLPVVLTREEIRRFVQHIDPRYRLHIQLLYGSGLRVMECLRLRVQDIDYDYGAVRVWQGKGGKNRTVTLAKELHEPLKAQVNLARNYYFKDRHMPGYAGVYISEGLRRKYPKAELDFNWHFLFPSTKLSADRDTGELRRHHINESAIQRAVKRAASDASIEKTVTCHTLRHSFATHLLESGADIRTVQEQLGHTDVKTTQIYTHVIERGAGGVLSPLSSL
>1130
MAKSKFLTDIRQFMRLNGYSIRTENTYIYWIRFYIRFHRLRHPTELGAEHVVMFLSFLSNKRDVSINTQKVALNSLAFLYNKYLNQPLGDLGFTYATKPQRLPTVISSNDVGKILNCMNPRDRLIFSLLFGSGLRISECMRLRLKDLDFEHGSLSVHDGKGNKDRTTILPVSLKPLCDEFVQSAIKIQQKDNTEGVGPSMPRALGRKYTHAYRQPAWMFLFPSATLCRHPLSGILCRHHLDASVARKALSKAVASSGILTKRITCHTFRHSFATELLRNGRDIRTVQELLGHSDVATTQIYTHVLGQHFAGTTSPLDYLQ
>1131
MITRPVLINYNTCINKQNYNIMKSQFLLSVKEHMLTRHYANKTIESYLFWIKRFIVFHQLTHPSKLSEDDVIRFLSHLAIDEKVAVKTQALALNAISFLYRDFFKTPLSLDMRFQKSLTEKKLPVVLTRDEVRRFVQHIDPRYKLHIQLLYGSGLRIMECLRLRIQDIDYDYGAVRVWQGKGGKNRTVTLAKELHEPLKSQMNLARNYYFKDRHVPGYAGVYISEGLRRKYPNAELDFNWHFLFPSNKLSVDKETGQLRRHHINESAIQRAVKRSALDASIEKTVTCHTLRHSFATHLLESGADIRTVQEQLGHTDVKTTQIYTHVIERGAGGVLSPLSSL
>1132
MITGSVLINYNTCINKQIYNVMKSQFLISVKEHMLTRHYANKTIESYLFWIKRFIVFHQLAHPSKLSEGDVIRFLSHLAIDEKVAVKTQALALNAISFLYRDFFKTPLSLDMRFQKSLTEKKLPVVLTRDEVRRFVQHIDPRYKLHIQLLYGSGLRIMECLRLRIQDIDYDYGAVRVWQGKGGKNRTVTLAKELHEPLKSQMNLARNYYFKDRHVPGYAGVYISEGLRRKYPNAELDFNWHFLFPSNKLSVDKETGQLRRHHINESAIQRAVKRSALDASIEKTVTCHTLRHSFATHLLESGADIRTVQEQLGHTDVKTTQIYTHVIERGAGGVLSPLSSL
>1133
MKSQFIKSLYEHMMLKRYAKRTIQTYINWISDYIRFHKFQHPKDLDVLHVEAYLTHLSTKRKNAQSTQATALNALVFLYNKYLEQPLPSDMNFVGSGRERKLPVVLTQLEVKALLGRVPTHHYLAVALLYGSGLRLMECVRLRTGDIDFDYKCVRIWFGKGGKHRVVTLSESLIPLLKNHISESEKLLQRDLMVPDFAGAWIPHGLRKKYQQRNKTLEWQYLFPASKLSIDPESKLLRRHHIDEKQIQRAVSRASGDAGIIKHVTPHTLRHSFATHLLQSGADIRTVQDQLGHADVRTTQIYTHILQQGANGVVSPLSNLAF
>1134
MKSQFIKSLYEHMMLKRYAKRTIQTYINWISDYIRFHKFQHPKDLDVLHVEAYLTHLSTKRKNARSTQATALNALVFLYNKYLEQPLPSDMNFVGSGRERKLPVVLTQLEVKALLGRVPTHHYLAVALLYGSGLRLMECVRLRTGDIDFDYKCVRIWFGKGGKHRVVTLSESLIPLLKNHISESEKLLQRDLMVPDFAGAWIPHGLRKKYQQRNKTLEWQYLFPASKLSIDPESKLLRRHHIDEKQIQRAVSRASGDAGIIKHVTPHTLRHSFATHLLQSGADIRTVQDQLGHADVRTTQIYTHILQQGANGVVSPLSNLAF
>1135
MSNFNSPSENKSIFRPQSKRLMDQVREVLRYHHYALRTEESYIKWILAFIRFNNKRHPNELGKADIEAFLSDMALNKNYSASSQNLAMNAIVFLYKKVLDMPVAENISAARSKKPVRIPVVLSKGEVVELLKHMRGVRGLMARLMYGGGLSKETGSGLAITHLRFFNGSTNR
>1136
MSNFNSPSENKSIFRPQSKRLMDQVREVLRYHHYALRTEESYIKWILAFIRFNNKRHPNELGKADIEAFLSDMALNKNYSASSQNLAMNAIVFLYKKVLDMPVAENISAARSKKPVRIPVVLSKGEVVELLKHMRGVRGLMARLMYGGGLRVLEVSRLRVQDIDFANGYLMIRDSKGGNERKTPLAATVVTDLKLQLEKARSLFEKDLAAGEANVYLPGALAKKYPKAASSWEWQYVFPSKNLSVDPRDGEIRRHHLNESGIQKSIREAKQKANINKRVTSHTLRHSFATHLLEAGTNIRVVQKLLGHKDVKTTEIYTHVLQENMDGVISPLERLEGLNE
>1137
MHFSDFMNAPTSQPPRLLDQIREALRLRHYSLRTEQAYIHWTKRFIFFHGKRHPRELGPHDVEAFLTSLAVEGGVSASTQAQALAALLFLYKQVLEIDLPWLDDVVRAKRPQRLPTVLTPDEVARMLACMESTHALMANLLYGTGMRLMECLRLRVKDVDLARREITIREGKGNKDRRTMVPVSLISALEKQLDTVRVLWQRDLTNALPGVQLPNALERKKPEEGKLLAWYWLFPGRELSTDPRSGVRRRHHAHEQGIQRAIKRAVLAAGITKPASTHTLRHSFATHLLESGQDIRTVQELLGHSDVRTTMIYTHVLNRGPMGVVSPLDRLPVR
>1138
MYKNINPEFRILLKKLYKVGDKFLKYYEHWVWMFNNYRMSGLVDGDFETQLESWIEYMAPHKEEWQLDQARKAVSIYRRHFLSNDVKYAGSQNQTGKTCEKSTVSKIADNSGKQEQSTASEEENNRRSPAEGSSIDDWFQLESEATRELRLQQKSYSTEKAYLYWLRYLKYHTKEKPVSELSEQDVRDFLTYLSVEKGIAASTQKQAFNSLLFVYRYILHIDINDLQSVIRAKKKRRLPIVLSLEEISKIVGSMVPPYSLMCKIIYGGGLRLNECVNLRVKDVQLNECVLTVRSGKGDKDRQTLLSQSLISDLEKHINGIRALFELDRRENRNGVALPGALERKYPDAGKEWAWFWLFPAQKLSVDPRSEIVRRHHIYPGSLQKRFKTALGDSGIPKQASVHSLRHSFATHLIENGYDIRTVQELLGHSDVSTTMIYTHVATKNKLGVVSPADRL
>1139
MDDIRKGKPIKRTRRRKLRDLGDLDGLFQTFITIKTAEGKAKGTLQQYRDNYKSFTTFLEEFDIPRSPTAIDRDTIRDYINYMRNDWVQFKGNVYISDEEKKRGLSDSTINTRLKTLRVMYNTLESEGLIDNNIMHRVKNVQEIEEPIIILQPDELQRLLKTPDKKNFADFRDYVLMNVLLDGMMRIGEITHVEKRDFDFKSYILTIRSSIAKNRKTRYIPLLPTTCRLVQELIAENELDFKSDYVFLTNYGARLDRNHFRKRLVDFAAKANVKKKVHPHLFRHTAATMFLENGGDSRMLQKLLGHLDLRMIQRYTHVADKSVAKAHAKHTVMNYIIKAQAMPRKIKRS
>1140
MHSENRKGKRVKAGRASVKTTRKGTYDLEYIFDRLCDAKRAENVVQETIDKYTRACRYLSDYAEEIGVSADIRHIDVDFARGFVAWLINDKIKFDGHNFKLDEHKTQGLSPRSVNDYIKTIRTFFRFLIDEDLAMENPFLKLKLLTEPQDVIEILTKSELRQLLAAPYLRSYPEFRDFVIMTCLIDSLCRVGEVLSLKIENVDFSSNFLILEGTNTKTRKGRLIPLQGRTVRLIKELIKENEEFDSEYVFLANYGEKMTTNNFRQRLNNYADRAGIKKRVHPHLLRHTGATMFLEAGGDIRHLQMILGHNDLRMIKRYTHLSGKSLKEQHDKFSPLVQISSKAGRKRKVNNDTDKNFRQLP
>1141
MTTPKKALTDTFIKNLKFSTTSKPVADSNGLFILAQKKGKVWIYSYINPKTGKRSTKNRIGYYPQIGLAEARQKRDELNSLVKQGLDPFEYLEKQQREAEQKQETLESFAYKWADWKLSKKKCKPETMEKCLQRLENHLFPRFKGYTLEDFTLTDSINRLTDLEKVMPDTLHRIAGNLIEILDYAILCGRINFNPVSVIKKAFTTVSTTHQPAIMPEELAEFLQDLQKSSRTPQIKLLVEWQLLNILRSFEACAVQWSDIDWETNTLTIPAERMKGGKNPHSIPLTKQAVAILEEMKKYNGHCQHIFTSRIDRNKPVNSQTVNSAIKRLSGGKYKGILVAHGLRSIASTYLHERFTTETLVVEACLSHTNKDTVMSAYHRKNWLDRRREIMQEWADFVEKCKRD
>1142
MITGPVLINYNTCINKQPYNIMKSQFLLSVKEHMLTRHYANKTIESYLFWIKRFIVFHQLAHPSKLSEDDVIRFLSHLAIDEKVAVKTQALALNAISFLYRDFFKTPLSLDMRFQKSLTEKKLPVVLTRDEVRRFVQHIDPRYKLHIQLLYGSGLRIMECLRLRIQDIDYDYGAVRVWQGKGGKNRTVTLAKELHEPLKSQMNLARNYYFKDRHVPGYAGVYISEGLRRKYPNAELDFNWHFLFPSNKLSVDKETGQLRRHHINESAIQRAVKRSALDASIEKTVTCHTLRHSFATHLLESGADIRTVQEQLGHTDVKTTQIYTHVIERGAGGVLSPLSSL
>1143
MDGKPRLLDQVREQIRLKHYSIRTERVYCEWVKRYVRFHQYRHPAEMGAPEVEAFLSDLAVRRDVSASTQNQALAALLFLYKQVLKQDLPWLGEVVRAKKPARLPVVLSMDEVHQLLEHLDGAVGLVARLLYGGGMRLMEGVRLRVKDVDFARNEIIIRDGKGQKDRVTVLPASLVAPLKQQIARVRAIHNQELAEGRGDVYLPDALSRKYPNAPWEWAWQYVFPAAGLSVDPRSGAVRRHHLDEKRVQRAFKRAVMASGIAKLATPHTLRHSFATHLLESGQDIRTVQALLGHADVKTTMIYTHVLNRGGLAVLSPLDRM
>1144
MARKTLPLTDTQIKAAKPRDKDYSLFDGGGMYLLIKANNSKIWRFKYTRPYTKKGALISFGSYPEVSLQQARKQRDEARELIKQGRDPQEHKAEQEQLQQEASNNTFYAMAQKWFKFKTEQGLEEQTLKKAWRSLENHVFPYIKDILINQVTAIKAINALQPLNNNNKYETVKRVCRRINEIMYYAVNMGIIDNNPLAKITDVFNSPKVKNQPTIPPTELPEFMQALAMANIELQTRCVIEWQLLTLTRPSEAVGAKWDEINFDRKLWSIPAERMKMDRPHNIPLSSQALAILEIMKTINNKSEFVFPTVRPPYNKPMSNQTANMAIKRMGYKDKLVAHGLRALASTALNEQGFNYDVIESALSHVDKNAVRRAYNKAEYEHQKRIMLDWWGDFVEQASQGNVSLSGNRNLKLVNH
>1145
MNHTPLALDAITTRLDVATLDAASQAAAAAFVAAGTATNTVRSYRSALAYWAAWLQGRYGIRLGDGPLPATVAVQFIVDHMARPTEAGTWEYALPLALDAALVAAGVKHRAGPLTLNTVSHRLAVLASWHRVRDWEAPTDAVAVRTLLRQARKAQVRQDVEVRRKTAMTVEPLQALLATCTDGLRGVRDRALLLLAWSSGGRRRSEVVGLQVTDVRLLDADTWLVALGATKTNTTGTRREKPLRGEAAQALAAWLAAAPVSTGPLFRRLHRGGRVGTTALTGDHIARMVQRRARLAGLAGDWAAHSLRSGFVTEAGRQGVPLGEVMAMTEHRGVGTVMGYFQTGSLLASRASTLLAAMPEPDGPSPT
>1146
MKSMFMQMVVEHMRNRRYAKRTIELYSKWIISFIRFNDNRHPSEMGDKDVELFLSYLVNKKNVAPATQASALNALAFLYRDILECPLSLELDFVSSRRQAKLPVVLTQDEVVALFEQIPANLKLPISLLYGSGLRLMEAVRLRVKDIDFDYNAIRIWDGKGGKHRIVTLAAELKPGLTRQIAMVENYLSADLENPKYAGVYLPHRLRVKYKNAPRELGWHYLFPSSRLSIDPEDKKVRRHHIDESSIQKAIRNTAKACDIKKKVTPHTLRHSFATHLLQAGADIRTVQTQLGHSDVKTTQIYTHVLQQGAQGVVSPLSRVLK
>1147
MDDGKPKLLDQLRQQIRVRNYSIRTEAVYAEWAKRYIRFHHYRHPAEMGAAEIEAFLTHLAVKRDVSASTQNQALAALLFLYKEVLKLDLPWLQGVVRAKKPKHLPVVLTRIEVDALLGQLQGDSWIVANLLYGAGLRLLEALRLRVKDVDFTRREIIVRDGKGQKDRVTMLPMRVVEPLRQHLNKVRHVHQGDLADGFGEANLPFALARKYPNAAKEWGWQFVFPSVNRSRDPRGHGIYRHHLHEKTIQRAVREAAQRAGLIKHATPHSLRHSFATHLLEAGQDIRTVQELLGHSDVKTTMIYTHVLNRGGLAVLSPLDR
>1148
MLTDAQCRNATCSPGAKRERFADSSGLYLEVSPAGSRRWFWKYRKNGKEGRLALGSYPKVSLTAARKARDVARIQKSEGVDPAKARQAAKLVNAHELGDTFKAVALEWYGKQVPRWSSGHAERMLRQLERDLFPWIGDREMVQIQPMELLAVLQKVEQRGAMETADRALMLARQIWRYWLLTASNTQRDITEGLKARLTPYRGKHFPAIVEPERFGELLRAMHAYKGGPFVRTALLLSPLLYQRPGNLRTMEWVELDLDAALWTIPSAKMKRTVQEKENGEPHVVPLPKQAVTMLRELLPLSGRGQYVFPSQRDHDRPMSDNSVRTALYSLGFGEEQSCHGFRASARTMLVDQLDLDPLAIEANLAHAVKDANGRSYNRTKYLTKRFEQVQQWADYLDRLREGINVIKISLENKAK
>1149
MPKIVKPLNNTEVEKAKIKPAEYSLSDGYGLYLRVKPSKVKTWIFNYQEPITKRRTNLTIGDYPAISIAEARTIREEYRALLAKGIDPKANKEEQERQQAEQNDNTFLKLAQLWKEKRSKEVEPLTMEKNWARLENHLFPVLGHYAIDKITPPILIKAVKPLNDKGINDTLHRILNLANQILNYGVTVGVLPFNACQNVSDAYHKEAQTHHPAIKPSELPKLIADFQNSNRDFLTKVLFKWQLLSMVRPAEAVSIEWAEIDFDKNLWFIPAEKMKKTRKGQFPHTVPLSSQMLKILESLRPITGVNKFVFPHYSQPNKSMSKETITNALRKIGYRGIQDSHGLRSIARTYLEDQAVDFRAAESCLAHRIGNETSQAYNRAEYIELRRPLMQLWGDYCESCGMDLSF
>1150
MAKRVVPLTNTQVKQAKESDKEYTLSDGDGLQLRVKTNGTKLWILKYTHPITKKRNNISFGSFPDVSLAEARKRRSEAKTLLALNIDPKQHKDEQLLKERAELENTFGKFSDRWLALKKESVKPETADKAYRALEKHILPKLGNVPIQDIKPRTVLSILEPVKAQGTLETVKRLCRIINEVMRLAVASGDIEVNYLADITKLFPAPKRQHMVTIEPERLPELMQAIAGANITLSTRCLLEWQLHTMTRPIESATARWQDIDFQNKVWVVPEERMKMKRPHTIPLTEQTLALLEIMKPISGHREFIFPSNKDPKSHVNSQSANMALKRMGFEGQLVSHGLRALASTTLNEQGFNPDVIEAALAHVDKNEVRKAYNRAEYLEQRRKLMCWWSDHITASAEGNVSLSRRKGLKLAG
>1151
MGRPRKNPKDAQLPPRVTKNKYSYVWKPKGTKKSITLGKIRETSMSKLWANYEKEKSKHHDVMTFSKLWGMFLDSPTFTELAARTQKDYAQHQKKLLAVFGKMRADEIKIEQVRIFMDKRGLASKNQANQEVSSMSRVFGWGFERGYVKVNPCRGIRKFTLVDRDVYIPDEDYLAIYENARPEVQVAMEISYLCAAREGDVFDLKVTDLRHDGIFIEQNKTGKKQIKKWTPRLQAAIALASKHFANKSAEGFIVPSPSGGKMNRKTFNTWWNNAKKEAGVKLGRKIPGTFHDIKAKAISDYVGSSKEKQMFSGHKTESQVATYDRKVKISPTLDKPIMGKDD
>1152
MTKSPFIESIRNILRVKRYSLQTEKAYLYWIRKLIFFHNKRHPRDMTESDVELFLTHLAINERVSPLTQNQALCAVVFMYRHVFGRELNNMKFHFAKTPQRIPQVLTHNEAAKVIQNLHGKHKLIASIMYGSGLRVSEVLRLRIKDLDFERNTVFVYQSKGQKDRVTLLPNNIKDQLNSQIELVRHIHERDLHDGFGLTSLPASLISKYKNAAKNFYWQYLFPSTTRCKHPHDDYICRHHLHQTAFRKALKVATKKADISKRVTSHTFRHSFATRMLETGHDIRVVQELLGHDDIKTTQIYTHVIGKNKFGAISPIDSIN
>1153
MGLAIRFSGSRPLGRSSFRHQAPSHLDEKWVQRAFKSAVRKAGIVKPATPHTLRHCFATHLLESGQDIRTVQELLGHADVKTTMIYTHVLNRGGLGVLSPLDRP
>1154
MDDKPRLLDRLREQIRIRHYSIRTETAYIKWVRDFIRYHNLRHPAEMGAPEVERFLSHLAVDLNVSASTQNQALAALLFLYRHVLAIDLPWLNDVVRARRPERLPVVLSREETQRLLACFKDEPVLYGSGLYLMGAMRLRVKDVARLWSGTARA
>1155
MDLQERQKVITLIEQACTAGARLEKACKVVGLSPRTVQRYRQEGQIKADGRKAAAVDRVPANRLSEMERAEILATANQPQYAHLPPGQIVPDLADKGCYLASESSFYRVLRSEEQLTPRGRAKTPTHKRPEPLQATAPNQLWSWDITYLPTTVRGLFFYLYLFIDLYSRKIVGWEVYAEESAEHASSIFRKTYLREGIAGQDLTLHSDNGSPMKGATMLGTLHKLGVATSFSRPSVSNDNAYSEAMFRTMKYHPGYPDKPFDDLEEARRWVAGFAHWYNEKHRHSALKFVTPAQRHRGEDQELLRQRAELYEAAKARRPERWSGNSRDWTRPEVVSLNPQKSTQMQAADKIKVA
>1156
MSNRTADLDLTGAIEAFCARLSAEGRSPATIAAYRRDLALVARVAGELAPGIVCRAVTAGLLDKVFSAGAVTESGRGPRSAASLHRMKAAVRAFFSWAVEAGVVDDNPARSIRMHRLPRKLPVFLTAAEKKRLLKELKGRTDFSTLRDRAMIEVLLGTGIRLGELAALDMDDIDLDAKHLRVRAKGNVPQVKFIKTDLRTLLRRYLAERRRHGRPEMEALFLSNRDGRLCQRQIANRLAHWLRKAGIEKELTPHGLRHTFATHLYGATNDLLVVQRALGHRDVSTTQIYTHLVDGQLEEALERL
>1157
MSQPRLLDRVRDAIRTRHYSLRTEETYTAWVRRFILFHNKRHPQEMGADEVRQFLTYLAVRQNVAASTQNQALNALVFLYKQVLGTDLGDLGEVVRAKKPQKLPLVLTRDEVQRLLTGLTGTHWLMAGLLYGSGLRLLECLRLRVQDIDFGYGQITVRRGKGDKDRRTMLPQSLIEPLQRQIALVRQLHERDLADGYGRVYLPEALARKYPAAPAKLGWQYLFPSSKLSRDPRSGETRRHHLSESVLQNAVKQAVRSAGLNKPASCHTLRHSFATHLLEDGYDIRTVQELLGHQDVRTTMIYTHVLNKGGQGVRSPLDCT
>1158
MDAPEYDSAFLTEIANAIRRRHYSIRTEQAYVDWIRRFILFHGKRHPRDMGEKEVADFLTHLAVERNVAASTQNQALNALVFMYRVVLERPLDSDIKGIAYAKRPKRLPVVLTPAEVGTLLGNLEGAQWLIACLLYGSGLRLIEALRLRVMDLDFPRRAIFVRNGKGGKDRVVTLADELVRPLQRHLQTVKTCHERDLQAGYGCVHLPHALAQKYPNACREWGWQYVFPASRRSLDPRTGQERRHHLDASVMQKAVRTAVRRSGIHKKASCHTLRHCFATHLLERGMDIRTVQEQLGHKDVRTTQIYTHVLNRGGLAVRSPLSTLQIST
>1159
MGAPEVTAFLSWLAAEREVAPSTHKQALSAILFLYREVLETNLPWMDDMLRPKARQRVPVVLSEAEVARLLAALEGTMAVLGRLIYGTGLRLMEALRLRVKDVDFDRREIVVREGKGGKDRRVMLPVALAEPLRLQIAHARAVWEHDHVAGRPGVEMPDALARKWPQAAVSWPWFWVWPSPELSVDPRSRIERRHHLYEQRLQRAIRDATFLTGIRKPVTVHTLRHSFATHLLEAGYDIRTIQELLGHSDVATTMIYTHVLNKGGRGVVSPIDRMALTECSPSATVAS
>1160
MVSNNSCVADESAASPRLLDRVRGRLRVKHYSPRTETAYLGWIRRYIMFHGKRHPAGMGKPQVEAFLTSLAVERRVAASTQAQALSALLFLYREVLAVELPWLDAVTRAKQPSRLPTVLTQAETAALLGRVADSECQLILRLLYGSGMRLLECLQLRVKDLCLTRREIVVRGGKGGKDRVTMVPARLAVALHAQLARVRALHEADRVAGRGDACLPDDMALAHPRLPYGFGWQYVFPAAGLSVDPQSGRLRRQHVCAKRIQRAVKKAAQDAGLTKLVSVHTLRHSFATHLLESGCDIRSVQELLGHSDVSTTMIYCHALNSGERAVPSPLDGLLDSQSFPRRSTPT
>1161
MRERIRLRHYSIRTETQYIHWAKRFILFHGKRHPAEMGAPEVEAFLTHLAVEGHVAASTQNQALSALLFLYREVLGQDLPWMQDMVRAKRPARLPVVLTPSEVSAVLERMQGTHALMARLLYGSGMRLMEVVRLRIKDVDFERTELLVRDGKGGKDRVTMLPRKLVEPLRAHWVWRRRLYEDDRSKGMAAVYLPDALERKYPLAAQEWGWQYAFPSGSYSKDPRSGVQRRHHVDEKALQRAMKQAVQAAGLAKPATPHTLRHSFATHLLQNGYDIRTVQELLGHADVATTMIYTHVLNKGGKGVFSPLDAL
>1162
MGKLEIEAFLTHLTTHKNVAATTQNQAFNAILFLYEQVLQISLKDQNINALRAKQRERMPTVLSMEEVKLVIFNMSGVYKIMLSLLYGAGLRMHELLRLRIKDIDFAMGNIYIIDSKGLKDRIVPLPKSIIEDLQMHMQYVQNIHNKDLADGFGEVEMPNNLSSKYPNAKYKFQWQYLFPMKTTTLTLDKKTRMRFHILDRTFSRNIQSAVRKSNINKHVTAHTFRHSFATHLLQNGIDIRTIQELLGHKDVNTTMIYTHIVKELNKGNFKSPLDIM
>1163
MTTSNSEPPKLLDLVRGKIRLKHYSIRTEQAYVDWIKRFILHFDKKHPKDLGALEVEQFLTYLAVQGKVAPSTQNQAKSALLFLYKEVLGVDLPWLDDVERAKAPKRLPVVLTPMEVQEILSHLDGTPHLVVSLLYGTGMRILEALRLRVKDVDFSRKEILIRDGKGFKDRVTMLPGMLIEPLKLHLKRVKDLHEKDLAEGYGAVYLPYALSKKYPQAEREWAWQYVFPSARLSVDPRSGETRRHHIQDQAIQRAVRQAVRDAGLTKPATPHTLRHSFATHLLEGGYDIRTVQELLGHSDVSTTMIYTHVLNKGGRGVMSPLDRL
>1164
MMPVKSPFLKSIEDFMSARHYAKSTISAYLYWVKQYIYFHNKTHPKLLGSDAVEAFLSHLVIDKNVASKTQSQALNALVFLYKQILEQPIDIDIRFKKSNKDRKLPTVLTRNEVSQLLSQVSPDFLLQVQLMYGSGLRVTECLRLRYQDIDFQYLALRIWQGKGNKHRVVTLAKELVPILRHQQQTVRSYWKQDLNNPHFSGVQLNSALAKKYPNAPRELGWQFLFPSQKLSSDPKTGEIQRHHIHVKSLQRAVKQAKQKAYLEKQVSCHTLRHSFATHLLESGADIRTVQEQLGHSDVKTTQIYTHVLQSGANGVRSPLSNL
>1165
MSKSPFLNSIRQNIRMRGYSMRTEKTYLYWIRDYIRFHRLQHPKDLTGEHVVAFLSYLANRRDVAVNTQRTALNALAFLYNQFLNQPLGDLGFTYAKRQRRLPIVLTMQEVQLILDNLSGRDKIIFSILYGSGLRITECLRLRVKDIDFQHGGITVHDGKGGKDRQTILSPSLTAPIQQLIESAISLQQEDNKQGIGPSLPHMLGKKYPNAFRQPAWMFIFPSSGVCKHPVTEKTCRHHLHDSVPRKALQKAVQACGLNRKKISCHTFRHSFATQLLQNGRDIRTVQELLGHTDVATTQIYTHVIGQHFAGTSSPLDNLTL
>1166
MLNLPDTLSRQFTAQLDQKQHPENIKHFYRKWLRFYWDFCHKYHYDPYHRSSLPSFLDKLDQKGQSAQQREQARQAIVLFYQVKATADAEDAELSSNAVQTLPMQAPPRPDVLLEKNSPDPNHPHHLSPPYEHPRHPAVSDNTHQNNTVAEKQTGCSWVFVFDELTREIQLLHYSPKTLKSYRGWARRLQAFTKSKDYRALTQQDVVAFLSDLAVEKKMSASTQNQAFNALLFLFQHVLKKDFGEIKGVARAKRKPYIPVVLSREEVELIFDHLDDPVDLVAKLLYGCGLKLFESLNLRVQCFNFDAGVLTVHDGKGQKDRTVPLPQTLIPALKLQLRKVADLHEADLKANFAGVFLPNQLSHKYKNAAKEFIWQWFFPQPSLTLVAETQEHKRYHLHESIVQKAIKRAVNDAKITKRATAHTLRHSFASHLLEANYDIRTIQELLGHSDVRTTMIYTHTVQSRTLKQAKSPLDFDRE
>1167
MTSLRQQMIEAMQQHGFSPRTHECYLRAVTDLARFSHRSPDQLTTDDLQAYFAHLVRERQLANASCRLYLNGIRFFYLKVLGWKAFDVPIVLPKRPQQIPELLTRKEVAAIIHACHNEKHRMMLLTCYGCGLRVNELVSLKVRHIDGERRLLRVEQGKGRKDRMVTLSDQLLERLRRYWRIYRPSDWLFPSSEHFPGRHLDARSIQRVYRRCKAQAGIRKRGGIHALRHAYATHLLEAGLAVNQLQHLMGHRDIHSTLGYLHWLPRYNSRERVQCDLIAHLGGRA
>1168
MSSSPFLDSIQKYMLVRRYSRRTVDSYLYWIKYFIVFHDKKHPTALAPSAVEEFLTFLATERNVSAATQAIALNALVFLYDKFLQQPIGDVSQFRRASRQAKLPTVLTHDEVMRLLGALTGVHKLMVALLYGSGLRRIELVRLRVKDVEPNLLQLQVWNGKGNKHRLTTLAPELVPALLTQKQRVALLLQEDLAHPEFSGVWMPDALARKNPKANKQLPWQYLFPATRLSIEPGTSNLRRHHIDETGINKVLRQAASAAGIEKQVGSHTLRHSFATHLLQSGADIRTVQQQLGHSDVKTTEIYTHVLKQGAHGVRSPLSALLVTGAKTK
>1169
MGSVRARESTQKLFIDFQFRGKRCREQTALENTVSNRKKLESILKRIEAEITLGSFEYHTYFPNSPLARQFTKQAQIQKALDAHDTPVFEAFSQDWVGEMKIQWRQSHVSTVEGTLKNYLNPFFGKKEVGHITKKDILEFRASLAKVTTRSNNSLSASRVNKIMTPLRMILREAANRFEFISPYHGIKSLRVPRTDVEPFSIDEVKQVINTVRPDFRNYYTVRFFTGLRTGEVDGLQWEHVDFKRRQILVRQALVEGRLEYTKNDGSFRTIEMSQLVVDAMLDQQKSTGGKNFIFCTRTGSSLSHRNVTKRVWYPLLSYLGFRKRRPYQTRHTAATLWLAAGENPEWIARQMGHTTTEMLFRVYSRYVPNLTRKDGSAFERLLITEFEPNTTTALEEVSTNEA
>1170
MSPLRQQMIDAMVLRGLARRTQQAYLSVVAQLAAHYHCSPDRLDAAQVKAWLLHRITERHLAYTTVNQAVCALKFFFDIVLGRTAEAITIPYAHTPQRQPEILSREELARLFEAAANLRTRTLLMTAYAAGLRVSEVCALRVADIDSAPDRMCIRVVAGKGGKDRYTLLSPSLLEALRVYWRICKPRDWLFPRTTDAARPFDVSSAQRAYYRARDRAGITKTGGIHTLRHAFATHLLEAGVDLATLAKLLGHGHLSTTQRYLHLARPGSIPHDSPLDLLRRL
>1171
MENTPEVKPAPKLFPLIVERLRVKHYSKRTEEAYIQWIKRYILHHGKRHPREMGVAEVESFLTHLAVERNVSASTQNQAKSALLFLYKEVLEMELPWLDNVTRAKAPKRMPVVLNKPEIQALLNRLDGTMWLIGSLLYGSGLRVMECLRLRVKDIDFVKREILVREGKGFKDRVTMLPAALVEPLKQHLIKVQALHEEDLAAGFGEVYMPMALDKKYPNAGREWAWQYVFPSTKRSIDPLSNKIRRHHADEKTVQRAVKKAARAGNIAKLATPHTLRHSFATHLLEGGYDIRTVQELLGHSDVSTTMIYTHVLNKGGRGVASPLDVI
>1172
MHWIVRFIRFHGMRHPETMGKREVEAYLSHLAVKRNVAASTQNLALSAILFLYRHVLEVELPWLDDVVRVKRPPRLPVVLTRREVRSILSRLRSPHDLIVQLLYGSGLRISEALRLRIKDVDLKRRALVIRDGKGGKDRVTVLAERCRRPLERQMEMALERVQVDRETRRGGVLLPMALDRKYPHARFDPAWQWVFPAHHLSAHPQTGEIGRYHLLDSTVQKAVKRTAREAGIPKHVTCHTFRHSFATHLLEAGADIRTIQKLLGHSDVRTTMIYTHIVERGAMGARSPLDDPEADED
>1173
MDQGLSSVGSTAPRLLDLVRDRLRLKHYSLRTEQAYVGWIKRYIIHHGRRHPKDMGKREVEAFLTSLAVERDVSAATQGQALSAILFLYREVLEQPLPWLDEVTRAKRPARLPSVMSREEVQRLIAAVDDPLLGLIVSLLYGTGMRLLEGLRLRVKDVDFGRGEIVVREGKGDKDRVTMLPGSLTERLRVQVSVVRALHAAELLAGRGDVWLPHALATKYPSAATSLGWQYVFPAAGLSVDPRSGAVRRHHVDEKRVQRAVRAAAARAGIVKPVSPHTLRHSFATHVLEAGYDIRTVQELLGHADVSTTMIYTHVLNRGGRGVRSPLDLTG
>1174
MITGPVLINYNACINKQLYNIMKSQFLLSVKEHMLTRHYANKTIESYLFWIKRFIVFHQLAHPSKLSEDDVIRFLSHLAIDEKVAVKTQALALNAISFLYRDFFKTPLSLDMRFQKSLTEKKLPVVLTRDEVRRFVQHIDPRYKLHIQLLYGSGLRIMECLRLRIQDIDYDYGAVRVWQGKGGKNRTVTLAKELHEPLKSQMNFARNYYFKDRHVPGYAGVYISEGLRRKYPNAELDFNWHFLFPSNKLSVDKETGQLRRHHINESAIQRAVKRSALDASIEKTVTCHTLRHSFATHLLESGADIRTVQEQLGHTDVKTTQIYTHVIERGAGGVLSPLSSL
>1175
MSKSPFLQSVRTEIRTKQYSYRTEKSYLYWVRQFILFNDKKHPKVMGNHEIERFLNHLAVNRRVSPGTQNQALCAIIFVYKHVLKREIENLHYKMTKTPRRMPTVLSPEEVASILRNMEAEYWLITALLYGCGLRINEALSLRVKDIDLKSRNLLVFNGKGRKDRYTLIPGNLREKIERQFAHVRTVHESDLAEGFGLTSVPTSLHKKYGPAMKDFGWQYLFPSATKCVHPIAGYVCRHHLHHSSYSRRLRQAVLATGITKRVTAHTFRHAFATELLRSGSDIRTVQEILGHSDIRTTEIYTHIIGDRRAGTVSPFDRLPSS
>1176
MSKVRVRKETGKLYLDFMYAGHRCREQTILTDTPSNRKQVEALLAKVQAKILLGELDYAEFFPGSPNIAKIQQKQVGKTGASNDASMTCEQKSTPLFAEFADLWFSENKVQWRGSHTRNVESILNSSLKPSFKGKAVGEVTKADILNARNKMAKRPGRGPSGVMSAKLINNHMNILRMVMTEAADRYEFVSPFRNIKPLKLQRVHIEPFSLSEVETILQTVREDYRNYYLVRFYTGMRTGEIDGLKWEFVDFQRREILIRETLIGGETEYTKTDGSQREIPMFGPVYDALKKQYEATGKLSKYVFCNREGKPLDHNNVTKRVWYPLLRALNLKKRRPYQTRHTAATLFLASGENPEWVARTLGHSTTEMLFKVYSRYVPNLTRQDGSAFERLLQTGMPLETKQ
>1177
MSKVRVRKETGKLYLDFMYAGHRCREQTILTDTPSNRKQVEALLAKVQAKILLGELDYAEFFPGSLNIAKIQQKQVGKTGASNNASMTCEQKSTPLFAEFADLWFSENKVQWRGSHTRNVESILNSSLKPSFKGKAVGEVTKADILNARNKMAKRPGRGPSGVMSAKSINNHMNILRMVMTEAADRYEFVSPFRNIKPLKLQRVHIEPFSLSEVETILQAVREDYRNYYLVRFYTGMRTGEIDGLKWEFVDFQRREILIRETLIGGETEYTKTDGSQREIPMFGPVYDALKKQYEATGKLSKYVFCNREGKPLDHNNVTKRVWYPLLRALNLKKRRPYQTRHTAATLFLASGENPEWVARTLGHSTTEMLFKVYSRYVPNLTRQDGSAFERLLQTGMPLETKQ
>1178
MRWYLNWGEQFARWGKKGSLRERTLQDIGRFLAWLHGLENIKPWQVTQASEALCFLYADFLRQPWANPWPRFEFTEGATAMDPDPIEGARRLLFGDTPPATFSAEIEKVFERYRTEVRLLHYSIRTERAYLSWIRRYIAFSRLRHPGELGAADVKDYLEYLAEEREVSASTQKQALNALVFFYGTVLKEPLGELGEFARAKKPMRLPTVLSRGEVLEVLEMMQGTPALMAGLLYGSGLRLMEGVRLRVMDIDFDLGQIMIRNGKGQKDRLTMLPERFREPLRQHLERIRALHREDLAKGLGEVSLPPGKALQNTEAGREWGWQFVFPARAYSVDPRSRTVRRHHASEDSLQKAVRAAARRAGVTKPVSPHTLRHSFATHLLESGCDIRTVQELLGHRDVATTMIYTHVLNKPGLTVKSPADV
>1179
MITGSVLINYNTCINKQLCNVMKSQFLLSVKEHMLTRHYANKTIESYLFWIKRFIVFHQLAHPSKLSEDDVIRFLSHLAIDEKVAVKTQALALNAISFLYRDFFKTPLSLDMRFQKSLTEKKLPVVLTRDEVRKFVQHIDPRYKLHIQLLYGSGLRIMECLRLRIQDIDYDYGAVRVWQGKGGKNRTVTLAKELHEPLKSQMNLARNYYFKDRHVPGYAGVYISEGLRRKYPNAELDFNWHFLFPSNKLSVDKETGQLRRHHINESAIQRAVKRSALDASIEKTVTCHTLRHSFATHLLESGADIRTVQEQLGHTDVKTTQIYTHVIERGAGGVLSPLSSL
>1180
MATIVKTPAGSWKAVIRKTGWPTTAKTFRTKRDAQDWARRTEDEMVRGVYIQRSASERMTLEAALKRYLADVTPTKKPSTQKSERHKASMLTEHLGKYSLAALTPELIANFRDTRLNSIGHRGQPISANTVRLELALLGHLYTVAIQEWGLGLTYNPVQNIRKPSPGEGRDRRLSADEEKRLFAVLRQHSNPMLAWIARIALETGMRSSEILTLTRSQVDVKRRVVRLTDTKNNEARLVPLTQAATEVFKQALNNPVRPLDCDLVFFGEPGRDGKRGPYAYTKLWNQAKKKAGLDDFRFHDLRHEAVSRLVEAGLSDQEVAAISGHKSMQMLRRYTHLRAEDLVEKLDRLREI
>1181
MITGPVLINYNTCINKQTYNIMKSQFLLSVKEHMLTRHYANKTIESYLFWIKRFIVFHQLAHPSKLSEDDVIRFLSHLAIDEKVAVKTQALALNAISFLYRDFFKTPLSLDMRFQKSLTEKKLPVVLTRDEVRRFVQHIDPRYKLHIQLLYGSGLRIMECLRLRIQDIDYDYGAVRVWQGKGGKNRTVTLAKELHEPLKSQMNFARNYYFKDQHVPGYAGVYISEGLRRKYPNAELDFNWHFLFPSNKLSVDKETGQLRRHHINESAIQRAVKRSALDASIEKTVTCHTLRHSFATHLLESGADIRTVQEQLGHTDVKTTQIYTHVIERGAGGVLSPLSSL
>1182
MKNQFILSVQDHMRTRHYATKTIQAYISWIKQYIYFHRMAHPSTLNEKHVEEFLTHLAVEQKVAAKTQALALNSVLFLYREYFRTPLNNEIKFQKSLLDRKLPVVLTKPELRAFIQHIDPRYKLHIMLLYGSGLRVMECVRLRIQDIDYHYGALRVWQGKGGKNRTVTLAKELYPLLKEQEALALRYYQKDRITAGYAGVWLSSSLQRKYQGAEMDFNWHYLFPSDRLSRDPESDLLRRHHINEQALQRAVKRAAKDAGITKSISCHTLRHSFATHLLESGADIRTVQEQLGHSDVKTTQIYTHVLERGAGGVLSPLSKL
>1183
MKSMFMQMVVQHMRNRRYAKRSIQLYSGWIISYIRFHNTKHPADMGDKEVELFLSHLVNKKNVAPATQASALNALAFLYRDVLEKPLSLSLDFVTSRRQAKLPVVLTQDEVVALFAQLPAHLKLPISLLYGSGLRLMEAVRLRVKDIDFDYNAIRIWDGKGGKHRVVTLAAELKPGLTRQISVVETYLIADLDNPSYQGVYLPHRLRVKYQNAPKELGWHYLFPSSRLSIDPESKKVRRHHIDESSIQKAIRNTANACGLKKKVTPHTLRHSFATHLLQSGADIRTVQTQLGHSDVKTTQIYTHVLQQGAQGVVSPLSRVLK
>1184
MNTQEQSHFNSIYQSYLNELTLQGKSNKTIDSYSRCIRQVATFFDVCPVNLTTEQLKTYFHYLVLHKSWSMVKISRCAIQFLYRHVLGRPWVWVNIVKPPKQQVIQAVLSLNEVAAIINTTRKFRYQVFYLTTYSLGLRLSESLNLTIADIDSELMQVHVRNTKSKRDRLVPLPQTTLLALRRYWQTHRHPSLLFPGRVDPKNNAIKPWLMDKGGVQKTIKIVAKDCGISKNVHVHTLRHSIATHLFEHGLSLRAIQVFLGHASPITTARYTRMTQEAKHNSAIMLNSIINTLSIHWQEQNHD
>1185
MSESLLLNSIGEFMITRRFAKRTIQTYIYWIKRYIIFNNKQHPSKLGNKEVEQYLTYLSNEENVAPGTQTIALNSLVFLYREFLGSPLSLSLNFNKSQRQAKLPVVLTKSETASLLSLVDTQHWLLANIMYGSGLRLMETVRLRVQDIDFDYMSVLVWQGKGGKNRRVTLAKELVEPLKLQIDLCKKYFELDSNSTHYQGVWLPFALKKKYPTAAKEFGWHYLFPSARLSRDPHDNNKVRRHHIDESSLQKAIKKSAKLAHIEKVVSCHTLRHSFATHLLQRGADIRTVQEQLGHSDIRTTQIYTHVIQSGANGVRSPLSDL
>1186
MNTQEQAHFNSIYQSYLNELTLQGKSNKTIDSYSRCIRQVATFFDVCPVNLTTEQLKTYFHYLVLHKSWSMVKISRCAIQFLYRHVLGRPWVWVNIVKPPKQQVIQAVLSLNEVAAIINTTRKFRYQVFYLTTYSLGLRLSESLNLTIADIDSELMQVHVRNTKSKRDRLVPLPQTTLLALRRYWQTHRHPSLLFPGRVDPKNNTDKPWLMDKGGVQKTIKIVAKDCGISKNVHVHTLRHSIATHLFEHGLSLRAIQVFLGHASPITTARYTRMTQEAKHNSAIMLNSIINTLSIHWQEQNHD
>1187
MNITEQTRFNLLAQSYLNELTLQGKSDKTIECYSRCLRQTASFFDLCPDQLTIEDLKTYFLHLVEHKSWSHVKITRCAIQFFYTHVLQRPWQWVDIVKPPKVQALQDVLSLAEVAAIINTTRQLRYQVYYLATYSLGLRLSETLNLQVADIDSHLMQVHLRFTKSKKDRFVPLPQATLLALRHYWKTHRHPNLLFPGGKPPHSREGKTLVMDKGGVQKTIKIVAKACGITKNVHVHTLRHSIATHMLERGASLRSIQVFLGHACPKTTALYTRMTEEVAHNSQLLLNDIVDSLDIHWQEHTHD
>1188
MPSPFLEEVRRDMRLRGYAINTEKTYLHWILRYIYFIDRRHPAEAGPDEVRAFLTHLAADKKVAINTQKIALNAVVYLYTKFMSIDLGDLNFTLATKQRNLPTVLSVEEVRRILTHLEGRNKLIIQLLYGSGLRVNECLRLRVKDIDFSLMSVTIHDGKGRKDRTTLLSASVVESLKAQIDSALLVLKQDNERGLGPSLPTALAKKYPNAYRMAGWAYLFPSTSYSANPYDGTLCRHHLHDSVVRKFLAIAVRRAGMTRKKVSSHTFRHSFATHLLQNGADIRTVQELLGHNDLSTTQIYTHILGRHYAGTASPLDRLGNS
>1189
MTDQLGRLVFAFVEDHLKCQRGLRPASIRSYKESLRLFLQFAAKDKHCRITRLELADLTGERVRHFLQHLEQERGNGVRTRNQRLAALHTFFEYLAGREPCVLGEAQQIASIPVKRWQPGETLYLERDEINALFAALPTDHPQALRDQALLRFLYNTGARVQEVADLRATHLELGSEPRVRLHGKGDKWRTCPLWTRTAGLMQDLLEQNRQRRHSNDAVFLARNSAPLTRFGIYKIVRRHTVKVVKKSADGTVRHISPHVLRHTTAVHLLEAGVEVNVIRAWLGHVSLETTNRYAEITLRMKVDALRTCEPIWDSPAESHRKPVWRSNSELLQWLESL
>1190
MLEHYFVKPDTIDAIRASWIAEPIEQYVAWLAGHGYRPRVILRRVPLLRQFGEFARDHGATQWSELPTHVEPYVKHWVKVHAKNAYQAKRWVANDARTPIEQLLSLMLPDFRGTGRRRTSQDPFLVQAPGFFVYLREERGLRELSLRHYGHYLHNLEAYLARINLLHLSELTPAILSAFVVESGRRLSPHSMTGLCSSLRVFLRYLYREQLINRDLGATVESPRRYQLADLPRSISWDDVRRMLDVVDRRSALGKRDYAILLLLVTYGLRGHEVAGLTLENIDWKRERLLVPQRKAGHTTAYPLSSVVGEAILDYLKNARPHVEERRLFFRVLAPVRPVTAVTVSSRATHYLRKAGINVRRPGSHTLRHTCVQRLVDAEFNFKVIGDYVGHASPSSTRIYTKVDVETLRMVALGHEEVLP
>1191
MTPLRQKMIDAMLVRGFAVRTQRSYLDAVIQLVKYYRCSPEQLTTAQLQDYFLYLAKERQLSPATCRLYLNAIRFLYLKVVGWDEMALEINTPKRKQRIPDLLSCDEVARLLAVVENRKHRMMLTTCYGCGLRVSELVALRVSDIDGERALLRVTQGKGGKDRQVLLSQSLLHLLRRYWSVFHPTTWLFYGRSPLTRLSITTAQKVFQAAKQRAGIEKVGGIHSLRHAYATHQLAAGMPLPQLKAMLGHGDLHSTMRYLHWVPQYTKAHGTDLIQGLEVGHE
>1192
MGNTSDYGSPFLNSIAAAMRSRYYSIRTETVYIDWIKRFILFHKKRHPSELDESDVARFLSFLANQRNVAPATQKQALNALNFLYKVILERPLGQINGVARPRKATKLPVVFTMAEVTAVLRELNGWHWLAACLMYGSGLRLMECLRLRVMNLNFDHRAIYIFDGKGNKNRVVTLPDDLTLPLRRHLAAVKNTYEKDIREGFGAVYLPYALNRKYPHAAREWAWQYVFPSTQRGIDPRSGIERRHHVDEKTLQRAVKRAIRKAGIHKPASCHTFRHSFATHLLERGMDIRTVQEQLGHNDVRTTQIYTHVLKRGGNAVISPLNALLGGKEIKEPSAPYFSPQRGNNSCSISRWSRMRATTKSTRSSIVSGF
>1193
MESNLDFALQLLSMWLKERKIQNQSEHTITAYERDVRSFLEFCELKKVDLRNVEASDLREYLAQRVEQDQLSSSSMQRHLTSIRQFMKWAEQGKYLEINPTDDFKLKRQPRPLPGMIDIETVNQILDQPMPEKPIDQQLWLRDKAMLELLYSSGLRLAELQGLTIKDIDFNRQLVRITGKGNKTRIVPFGKKAKESLLNWLKIYNIWKGHFDQNASVFISQRGGALTPRQIEKRVKLQAQRAGVNVDLHPHLLRHCFASHMLSSSGDLRSVQEMLGHSNLSTTQIYTHIDFDHLAQVYDQAHPRATKH
>1194
MAKSLFLKSVAEQMYARRYAKRTIETYIKWISSFIHFHQMRHPVQMGDTEVELYLNHLVNELDVAAGTQAAALNALVFLYKEVVKQPLSLKLNFVKSQRQQKLPVVITQPEMRQLLAHIPAQQKLPVSLLYASGLRLMESVRLRVQDIDFDYKSVRVWNGKGGKHRVVTLASELIADLRRQIMLVEQYLHADLANPHYAGVWMPHRLRVKYPQSKNQLGWQYLFPSRQVSVDPETATVRRHHIDETSVRKAVVRAARQAGIKKHVTPHTLRHSFATHLLQSGADIRTVQDQLGHADLRTTQIYTHILQRGGHGVVSPFSHL
>1195
MKSQFLLSVKEHMLTRHYANKTIESYLFWIKRFITFHQLVHPSTLAEDDVIQFLSYLAVEEKVAVKTQALALNSISFLYRDYFKTPLSLDMRFQKSLTEKKLPVVLTREEIRRFVQHIDPRYRLHIQLLYGSGLRVMECLRLRVQDIDYDYGAVRVWQGKGGKNRTVTLAKELHEPLKAQVNLARNYYFKDRHMPGYAGVYISEGLRRKYPKAELDFNWHFLFPSTKLSADRDTGELRRHHINESAIQRAVKRAASDASIEKTVTCHTLRHSFATHLLESGADIRTVQEQLGHTDVKTTQIYTHVIERGAGGVLSPLSSL
>1196
MPPLQSGRLLGQLRERIRYLHYSLRTEEVYVYWCRAFIRFHGLRHPAEMGGPEVEAFLTALAVQRQVAPSTHSQALSALLFLYTKVLCQDLPWLREIGHPVKQRRLPVVLTREEVAAVFGGLRGEHLLLAQLLYGTGMRIAEGLQLRTKDVDFGNRAIVVRQGKGGKDRVVMLPTALLSPLREQLACARQIWADDCAAGCGGVELPHALERKYPRAGQSWNWFWVFPQRHHSSDPRSGVVRRHHLYDQTFQRAFKVAVNGAGITKPATPHTLRHCFATHLLQSGSDIRTVQELLGHADVATTMIYTHVLKLGGGAVRSPLDVL
>1197
MSYSPFLESVRVELRTRHYSLKTEKSYLYWIKCYILFNEKKHPDEMGNREIERFLNHLAVNRAVSAATQNQALCAIIFLYRFVIKRDIKGLNYSFSKRDVALPTVLSADEAQKVIANLHGVHKLIASLLYGSGLRINEALKLRVKDLDFANKSIFVFRGKGRKDRYTLLPKSCLQALEEQMAVVKSLHQKDLNAGFGLTSLPPALIRKYGHAVKDFSWQYLFPSSTRCIHPTDGYVCRHHLHETAFRKQLRTAVLASDITKRVKAHTFRHSFATELLRNGADIRTVQELLGHTDIRTTEIYTHVMGDKFAYTTSPIDKL
>1198
MQELTKASQNDQRRLTAVEFQTLAQVPAAVEWFANLDNPRTRRAYQNDLEDFCGFVGLASADEFRVVTRSHVLAWRARLEHRGLAGATIRRKLAALASLFDHLLESNAIAGGNPVHGVKRPRIESNEGKTPALGDHQAKALLESPDETTPKGLRDRALLAVLLYHGLRREEAALLQVSDIQDRRGIQHLKVHGKGGKVRYLPLHPVAAGRIHQYLESSEHHLADRKVPLFIPLRGKLTGAGITANGIYTVVAAYAKMAGIEVDGLGVHGLRATAATNALEHEADIAKVQAWLGHANISTTKIYDRRENRPEDSPTYKVKY
>1199
MSNSPFLNSIRTDMRQKGYALKTEKTYLHWIKRFILFHKKRHPQTMGSEEVRLFLSSLANSRHVAINTQKIALNALAFLYNRFLQQPLGDIDYIPASKPRRLPSVISANEVQRILQVMDTRNQVIFTLLYGAGLRINECLRLRVKDFDFDNGCITVHDGKGGKSRNSLLPTRLIPAIK
>1200
MFVFPSSTLCNHPYNGKLCRHHLHDSVARKALKAAVQKAGIVSKRVTCHTFRHSFATHLLQAGRDIRTVQELLGHNDVKTTQIYTHVLGQHFAGTTSPADGLMLLINQ
>1201
MATKVTLRQKPISKGRKSLYLDFYPPITVAGSDTSTRREFLGLYIMNSPKTPLEKQDNKQTLQLAEQIKQKRDNEINKPEVYTAFEIEQLKVREKGELSFISYFEQQMEKRIGKNYDVWFSSFFYLKEFSKGSLKFSDLNEKFCNDYKDYLLNAKSRRTGNTTISQNTAHSYFNKFKATIKQAFKDNLIPIDLNGKIEPIKEADTNRTFLSIEEVNLLANTDCPNPILKQASLFSALTGLRFSDIEKLKWSEVIYTNEQGYFIHFQQQKTKSNEYLPISEQAYNLMGEPKEPSQKIFDGLMYSAHQNSILLKWAINAGVQKHLTFHCFRHTYATLQLNNGTAITTVSKMLGHKDLKTTMIYAKIVDETKRKATDKIIIDFK
>1202
MREALRSRHYSRRTEESYRLWVRRFIRFHNLRHPAEMGEAEINAFLSHLATHEKVSASTQNQALSALLFLYRNVLRRHTGDLGSVIRARKPRRLPVVLTKDEVRAVLAELEGTYRLIASLMYGSGLRVTECLGLRVQDMDFARGEILVRDGKGAKDRVTMLPEALKEPLRRHLRTVKATHDRDLREGSGRVDLPQAIARKYPQAATDWRWQWVFPQARRWRNPTTGEQGRHHMHESLVQRAVAQAVRRARLTKRASCHTFRHSFATHLLADGYDIRTVQELLGHKDVRTTMIYTHVLNRGGRGVRSPVDSL
>1203
MAKKLLEVVRDKIRLRHYSYQTEKTYLGWIKRYILFHDKKHPEKMGKIEIEAFLTDLAVNRKVSPSTQNQAFNALLFLYEKVLEISIKNENISALRAKTKIHIPAVLTKDEVKNVIFNSKGVYQLMLKLMYGCGLRMSELLRLRIKDIDFGFDKVYIWDGKSQEDRVLPLPQKIKEDLQIHIENVRKTHKQDTIDGFGYVNLPFALNKKYPNANTEFKWQYLFPMNAISQDPRGKRKIRYHVLSATFGRNIKTAARLAYIDKKISAHTFRHSYATHLLQNGIDIRTISGLLGHKNLQTTMIYTHIVKELNQNIVKSPLDF
>1204
MAIKQKITASSIKNLTIADERLNDTEISGFHARISPKGVVKYYLYYRIHGKQRNFLLGSANALTPAQARDLAKEKAGQVAAGEDVQVTRHEAKKREQRNSLTLSKFLEEHYSAYLMSINAKTAQKSLMCIQSNFKHLSTKPLVDITAWDIQQWVAERSKAGRAPATISYAYNRLRAVFNRAVEWGFIDSHSLDNVKIPRIDNKRIRYLSVSEEAALLDSLNARDVRLKDEALQRYGKRAQRLVSQRYVDFLEPLIVLALNTGMRKGEMLSLKWSHINMEDRYLTIRSENAKSKNKRTIPLNNTVYTMLQAWHEQNPDTELVFERNGKPLDSYQYQWESLLKEAGIENFRFHDLRHHFASKLVMKEADLNVVRELLGHADLKMTLRYAHLAPEHKASAVNLIG
>1205
MSIKKEGKKWLVDLRPQGRNGKRYRRQFDTKFEATQYEKHVLATAHDKEWLEKPADRRSLSELIELWWKYEGQSKKTAEAYLKEVKLVDKELGFPKAHQITHKLLADYRMAQLNKGRAMTTFNRKMNCLSNVFTALIAVKEFHNPHPVSGFKLKVPKTREMAFLSVDEMNHLLSVLSGDSYKVAKLCLATGARWGEAEELKGSTVSHCKVTFLDTKNGKDRTVPISQELQDEIVTGKSGRLFKDCYAEFYVQLKQCNFDLPKGQAAHVLRHTFASHFMMNGGNILTLQKILGHATIQQTMTYAHFAPDYLQDAVRFNPLNSL
>1206
MKSQFLLSISEHMQTRFYAKKTIEAYLHWITRYIYFHNKKHPSLMGDKEVELFLTHLAVNGNVAAKTQSLALNSLSFLYKEILKTPLSLEIRFQRSQLERKLPVVLTRDEIRRLLDVVDPKYQLPAKLLYGSGLRLMECIRLRIQDIDFDYGAIRIWQGKGGKNRTVTLAKELYPHLKEQIALAKRYYDKDLHQKNYGGVWLPTALKEKYPNAPYEFRWHYLFPSFQLSLDPESDVMRRHHMNETVLQRTVRRSAQEAGIEKTVTCHTLRHSFATHLLEVGADIRTVQEQLGHTDVKTTQIYTHVLNRGASGVLSPLSRL
>1207
MKSQFLLSVKEHMLTRHYANKTIESYLFWIKRFIVFHQLAHPSKLSEDDVIRFLSHLAIDEKVAVKTQALALNAISFLYRDFFKTPLSLDMRFQKSLTEKKLPVVLTRDEVRRFVQHIDPRYKLHIQLLYGSGLRIMECLRLRIQDIDYDYGAVRVWQGKGGKNRTVTLAKELHEPLKSQMNLARNYYFKDRHVPGYAGVYISEGLRRKYPNAELDFNWHFLFPSNKLSVDKETGQLRRHHINESAIQRAVKRSALDANIEKTVTCHTLRHSFATHLLESGADIRTVQEQLGHTDVKTTQIYTHVIERGAGGVLSPLSSL
>1208
MPIKKKITNTSIKALTVEQGRLNDTEISGFHARISPKGAIKYYFYYRLNGKQRNYFIGSADSLTPAQARDLVKEKAGLVASGVDIQESRHEAKKTEMRKNLTLGRFLSEHYKDYLISMNPKRADQAYACIAHSFVHLLDRPLEEIKAWDVQQWITERRKLGRAPATIEYCVNRLRAALNRAVEWEFIDSHNLSSVKLIKQDNTRIRYLSKEEEKRLLDTLEGRNQRVRKSNNKIEHLQFVDFFEPLVITAMNTGMRKGELLSLRWEYVSLPNRYLTILSENAKSKKTRTIPLNDTVLKLFERWRAQNPDADYVFISNNQPVEFFQYPWQSLLKEAAIENFRFHDLRHHFASKLVMAGVDLNIVRELLGHADLKMTLRYAHLAPEHKAAAVNLIG
>1209
MKSMFMQMVIEHMHNRRYAKRSIELYSKWIISFIRFNNNRHPSEMGDKEVEVFLSHLVNAKNVAPATQASALNALAFLYRDILERPLSCELNFVASRRQAKLPVVLTQEEVVSLFEQIPANLKLPISLLYGSGLRLMEAVRLRVKDIDFDYNAIRIWDGKGGKHRIVTLAAELKPGLTRQIAMVENFLAADLENPKYAGVYLPHRLRLKYKNAPRELGWHYLFPSSRLSVDPESKKVRRHHIDESSIQKAIRNTAKTCDIKKKVTPHTLRHSFATHLLQSGADIRTVQTQLGHSDVKTTQIYTHVLQQGAQGVVSPLSRVLK
>1210
MKAAVQKAGIVSKRVTCHTFRHSFATHLLQAGRDIRTVQELLGHNDVKTTQIYTHVLGQHFAGTTSPADGLMLLINQ
>1211
MKSQFIKSLYEHMMLKRYAKRTIQTYINWISDYIRFHKLQHPKDLDVLHVEAYLTHLSTKRKNARSTQATALNALVFLYNKYLEQPLPSDMNFVGSGRERKLPVVLTQLEVKALLGRVPTHHYLAVALLYGSGLRLMECVRLRTGDIDFDYKCVRIWFGKGGKHRVVTLSESLIPLLKNHISESEKLLQRDLMVPDFAGAWIPHGLRKKYQQRNKTLEWQYLFPASKLSIDPESKLLRRHHIDEKQIQRAVSRASGDAGIIKHVTPHTLRHSFATHLLQSGADIRTVQDQLGHADVRTTQIYTHILQQGANGVVSPLSNLAF
>1212
MKYRNVFALGAPRLLDQLRERVRYLHYSLRTEKAYVYWVRLFVRWSGMRHPRELGAREVEGFLTMLATERRVSSSTHNQALSALLFLYKEVLGMELPWLDGLQRPAYTRRIPTVLTLDEVGALLGAMSEPVSLVARLLYGTGMRLMEGMRLRVKDVDFDRKVIIVREAKGNKDRVVMLPSSLAEPLRRQVAFARVAWEQDRKEGFAGVDVPHALEKKYPKVGQSWGWFWVFPSPTLATDPRSGIVRRHHLFEERLQRAMKAAAAKADIHKRVSAHTLRHSFATHLLQGGTDIRTVQELLGHSDVSTTMIYTHVLKVAAGETRSPLDALPL
>1213
MSASPFLRSVQEYMLVRRYSLRTIKSYLYWIKYFILFNQKQHPSSMGTQEVEAFLNHLVVQRNVSASTQAIALNSIAFLYNKYLGQPLGTLSGLRHSKRQAKLPVVLTQNEVALLLSQLAGTHKLMVAMLYGSGLRRIELLRLRTKDIDFNHLQVQVWHGKGNKHRLVTLAPELLAALQAQINEVERLLIGDLTNTVYAGVWMPDAMARKYPKAATSLNWQYLFPASKLSHDPHCGALRRHHFDESALNKVIRRAAIRARIRKNVTSHTLRHSFATHLLQSGADIRTVQQQLGHSDVTTTEIYTHVLNHGAYGVRSPLSSISRQTPQSHATL
>1214
MDDKPKLLDQVREQIRLRHYSIRTEAVYLEWVKRYIRFHKYRHPQEMGGPEVEAFLSDLAVRRDVSASTQNQALSAILFLYKQVLQVELPWMDGVIRARRPQRLPVVLTREEVASVLAQLDGTLWLIASLLYGSGMRLMEVLRLRVKDVEFARLEILIRDGKGQKDRVTMLPRKLAAPLELHLQRVRALHEQDLREGYGRANLPHALARKYPNAAAEWGWQFVFPSVNRSEDPRSGGIFRHHLHEKTIQRAVRNAVRRVGLHKPATPHTLRHSFATHLLESGQDIRTVQELLGHADVKTTQIYTHVLNRGGLGVLSPLDRA
>1215
MKSMFMQMVVQHMRNRRYAKRSIQLYSGWIISYIRFHNTKHPADMGDKEVELFLSHLVNKKNVAPATQASALNALAFLYRDVLEKPLSLSLDFVTSRRQAKLPVVLTQDEVVALFAQLPAHLKLPISLLYGSGLRLMEAVRLRVKDIDFDYNAIRIWDGKGGKHRVVTLAAELKPGLTRQISVVETYLIADLDNPSYQGVYLPHRLRVKYQNAPKELGWHYLFPSSRLSIDPESKKVRRHHIDESSIQKAIRNTANACGLKKKVTPHTLRHSFATHLLRSGADIRTVQTQLGHSDVKTTQIYTHVLQQGAQGVVSPLSRVLK
>1216
MRSTTSETDLARLVQRFFCQRLQQQQHLSARTVTSYRDTFRLLFRFAEQHLGRDVSTLCLHDLDVSLVLAFLDHLETHRHNCIRSRNARFAAIRAFFHYVALQEPAFLAQVQRVMAIPMKRFERPVVGFLSRDEMEAILAAPDAETWTGQRDRLLILLLYNTGARVSELISIRRGDVDTQHAQAIQLHGKGRKERVVPLWKRTAQTLDEWMVTLSSDRMQPILLNRGGQSMSRSGVEQRLQLAVSQAAAHCPALKGRRVSPHVIRHTTAMHLLQSGVDLAVIALWLGHEQVTTTHQYLEADLDMKERALASLQPPETTTPRFVPKPDVLAFLDSL
>1217
MVSGSRAPRLLEEVRRVLRLKHYSLRTEHAYVGWIRRFVLANGRKHPRDMGAVEVEAFLSHLAVDAKVSASTQNQALSALLFLYRDVLGVDLPWLEDVVRAKRPKRVPTVLSVGEVKALLARMDGRPWLIASLLYGTGMRLMEALRLRIKDVDFGRNEITIRNGKGGKDRRTMLPRSLIEPLQREIERARLLHAQDLSEGFGAVWLPFALARKYPNAARETGWQYVFPSVQRATDPSSGLIRRHHVDDGLLSRALKRAALSAGIVKSISAHTLRHSFATHLLEAGQDIRTIQELLGHKDVATTQIYTHVLNRGGMGVVSPLDR
>1218
MHTLRHSFATHLLADGTDIRTIQLLLGHRSLKTTMIYTHVHQAIRTTISPLDRL
>1219
MPHNKLTKSQRELFCNLKAFLYTKAKNFTPIQDVKDMALILDTQDKILKCHNIEQLKQLCHILYNQGIKHTIMMQGLFLFFNYFKDNLKLRSFRMLSEEQVINFLFELAQNRKPSSMAKYVMYLRQFFDYLDRKRRYGFDFTLKNLAFAKTKESLPRHLNYKDLKAFLKTLLEYSPATSFEKRNKCILLIVILGGLRKCEVLNIELKHIQVEEQNYSILIQGKGRKERKAYIKKSLLEPSLNAWLSDEYRLKYFNGAYLFKKDKQKAQNSLTLYNFIPLIFKLAQIKHYKQYGTGLHLFRHSFATLIYQETQDLVLTSRALGHSSLLSTKIYIHTTQEHNKKVALVFDSLIENKK
>1220
MNTTATFSHQPWNKGKLVGQKAPLRLSDIWAIRVRLQIAERTRDLALFDLAIDSKLRACDLTKLRVRDIAHGEHVSPRAIVMQQKTQRPVQFEITEQTRAALAVWIHQAQLRSEDCLFPSRLRGSDHLSTRQYARIVKAWVTSIGLDPAMYGTHTLRRTKASLIYRRTKSLRAVQLLLGHTKLESTIRYLGIEVHDALEMAEQTEV
>1221
MEANTPPPKLLDQVRDLIRVKHYSIRTETQYLQWIRRFILFHGKRHPREMGAPEVEAFLTHLAVSRDVAAATQNQALSALLFLYREVLGIDLPWLDNVTRAKRPQRLPVVLTREEVMAILHRMSGTYGLMTSMLYGTGMRLMECVRLRVKDVDFARGEIIIRDGKGAKDRVTMLPESLVPALRDHLQKRRALFDDDLAAGKARVYLPHALAIKYPNAPTEWGWQYVFPAGGFSIDPRSGAEQRHHLDEKLLQRAMKKAVHASGIVKPATPHTLRHSFATHLLERGQDIRTIQALLGHKDVATTMIYTHVLNKGGRGVVSPLDS
>1222
MNTQDQQRFDILYKQHLTNLTLQGKRPATIDAYSRAVRRISAFFDCAPDTLTTQQLKRYFASLIQTHSWSTVKLDRNGLQFFYRYTLNKQWEWLDIVKPPQVKRLPDILTPVQVGLLISMTRQQRYQVFFLTLYTLGLRLGEALNLTVHDIDASAMTVHIREGKGGKDRVLPLPKRTLHALRGHWCTHHHPKWLFPGIGSKADNPMDRGGIQKAMKGILKDCHIQLAITPHTLRHCFATHLLEQGLDLRSLQHLLGHGSLNTTARYTQLTEPKQKQAAHALNQLAEQLVVLWEVA
>1223
MKSQFLLSVKEHMLTRHYANKTIESYLFWIKRFITFHQLAHPSTLAEDDVIQFLSYLAVEEKVAVKTQALALNSISFLYRDYFKTPLSLDMRFQKSLTEKKLPVVLTREEIRRFVQHIDPRYKLHIQLLYGSGLRVMECLRLRVQDIDYDYGAVRVWQGKGGKNRTVTLAKELHEPLKAQVNLARDYYFKDRHMPGYAGVYISEGLRRKYPKAELDFNWHFLFPSTKLSADRDTGELRRHHINESAIQRAVKRAASDASIEKTVTCHTLRHSFATHLLESGADIRTVQEQLGHTDVKTTQIYTAIHRVSRKNKLQLAN
>1224
MAAIFKLSDTQIKNAEPTDKEYTLSDGGNLYLRIRNNGSKNWLFIYTDSSTKKRKKIGLGSYPSLKLAVVRNIAKELREQMANNIDPKIYRDKQKLDSAIVSELTFESVAELMLERDEGKETTTRKKLLEEAQKEAEINGTDFGEEEIKRIMNKVRTSHRKRLFFKRHLYPKLGHIPLSFITTTAVIEVIKPLQAKGQLENVKRACTFVNQIMYFAINRTYIKINCLAHIKHEFVKPKVTHMPAVPPNELAEVMATMSNHNMKLVTRCAFEMQLHTMTRAFELAAMRWCDIDFKLKLWTVPHFYTKGAREHLVPLNDYTLGLLAFMKPISGDQAHVFPSDKQNTKFPHISPYAVNSSLNLTTLKGRLVSHGFRGIASTYLNENTNFKVDAIEMCLAHLDANTTRASYNSALYLNERYEIHQCWSDYIVESTGKYYSIAGQYRTECRRGA
>1225
MKSQFLLSVKEHMLMRHYSNKTIESYLFWIKRYIVFHQFAHPSKLSEEHVVQFLSHIAVKDKVAVKTQALALCSIAFLYRDFFQTPLSLEMRFQKSLTEKKLPVVLTRDEIRRFIQHIDPKYKLQTLLLYGSGLRLMECLRLRIQDIDYDYGAIRVWQGKGGKNRTVTLAKELHSSLKAQVDLARSYYQKDCHMPGYAGVYISEGLQRKYPNAQLDFNWHFLFPSAKLSVDPEMGELRRHHINESALQRAVKRSAKDAGIEKSVTCHTLRHSFATHLLESGADIRTVQEQLGHSDVKTTQIYTHVIERGASGVLSPLSNL
>1226
MAIKQKITNTSIKSFKVDDKRLNDTEISGFHARISPKGIIKYYFYYRLNGKQRNYLLGAATSLTPAQARDLAKEKAGLVAGGQDVQETRFEAKREALRKTLTLERFLDEHYESYLQALNPKTAKQSFMCIKSSFKHLAHKPMSEITAWDVQQWVSEKRKLGRASSTISYAYNRLKAAFNRAVEWDFIDSHTLSSVKIVKEDDQRIRYLSTAEETALLDSLKVRDIRLRENQKQAHRQEVPKLRYADYLEPLIVMAINTGMRKGEMLSLCWEHINFENRYLTITSANAKSKKRRTIPLNDTVFSMLNDWKAQNYSEESGLVFTSDGKPIDTYQYQWEQLLKDANILNFRFHDLRHHFASKLVMAAVDLNTVRELLGHADLKMTLRYAHLAPEHKASAVNLIG
>1227
MKSQFLLSVKEHMLMRHYSNKTIESYLFWIKRYIVFHQFAHPSKLSEEHVVQFLSHIAVKDKVAVKTQALALCSIAFLYRDFFQTPLSLEMRFQKSLTERKLPVVLTRDEIRRFIQHIDPKYKLQTLLLYGSGLRLMECLRLRIQDIDYDYGAIRVWQGKGGKNRTVTLAKELHSPLKTQVDLARSYYQKDCHMPGYAGVYISEGLQRKYPNAQLDFNWHFLFPSAKLSVDPEMGELRRHHINESALQRAVKRSAKDAGIEKSVTCHTLRHSFATHLLESGADIRTVQEQFGHSDVKTTQIYTHVIERGASGVLSPLSNL
>1228
MPTENTPAQPPRLLDQVRAAVRYKHYSIRTEQAYVYWVRLFIRQQGLRHPRDMGAVEVEAFLNWLASERSVAPSTHNQALSALLFLYTEVLDIDLPWMQEIG
>1229
MVQVGKKRAIKFWKYYKEWYETYKYGDVRDVTYQRYILTGKQIKKLAPDLMLDKITRADIQKLINAYGQTHEKVTVRNFYRLLEAPIRDAVYEGWISRDPCYKIRITSQVKKKKKLKKWLEMDEVHKLEQVFNADQSGYGDFFDFTLRTGLRFAEVLGLTPADVDMNNMSIYVNKTLNYKKIDYSQVKPGDFMPTKNKYSVRQILIDFKALTDLQRNLDGVKEDESIWAHWYASDSRTNTRGGNHIYNSVFNKVLKEMCDQAGVPPISVHGLRHTHASLLIANRVSIQSVAKRLGHGNTETTQRVYIHLLDKLANEDNNKIMSVMTGI
>1230
MKQRDSLLEKILNTNSKSLKVEVTEVPPFISNYVKDLYVMYNLSKHTIIDYFSLITIFTKKMFLTFYEKPYYDIITGKYDEHYLSIDEKFYEQVEKRHVNDFLAELKLERNLKESSVITKIRQLKSFYSYLEEHYDIKNNVKNIRIPKAEKNLPVYLTLEEAVSLVNVVDKDIEQHKGTKTKWICVRNKCMIVMLLNCALRRSELRSINIEDIKEDYIIVMGKGAKERTIYLNDLTKQSINDYLRVRPKDAKDNKALFITKNKHTYSRISCERIGDVVKKYLREANLNDQLFSTHKLRHTSATLMYQHGNVDLRSLQQILGHASSKTTEIYTHVYDKNLKRAVNTNPLNVLYEENKKGL
>1231
MDIPLDLKPDSQRFTDQLRIFIRTRALAYNTEKQYIYWISCFIRHNNYTSKDEINAFDIPAYLEHLVVKQNVSPNTQKTALNALIFLCREYLQQSVDNLEFKRSKKATKLPTVFTHGEAISVINELNHPTKLIAQLMYGSGLRINEALRLRVDDIDLIHKTITIRNGKGNKDRTTVLPESIIPELKTQLEFVKQQHKMDAINGDDEVYLPNAIAKKYPHRAKSYGWQYVFPSKQISKDPRSGQHRRHHMLDRSVQKQVTNAIKKLEIDKKASSHTFRHSFATRILERGGDLRTIQELLGHSDIKTTQIYTHVIGLHFSGTKSPLDFD
>1232
MNDRKHLTSREVERLITATRGSRTELRDRCLILLMFRHGLRVSEACALKLHQVDLESRVLHVARLKKGLSTTHPLRGDELRAIKAWLTERARLGPAGDTFFVSERRAPLNRRTAWVAIRRYGELAELSVEAHPHMLRHACGYALADQGADTRLIQDYLGHRNIQHTVRYTATNPARFERLWR
>1233
MPRKPDPQDAYLDYHDGYYRVSMSVPKKLRPHLGSRLVRGLKTKSVIAARTLREPVVREFKKRIEDAWAAYGGAQRSVQAEAVETAKILKNADENLFDFVWQGVEERYEEILREGAREETVVEYGRSYREPVPTAEAKRRATEFRQIATGQIPIGLYHAEFMKQLRIKDRSKLDEPRALALFLDWLRARGVYPFIGNVGNEEAKDYVRWLENDCDLAWASKAKYLGRLKFYWGWLLAEGHAKENPFHGRVVRKPVREDGEGEDEERPYTDTEVQRLFMGQPLEGRGMLDVMAVAALSGARLDAVICLKVGETEDGLFRFKRQKKEKFDRDIPIHPDLHEIIMRRIEGKSPDDDLFPEWPAPKPPSKKPRSSYFSKRFTFYSKKIGVREEVAGKRRSLVNFHSFRRWFITKLEHAGVPGELSASIVGHARGSLTLDRYSSGPQLKAALEAISKVKLPPLDGTPVVESRGLKPIRRTS
>1234
MSIAPAVPQSSPAIFQTGKLKIKYLMPDELQRLTDTWRKWFDASPTPTKRRIRGRHWLIFLTLRHTGARLGEVLQIRDDFDINTRESEIRVTTLKRGTGEKRLVPVVPELISEIASYLMDYPEIRGKLFSLDASNFRKRFYDLADQAGMLEEEYMDGRRELFPHPHTLRHTRAMELLSAGVPVTAVQDLLGHSSLLTTAQYLRLSGQDVKNTLRSRGL
>1235
MLREYEDYLRGKGYSPNTVLSYLNDVNQFLKDLNLRPDDYVTSADIRKWIQQMLHPDEGKPFAVSTINRRLNALRNFYGWAVEQGYVEQNPMNGIADLKTADEDQETIMWLTEEEFEDLLHRMRKMLAHSRGVDPEEKYRRDRAIVYLFVYAGLRVEELSNLKLTDIDLEMKRLRIVGKGMKVRTVPISNILLAELQDWLAFRAEMSKKKPHVAASPYVFYSQRSPKFSVRGIQRMVEGYSLPGKKLTPHMFRHTFCKWMLKATNNDIEKVRRLAGHSHIATTSRYLKDSYSDLADAVEALPKF
>1236
MHTVQPIKDREKIEAMKKILRASSLRDELLFTIGINTGLRISDILALRVGDVRNQKGVVERIEIAEKKTKKTRVVALNRKTRRLIELYLAQERPHSRGDEPLFRSQKGGGAISRQHAHYILNRAAKAVGIVDRIGTHSLRKTFGYFAYKQGTDLAMIQKILNHSSQAETLRYIGITQEQIDEVTAGLDL
>1237
MDIPLLVQHFLIHLHETGKKHSTVSMYKHDLMAFFKWLNQHSPDITPGILPEEKSCYEEYLTYLKEKNLSEANLRRVASHLNRLLEYHNLTDQFGALKATTKKQRDLVDSDFITEKDTFSLLNSVVSKKNLTETQLQIHKYIAPRNYSILILMLHYGLTLNEVVSLNINDINFSQNELTIITNKGKRVLELSKDDKKIIYNYFSDIPSLFKPKDYTDDPLFLSFHPQKKVYWYDYNLNKPKRISLIGVKRMIEKEVERSGIQAKVRSTQFRNSCILNKISEGYSNESLIYYFGLSSRHALYRYKRYLETQ
>1238
MLLPASPLDDPQARQEWVARALATWDRQALGEAALYASRLFGWHERQTLAVLHNLCYWCREQGYTWPHLPQNALLLFWEEATTHRPPLSPRPLRKDTTLYAWWRGLRRTLEVLAWAGAEMPRLELPPKPQYALVRPYLSEPEFAALLGAARSHPEGRLRRLGVAVLYLLGEAGVWPKELFALRLEDFHPASRVLRVRGEKARTVPLSKEATEALQEYLEDRESIATLAPLPSPYLFVRMTNKKGGLGRPLNMNSLRPLLERACELSGVFPERILGALRWRAVRRYLQQGLPPAEVVRRTGVASVAPLGRERGQR
>1239
MLSFFPTPPDETGSLFDPIEHLNIANGNPADDTLKTYSAALKQFLTWCKIKAISPMCATEGTICSYRQYLLKTKKYKPASVALKLTVVRRFYTMATKQGFIAANPATDVKPPTQSYDPATHNNYLDLTEAKQLIESLPNDDSLPSLRDRALIEIMVWQGCRTVELYRLNVGDIIKRNEDLGLNVQGKRSRRIVPLTPDLAQLLQKYLKARKKAGEILKADTPLFTSLTRNKGSRLTRRSIARIVDKYLKINGWKNNNLDEHQVDHDDFDDLFICSPRKLSAHSLRHTCGTLALWAGVSLRQVQDLLGHRDPETTALYAHAGDRWRYNPALAIRNAMGV
>1240
MKSPFLTSLTQFMQVRHYARKTIESYLYWVVQYIRFHGNQHPNKLGNRDVEAFLSDLVVSKQVAASTQNLALNALVFLYKEFLKKPLDIDLRFRHSKKQRKLPVVLTPTEIKKLFAAIPAQTLLPYQLVYGSGLRLMETIRLRVKDIDFDYGAIRVWQSKGGKSRIVTLAKELHPLLRFQIETVKHLYTQDQLNPNYDGVQMPNRIAEKYPSASKSLEWQFLFPAKQLCRYGDEPGWYRHHLHETTLQKTIIKARFTAEIAKPLSCHTLRHSFATHLLEAGADIRTVQEQLGHSDVKTTQIYTHVIERGASGVRSPLSNLFIGNTSPNV
>1241
MDIPLNLNPTSQRFIDQLRIFIRTRGLAYNTEKHYIYWISSFIRFKNYTSKEEIEAFDIPSYLEHLVIKQNVSPNTQKTALNALVFLCREFLQQSVDSLDFKRSKKATKLPTVFTHKEAMDVIHNLNHPIKLIAQLMYGSGLRINEALRLRVNDIDLDKKIITIKSGKGNKDRTSILPESVVDAIKTQLAFVKQQHKLDAINGNDEVYMSYALAEKYPTQAKSYGWQYVFPSPQISKDPRSEKHRRHHLLDRTIQSAVKKSILKVGIDKKASCHTFRHSFATRVLERGADLRTIQELLGHSDIKTTQIYTHVIGLHFSGTKSPLDFD
>1242
MNTSITISQQDFAIDDADKEIVLSNLVELRDDVWQTMSKNTRKAYQQDFNQYLAFCRENGMPAMASDWRLTKESCKAYLEFMISGPLGHHSIKRKLASIRFFIGISELPDPWKHSKLFTKFVSGQLKQKPAAQKQAKPLKLGDVQKLNRTLELTTLLGLRDAALINVALDTLFRASNIVDIELKHIDWDAKTIFAPKSKTDQSGEGFYGYISDETAGLLTRWIEKANLLDGFLFRKLSPKHTVQAEPMQYQALLKRYAAIGMVLDNKGVFTCHSTRTGGVLTMMEAGVPMADIVLSGHWKSEAMPIRYGQQYQASKTGMAKVR
>1243
MSYFTENTSPLRQRMIEDMTMRRLSPKTQIGYIRGVKKLAAYLKRSPEDATAEELRQFQLALAEQGASNITINATLSGLKFLFHKTLNLLDVMLKVSTVPVPRKLPTVLSKEEVKQLIDATHTIKYKAAFSVAYGAGLRIGEVVALKVTDIDSSRMLLRIEQGKGKKDRMAMLLTTLCQWYKHAKAHHLMLNGGWLFPGQNPLNPIGTRQLSRAWKSACIDAGLTKKVSMHTLRHSFAMHLLEDKVDIRVIQTLLGHSKLETTALYAQVASKLLQEVVSPLDTLAS
>1244
MVQQIVLPIKDSNILKNVQETLLNSFRAGRRNYTIFQLGKATLLRVSDVMQLKKSDVFTADGTIKQNTFIHDQKTGKANTLYLKPVHADLLDYYDWLQQQNLISEWLFPSIQHPERHITEKQFYKVMAKVGDLLGINYLGTHTMRKTGAYRVYMQSNYNIGLVMQLLNHSSEAMTLTYLGLDQASRETILDQINFG
>1245
MAEIGLFDPFVSLQAFALVNHEVVVDQIKSVAYWSEYTRQARAAGYISFTGFLHRRSRGLIPKALANREGHGKTFFKVYDKVKTAAMSQAQWCAFLEELEKISPRECLIAKVMLQGRKRAREVLALETGQIRWDRRKIEFSQSKMKGMKKVTVMERLKEYVAEREGRVFVTRTGKGIQLNRLSETFAEAGRRAGIPG
>1246
MQQVVLPIKDSNVLKEVQDTLLNNFKAGRRNYTVFQVGKATLLRVSDVMRLKQADIFNPDGSIKQNAFIHDRKTGKPNTLYLKPVQTELLLYRQWLLDHQLDSEWLFPSIQHPERHITEKQFYKIMSKVGDLLGINYLGTHTMRKTGAYRVYTQSNYNIGLVMNLLNHSSEAMTLAYLGLDQASTETMLDKIDFG
>1247
MSDTNKIALSEYPGVIPPSSQDDNSLPVVGGINELQSNPAIAYLISLGSKRSRQTMGSFLNIVARMIGANNLKDCAWGSMRRHHVQAVMEILGNTERAPATINTYLSALKGVALEAWTMRQIDTDSFQHIKQVRSIRGSRLSKGRALERSEIKELFLICENDTSSKGVRDAAILGLLLGCGLRRSEIVGLNMESVNYREQYLRIIGKGNKERIAYIPGGAWKRLVRWIEEVRGDHPGPLFSRIRRFDDVTDNRLSDQAIYHILDTRRIEAGLEKFAPHDLRRTFASAMLDNGEDIVTVKDAMGHSSITTTQRYDKRGNERLKSASQRLDITD
>1248
MKTRSPFLNYIADYMLVRQYSLRTVDTYLRWIASYIHFHNKRHPASMGDNEVERYLEHLVLKQNVAPRTQATALNSLSFLYKHIIKKELSLNLNFARSKKQAKIPVVMTPEEVKMLMAHLNKRYYLIAALMYGSGLRVMEAVQLRVKDIDFDYKCIQVWNGKGNKHRIVTLATELIPMLRNQILNVDDYLKLDLNNTEYSGVWMPYALTKKYPSAAKSLAWQYLFPSHILSSDPQSGEIRRHHFHHSCIRKEVKKAVQKSGLTKIITPHTLRHSFATHLLQNGADIRTVQAQLGHSDVKTTQIYTHVLQQGANGVISPFSRL
>1249
MNTLIEQVKTEIAYRGYSQSTCKSYCEHLLKLSHYFNKPLDLITDDELNIFFKDPAIRKLSRASQKIQINSIWFLFKNILHRPLNLDIALPKAKPRAPTYLSRDDIRRLIESCTDMRLKTLIVVCYGCGLRIGELLRIKVQDIDGQRKTILIEQGKGDKSRYVVVSDSVLNQLRCYWKMYHPTGWMFYSRWLMDKPISPSSFRKALKKHAQMCGLKHCNPHVLRHAYATHQLELGMPLHQLQHQLGHSDIRTTQSYLHWLPELGHGGIDLLASWGNQ
>1250
MQQVVLPIKDSNVLKEVQDTLLNNFKAGRRNYTIFQVGKATLLRVSDVMCLKQTNIFNPNGSIKQNAFIHDKKTGKPNTLYLKPVQTDLLLYRQWLLDNQLQSEWLFPSIQHPERHITEKQFYKIMSKVGDLLSINYLGTHTMRKTGAYRVYTQSNYNIGLVMYLLNHSSEAMTLAYLGLDQASTETMLDQIDFG
>1251
MKTGQTTASSSTPVGFPDADSLAALRGWYAGLSSRAAVEHYLAARKAAGQSARGMLGHIRRQLIVFANSRHRPDLADVFQHAPEERQGRAGAVERAIRLLPTLPAPKPQISDSIDQWLSPRTVRALQAYGIHTLSALTVRIPRRRGWWKAIEGLGMTGARQVEAFFAAHPQLTERARALIPIIQPSGIVPWEQLRLPNEVDGSQGNFRAPRNACTLNATNDYEAVQAWLALHETVATQRAYRKEAARLILWAIVERGRALSSLTTDDAIAYRAFVRHPTPRERWVGPPRPRDSVEWRPFSGGLSARSAAYALTVLSALFRWLIEQRYVLANPFAGVKVRGHALRPALDTARGFTEGEWLLLRAIADGLEWSYGWSEPAAQRLRFMLDFGYATGLRASELVGAVLGNVRLDEHGDHWLHLVGKGGKPGKVALPPLAYTALDQYLAQRQLPVSRERWNPKTPLVGSLGEDGNAGITGPHLWCVLRRFFTQAAEAIEADHPVAAEKLRRATPHWMRHSHASHALARGAQLTAVRDNLRHASIATTSMYLHGDELERARQMRQAFGARHVKRGVD
>1252
MAQIIAQNGKNHAKETSAPSDSTAHSEDDPAFVSTTESPSPLPGHLCDLADRARAYVEAASSANTRKAYAADWKHFSAWCRRQNLAPLPPDPHVVGLYITACASGTAERNVKANSVSTIERRLSAIAWNCTQRGMLLDRKDRAIATVMAGIRNRHAAPPRQKEAILPEDLIAMLETLERGTLRGLRDRAILLIGFAGGLRRSEITGLDLGRDQTEDGRGWIEILDKGLLLTLRGKTGWREVEIGRGSADTTCPLVAVESWIRFAKLAKGPLFRRVTGRGKDVGPDRLNDKAVARLVKSAALAAGLHGDLGEDERAAKFSGHSLRAGLASSAEVDERHVQKQLGHASAEMTRKYQRRRDRFRVNLTKASGL
>1253
MGSWGGYVRVWQGKGGKNRTVTLAKELYPQLAEQQALAKRYYDKDMQTKGYGGVWLPNALREKYPSAPYEFNWHYLFPSNLLTLDENSGLKRRHHINESALQRAVRKTAHDAEIQKSVSCHTLRHSFATHLLEAGADIRTVQEQLGHSDVKTTQIYTHVLDRGASGVLSPLSRL
>1254
MRQKGYALKTEKTYLHWIKRFILFHKKRHPQTMGSEEVRLFLSSLANSRHVAINTQKIALNALAFLYNRFLQQPLGDIDYIPASKPRRLPSVISANEVQRILQVMDTRNQVIFTLLYGAGLRINECLRLRVKDFDFDNGCITVHDGKGGKSRNSLLPTRLIPAIK
>1255
MRSRLLDNVRSSLRVRHYSRRTEDAYVAWVRRYVRWSGLRHPSELTSHDVGRFLTSLATDAQVTASTQNQALAALQFLYRDVLGDPLGVVPGLAPAKRPKRLPVVLTREEVDRVLSCMHGASRLVAMLLYGSGLRLLEALTLRVKDVDVASRSIVVRAGKGDKDRVTMLPDAACAPLVDHLDAVRSQHDADRSAGGGYVVLPNALLRKSPLLGTAWPWQWIFPATRTYLDAASGVRRRHHLHESAVQRAVRVAVLQAGLTKRATCHTFRHSFATHLLEGGYDIRTIQELLGHRDVSTTMIYTHVLNRSASGVRSPLDMH
>1256
MPRRVPARKSRNPARAQGAGPADAPERPEPSPENAALIEQFLVQRELRPNTRSAYLADLRTFAAALGPQSLLDVRPDDVRAWLHAHTRDPSRGGSTVGWSPRTAARKLASLKAFYRWCRETPRDDDAARPKVAFSPVAQLRTPQFIRPDPVRLAREALRTLFDWWEARIAECEADGTAEAKRERDLHVLDVAIFRLCYHLGLRVSSAQGIQLRELDMADPHRWIVTVYVKGNKPRRKIVAGVVRADVQRWLDVRLGLTPRAPVRRRKTNAVSPLGRPLGDPDAYLFLHPWTGRVLSRKRAWERLLLAAREAGLSPAVVRQLSPHKLRHAIAYHALADGHSITDVQGLLDHEDVRTTTVYVEASEAQRFETMEQLSRDNVLRR
>1257
MKRIVDQAIYEKHVSQGNKNLVKDFLIEKKAQGKAASTLKQYGWDLRIILFLIHQHFGNKNLIDLTRKDIRNLSIIFQDMRMSNARVNGLMSALRSALEFCADDDDYDYEFNVGSRVRGLPKNPVREITFITEEQIEWLIDELIAQERYMLATYLALSYYSAARKNEVYQVQKEGLTEQYYTNVVRGKRGKKFRLYYNHRVQKCIRLYINQRGKDTIPDLFVRVYKNGERKRLNKSVFNYWCDIFAKMLNKKEGKEFKMNPHCFRHSRLDNLKVQGVPLEKLKSLANHSDISTTESYLKDRSEEDIAEIFGMDPSYFAA
>1258
MAHIDKRPNGSYRIKVSCGYSADGKAQKTQSMTWRPPKANMTEKQLQRALNKAALEFEQKCAGGQIVNAVKLENFIEEWFKVHENALKPATLKKYRDLCPRIYSQLGHLRLDKIKTKDLDHFLKWLTNERNATSLAKCKVDMKKMLQDNGETQKAFCERAGIDTHIVRSCYHDRAIRWDNAAKVAAALDKQTSSMFEKITDNSRLSPKTIHCYHGFLSTIFTYAVKIGEIAVNPCNNCTLPKIPTAEHNILTIEQTQRLLQHLDEYAPLKYRCFFYIAIYGGFRRGEILGLRWSDIDFENDLIHIRRAVHWEKQKGFYYTEPKTAKSRRTVRLPERVMFLLKQQHNEQMSAALKYGDYWDNSENLVFTTERGSQMSIGTPYTFLKKFCAEYNLPFVSVHSLRHLNATLLINSGANPKTVQALLGHSLASTTLNIYAHEIQSAEAAASVAVAAMLDNTLSAKRGAV
>1259
MSKSPFLAYIRDYMLGRNYALRTVEAYVYWIHQYIIFHGKQHPKELGTQDVENFLSHLVSQKGIAQKTQSLALNALVFLYKEIIHQPVEPDMQFRRSNKSRKLPTVLTQTEVRKLFNQCSPKYKLPLQLMYGSGLRLMECVRLRVHDIDFQYKSIRIWQGKGGKNRIVTLAPELFDDLKQQQQISLRYYKQDMNNKGFSGSYLTEPLARKYPNAEMSFNWQYLFPSDRLSSDPRDGKNRRHHIHHTSLQKHIKFAANQAEIEKDISCHTLRHSFATHLLESGADIRTVQEQLGHSDVKTTQIYTHIIDRGANGVKSPLSSIFD
>1260
MTTLSVLSEVPFERLLPHEFAEGLAAAQRAGEALEGHPLVEAAITHYQGEFFRRAERLQPASLVRLKSAWATFVAWCCEQDRCALPASPQTVEAYLIAEQDRLHRNTLKVQLWAIGKTHQISGCPDPCHNDYVKAQLQQIHHRKVRQREVIRQAVALRESHLNALADLWDRPEASLTECRDLLIVSMLYETLLRKSNLETLRVGDVDWQADGSGLIKVFVTKTDKSGDVKYSYVSPSTMDLLARYLGHADIVDNPEAFLIQRVKLSSQQLKGSARTQAAISPVSAKLIGRVCAKAAKTLGLSTDRPFTGHSARVGATQDLLAEGFSSLQVQQAGGWSSERMVLRYGGSVLASESAMAQRRQRKSPK
>1261
MAVRRLKDFEQWSHLGLDDRLVFRKALDIPFVTYGNHVPCYEANAYIHYLMMKNRKRDTIRGYAYDIIHLVHFIEKQPTLSRFSQLTDSTFTLFVQSLQAERTPLGELVRKNNTVIKIAHTCLEFLVFIQDFHDLSYFIGKDKANSITTIEKPYKRKLEGSKGFIEGVKISHSSIPKKDEINKRHPVSQDDALRVWEFIKTQKNKDKRRRDMALYTTMEQLGARISEFHLIKMSDYEEARRTGMLTLTTLKRRDDKTSRKIPVPHLLLSVIADYIKVRKKVMRKKKVKHDFLFISLTTGQPFSSDSWGTYMNTWKKELGIEGELHPHLWRHAFITDKLKELILATKEVNDKDDFRKHLLHTQTFKMQLQQWTGHTMLSSLDTYIDLAFADIHGYTEVYNAVSLKSSVDLTRRQVEVIKEQIRNRDITVTEALLQVENLLDAFETDINNASSTKA
>1262
MDYNKQRQKSVHRKKLYENLNEMPFYIEEFVEYKELHDASPSTLLNYVYDFRVFFKWLLSEQIIELKPIKDISFSDLENLKKKDVENFMRFLKLQQNMQNSSVNRKISALKSLFKYLTSLSENEDGECYFYRNVMAKIEIHKDKETLNARAKRMRSKIFHNDDDQEFLNYVKYEHEKSLTKHQLFYFLRDKDRDVAILSLFLGSGIRVSELADLRMEDINLKERLIDVIRKGNKEDSVWITPIALNDLEKYMGIRDNKYAPGKELKNVFLSKYKHTAQPLSVRAIQDIVEKYTKAYGKKMSPHKLRHTLANKLYMEEKDSLQVMQQLGHTSQDTALLYTQLGETTIKDSLGRIGKNKE
>1263
MKDIPQPLSSIKSPFLAEVTTFIRTRGLAYSTEKAYISWIKRFILFSRYQHRNQINARDIQQFLEHLVTTKNVSPNTQRTALNALVFLCREMLNQDTSLLNFKRSKRSTKLPEVFSHEEAMSIICLLQYPCRLVAQLMYGSGLRVNEALRLRINDINFDTLSITVRNGKGNKDRKTLLSPHIIADLKHQIESVTALYKLDTKNGYGEVYMPYALQRKYPNHAKSLGWQYLFPAKNISKDPRSNRLMRHHLTDRSVQQQVATAVKQAKILKKANCHTFRHSFATRLLEAGTDLRNIQELLGHSDIKTTQIYTHVVGTHFSGVKSPLDQV
>1264
MAKITKPLSDREIKAAKSRDKDYVLSDGGGLQLRVRAHGSKLWNFNYIHPITKKRVNLGLGAYPDVSLSKARELRQTNRQLVTEGIDPKAYKQEAIAKQKAQTEHTLFNVAQQWFEVKSDSITADHAKDIWRSLELNVFPDLGQLPIKKISAPYVIDVLRPIEAKGSLETLKRVVQRLNEVMIYAVNCGLIDTNPISGLKSVFKKPQKENMKALAPNELPELMRAVANASIKKTTRCLIEWQLHTITRPSEAAGARWEEIDLERKVWTIPAERMKKRREHSIPLTSESIALLEAIHPLSGHREFIFPSDRDPKKPCNSQTANMALKRMGFEGRLVSHGLRSLASTTLNEKGYKSELIEAALAHVDNNQVRAAYNRTDYLEQRREMMSWWSRNIREAAQGSLSVTSTSYSSLND
>1265
MSPTELERYHRLYELHLTNLTLQGKRPATIDAYSRVVRRISEFFDRSPDTLSTTDLKNFFAGLISTHSWSTVKLDRNGLQFFYRHTLNKQWVWLDIVKPPQSKKLPDIMTLQQVALLISRTRQRRYQTFFLTLYTMGLRLSEGLNLTIHDIDAHTMQVHVRDGKEGKDRLVPLPERTLHALRAHWLSHKHPKLIFPGLGGNIDKPMDRGGIQKAMKLILKDCGIQKMISPHSLRHCFATHLLEQGLDLRSLQTLLGHASLNTTARYTQMTPLKQRDAALAINLLADSLTLIWEEA
>1266
MDIPINIKPNSQRFIDKIRIFMRSRLLAYNTEKQYIYWIGCFIRHNNYSSKEDINAFDIPDYLDHLVVKQNVSPNTQKVALNALIFLCREFLQQSVAHLDFKRSKKATKLPTVFTHSEAVSVINELTHPIKLIAQLMYGSGLRINEALKLRVDDIDLIHKIITVRNGKGNKDRTTILPESIITELKTQLAFVKQQHKMDAINGDDEVYLPFAIAEKYPNRARSYGWQYLFPSKQLSKDPRSGKRRRHHILDRSVQKQVTKAIKNVDIDKKASSHTFRHSFATRILERGGDLRTIQELLGHSDIKTTQIYTHVIGLHFSGTKSPLDFD
>1267
MKTMIFTQRSIAQLKAEPKSYTVMDSKSQGLGIRVSPKGKKVFVAMWRVNSRAQTQTLGLCLVMSITEARQKSIDCLTLWQKGSKDIKQSPTFSEFIHSEWKKEVFERWKPSTQRMANSVLARQFLPRFGHRRLHLLTVLDVRHWFEEYSITKAGGANRALDILQSIIRLAIVHGHIKENVCASITQNPKRTLNRFLSMDEIGSVDRVMKQFTLQGGERERQCSDIFRLLLLTGCRCNEIVKLKWSYIDNHEIHLPDSKTGARSVYLSHAAKELLSRQDRLTDYVFEQPDGRPQQHVPAYWCKVRKHANVNDVRIHDLRHTFASHAALMNATLPMISKMLGHKRLSMTLRYTHVSQQETKAAAQRIALLIEAFSQGKESNPTIPEDSVISLPMALDKKKRTTRKIKIPLTTKELATVIERARVHDVTLDELGLRCFRKQLEQDLSSCSHRELSYRIKAQVSRLPKTETGTRVETLELCLPIQEYERYKTHVTLCHVTFLSWVRMGYYAVF
>1268
MARIKLTQKFVNQCAANGQTQYFFDKTIPSFYIKVMPKGAISYHVRYQYQGERHSYHLGKSTSISMDEARACAIEKQAAQQGHIITDIDFITYGELFFKRYARHWKQARTGKLNLSIFNNKLVPEFGHCNVKDIDASQVKRWLSKQSRKDHTPLALLSVMMKQAQEYGYRLNNSNPCKGLRKRNYDVRMRYLTKNELHRLWSVLDNSAEPPLMVILFRLLIVTGCRCSEIRLLRQQEYRHEHLYLTDSKTGAKTVYLSDVAMGLLEQARQLSDDAVLFFPSLTSVPISYAAVLSAWKRFRFHAELEDVNIHDLRHSYASFALQSGEHLLTIGQLLGHSEASTTLRYAHLANEHVYVAAEKVSSQLARGLSL
>1269
MSIAIICFIEKNNMRITSTCRSERANPDARNFGLRSKDPAFAAANAAQEEFNAGEIGGVTKDLKIISFNAFLNFHEDHDNKIKDLRKIESSHLQSYSEHLHERIENEEITGATAGNYISHIETLLNQIRDDDAVKFDSSARAELSRDNTARLDREVSRSTLEDVKSHLNENHSAMLSLQRELGLRFEESAKFNATAALSKIEAGAKEIKIEAATTKGGRPRCIPFSPSAASAIAEAAEIQESARSMIPPDLSYKTFRNECYNSMQNEEIKHHALRHTYAYNEYRESWTEKGYKDIEPPVKSGIEPPIAGDRADMQRYRAEKIDYLQEKTGLSRNEVKEIEREIRLDVSEKLGHSRVAITNKYLG
>1270
MMQAMSWPCCANRPGLSASSVTENPASIVTPANCCNCTGKGPAPPSCNAGSGKNVFGSFSPPLLVGWRAMAKFASPAKQAASVMKAMQGSALRSVGTVRNYEQALTRVAEWVKSSRACSDLRQLTPTTAIDYLETRGEAVGQKTLDIERQAIQAMMHHVTGALPHGQTLPVIRSESPQVLAGRAYTPAQVALIASAQTTKNALATELAYAAGLRAHELHTLAPIRECPANERPATETKWNGRDGQLYTVQGKGGLVREVLIPHHLVERLEALHRPEPWTVTDRGINYLSRYEIGAGKAWTNSFSAAANRVLGWSAGAHGLRHSYAQERMRELQRQGLVREAALTTVSQEMGHFRPDITETYLR
>1271
MSNSPFLNALERYMVTRRYAKRTIKTYIYWVYHYILFHKKQHPKDLTASHVEQYLEFLSNDRNVAASTQATALNSLVFLYREFLKLPFERQLQFNMSERPRKLPVVLTQDEIKRLLANLTPSILLPCQLMYGSGLRVMEAVRLRVQDIDFDYLSVKVWQGKGAKNRRVTLAPALIPALKTQIEKAKQTAYNDITNQAYKGVWLPHALAKKYPNAPKDPLWHYLFFSNSLSYDPHEQSALRRHHIDESSLRKGIKVATRKAKIEKNVSCHTLRHSFATHLLQSGADIRTVQEQLGHSDVKTTQIYTHVLQRGANSVESPISAIL
>1272
MEVTLWGQDTTSAKPKLLDQVRIACRRLHYSPRTEKSYVFWIRRLILFHNKRHPKDMSQRDIETYLNHLATKKHVSGSTQSAALNAIAFLYREVLDQDLPGLDKLRRVKRKQNIPVVMSIDEVSATFERMKGTPRLMAELIYGTGMRISECVTLRIKDIDFDNRAVTVRAGKGNKDRVTLLPERLIPALRNHLLKVAQLHKSDLLNGNGYVPMPNALYQKYPSASCSLGWQFVFPSTMIRPWRDTGKFARWHCSPSTLRRAFREAVTQAKIHKHVGIHTLRHSFASHLLEAGTDIRTIQSLLGHRNLETTMIYTHIKPDYSKVSSPLDRMPR
>1273
MKSQFILSIKEYMQARHYAKKTIEAYLHWITRFIYFNNKTHPMRMGSKEVEMFLTDLAVNGKVAAKTQALALNSLHFLYREIIKEPLSISMNFKKSQLAQKLPVVMTRTEIKRFLEHIEPRYQLQIMLLYGSGLRLMECVRLRIQDIDLDYGAVRVWQGKGGKNRTVTLAKELYPQLAEQQALAKRYYDKDMQTKGYGGVWLPNALREKYPSAPYEFNWHYLFPSNLLTLDENSGLKRRHHINESALQRAVRKTAHDAEIQKSVSCHTLRHSFATHLLEAGADIRTVQEQLGHSDVKTTQIYTHVLDRGASGVLSPLSRL
>1274
MQQVVLPIKDSNVLKEVQDTLLNNFKAGRRNYTIFQVGKATLLRVSDVMGLKQADIFNPDGSIKQNAFIHDRKTGKPNTLYLKPVQTELLLYRQWLLDHKLDSEWLFPSIQHPERHITEKQFYKIMSKVGDLLGINYLGTHTMRKTGAYRVYTQSNYNIGLVMHLLNHSSESMTLAYLGLDQASTENMLNQIDFG
>1275
MQQVVLPIKDSNVLKEVQDTLLNNFKAGRRNYTVFQVGKATLLRVSDVMRLKQTDIFNPDGSIKQNAFIHDRKTGKPNTLYLKPVQTELLLYRQWLIDHQLNSEWLFPSIQHPERHITEKQFYKIMSKVGDLLGINYLGTHTMRKTGAYRVYTQSNYNIGLVMNLLNHSSEAMTLAYLGLDQASTETMLDKIDFG
>1276
MAGIELLSNQTIKNAKPKDKEYTLSDGGNLYIRIRPNGSKNWLFIYTHPITKKRVKLGLGAYPNLTLAQSRKIADEYRANLANGIDPRLSRDQVSIERTQKYYRTFKSVAEEMLATQEVNESTKRQKLIEEERKIAHIKGTVFDQQDIERITNKVRTSYRKRLFFKRNLYPLLADVSITDITALQVIEAIRPMQKKGNLENVKRACTLANQVMKFAINCGFIHNNCLADIREVFAKAIPSNMPSVAPTELSLVMKVMSNTQMKIVTRCAFEMQLHTITRADELAAMRWCDIDLEKRLWTIPAFFTKSKREHLVPLTDYTVSILEFIRPISGHNKFVFPSDKPNTKYPHISPSAVNSALGNTTLKARLVSHGFRGIASTLFNEKGFNSDAIEMCLAHLDKNQTRAAYNSAKYLDQRIKILKFWSQYIVDATGHHYSIASQYKQA
>1277
MKKNIRAITDLATRNRFIRQFTQCVTIDTMNSLTDSQYSNNSLLALTKDWNLFSEYCQKKSVNALPASTAAVRLFLERESRQRKYSTLRRYVVTISLVHRVLEMSDPTAHSSVQQSLAALRIEKSGDAHPTVPFERKHLEALTEKLDNNPSLKVVRDLAIYHLMFECMLKRSELKNMSPADIEKNNDGFIVNIGTSSYPLSLHGQKYLLRWLSKLPVQNPYLFSAIDKHGNIGVEPLNDSSIYRILRAASDKLKLNVKFSGQSLRVGAVKELSRKGVKAIDIQHYGRWLSPAMPYQYLGNKVIAEAEMMVFKRFKPWD
>1278
MKSLFLTMIKDHMYSKRYAKSTIEAYLFWIAAYIRFNNMQHPSSMGDTQVELYLNHLVNSQNVAQGTQAQALNALSFLYKEIIKSPLSLSLDFVKSERPRKLPVVLTQTEVSALFKHCITKHYLACALLYGSGMRLMEVLRLRIQDIDFDYNCVRIWDGKGGKNRVVTLAGELIPQIRTQIQLVDNYLQLDLNNPLFCGVYMPHLLRKKYPNHNKQLGWQYLFPSYKLSIDPESKQLRRHHIDEKQLQRAVKKAAFNAHINKHVTPHTLRHSFATHLLQSGADIRTVQTQLGHSDIRTTQIYTHVLQQGANGVISPFSRL
>1279
MQQVVLPIKDSNVLKEVQDTLLNNFKAGRRNYTIFQVGKATLLRVSDVMGLKQTDIFNLDGSIKQNAFIHDRKTGKPNTLYLKPVQTELLLYRQWLLDHKLASEWLFPSIQHPERHITEKQFYKIMSRVGDLLGINYLGTHTMRKTGAYRVYTQSNYNIGLVMHLLNHSSESMTLAYLGLDQASTENMLNQIDFG
>1280
MLNEYVIYLQEKGASPNTIISYTNDLNIFFQDLHIRPSDYVTPADIRKWIQQMLNPAEGKPLAISTINRRLNSLRSFYAWAVKHHKIEQNPMKDIQDLKSADEDTEKIMWLTEEEFEDLLQRMRKKPVQSRGVDPEEKYRRDRAVVYLLTYAGLRVEELSNLKLTDLDLEMKRIRIVGKGMKVRTVPISNILLAELEDWLKFRAEMAKKKPHVAESPYVFYSQRSPKFSVRGIQRMIESYSLPNKKLTPHMFRHTFCKWMLKATNNDIEKVRRLAGHSNIATTSRYLKDSYSDLADAVEALPKF
>1281
MKSQFLLSVREFMQTRYYAKKTIEAYLHWITRYIHFHNKKHPSLMGDKEVEEFLTYLAVQGKVATKTQSLALNSLSFLYKEILKTPLSLEIRFQRSQLERKLPVVLTRDEIRRLLEIVDPKHQLPIKLLYGSGLRLMECMRLRVQDIDFDYGAIRIWQGKGGKNRTVTLAKELYPHLKEQIALAKRYYDRDLHQKNYGGVWLPTALKEKYPNAPYEFRWHYLFPSFQLSL
>1282
MDIPLDLKPDSQRFTDQLRIFIRTRALAYNTEKQYIYWISCFIRHNNYTSKDEINAFDIPDYLEHLVVKQNVSPNTQKTALNALIFLCREYLQQSVDNLEFKRSKKATKLPTVFSHSEAISVINELNHPTKLIAQLMYGSGLRINEALRLRVDDIDLIHKTITIRNGKGNKDRTTVLPDSIIPELKTQLAFVKQQHKMDAINGDDEVYLPNAIAKKYPHRAKSYGWQYVFPSKQISKDPRSGQRRRHHMLDRSVQKQVTNAIKKLEIDKKASSHTFRHSFATRILERGGDLRTIQELLGHSDIKTTQIYTHVIGLHFSGTKSPLDFD
>1283
MFLLVHPNGSRYWRLRYRILGKEKTLALGVYPEVSLSEARTKRDEARKLISEGVDPCEQKRAKKVVPDLQLSFEHIARRWHASNKQWAQSHSDKVLKSLETHVFPFIGNRDITTLNTPDLLIPVRAAEAKQIYEIASRLQQRISAVMRYAVQSGIIRYNPALDMAGALTTVKRQHRPALDLSRLPELLSRIGSYKGQPVTQLAVMLNLLVFIRSSELRYARWSEIDIDNAMWTIPAEREPLPGVKFSHRGSKMRTPHLVPLSKQVVAILAELQTWAGENGLIFTGAHDPRKPISENTVNKALRVMGYDTTQDVCGHGFRAMACSALIESGLWSRDAVERQMSHQERNGVRAAYIHKAEHLEERRLMLQWWADFLDANRERFISPFEYAKINNPLKQ
>1284
MVQDTLLDSFRAGRRNYTIFQVGKATLLRVSDVMKLKKTDVFNLDGTVKQTAFIHDQKTGKGNTLYLKPVQQDLMLYHAWLIQQNMNSEWLFPSTSHPDRHITEKQFYKVMARVGDLLGINYLGTHTMRKTGAYRVYTQSNYNIGLVMHLLNHSSEAMTLTYLGNDIWAFNSD
>1285
KDLDFGFRQIVVRDGKGGKDRFTVLPPNVLIEPLQKHLQFARNLHEQDLRINLGRVHLPFALARKYPTAAREWAWQYVFPSKSLSVDPRTDQKARQHVSPSSLQKVFKEALRKTRIPKNASPHTLRHSFATHLLQDGYDIRTIQDLLGHKEISTTMIYTHV
>1286
VKDLDFGYKQIIVRDTKSGNDRFTILPEKLVEPLQKHLKSVKSQHENDLKAGLGAVLLPFAFDGKHTNAAREWKWQYVFPSHKISRDPRTGKLGRHHLSESGLQKAVKTGMQKAVVEKHASCHTLRHSFATHLLQTGSDIRTIQDLLGHKELTTTMIYTHV
>1287
VKDLDFGFRQIVVRDGKGGKDRFTVLPDVLIEPLQKQLQFARKLHEQDLRINLGRVHLPFALARKYPTAAREWAWQYVFPSKSLSVDPRTDQKARQHVSPSSLQKVFKEALRKTRIPKNAGPHTLRHSFATHLLQDGYDIRTIQDLLGHKEISTTMIYTHV
>1288
VKDLDFGYGQILVRDGKGAKDRVTILTASVVEHLKVHLSQAKALHIRDLAAGYGDVELPDALARKYPRAPYEWGWKFVFPSGKISTDPRTGVIRRHHVYENYVIRGVKQAAHAARIDKHVSCHTLRHSFATHLLEDGYDIRTVQELLGHSSVETTMIYTHV
>1289
MPHNKLTKSQRELFCNLKAFLYTKAKNFTPIQDVKDMALILDTQDKILKCHNIEQLKQLCHILYNQGIKHTIMMQGLFLFFNYFKDNLKLRSFRMLSEEQVINFLFELAQNRKPSSMAKYVMYLRQFFDYLDRKRRYSFDFTLKNLVFAKTKESLPRHLNDKDLKSFLKTLLDYKPATSFEKRNKCILLIVILGGLRKCEVLNIELKHIQVEEQNYSILIQGKGRKERKAYIKKSLLEPSLNAWLSDEYRLKYFNGAYLFKKDKQKAQNSLTLYNFIPLIFKLAQIKHYKQYGTGLHLFRHSFATLIYQEAQDLVLTSRALGHSSLLSTKIYIHTTQEHNKKVALVFDSLIENKK
>1290
MALTDAKIRAAKPTDKAYKLTDGAGMFLLVHPNGSRYWRLRYRILGKEKTLALGVYPEVSLSEARTKRDEARKLISEGIDPCEQKRAKKVVPDLQLSFEHIARRWHASNKQWAQSHSDKVLKSLETHVFPFIGNRDITTLNTPDLLIPVRAAEAKQIYEIASRLQQRISAVMRYAVQSGIIRYNPALDMAGALTTVKRQHRPALNLSRLPELLSRINSYKGQPVTRLAVMLNLLVFIRSSELRYARWSEIDIDNAMWTIPAERKPLPGVKFSHRGSKMRTPHLVPLSKQAVAILTELQTWAGENGLIFTGAHDPRKPISENTVNKALRVMGYDTTREVCGHGFRAMACSALIESGLWSRDAGERQMSHQERNGVRAAYIHKAEHLEERRLMLQWWADFLDANRERFISPFEYAKINNPLKQ
>1291
MALTDLKVRTAKPADKQYKLTDGGGMHLLVHPNGSKYWRLQYRYEGKQKMLALGVYPEITLADARVRRDEARKLLANGVAPGDKKKNDKVEQSKARTFKEVAIEWYGTNKKWSEDHAHRVLKSLEDNLFAALGERNIAELKTRDLLAPIKAVEMSGRLEVAARLQQRTTAIMRYAVQSGLIDYNPAQEMAGAVASCNRQHRPALELKRIPELLTKIDSYTGRPLTRWATELTLLIFIRSSELRFARWSEIDFEASIWTIPPEREPIPGVKHSHRGSKMRTTHLVPLSRQALAILKQIKQFCGAHDLIFIGDHDSHKPMSENTVNSALRVMGYDTKVEVCGHGFRTMACSSLIESGLWSRDAVERQMSHMERNSVRAAYIHKAEHLEERRLMLQWWADFLDANREKGISPFDYAKINNPLK
>1292
MAVRKLKGFEQWSHLGFDGKLIFRKPIDIPFVTYSNHVPCYEANAYIHKLIVRNLKSDTIRGYAHDIIHLVHFIEKQPLLSRFSQLTDATFTLFIQSLQAERTPLGELKRRNNSVIKIAHTCLDFLQFVQDFHDLSAFIGKDKSNSIQMLEKPYKRKQEGYKGFIEGVKVTHTAVPTKDEIKKRHPVSEDDALRVWEFIKNQKNKDKRRRDMALYTAMEQLGGRVSELHLIKMSDYEEARRTGMLTLTTLKRRDDKTTRKIPVPHLLLSVIADYIKVRKKSMRKKKVQHDYLFISLTTGQPLSADSWTTYMNAWKKKLGIEGELHPHLWRHAFITDKLKELILAAKEVNDKDDFRKHLLHTQTFKMQLQQWTGHTNLSSLDTYIDLAFADIHGYTEVYNAVSLKSSVELAKRQIELLEEQIARKELTSTAALVEIKILLEAFQSDIDKSIIPS
>1293
MLTRHYANKTIESYLFWIKRFITFHQLAHPSTLAEDDVIQFLSYLAVEEKVAVKTQALALNSISFLYRDYFKTPLSLDMRFQKSLTEKKLPVVLTREEIRRFVQHIDPRYRLHIQLLYGSGLRVMECLRLRVQDIDYDYGAVRVWQGKGGKNRTVTLAKELHEPLKAQVNLARNYYFKDRHMPGYAGVYISEGLRRKYPKAELDFNWHFLFPSTKLSADRDTGELRRHHINESAIQRAVKRAASDASIEKTVTCHTLRHSFATHLLESGADIRTVQEQLGHTDVKTTQIYTAAHHVNHKNVPSLVDLK
>1294
MVQVGKKRAIKFWKYYKEWYETYKYGDVRDVTYQRYILTGKQIKKLAPDLMLDKITRADIQKLINAYGQTHEKVTVRNFYRLLEAPIRDAVYEGWISRDPCYKIRITSQVKKKKKLKKWLEMDEVHKLEQVFNADQSGYGDFFDFTLRTGLRFAEVLGLTPADVDMNNMSIYVNKTLNYKKIDYSQVKPGDFMPTKNKYSVRQILIDFKALTDLQRHLDGVKEDESIWAHWYASDSRTNTRGGNHIYNSVFNKELKEMCDQAGVPPISVHGLRHTHASLLIANRVSIQSVAKRLGHGNTETTQRVYIHLLDKLANEDNNKIMSVMTGI
>1295
AEPGAGGPAIPLYRHLWQGLAMDEGHRSRQAKEKAAGGYEPKGSPGCAGGDGWHAKVSRDGPLRFRAAAHGGLPPAREGCRLRQARDPYPQRQGGKDRKTMLPHRLVGPLEQHLRLVRQRHREDCARGWGSVELPGAMDEKSPTSPWDWAWQWVFPATSAYLHEATRKRRRHHLHETVIQKEVRRSVQALKMSKRVTCHTFRHSFATHLLESGSDIRTIQELLGHADVRTTMIYTHVL
>1296
AEPGAGGPAIPLYRHLWQGLAMDEGHRSRQAKEKAAGGYEPKGSPGCVGEMVGTPKLVAMVLYGSGLRLMEGCRLRVKDVDFDRHEIHIRNGKGGKDRKTMLPHRLVGPLEQHLRLVRQQHREDCARGWGSVELPGAMDKKSPTSPWDWAWQWVFPATSAYLHEATRKRRRHHLHETVIQKEVRRSVQALKMSKRVTCHTFRHSFATHLLESGSDIRTIQELLGRADVRTTMIYTHVL
>1297
MGSQFLLSVREFMQTRYYAKKTIEAYLHWITRYIHFHNKKHPSLMGDKEVEEFLTYLAVQGKVATKTQSLALNSLSFLYKEILKTPLSLEIRFQRSQLERKLPVVLTRDEIRRLLEIVDPKHQLPIKLLYGSGLRLMECMRLRVQDIDFDYGAIRIWQGKGGKNRTVTLAKELYPHLKEQIALAKRYYDRDLHQKNYGGVWLPTALKEKYPNAPYEFRWHYLFPSFQLSLDPESDVMRRHHMNETVLQKAVRRSAQEAGIEKTVTCHTLRHSFATHLLEVGADIRTVQEQLGHTDVKTTQIYTHVLDRGASGVLSPLSRL
>1298
MAQIVTATGVEQGKLNDAVLRRWLRAGITRDFRDTQFPAVRLRASTDRRQASVYLVMNEAGKTVWQKQGVWPVMCLKTFLTELPSLLAKRSMGQTVISNEFTTVAQLLAWFVTHVECNRTLSNSWRSNCKSLVSKHLSGCFGELPLNELNFIAVDSYLIKPMLAQGYSANYIKAAVKVLKRALSVAADLRVLDTNSLAGYRVQMSLKMPPLVGTQLSESDVGPLFSALRNAVRPVAMLFVLMLMFGTRIGETRLARWDHFAGDYWFIPAENAKNRQEHRLPMTPTAKKLITHYAQWQYTHVGKRAFLFPGEVGPVSIRTAQYWSETIRFKAFTSHALRKLCRTIIADMGVDTMVGERILNHTLPLLLRTYVNSTLDKGMLMALDAYHAHLITLGFDDVAPEIMRQSTTEPSEPDEPMLVGWL
>1299
MGQLTFLEAIRTEIRVRHYSYQTEKSYLYWNRYFIRHCYIRHGADITPTLIEQFLCFLAVECEVSASTQKQALCAIVFACRHVLKIEPNELQFPYAKAPKRIPQVLSNEEAKLIISNLSGYHYLIGAILFGSGLRLKEALKLRVKDIDLTTKSIFVYRGKGQKDRVCMLPNGLIDVLKSQMKQVKKLHEADLSDGFGLASLPISLIRKYRSNASKFHWQYLFPASRRCMHPSDNYVCRHHIHPTAFSRALRQATTNCGIDKRVTAHTFRHSFATSLLLKGHDIRTIQELLGHSDVKTTEIYTHVIGGHHTGVISPLDSL
>1300
MQLPPVIPLFDSFEFIQVGNSVVNQYITQISMKKVADAGLVIEHASDWLFEQKHNENNYKAYRSELTTFLHWCFDVVSMSPIEVTRKDMSHYVDYCQTPPIALIGYFNVPQFKLDKMRDERVPNPQWRPFVGKKRLGQIQPYALSDNALKTKMAILSSFYSYLTSEEYCERNPAQIWLNHSRFAANRQYQRQHHEDDNSLAFTELQWSYIMATVTALAETSPELHQRSLFLISLIYCCYLRISDVSARAGYSPVMDQFKRNQQTGIWSFHIPLSKGGKRRSVAISKALLDALVKYRQFLGLTDYPAPNENHPLFVRHKAAGRGRDVGILNANLGIRQVRDEIQSIINLAADSIEADGFAQDAAQMRKLTAHNIRHTGITHDININRRPLSHVQADAGHESIDTTSQYLHTSQIERHESAYNKPIDHLKGIE
>1301
MAQVMTATGVEQGKLNDAVLRRWLRAGITRDFRDTQFPAVRLRASTDRRQASVYLVMNEAGKTVWQKQGVWPVMCLKTFLTELPSLLAKRSMGQTVISNEFATVAQLLAWFVTHVECNRTLSNSWRSNCKSLVSKHLSGCFAELPLNELNFIAVDSYLIKPMLAQGYSANYIKAAVKVLKRALSVAADLRVLDSNSLAGYRVQMSLKMPPLVGTQLSESDVGPLFSALRNAVRPVAMLFVLMLMFGTRIGETRLARWDHFAGDYWFIPAENAKNRQEHRLPMTPTAKKLITHYAQWQYTHVGKRAFLFPGEVGPVSIRTAQYWSETIRFKAFTSHALRKLCRTIIADMGVDTMVGERILNHTLPLLLRTYVNSTLDKGMLMALDAYHAHLITLGFDDVAPEIMRQSTTEPSEPDEPMLVGWL
>1302
MAQIVTATGVEQGKLNDAVLRRWLRAGVTRDFRDTQFPAVRLRASTDRRQASVYLVMNEAGKTVWQKQGVWPVMCLKTFLTELPSLLAKRSMGQTVISNEFATVAQLLAWFVTHVECNRTLSNSWRSNCKSLVSKHLSGCFGELPLNELNFIAVDSYLIKPMLAQGYSANYIKAAVKVLKRALSVAADLRVLDANSLAGYRVQMSLKMPPLVGTQLSESDVGPLFSALRNAARPVAMLFVLMLMFGTRIGETRLARWDHFAGDYWFIPAENAKNRQEHRLPMTPTAKKLITHYAQWQYTHVGKRAFLFPGEVGPVSIRTAQYWSETIRFKAFTSHALRKLCRTIIADMGVDTMVGERILNHTLPLLLRTYVNSTLDKGMLMALDAYHAHLITLGFDDVAPEIMRQSTTEPSEPDEPMLVGWL
>1303
MQQIVLPIKDSNVLTEVQDTLLHNFRAGRRNYTIFQVGKATLLRVSDVMRLRWSDVFNENGTVRQNALIHDKKTGKANLLYLKPVQADLLSYQTWLQANHLVSDWLFPSIQNPDRHITEKQFYKIMSKVGDLLEINYLGTHTMRKTGAYRVYTQTNYNIGLVMHLLNHSSEAMTLAYLGLDQASTETMLDKIDFG
>1304
MSNSPFLNSIRTDMRQKGYALKTEKTYLHWIKRFILFHKKRHPQTMGSEEVRLFLSSLANSRHVAINTQKIALNALAFLYNRFLQQPLGDIDYIPASKPRRLPSVISANEVQRILQVMDTRNQVIFALLYGAGLRINECLRLRVKDFDFDNGCITVHDGKGGKSRNSLLPTRLISAIKQLIEQARLIQQDDNLQGVGPSLPFALDRKYPSAYRQAAWMFVFPSSTLCNHPYNGKLCRHHLHDSVARKALKAAVQKAGIVSKRVTCHTFRHSFATHLLQAGRDIRTVQELLGHTDVKTTQIYTHVLGQHFAGTTSPADGLMLLINQ
>1305
MALTDIKVRTAKPTDKQYKLTDSNGMHLLVHPNGSRYWRLQYRFGGKQKMLALGVYPDVSLADARARRDEARKLLANSIDPGDKKKNDKVEQEEARTFEQLAVEWHATNKKWSEEHSRRVLKSLEDNLFPAIGKRNIAELKTRDLLAPIKAVEMSGRLEVAARLQQRTTAIMRYAVQSGLIDYNPAQEMAGAVASSNRQHRPALELKRIPELLEKIDSYTGRPLTRWATELTLLIFIRSSELRFARWSEIDFETSMWTIPPEREPIPGVKHSHRGSKMRTPHLVPLSKQALEILRQIKHFCGEYELIFIGDHDPRKPMSENTVNSALRVMGYDTKVEVCGHGFRTMACSSLIESGLWSKDAVERQMSHMERNSVRAAYIHKAEHLDERKLMLQWWADFLDANREKGITPFDYAKINRGNI
>1306
MSLKSPFLSGLQEEMRMRGYSIRTEKTYLYWIKAFINFHDKRHPETMGTEEVTQFLTFLANQRNVAINTQKIALNALAYLYQKHLHHELGDLGFCYATKQRHLPTVLSPLEISLILNELDGRDRLIIELLYGSGLRVSECLRLRIQDIDIERASLTVRDGKGHKDRQTILSHRCAEKLTTYIEKAIKIQQNDNQQGIGPSLPNALERKYPNAFRQHGWMFIFPSSTTCINPYTGTLCRHHLHQSVIRKALGNAVRNIQMNKRVTCHTFRHSFATHLLQAGRDIRSVQELLGHNDVSTTQIYTHVLGQHFAGTTSPLDTL
>1307
MSLKSPFLSGLQEEMRMRGYSIRTEKTYLYWIKAFINFHNKRHPETMGTEEVTQFLTFLANQRNVAINTQKIALNALAYLYQKHLHHELGDLGFCYATKQRHLPTVLSPSEISLILNELDGRDRLIIELLYGSGLRVSECLRLRIQDIDIESASLTVRDGKGHKDRQTILSHRCAEKLTTYIEKAIKIQQNDNQQGIGPSLPNALARKYPNAFRQHGWMFIFPSSTTCINPYTGTLCRHHLHQSVIRKALGNAVRNIQMNKRVTCHTFRHSFATHLLQAGRDIRSVQELLGHNDVSTTQIYTHVLGQHFAGTTSPLDTL
>1308
MGTVNSRDGKLYLDFRYKGVRCREQTSLVDTPANRQKLNKLLLMLEQQMKAGSFDYRHHFPNSPKVEHFTQLAKLSQFHAAGGRMLFSVFANLWLDEKRVEWRASQIETVEGILRCHLIPAMGTKMIATICKQDILGLRLRLCEVDALTKRSLSASRINHIMTYLRLILNEAAERFVFQTPWRNIKALPMPRTDIQPFSLVEVYRIIEGVRDDFRPYYTVRFFTGMRTGEIDGLTWEHIDFTNRLIHIRQSLVRGSLGLTKTPGSDRAIAMNQPVYEALLAQSELTKIRSKFVFCNRRGDALSHHNVTKRVWYPLLESLALEKRNPYQTRHTAATLWLAAGESPEWIARQLGHANTGMLFRVYSRYVPNLLGQDGAAFERLIGNGPKGESSK
>1309
MSSLLQQFHDEIRLRGYSARTRSAYLRAITQLQHYANQPLDSITDEQLTAYFRYLNLERHHSRATLKLQLNGIHFLYEHVLGRDFTVQLSLPKRPHKLPQLLSCQDIAALLYHCQNLKQRAMLALCYGCGLRVSELTHIKVADIDGQRQLLKVCQGKGAYDRLVIISPTLLTLLRQYWRAYHPVEWLFASTYHDVVYPLHESTFRKALAKSARLAGITKPCSPHSLRHAYATHQLQAGMPLHQLQAQLGHHSIKSTERYLHWSPELGHQGCDLLASLGGMQWQPPTI
>1310
MGLSRPVATYTLKQPEKDRSMGERLMAAAQEVPRFGYRRMSAWLALSESRVRRMWRALQLNIARRRPRRRRCGDDIRLPGATQPNSVCSYDFVHDQLVDGRALKMLCVIDEYTRECLAIEVGASLRSQDVILTLSRLMRLYGKPPFVRSDNGAEFTAAKVMRWLRDAAIGPAFIAPGSPWQNGFVENFNGKLRDELLNREWFPQPRRGQGADRTLAAVL
>1311
MKSQFLLSVREFMQTRYYAKKTIEAYLHWITRYIHFHNKKHPSLMGDKEVEEFLTYLAVQGKVATKTQSLALNSLSFLYKEILKTPLSLEIRFQRSQLERKLPVVLTRDEIRRLLEIVDPKHQLPIKLLYGSGLRLMECMRLRVQDIDFDYGAIRIWQGKGGKNRTVTLAKELYPHLKEQIALAKRYYDRDLHQKNYGGVWLPTALKEKYPNAPYEFRWHYLFPSFQLSLDPESDVMRRHHINETVLQKAVRRSAQEARIEKTVTCHTLRHSFATHLLEVGADIRTVQEQLGHSDVKTTQIYTHVLDRGASGVLSPLSRL
>1312
MNIIATCSRQPWNKGKLVGQKTPLRLRDIWAIRVRLQIAERTRDLALFDLAIDSKLRACDLTKLRVRDVAHGEQVSSRAIVMQQKTQRPVQFEITEQTRAALAAWIHQVQLRGEDYLFPSRLHNSDHLSTRQYARIVKGWVKAIGLDPAMYGTHTMRRTKASLIYRRTKNLRAVQLLLGHTKLESTVRYLGIEVDDALEMAEQTEV
>1313
MNTITTGSHQPWNKGKLVGQKAPLRLKDIWAIRVRLQIAEETRDLALFDLAIDSKLRACDLTKLRVRDVAHGEHVSSRAIVMQQKTQRPVQFEITEQTRVALEAWIHQAHLHSEDCLFPSRLHASLHLSTRQYARIVKAWVKAIGLDPAMYGTHTMRRTKASLIYRRTKNLRAVQLLLGHTKLESTVRYLGIEVDDALEMAEQTEV
>1314
MAIPEVNLIVLADQAATPIDAARSRTQPATTPLADLRWMRVEEFLRSREIRPNTHKAYERDLKQLMDWTPKGWHEITSRDLDRYKTYLKTEPNHRGKLRKCATINRSLAALQSFFKWLTVRDYITKNPALLLEKLKSDPLLPQEFSQDEVDNLYQAICDRGFHSFRDRALLHLIDHGLRASEIQGLNVGDYDGQRVHIREAKADSVGSVPLLSKARRAFDQYKQWREQQGEVLEDESPLFVSHSNNSKGQRLQYWGIYKIFKAIADIAEVENAHPHRGRHTLATRLVMKDMDSILARKVTRHKSEQSFVRYSDRGIELKAEQQFYEVHGEAPGGEDGIVEDQLEGIELKAVVEEPANWPKIKAVGLPLNTVQVRLTLEVSGKKKGKVRKEIEERVFSPFQMVKPKPRGNEYELMVVVEGGDTLSAITDQMKWDMELLGELDDCEVKVAWLDQQESTGEVTLESQEDESAFAESSAGQRPTSTSSVYQMKIMLLGVRPQVWRRIQVPETTTLAQLHSVLQVVMGWEGYHLHQFSDSEDEAMTLAELIEDDLFSFGYLYDFGDMWRHEIKVEKRLESKPGKNYPICLAGKRACPPEDCGGDWGYARLLRVLNNPRHPEHEERLEWVGSDFDPKAFDLEEVNQALKELEVETMSYFD
>1315
MTVPEVKLIVLADQAATPIDAARSRTQPPKSTPADLRRTRVEEFMRSREISSNTRKAYERDLKQFMDWTDKGWHEISARDLDRYKNHLKVEPNQRGQLRKNATINRNLAALQSFFKWLTVRDYITKDPTLLLEKLKADPVLPQEFSQDEVDNLYQAICDRGFHTFRDRALLHLIDHGLRASEIHRLNVGDYDGQRIIIRVAKADSVGTVPLLKKARKAIDQYKQWREQQGDVLGNDSPLFVSHSNNSKGQRLQYWGIYKIFKAIADIAEVENAHPHRGRHTLATRLVMKDMDSVLARRITRHTSEQSFVRYSDRGIELKAEQEFYEVHGEVPGDGVAADKPESIQIEAIGE
>1316
MTVPEVKLIVLADQAITPIDTARSRTHPPQTTPADLLWMRVGEFMRSREISSNTRKAYERDLKQFMDWTDKGWHEITARDLDRYKNHLKTEPNQRGQLRRNATINRNLAALQSFFKWLTVRDYIPKDPTLLLEKLKADPVLPQEFSQDEVDKLYQAICDRGFHAFRDRALLHLIDHGLRASEIHRLNVGDYDGQRITIRVAKADSVGTVPLLKKARKAIDQYKQWREQQGDVLENDSPLFVSHSNNSKGQRLQYWGIYKIFKAIAEIAEVENAHPHRGRHTLATQLVMKDMDSVLARRITCHASEQSFVRYSDRGIELKAEQEFYEVHDEVPSGEDI
>1317
MAQIVTATGVEQGKLNDAVLRRWLRAGITRDFRDTQFPAVRLRASTDRRQASVYLVMNEAGKTVWQKQGVWPVMCLKTFLTELPSLLAKRSMGQTVISNEFATVAQLLAWFVTHVECNRTLSNSWRSNCKSLVSKHLSGCFAELPLNELNFIAVDSYLIKPMLAQGYSANYIKAAVKVLKRALSVAADLRVLDTNSLAGYRVQMSLKMPPLVGTQLSESDVGPLFSALRNAARPVAMLFVLMLMFGTRIGETRLARWDHFAGDYWFIPAENAKNRQEHRLPMTPTAKKLITHYAHWQYTHVGKRAFLFPGEVGPVSIRTAQYWSETIRFKAFTSHALRKLCRTIIADMGVDTMVGERILNHTLPLLLRTYVNSTLDKGMLMALDAYHAHLITLGFDDVAPEIMRQSTTETSEPDEPMLVGWL
>1318
MALTDTKVRSAKPEEKEYSLVDGDGMFLLVKPNGSRYWRFRFRFGGKQHLMAFGVYPDVSLADARKKREEARRLVAAGIDPREHKRAVKEEQAKEIITFEKVAREWLVTNQKWSEDHANRVKKSLEDNIFPAIGTRNIAELGTRDLLIPIKAVETSGRLEVASRLQQRTTAIMRYAVQSGVIDYNPAQERAGAVASSNRQHRPALELKRIPELLEKIDGYIGRPLTRWATELTLLIFIRSSELCFARWSEIDFETSMWTIPPEREPIPGVKHSQRGSKMRTPHLVPLSKQALAILKQIKQFCGEHELIFIGDHDPRKPMSENTVNSALRVMGYDTKVEVCGHGFRTMACSSLIESGLWSKDAVERQMSHMEHNSVRAAYIHKAEHLDERKLMLQWWADFLDANRDKGITPFDYAKINRGNGV
>1319
MKRIVDQAIYEKYVSQENKSLVKDFLIEKKAQGKAASTLKQYGWDLRIILFLIHQHFENKSLIELTRKDIRNLSIIFQELGMSNARVNGLMSALRSALEFCADDDDYEYEFNVGSRVRGLPKNPVREITFITEEQIEWLIDELIVQEKYMLATYLALSYYSAARKNEVYQVQKEELTERYYTNIVRGKRGKKFRLYYNPRVQKCIRLYINQRGKDTIPDLFVRVYKNGGRKLLNKSVFNYWCKIFAKMLYEKEGKEFKINPHCFRHSRLDNLKVQGVPLEKLKSLANHSDISTTQSYLKDRSEEDIADIFGMDPSCFAAKKE
>1320
MKRIVDQVIYEKHVSQENKNLVKDFLIEKKAQGKAASTLQQYHWDLRIILFLIHQHFENKKLIDLTRKDIRNLSIIFQEMEMSNARVNGLMSALRSTLEFCADDDDYDYEFNVGSRVRGLPKNPVREITFISEEQIEWLIDELLKQEKYILATYLALSYYSAARKNEVYQVQKEELTERYFTNVVRGKRGKKFRLYYNPRVQKCIRLYINQRGKDTIPDLFVRVYKNGERRTLNKSVFNYWCKIFAKMLYEKEGKEFKINPHCFRHSRLDNLKVQGVPLEKLKSLANHSDISTTESYLKDRSEEDIAEIFGMDSSCFAA
>1321
MKRIVDQAIYEKHVSQENKNLVKDFLIEKKSQGKAASTLQQYHWDLRIILFLLHQHFENKNLIELTRKDIRNLSIIFQELGMSNARVNGLMSALRSALEFCADDDDYDYEFNVGSRVRGLPKNPVREITFITEEQIEWLIDELLEQEKYMLATYLALSYYSAARKNEVYQVQKEELTERYFTNVVRGKRGKKFRLYYNPRVQKCIRLYIEQRGKDTIPDLFVRVYKNGERKLLNKSAFNYWCKIFAKMLCEKEGKEYKINPHCFRHSRLDNLKVQGVPLEKLKSLANHSDISTTQSYLKDRSEEDIADIFGMDPSCFAA
>1322
MKRIVDQVIYEKHVSQENKNLVKDFLIEKKAQGKAASTLQQYHWDLQIILFLIHEHFENKNLIDLTRKDIRNLSITFQDMGMSNARVNGLMSALRSALEFCADDDDYNYEFNVGSRVRGLPKNPIREITFITEDQINWLIDELLEQEKYMLATYLALSYYSAARKNEVYQVRKEGLTEQYYTNVVRGKRGKKFRLYYNPRVQKCIRLYINQRGKDAIPDLFVRVYKNGERKTLNKSVFNYWCKIFAKMLYEKEGKEFKINPHCFRHSRLDNLKVQGVPLEKLKSLANHSDISTTESYLKDRSEEDIAEIFGMDPSCFAA
>1323
MKRIVDQAIYEKHVSQENKNLVKDFLIEKKAQGKAASTLQQYNWDLRIILFLIHEHFENKNLIELTRKDIRNLSIIFQEMRMSNARVNGLMSALRSALEFCADDDDYNYEFNVGSRVRGLPQNPIREITFITDDQINWLIDELLEQEKYMLATYLALSYYSAARKNEVYQVQKEELTERYYTNIVRGKRGKKFRLYYNPRVQKCIRLYINQRGKDTIPDLFVRVYKNGERKLLNKSVFNYWCKIFAKMLYEKEGKEYKINPHCFRHSRLDNLKVQGVPLEKLKSLANHSDISTTQSYLKDRSEEDIADIFGMDPSCFAA
>1324
MSLRLHDLRHTFASWLVMAGVSLYVVKDLLGHSSITVTERYAHLAPHMGREAVRTLHA
>1325
MDYSKQRQKSVHRKKLYENLNEMPFYIEEFVEYKELHDASPSTLLNYVYDFRVFFNWLLSEQVIELKLIKDISFADLENLKKKDVENFMRFLKLQQNMQNSSVNRKISALKSLFKYLTSLSENEDGECYFYRNVMAKIEIHKDKETLNARAKRMRSKIFHNNDDQEFLNYVKYEHEKSLTKHQLFYFLRDKDRDVAILSLFLGSGIRVSELADLRMEDINLKERLIDVIRKGNKEDSVWITPIALNDLEKYMEIRDNKYAPGKELKNVFLSKYKHTAQPLSVRAIQDIVEKYTKAYGKRMSPHKLRHTLANKLYMEEKDSLQVMQQLGHTSQDTALLYTQLGETTIKDSLGRIGKNKG
>1326
MKRIVDQAIYEKHVSQVNKNLVKDFLIEKKAQGKAASTLKQYGWDLRIILFLIHEHFENKNLIDLTRKDIRNLSIVFQEMGMSNARVNGLMSALRSALEFCADDDDYNYEFNVGSRVRGLPKNPIREITFITEDQINWLIDELLEQEKYMLATYLALSYYSAARKNEVYQVQKEGLTEQYYTNVVRGKRGKKFRLYYNHRVQKCIRLYIKQRGKDTIPDLFVRVYKNGERRRLNKSVFNYWCGIFAKMLNEKEGKDFKMNPHCFRHSRLDNLKVQGVPLEKLKSLANHSDISTTESYLKDRSEEDIAEIFGMDPSCFAA
>1327
MESNLDFALQLLSMWLKERKIQNQSEHTITAYERDVRSFLEFCELKKVDLRNVEASDLREYLAQRVEQDQLSSSSMQRHLTSIRQFMKWAEQGKYLEINPTDDFKLKRQPRPLPGMIDIETVNQILDQPMPEKPVDQQLWLRDKAMLELLYSSGLRLAELQGLTIKDIDFNRQLVRITGKGNKTRIVPFGKKAKESLLNWLKIYNIWKGHFDQNASVFISQRGGALTPRQIEKRVKLQAQRAGVNVDLHPHLLRHCFASHMLSSSGDLRSVQEMLGHSNLSTTQIYTHIDFDHLAQVYDQAHPRATKH
>1328
MLNEYVTYLQEKGASPNTIISYTNDLNIFFNDLHIRPGDYVTMADIRKWIQQMLNPAEGKPLAISTINRRLNALRSFYAWAVEHYKLEQNPMKDIQDLKSADEDNEKIMWLTEEEFEDLLHRMRKKPVRSRGVDPEEKYRRDRAVVYLLTYAGLRVEELSNLKLTDLDLEMKRIRIVGKGMKVRTVPISNILLAELEDWLKFRAEMAKKKSHVAESPYVFYSQRSPKFSVRGIQRMIESYSLPNKKLTPHMFRHTFCKWMLKATNNDIEKVRRLAGHSNIATTSRYLKDSYSDLADAVEALPKF
>1329
MQQIVLPIKDSNVLKMVQDTLLDSFRAGRRNYTIFQVGKATLLRVSDVMTLKKSDVYNPDGSVKHTAFIHDKKTGKANTLYLKPVQQDLLQYHDWLVQENINSDWLFPSTAHPDRHITDKQFYKIMARVGDLLGINYLGTHTMRKTGAYRVYTQSNYNIGLVMHLLNHSSEAMTLTYLGLDQASRETMLDQIDFG
>1330
MLHEYETYLQEKGFSPNTVISYLNDVNQFLKDLHLRPGDYVTSADIRKWIQQMLNPVEGKPLAISTINRRLNSLRSFYAWAVAHHKLEQNPMRDIQDLKSADEENEKIMWLTEEEFEDLLQRMRKKPVQSRGVDPEEKYRRDRAVVYLLTYAGLRVEELSNLKLTDLDLEMRRIRIVGKGMKVRTVPISNILLAELEDWLAFRAQMAKKKPHVATSPYVFYSQRSPKFSVRGIQRMIESYSLPNKKLTPHMFRHTFCKWMLKATNNDIEKVRRLAGHSNIATTSRYLKDSYSDLADAVEALPKF
>1331
MHTVHPIKDREKIEAMKKILRASSLRDELLFTIGINTGLRISDILSLKVGDVRNKKGVVDRLEIVEKKTKKRRIVALNKKTCRLIELYLEKERPTARNDEPLFRSQKGDRAISRQHAHYILNRAAKAVGIMERIGTHSLRKTFGYFAYKQGTDLAMIQKLLNHSSQAETLRYIGITQEQMDEVMLKLDL
>1332
MTFEEVIDVYLASKTNRSRQRDLYALKRLRPYFSDRDLCVLKRADVRRYIAVRQADGVQESTIQRELRVFSAAINFVRLEYDRPDLPNPVIRLAMSSGAARVRWISRQDADALVICASRFARRPHLPNFIRLALHTGCRKNELLKLEWSRVDFDRAVLSLEPSDTKNGKRRVVPLNDEAMAALRHQRDWVRVTVPRSPWVFAVASGDRMTTIQKGFRAACLRAGIDDFRVHDLRHTFASWLVMAGVSLYVVKDLLGHSSITVTERYAHLAPHMGREAVRTLHA
>1333
MALTDTKVRSAKPEEKEYSLVDGDGMSLLVKPNGSKYWRFRFRFGGKQHLMAFGVYPDVSLADARKKREEARRLVAAGIDPREHKRAVKEEQAKEIITFEKVAREWLLTNQKWSEDHANRVKKSLEDNIFPAIGARNIAELGTRDLLIPIKAVETSGRLEVASRLQQRTTAIMRYAVQSGLIDYNPAQEMAGAVASSNRQHRPALELKRIPELLQKIDGYTGRPLTRWATELTLLIFIRSSELRFARWSEIDFDTSMWTIPPEREPIPGVKHSQRGSKMRTPHLVPLSKQALAILKQIKQFCGEHELIFIGDHDPRKPMSENTVNSALRVMGYDTKVEVCGHGFRTMACSSLIESGLWSKDAVERQMSHMERNSVRAAYIHKAEHLDERKLMLQWWADFLDANREQSVSPFDYAKINNPLRR
>1334
MKRIVDQVIYEKHVSQENKNLVKDFLIEKKAQGKAASTLKQYHWDLRIILFLIHQHFENKNLIELTRKDIRNLSIIFQELGMSNARVNGLMSALRSALEFCADDDDYAYEFNVGSRVRGLPKNPVREITFITEEQIEWLIDELLKQEKYMLATYLALSYYSAARKNEVYQVQKEELTERYFTNVVRGKRGKKFRLYYNPRVQKCIRLYIDQRGKDTIPDLFVRVYKNGERKLLNKSVFNYWCKIFAKMLYEKEGKEYKINPHCFRHSRLDNLKVQGVPLEKLKSLANHSDISTTESYLKDRSEEDIAEIFGMDPSYFAA
>1335
MENDLETPEKLLSMWLKERVIQNQSAHTISAYQRDLTDFFKFCEYKQLQLEDVEASDLREYLASRVEQDQLSSSSLQRHLTSIRQFMKWAAQGRYLQHNPSADFKLKRQPRPLPGMIDIETVNQILDQTAPEKLIDQQLWLRDKAMLELLYSSGLRLAELQGLTIKDIDFNRQLLRITGKGNKTRIVPFGLKAKQSLIEWLKIYRIWQGGFTADSAVFISQQGRALMPRQIENRVKLQAQRAGVNVDLHPHLLRHCFASHMLSASGDLRSVQEMLGHSNLSTTQIYTHVDFDQLAKVYDQAHPRAQKTNS
>1336
MQQVVLPIKDSNVLKDVQDTLLNNFKAGRRNYTVFQVGKATLLRVSDVMRLKQTDIFNPDGSIKQNAFIHDRKTGKPNTLYLKPVQTELLLYRQWLLDHRLASEWLFPSIQHPERHITEKQFYKIMSKVGELLGINYLGTHTMRKTGAYRVYTQSNYNIGLVMNLLNHSSEAMTLAYLGLDQASTETMLDQIDFG
>1337
MALTDIKVRSAKPEEKPYKLTDGNGMFLLVHTNGSKYWRLRYRSDGKEKTLALGVYPEVSLSEARQKRDEARKLIAAGVDPNEHKKAVKTQQQDDEQTFEAVARAWHTDNKKWSESHAERILKSLSDNIFPAIGSKHISDLKTRDLLAPIKSVERSGRLEVAKRLKQRVTAIMTYAVQNGLIDYNPAQDMAGAIMPGKVEHRPALELERLPELLGRIDGYKGREFTKWVINLSLLIFIRSSELRFARWPEIDFERALWTIPPEREPIPGVKFSERGSKMHTPHLVPLSHQALEILKKIREVSGHCELVFIGDHSSRKPISEGTVNKALQTMGYDTKTEVCGHGFRTMACSSLIESGLWSRDAVERQMSHQERNGVRAAYIHKAEHLDERKLMLQWWADFLDANRERTVSPFDFGKINSPLRKH
>1338
MQIFLLEVIYMQQVVLPIKDSNVLKEVQDTLLNNFKAGRRNYTIFQVGKATLLRVSDVMGLKQTDIFNLDGSIKQNAFIHDRKTGKPNTLYLKPVQTELLLYRQWLLDHKLASEWLFPSIQHPERHITEKQFYKIMSRVGDLLGINYLGTHTMRKTGAYRVYTQSNYNIGLVMHLLNHSSESMTLAYLGLDQASTENMLNQIDFG
>1339
MKRIVDQEIYEKYVSQENKNLVKDFLIEKKAQGKAASTLQQYHWDLRIILFLLHQHFENKNLIELTRKDIRNLSIIFQELGMSNARVNGLMSALRSALEFCADDDDYDYEFNVGSRVRGLPKNPVREITFITEEQIEWLIDELLEQEKYMLATYLALSYYSAARKNEVYQVQKEELTERYFTNVVRGKRGKKFRLYYNPRVQKCIRLYIEQRGKDVIPDLFVRVYKNGERKLLNKSVFNYWCKIFSKMLYEKEGKEYKMNPHCFRHSRLDNLKVQGVPLEKLKSLANHSDISTTQSYLKDRSEEDIADIFGMDPSCFAA
>1340
MISVKRIVDQAIYEKHVSQENKNLVKDFLIEKKAQGKAASTLQQYHWDLRIILFLIHQHFENKNLIELTRKDIRNLSIIFQELGMSNARMNGLMSALRSALEFCADDDDYDYEFNVGSRVRGLPKNPVREITFITEEQIEWLIDELLKQEKYMLATYLALSYYSAARKNEVYQVQKEELTERYFTNVVRGKRGKKFRLYYNPRVQKCIRLYINQRGKDTIPDLFVRVYKNGGRKLLNKSVFNYWCKIFAKMLYEKEGKEFKINPHCFRHSRLDNLKVQGVPLEKLKSLANHSDISTTQSYLKDRSEEDIADIFGMDPSCFAA
>1341
MIGVKRIVDQAIYEKHVSQENKNLVKDFLTEKKAQGKAASTLKQYHWDLRIILFLIHQHFNNKNLIELTRKDIRNLSIIFQELGMSNARVNGLMSALRSALEFCADDDDYAYEFNVGSRVRGLPKNPVREITFITEEQIEWLIDQLIAQERYMLATYLALSYYSAARKNEVYQVQKEELTERYFTNVVRGKRGKKFRLYYNPRVQECIRLYINQRGKDTIPDLFVRVYKNGERRTLNKSVFNYWCKILAKMLYEKEGKEYKINPHCFRHSRLDNLKVQGVPLEKLKSLANHSDISTTQSYLKDRSEEDIADIFGMDPSYFAA
>1342
MISVKRIVDQVIYEKHVSQENKNLVKDFLIEKKAQGKAASTLQQYHWDLRIILFLIHQHFENKKLIDLTRKDIRNLSIIFQEMEMSNARVNGLMSALRSTLEFCADDDDYDYEFNVGSRVRGLPKNPVREITFISEEQIEWLIDELLKQEKYILATYLALSYYSAARKNEVYQVQKEELTERYFTNVVRGKRGKKFRLYYNPRVQKCIRLYINQRGKDTIPDLFVRVYKNGERRTLNKSVFNYWCKIFAKMLYEKEGKEFKINPHCFRHSRLDNLKVQGVPLEKLKSLANHSDISTTESYLKDRSEEDIAEIFGMDSSCFAA
>1343
MISVKRIVDQAIYEKHVSQENKNLVKDFLIEKKSQGKAASTLQQYHWDLRIILFLLHQHFENKNLIELTRKDIRNLSIIFQELGMSNARVNGLMSALRSALEFCADDDDYDYEFNVGSRVRGLPKNPVREITFITEEQIEWLIDELLEQEKYMLATYLALSYYSAARKNEVYQVQKEELTERYFTNVVRGKRGKKFRLYYNPRVQKCIRLYIEQRGKDTIPDLFVRVYKNGERKLLNKSAFNYWCKIFAKMLCEKEGKEYKINPHCFRHSRLDNLKVQGVPLEKLKSLANHSDISTTQSYLKDRSEEDIADIFGMDPSCFAA
>1344
MISVKRIVDQAIYEKHVSQVNKNLVKDFLIEKKAQGKAASTLKQYGWDLRIILFLIHEHFENKNLIDLTRKDIRNLSIVFQEMGMSNARVNGLMSALRSALEFCADDDDYNYEFNVGSRVRGLPKNPIREITFITEDQINWLIDELLEQEKYMLATYLALSYYSAARKNEVYQVQKEGLTEQYYTNVVRGKRGKKFRLYYNHRVQKCIRLYIKQRGKDTIPDLFVRVYKNGERRRLNKSVFNYWCGIFAKMLNEKEGKDFKMNPHCFRHSRLDNLKVQGVPLEKLKSLANHSDISTTESYLKDRSEEDIAEIFGMDPSCFAA
>1345
MNSVKRIVNQEIYEKYVSQGNKNLVKDFLIEKKAQGKAASTLQQYGWDLRIILFLIHEHFNNKDLIDLTRKDIRNLSIIFQELGMSNARVNGLMSALRSALEFCADDDDYDYEFNVGSRVRGLPKNPVREITFITEDQINWLIDELIENEKYMLATYLALSYYSAARKNEVYQVQKTGLTERYYTNVVRGKRGKKFRLYYNPRVQKCIRLYIEQRGKDAIPDLFVRVYKNGGRKLLNKSVFNYWCKIFAKMLYEKEGKEYKINPHCFRHSRLDNLKVQGVPLEKLKSLANHSDISTTQSYLKDRSEEDIADIFGMDPSCFAA
>1346
MIGVKRIVDQVIYEKHVSQENKNLVKDFLIEKKAQGKAASTLQQYNWDLRIILFLIHQHFENKNLVELTRKDIRNLSIIFQEMRMSNARVNGLMSALRSALEFCADDDDYDYEFNVGSRVRGLPKNPIREITFITEDQINWLIDELLEQEKYMLATYLALSYYSAARKNEVYQVQKEGLKEQYYTNVVRGKRGKKFRLYYNHRVQKCIRLYINQRGKDTIPDLFVRVYKNGERKRLNKSVFNYWCDIFAKMLNEKEGKEFKMNPHCFRHSRLDNLKVQGVPLEKLKSLANHSDISTTESYLKDRSEEDIAEIFGMDPSCFAA
>1347
MKRIVEQVIYEKHVSQENKNLVKDFLIEKKAQGKAASTLQQYHWDLRIILFLIHEHFENKNLIELTRKDIRNLSIIFQEMEMSNARVNGLMSALRSALEFCAEDDDYEYEFNVGSRVRGLPKNPVREITFITEEQIEWLIDELIAQEKYMLATYLALSYYSAARKNEVYQVQKEGLTEQYYTNVVRGKRGKKFRLYYNPRVQKCIRLYINQRGKDTIPDLFVRVYKNGGRKHLNKSVFNYWCKIFAKMLYEKEGKEFKINPHCFRHSRLDNLKVQGVPLEKLKSLANHSDISTTQSYLKDRSEEDIADIFGMDPSCFAA
>1348
MISVKRIVDQVIYEKHVSQENKNLVKDFLIEKKSQGKAASTLQQYSWDLRIILFLIHEHFENKKLIDLTRKDIRNLSIIFQEMGMSNARVNGLMSALRSALEFCADDDDYDYEFNVGSRVRGLPKNPIRDITFITEDQINWLIDELLEQEKYMLATYLALSYYSAARKNEVYQVQKEGLTEQYYTNVVRGKRGKKFRLYYNHRVQQCIRLYINQRGKDTIPDLFVRVYKNGERKRLNKSVFNYWCEIFAKMLNEKEGKGFKINPHCFRHSRLDNLKVQGVPLEKLKSLANHSDISTTESYLKDRSEEDIAEIFGMDPSYFAA
>1349
MISVKRIVDQAIYEKYVSQENKNLVKDFLIEKKAQGKAASTLKQYGWDLRIILFLIYQHFENKNLIDLTRKDIRNLSIIFQEMEMSNARVNGLMSALRSALEFCADDDDYDYEFNVGSRVRGLPKNPIRDITFITEDQINWLIDELLNQEKYMLATYLALSYYSAARKNEIYQVQKEGLTEHYYTNVVRGKRGKKFRLYYNHRVQKCIRLYINQRGKDTIPDLFVRVYKNGERKRLNKSVFNY
>1350
MISVKRIVDQVIYEKHVSQENKNLVKDFLIEKKAQGKAASTLKQYGWDLRIILFLIHQHFENKNLTELTRKDIRNLSIIFQEMGMSNARVNGLMSALRSALEFCADDDDYEYEFNVGSRVRGLPKNPIREITFINDDQINWLIDELLEKEKYMLATYLTLSYYSAARKNEVYQVQKEGLTEQYYTNVVRGKRGKKFRLYYNPRVQKCIRLYIDQRGKDAIPDLFVRVYKNGERRQLNKSVFNYWCKIFAKMLNEKEGKEFKVNPHCFRHSRLDNLKVQGVPLEKLKSLANHSDISTTESYLKDRSEEDIAEIFGMDPSCFAA
>1351
MISVKRIVDQAIYEKHVSQENKNLVKDFLIEKKAQGKAASTLQQYNWDLRIILFLIHQHFENKNLIDLTRKDIRNLSIIFQEMGMSNARVNGLISALRSALEFCADDDDYNYEFNVGSRVRGLPKNPIREITFITEDQINWLIDELLEKEKYMLATYLALSYYSAARKNEVYQVQKEGLTEQYYTNVVRGKRGKKFRLYYNHRVQKCIRLYIKQRGKDTIPDLFVRVYKNGERKRLNKSVFNYWCDIFAKMLNEKEGKEFKMNPHCFRHSRLDNLKVQGVPLEKLKSLANHSDISTTESYLKDRSEEDIAEIFGMDPSYFAA
>1352
MKRIVDQAIYEKHVSQENKNLVKDFLIEKKAQGKAASTLQQYNWDLRIILFLIHEHFENENLIDLTRKDIRNLSIIFQEMGMSNARVNGLMSALRSALEFCADDDDYNYEFNVGSRVRGLPKNPVREITFITEDQINWLIDELLEQEKYMLATYLSLSYYSAARKNEVYQVQKAELTERYYTNVVRGKRGKKFRLYYNPRVQKCIRLYIDQRGKDTIPDLFVRVYKNGERRTLNKSVFNYWCGIFAKMLYEKEGKEYKINPHCFRHSRLDNLKVQGVPLEKLKSLANHSDISTTQSYLKDRSEEDIADIFGMDPSYFAA
>1353
MKRIVDQVIYEKHVSQENKNLVKDFLIEKKAQGKAASTLQQYHWDLRIILFLIHEHFENKNLIELTRKDIRNLSIIFQEMKMSNARVNGLMSALRSALEFCADDDDYEYEFNVGSRVRGLPKSPIREITFITEYQINWLIDELLEQEKYMLATYLSLSYYSAARKNEVYQVQKEGLTEQYYTNVVRGKRGKKFRLYYNPRVQKCIRLYINQRGKDAIPDLFVRVYKNGERKTLNKSVFNYWCKIFSKMLNEKEGKDFKINPHCFRHSRLDNLKVQGVPLEKLKSLANHSDISTTESYLKDRSEEDIAEIFGMDPSYFAA
>1354
MKSQFLLSVREFMQTRYYAKKTIEAYLHWITRYIHFHNKKHPSLMGDKEVEEFLTYLAVQGKVATKTQSLALNSLSFLYKEILKTPLSLEIHFQRSQLERKLPVVLTRDEIRRLLEIVDPKHQLPIKLLYGSGLRLMECMRLRVQDIDFDYGAIRIWQGKGGKNRTVTLAKELYPHLKEQIALAKRYYDRDLHQKNYGGVWLPTALKEKYPNAPYEFRWHYLFPSFQLSLDPESDVMRRHHMNETVLQKAVRRSAQEAGIEKTVTCHTLRHSFATHLLDVGADIRTVQEQLGHTDVKTTQIYTHALDRGASGVLSPLSRL
>1355
MKSQFLLSVREFMQTRYYAKKTIEAYLHWITRYIHFHNKKHPNLMGDKEVEEFLTYLAVQGKVATKTQSLALNSLSFLYKEILKTPLSLEIRFQRSQLERKLPVVLTRDEIRRLLEIVDPKHQLPIKLLYGSGLRLMECMRLRVQDIDFDYGAIRIWQGKGGKNRTVTLAKELYPHLKEQIALAKRYYDRDLHQKNYGGVWLPTALKEKYPNAPYEFRWHYLFPSFQLSLDPESDVMRRHHMNETVLQKAVRRSAQEAGIEKTVTCHTLRHSFATHLLEVGADIRTVQEQLGHTDVKTTQIYTHVLDRGASGVLSPLSRL
>1356
MAKRVVPLTNTQVKQAKESDKEYTLSDGDGLQLRVKTNGTKLWILKYTHPITKKRNNISFGSFPDVSLAEARKRRSEAKTLLALNIDPKQHKDEQLLKERAELENTFGKFSDRWLALKRESVKPETADKAYRALEKHILPKLGNVPIQDIKPRTVLSILEPVKAQGTLETVKRLCRIINEVMRLAVASGDIEVNYLAEITKLFPAPKRQHMVTIEPERLPELMQAIAGANITLSTRCLLEWQLHTMTRPIESATARWQDIDFENKVWVVPEERMKMKRPHTIPLTEQTLALLEIMKPISGHREFIFPSNKNPKSHVNSQSANMALKRMGFEGQLVSHGLRALASTTLNEQGFNPDVIEAALAHVDKNEVRKAYNRAEYLEQRRKLMCWWSDHITASAEGNVSLARRKGLKLAG
>1357
MVTKFKNHLAKTNLAKNTVTSYVWTVQYFLNHYGEVNKKNLLAYKGYLVENFKPQTVNLRLQGINKYLEFTKQEKLKVKFVKVQQKNFLENVISNADYKFLKTQLKADGYDEWYFIVWFMAATGARVSELLHIKAEHVQIGHLDLYSKGGKIRRLYIPKNLRTEAAKWLKEIGLTSGYIFLNRFGQRITTRGIASQLKHFAEKYGMNKEVVYPHSFRHRFAKNFLDRFNDLALLADLMGHESIETTRIYLRRTASEQQKIVDKVVNW
>1358
MVTKFKSYLAKTNLAKNTVTSYVWTVQYFLNHYEEINKKNLLTYKGYLVENFKPQTVNLRLQGMNKYLEFTKQEKLKVKFVKVQQKNFLENVISDADYKFLKTRLKTDGYNEWYFIVWFMAATGARVSELLHIKAEHVHVGHLDLYSKGGKIRRLYIPKNLRTEATKWLKEKGLISGYIFLNRFGERITTRGIAQQLKHFAEKYGMNKEVVYPHSFRHRFAKNFLDRFNDLALLADLMGHESIETTRIYLRRTASEQQKIVDKVVNW
>1359
MDFALQLLSMWLKERKIQNQSEHTITAYERDVRSFLEFCELKKVDLRNVEASDLREYLAQRVEQDQLSSSSMQRHLTSIRQFMKWAEQGKYLEINPTDDFKLKRQPRPLPGMIDIETVNQILDQPMPEKPVDQQLWLRDKAMLELLYSSGLRLAELQGLTIKDIDFNRQLVRITGKGNKTRIVPFGKKAKESLLNWLKIYNIWKGHFDQNASVFISQRGSALTPRQIEKRVKLQAQRAGVNVDLHPHLLRHCFASHMLSSSGDLRSVQEMLGHSNLSTTQIYTHIDFDHLAQVYDQAHPRATKH
>1360
RVKDVDFDNGCITVHDGKGGKSRSSLLPTRLIPAIKQLIEQARLIQQDDNLQGVGPSLPFALDRKYPSAYRQAAWMFVFPSSTLCNHPYNGKLCRHHLHDSVARKALKAAVQKAGIVSKRVTCHTFRHSFATHLLQAGRDIRTVQELLGHTDVKTTQIYTHVL
>1361
MYIILYKISKNKLQEKNMQQIVLPIKDTNVLKDVQNTLLDSFKAGQRNYTIFQVGKATLLRVSDVMRLKQQDVFNPDGTVKQTAFIHDKKTGKANTLYLKPIQNDLIQYQQWLIQQNLVSTWLFPSTQHPDQHITEKQFYKIMAKVGDLLNINYLGTHTMRKTGAYRVYIQSNYNIGLVMHLLNHSSEAMTLAYLGLDQASTEAMLDNIDFG
>1362
MLHEYETYLQEKGFSPNTVISYLNDVNQFLKDLHLRPGDYVTSADIRKWIQQMLNPVEGKPLAISTINRRLNSLRSFYAWAVERHYIEQNPMKDIQDLKTADEDHEKIMWLTEEEFEDLLHRMRKKPVQSRGVDPEEKYRRDRAVVYLLTYAGLRVEELSNLKLTDLDLEMKRIRIVGKGMKVRTVPISNILLAELEDWLKFRAEMAKKKPHVAASPYVFYSQRSPKFSVRGIQRMIESYSLPNKKLTPHMFRHTFCKWMLKATNNDIEKVRRLAGHSNIATTSRYLKDSYSDLADAVEALPKF
>1363
MHTVQPIKDREKIEAMKKILRASSLRDELLFTLGINTGLRISDILSLKVGDVRNAKGAVERFEIVEKKTKKTRIVALNKKTRRLIERYLATERPNARNDEPLFRSQKGGRAISRQHAHYILNRAAKMIGVMERVGTHSLRKTFGYFAYKQGTDLAMIQKLLNHSSQAETLRYIGITQEQMDEVALKLDL
>1364
MALTDAKIRAAKPTDKAYKLTDGTGMFLLVHPNGSRYWRLRYRILGKEKTLALGVYPEVSLSEARTKRDEARKLISEGIDPCELKRAKKVVPDLQLSFEHIARRWHASNKQWAQSHSDKVLKSLETHVFPFIGNRDITTLSTPDLLIPVRAAEAKQIYEIASRLQQRISAVMRYAVQSGIIRYNPALDMAGALTTVKRQHRPALDLSRLPELLSRIDGYKGQPVTRLAVMLNLLVFIRSSELRYARWSEIDIDNAMWTIPAERKPLPGVKYSHRGTKMRTEHLVPLSSQAMTILQQIYTISGEYELIFTGDHNPWKPMSENTINNALRLMGYNTQEEVCGHGFRAMACSSLIESGLWSRDAVERQMSHQERNGVRAAYIHKAEHLEERRLMLQWWADFLDANREKGISPFDYAKINNPLK
>1365
MFIEIQPYEKETLSVRFKAGREDFSKILQAIKKVPNRAWVPARCFWTIPADRNSCDILLNTIYSEGFCRADTEFIGKNCEGADSDPHTAIVLNTAIIEESNTPSALDIQDILRKLDAVITAKHYSKRTQEAYSYWISRFIREHKDKNLKAFSDAEINPFVSRLATKEKVAASSQNQALAALLFLYKNILGLTIQSPENIIRAKKSKKLPAVLSREETAKIFSLLPENDYGLFIRLLYGTGMRLMESLRLRVQDIDFDKNEITVHCGKGAKDRKTMLPVSLKFPLQKHLENVRRIHEADCKDGFGLVPLPSALAKKYPNAGKTWAWQWVFPQARRWQNKETGEQGRHHIDPSVIQRTLHEAVLRSGIPKPIGCHTFRHSFATHLLESGYDIRTIQELLGHSDVSTTMVYTHVLNRGGLGVQSPIDRM
>1366
MQELTKAHQNDQRRLTSVEFQTLAQVPAAVEWFANLDNPRTRRAYQNDLEDFCGFVGLASADEFRVVTRSHVLAWRAQLEHRGLAGATIRRKLAALASLFDHLLESNAIAGGNPVHGVKRPKIESNEGKTPALGDHQAKALLEAPDETTLKGLRDRALMAVLLYHGLRREEAALLQVGDIQDRRGIQHLKVHGKGGKVRYLPLHPVAAGRIHQYLESSGHHWADRKVPLFIPLRGKLTGAGITANGIYMVVAAYAKKAGIQVDGLGVHGLRATAATNALEHEADIAKVQAWLGHANISTTKIYDRRENRPEDSPTYKVKY
>1367
MPDTFYYIITIFILNQCSMVTKFKNHLAKTNLAKNTVTSYVWTVQYFLCHYGEVNKKNLLAYKGYLVENFKPQTVNLRLQGINKYLEFTKQEKLKVKFVKVQQKNFLENVISDADYKFLKAQLKTDGYDEWYFIVWFMAATGARVSELLHIKAEHVQIGHLDLYSKGGKIRRLYIPKNLRTEAAKWLKEIGLTSGYIFLNRFGQRITTRGIASQLKHFAEKYGMNKEVVYPHSFRHRFAKNFLDRFNDLALLADLMGHESIETTRIYLRRTASEQQKIVDKVVNW
>1368
MVTKFKNHLVKTNLAKNTVTSYVWTVQYFLNHYGEVNKKNLLAYKGYLVENFKPQTVNLRLQGINKYLEFTKQEKLKVKFVKVQQKNFLENVISDADYKFLKAQLKADGYEEWYFIVWFMTATGARVSELLHIKAEHINVGYLDLYSKGGKVRRLYIPKNLRTEAEKWLKNQGLTSGYIFLNRFGQRITTRGIASQLKHFAEKYGMNKEVVYPHSFRHRFAKNFLDRFNDLALLADLMGHESIETTRIYLRRTASEQQKIVDKVVNW
>1369
MAQVMTATGVEQGKLNDAVLRRWLRAGITRDFRDTQFPAVRLRASTDRRQASVYLVMNEAGKTVWQKQGVWPVMCLKTFLTELPSLLAKRSMGQTVISNEFATVAQLLAWFVTHVECNRTLSNSWRSNCKSLVSKHLSGCFAELPLNELNFIAVDSYLIKPMLAQGYSANYIKAAVKVLKRALSVAADLRVLDTNSLAGYRVQMSLKMPPLVGTQLSESDVGPLFSALRNAVRPVAMLFVLMLMFGTRIGETRLARWDHFAGDYWFIPAENAKNRQEHRLPMTPTAKKLITHYAQWQYTHVGKRAFLFPGEVGPVSIRTAQYWSETIRFKAFTSHALRKLCRTIIADMGVDTMVGERILNHTLPLLLRTYVNSTLDKGMLMALDAYHAHLITLGFDDVAPEIMRQSTTEPSEPDEPMLVGWL
>1370
MEENIFPAIGTRNIAELGTRDLLIPIKAVEKSGRLEVASRLQQRTTAIMRYAVQSGLIDYNPAQEMAGAVASSNRQHRPALELKRIPELLQKIDEYTGRPLTRWATELTLLIFIRSSELRFARWSEIDFDTSMWTIPPEREPIPGVKHSQRGSKMRTPHLVPLSKQALATLKQIKQFCGEHELIFIGDHDPRKPMSENTVNSALRVMGYDTKVEVCGHGFRTMVCSSLIESGLWSKDAVERQMSHMERNSVRAAYIHKAEHLDERKLMLQWWADFLDANREKGISPFEYAKVNNPLRR
>1371
MALTDAKIRAAKPTDKAYKLTDGAGMFLLVHPNGSRYWRLRYRILGKEKTLALGVYPEVSLSEARTKRDEARKLILEGIDPCEQKRAKKVVPDLQLSFEHIARRWHASNKQWAQSHSDKVLKSLETHVFPFIGNRDITTLNTPDLLIPVRAAEDKQIYEIASRLQQRISAVMRYAVQSGIIRYNPALDMAGALTTVKRQHRPALDLSRLPELLSRIDSYKGQPVTRLAVMLNLLVFIRSSELRYARWSEIDIENAMWTIPAEREPLPGVKFSHRGSKMRTPHLVPLSKQAVAILTELQTWAGENGLVFTGAHDPHKPISENTVNKALRVMGYDTTLDICGHGFRTMACSALIESGLWSRDAVERQMSHQERNGVRAAYIHKAEHLEERRLMLQWWADFLNANRERFISPFEYAK
>1372
MALTDIKVRAAKPTDKQYKLTDGGGMHLLVHPNGSKYWRLQYRYEGKQKMLALGVYPEITLADARVRRDEARKLLANGVDPGDKKKNDKVEQSKARTFKEVAIEWHGTNKKWSEDHAHRVLKSLEDNLFAALGERNIAELKTRDLLAPIKAVEMSGRLEVAARLQQRTTAIMRYAVQSGLIDYNPAQEMAGAVASCNRQHRPALELKRIPELLTKIDSYTGRPLTRWATELSLLIFIRSSELRFARWSEIDFEASIWTIPPEREPIPGVKHSHRGSKMRTTHLVPLSTQALAILKQIKQFCGAHDLIFIGDHDSHKPMSENTVNSALRVMGYDTKVEVCGHGFRTMACSSLVESGLWSRDAVERQMSHMERNSVRAAYIHKAEHLEERRLMLQWWADFLDANREKFISPFEYAK
>1373
MLALGKYPEVSLVDARGRRDEARKLLANGVDPSENKKAVKVEHEQEVITFEVVAREWHASNQKWSASHSARVLKSLEDNLFAAIGKRNIADLKTRDLLVPIKAVESSGRLEVAARLQQHTTAIIRFAVHSGLIDYNPAQEIAGAVATAKRQHRAALELNRIPELLQRIYHYSGRPLTRLAVELTLLVFIRSSELRFARWSEVDFDTAMWTIPGEREPLEGVKHSQRGSKMRTPHLVPLSRQALTILEKIKSMSGNRELIFVGDHDPRKPMSENTLNKALRVMGYDTKTEVCGHGFRTMACSSLIESGLWSRDAVERQMSHQERSSVRAAYIHKAEHLGERMLMLQWWADYLDANRMAAITPFDYAKINSSFR
>1374
RAYLHWITRYIHFHNKKHPSLMGDKEVEEFLTYLAVQGKVATKTQSLALNSLSFLYKEILKTPLSLEIRFQRSQLERKLPVVLTRDEIRRLLEIVDPKHQLPIKLLYGSGLRLMECMRLRVQDIDFDYGAIRIWQGKGGKNRTVTLAKELYPHLKEQIALAKRYYDRDLHQKNYGGVWLPTALKEKYPNAPYEFRWHYLFPSFQLSLDPESDVMRRHHMNETVLQKAVKRAAQEAGIEKTVTCHTLRHSFATHLLEVGADIRTVQEQLGHTDVKTTQIYTHVLDRGASGVLSH
>1375
EAYLHWITRYIHFHNKKHPSLMGDKEVEEFLTYLAVQGKVATKTQSLALNSLSFLYKEILKTPLSLEIRFQRSQLERKLPVVLTRDEIRRLLDVVDPKYQLPAKLLYGSGLRLMECIRLRVQDIDFDYGAIRIWQGKGGKNRTVTLAKELYPYLKEQIALAKRYYDRDLHQNNYGGVWLPTALKEKYPNAPYEFRWHYLFPSFQLSLDPESDVMRRHHMNETVLQRTVRRSAQEAGIEKTVTCHTLRHSFATHLLEVGADIRTVQEQLGHTDVKTTQIYTHVLDRGASSVLSH
>1376
GAYLHWITRYIHFHNKKHPSLMGDKEVEEFLTYLAVQGKVATKTQSLALNSLSFLYKEILKTPLSLEIRFQRSQLERKLPVVLTRDEIRRLLEIVDPKHQLPIKLLYGSGLRLMECMRLRVQDIDFDYGAIRIWQGKGGKNRTVTLAKELYPHLKEQIALAKRYYDRDLHQKNYGGVWLPTALKEKYPNAPYEFRWHYLFPSFQLSLDPESDVMRRHHMNETVLQKAVRRSAQEAGIEKTVTCHTLRHSFATHLLEVGADIRTVQEQLGHTDVKTTQIYTHVLDRGASGVLSH
>1377
RAYLHWITRYIHFHNKKHPSLMGDKEVEEFLTYLAVQGKVATKTQSLALNSLSFLYKEILKTPLSLEIRFQRSQLERKLPVVLTRDEIRRLLEIVDPKHQLPIKLLYGSGLRLMECMRLRVQDIDFDYGAIRIWQGKGGKNRTVTLAKELYPHLKEQIALAKRYYDRDLHQKNYGGVWLPTALKEKYPNAPYEFRWHYLFPSFQLSLDPESDVMRRHHMNETVLQKAVRRSAQEAGIEKTVTCHTLRHSFATHLLEVGADIRTVQEQLGHTDVKTTTNYTHVLDRVASGV
>1378
RAYLHWITRYIHFHNKKHPSLMGDKEVEEFLTYLAVQGKVATKTQSLALNSLSFLYKEILKTPLSLEIRFQRSQLERKLPVVLTRDEIRRLLEIVDPKHQLPIKLLYGSGLRLMECMRLRVQDIDFDYGAIRIWQGKGGKNRTVTLAKELYPHLKEQIALAKRYYDRDLHQKNYGGVWLPTALKEKYPNAPYEFRWHYLFPSFQLSLDPESDVMRRHHMNETVLQKAVRRSAQEAGIEKTVTCHTLRHSFATHSLEVGADIRTGHELLGHTDVKTEQNYTHVLDRGASGVLSH
>1379
GAYLHWITRYIHFHNKKHPSLMGDKEVEEFLTYLAVQGKVATKTQSLALNSLSFLYKEILKTPLSLEIRFQRSQLERKLPVVLTRDENRRLLEIVDPKHQLPIKLLYGSGLRLMECMRLRVQDIDFDYIAISIWQGKGGKNRTVTLAKELYPHLKEQIALAKRYYDRDLHQKNYGGVWLPTALKEKYPNAPYEFRWHYLFPSFQLSLDPESDVMRRHHMNETVLQKAVRRSAQEAGIEKTVTCNTLRHSFATHLLEVGADIRTVQEQLGHTDVKTTQIYTHVLDSSASSVLSQ
>1380
RAYLHWITRYIHFHNKKHPSLMGDKEVEEFLTYLAVQGKVATKTQSLALNSLSFLYKEILKTPLSLEIRFQRSQLERKLPVVLTRDEIRRLLEIVDPKHQLPIKLLYGSGLRLMECMRLRVQDIDFDYGAIRIWQGKGGKNRTVTLAKELYPHLKEQIALAKRYYDRDLHQKNYGGVWLPTALKEKYPNAPYEFRWHYLFPSFQLSLDPESDVMRRHHMNETVLQKAVRRAAQEAGIEKTVTCHTLRHSFATHLLEVGADIRTVQEQLGHTDVKTTQIYTHVLDRGASSVLSH
>1381
RAYLHWITRYIHFHNKKHPSLMGDKEVEEFLTYLAVQGKVATKTQSLALNSLSFLYKEILKTPLSLEIRFQRSQLERKLPVVLTRDEIRRLLEIVDPKHQLPIKLLYGSGLRLMECMRLRVQDIDFDYGAIRIWQGKGGKNRTVTLAKELYPHLKEQIALAKRYYDRDLHQKNYGGVWLPTALKEKYPNAPYEFRWHYLFPSFQLSLDPESDVMRRHHMNETVLQKAVRRSAQEAGIEKTVTCHTLRHSFATHLLEVGADIRTVREQLGHTDVKTTQIYTHVLDRGASSV
>1382
RAYLHWITRYIHFHNKKHPSLMGDKEVEEFLTYLAVQGKVATKTQSLALNSLSFLYKEILKTPLSLEIRFQRSQLERKLPVVLTRDEIRRLLEIVDPKHQLPIKLLYGSGLRLMECMRLRVQDIDFDYGAIRIWQGKGGKNRTVTLAKELYPHLKEQIALAKRYYDRDLHQKNYGGVWLPTALKEKYPNAPYEFRWHYLFPSFQLSLDPESDVMRRHHMNETVLQKAVRRSAQEAGIEKTVTCHTLRHSFATNLLEVGADIRTVHELLGHTDVKTTQIYTHVLDRVASSS
>1383
PQWQKTIEAYLHWITRYIHFHNKKHPSLMGDKEVEEFLTYLAVQGKVATKTQSLALNSLSFLYKEILKTPLSLEIRFQRSQLERKLPVVLTRDEIRRLLEIVDPKHQLPIKLLYGSGLRLMECMRLRVQDIDFDYGAIRIWQGKGGKNRTVTLAKELYPHLKEQIALAKRYYDRDLHQKNYGGVWLPTALKEKYPNAPYEFRWHYLFPSFQLSLDPESDVMRRHHMNETVLQKAVRRAAQEAGIEKTVTCHTLRHSFATHSLEVGADIRTVQELLGHTDVKTTQIYTHVLDRGASGV
>1384
RAYLHWITRYIHFHNKKHPSLMGDKEVEEFLTYLAVQGKVATKTQSLALNSLSFLYKEILKTPLSLEIRFQRSQLERKLPVVLTRDEIRRLLEIVDPKHQLPIKLLYGSGLRLMECMRLRVQDIDFDYGAIRIWQGKGGKNRTVTLAKELYPHLKEQIALAKRYYDRDLHQKNYGGVWLPTALKEKYPNAPYEFRWHYLFPSFQLSLDPESDVMRRHHMNETELQKAVRRSAQEAGIEKTVTCHTLRHSFATHLLEVGADIRTVQELLGHTDVKTTQIYTHVLDRGAASV
>1385
PRTNNNRAYLHWITRYIHFHNKKHPSLMGDKEVEEFLTYLAVQGKVATKTQSLALNSLSFLYKEILKTPLSLEIRFQRSQLERKLPVVLTRDEIRRLLEIVDPKHQLPIKLLYGSGLRLMECMRLRVQDIDFDYGAIRIWQGKGGKNRTVTLAKELYPHLKEQIALAKRYYDRDLHQKNYGGVWLPTALKEKYPNAPYEFRWHYLFPSFQLSLDPESDVMRRHHMNETVLQKAVRRSAQEAGIEKTVTCHTLRHSFATHLLEVGADIRTVREQLGHTDVKTTQIYTHVLDRVASGVLSH
>1386
LKQKTIEAYLHWITRYIHFHNKKHPSLMGDKEVEEFLTYLAVQGKVATKTQSLALNSLSFLYKEILKTPLSLEIRFQRSQLERKLPVVLTRDEIRRLLEIVDPKHQLPIKLLYGSGLRLMECMRLRVQDIDFDYGAIRIWQGKGGKNRTVTLAKELYPHLKEQIALAKRYYDRDLHQKNYGGVWLPTALKEKYPNAPYEFRWHYLFPSFQLSLDPESDVMRRHHMNETVLQKAVRRSAQEAGIEKTVTCHTLRHSFATHLLEVGADIRTVHEQLGHTDVKTTQIYTHVLDRGASSV
>1387
PMTKNHRAYLHWITRYIHFHNKKHPSLMGDKEVEEFLTYLAVQGKVATKTQSLALNSLSFLYKEILKTPLSLEIRFQRSQLERKLPVVLTRDEIRRLLEIVDPKHQLPIKLLYGSGLRLMECMRLRVQDIDFDYGAIRIWQGKGGKNRTVTLAKELYPHLKEQIALAKRYYDRDLHQKNYGGVWLPTALKEKYPNAPYEFRWHYLFPSFQLSLDPESDVMRRHHMNETVLQKAVRRSAQEAGIEKTVTCHTLRHSFATHLLEVGADIRTVQEQLGHTDVKTTQIYTHVLDSSASSS
>1388
HRAYLHWITRYIHFHNKKHPSLMGDKEVEEFLTYLAVQGKVATKTQSLALNSLSFLYKEILKTPLSLEIRFQRSQLERKLPVVLTRDEIRRLLEIVDPKHQLPIKLLYGSGLRLMECMRLRVQDIDFDYGAIRIWQGKGGKNRTVTLAKELYPHLKEQIALAKRYYDRDLHQKNYGGVWLPTALKEKYPNAPYEFRWHYLFPSFQLSLDPESDVMRRHHMNETVLQKAVRRSAQEAGIEKTVTCHTLRHSFATHLLEVGADIRTVQEQLGHTDVKTTQIYTHVLDSSASSS
>1389
MQQVVLPIKDSNVLKEVQDTLLNNFKAGRRNYTIFQVGKATLLRVSDVMGLKQADIFNPDGSIKQNAFIHDRKTGKPNTLYLKPVQTELLLYRQWLLDHKLDSEWLFPSIQHPERHITEKQFYKIMSKVGDLLGINYLGTHTMRKTGAYRVYTQSNYNIGLVMHLLNHSSEAMTLAYLGLDQASTENMLNQIDFG
>1390
MPKIVKPLNNTEVEKAKIKSAEYSLSDGYGLYLRVKPSKVKTWIFNYQEPITKRRTNLTIGDYPAISIAEARTIREEYRALLAKGIDPKAHKEEQERQQAEQNDNTFLKLAQLWKEKRSKEVEPLTMAKNWARLENHLFPALGHYAIDKITPPILIKAVKPLNDKGINDTLHRILNLANQILNYGVTVGVLPFNACQNVSDAYHKETQTHHPAIKPSELPKLIADFQNSNRDFLTKVLFKWQLLSMVRPAEAVSIEWAEIDFDKNLWFIPAEKMKKTRKGQFPHTVPLSSQMLKILESLRPITGVNKFVFPHYSQPNKSMSKETITNALRKIGYRGIQDSHGLRSIARTYLEDQAVDFRAAESCLAHRIGNETSQAYNRAEYIELRRPLMQLWGDYCESCGMDLSF
>1391
MQLPPVIPLFDSFEFIQVGNSVVNQYITQISMKKVADAGLVIEHASDWLFEQKHNENNYKAYRSELTTFLHWCFDVVSMSPIEVTRKDMSHYVDYCQAPPIALIGYFNVPQFKFDKMHDERVPNPQWRPFVGKKRLGQIQPYALSDNALKTKMAILSSFYSYLTSEEYCERNPAQIWLNHSRFAANRQYQRQSHEEENSLAFTELQWSYIMATVTALAEASPELHQRSLFLISLIYCCYLRISDVSARAGYSPVMDQFKHNQQTGIWSFHIPLSKGGKRRSVAISKALLDALIKYRQFLGLTDYPAPNQNHPLFVRHKAAGRGRDVGILNANLGIRHVRDEIQSIINLAAESIEADGFAQDGAQMRKLTAHNIRHTGITHDININRRPLSHVQADAGHESIDTTSQYLHTSQIERHESAFNKPIDHLKGIE
>1392
MAQVMTATGVEQGKLNDAVLRRWLRAGVTRDFRDTQFPAVRLRASTDRRQASVYLVMNEAGKTVWQKQGVWPVMCLKTFLTELPSLLAKRSMGQAVISNEFTTVSQLLAWFVSHVECNRTLSNSWRSNCKSLVSKHLSGCFAELPLNELNFIAVDSYLIKPMLAQGYSANYIKAAVKVLKRALSVAADLRVLDSNSLAGYRVQMSLKMPPLVGTQLSESDVGPLFSALRNAARPVAMLFVLMLMFGTRIGETRLARWDHFAGDYWFIPAENAKNRQEHRLPMTPTAKKLITHYAQWQYTHVGKRAFLFPGEVGPVSIRTAQYWSETIRFKAFTSHALRKLCRTIIADMGVDTMVGERILNHTLPLLLRTYVNSTLDKGMLMALDAYHAHLITLGFDDVAPEIMRQSTTEPSEPDEPMLVGWL
>1393
MVIHMVQQIVLPIKDSNILKMVQDTLLDSFHAGRRNYTIFQVGKATLLRVSDVMKLKKSDVFNPDGTVKQTAFIHDQKTGKANTLYLKPVQQDLLIYHDWLVQQNLNSEWLFPSTTHPDRHITEKQFYKVMARVGDLLGINYLGTHTMRKTGAYRVYTQSNYNIGLVMHLLNHSSEAMTLTYLGLDQASRETMLDQIDFG
>1394
MESMPKIVKPLNNTEVEKAKIKSAEYSLSDGYGLYLRVKPSKVKTWIFNYQEPITKRRTNLTIGDYPAISIAEARTIREEYRALLAKGIDPKAHKEEQERQQAEQNDNTFLKLAQLWKEKRSKEVEPLTMAKNWARLENHLFPALGHYAIDKITPPILIKAVKPLNDKGINDTLHRILNLANQILNYGVTVGVLPFNACQNVSDAYHKETQTHHPAIKPSELPKLIADFQNSNRDFLTKVLFKWQLLSMVRPAEAVSIEWAEIDFDKNLWFIPAEKMKKTRKGQFPHTVPLSSQMLKILESLRPITGVNKFVFPHYSQPNKSMSKETITNALRKIGYRGIQDSHGLRSIARTYLEDQAVDFRAAESCLAHRIGNETSQAYNRAEYIELRRPLMQLWGDYCESCGMDLSF
>1395
MPKIVKPLNNTEVEKAKIKSAEYSLSDGYGLYLRVKPSKVKTWIFNYQEPITKRRTNLTIGDYPAISIAEARTIREEYRALLAKGIDPKAHKEEQERQQAEQNDNTFLKLAQLWKEKRSKEVEPLTMAKNWARLENHLFPVLGHYAIDKITPPILIKAVKPLNDKGINDTLHRILNLANQILNYGVTVGVLPFNACQNVSDAYHKETQTHHPAIKPSELPKLIADFQNSNRDFLTKVLFKWQLLSMVRPAEAVSIEWSEIDFDKNLWFIPAEKMKKTRKGQFPHTVPLSSQMLKILESLRPITGVNKFVFPHYSQPNKSMSKETITNALRKIGYQGIQDSHGLRSIARTYLEDQAVDFRAAESCLAHRIGNETSQAYNRAEYIELRRPLMQLWGDYCESCGMDLSF
>1396
MESMPKIVKPLNNTEVEKAKIKPAEYSLSDGYGLYLRVKPSKVKTWIFNYQEPITKRRTNLTIGDYPAISIAEARTIREEYRALLAKGIDPKTNKEEQERQQAEQNDNTFLKLAQLWKEKRSKEVEPLTMAKNWARLENHLFPVLGHYAIDKITPPILIKAVKPLNDKGINDTLHRILNLANQILNYGVTVGVLPFNACQNVSDAYHKETQTHHPAIKPSELPKLIADFQNSNRDFLTKVLFKWQLLSMVRPAEAVSIEWAEIDFDKNLWFIPAEKMKKTRKGQFPHTVPLSSQMLKILESLRPITGVNKFVFPHYSQPNKSMSKETITNALRKIGYRGIQDSHGLRSIARTYLEDQAVDFRAAESCLAHRIGNETSQAYNRAEYIELRRPLMQLWGDYCESCGMDLSF
>1397
MALSDVKVRSAKPEAKAYKLTDGEGMVLLVHPNGSKYWRLRYRFGGKEKMLALGKYPEVSLVDARGRRDEARKLLANGVDPSENKKAVKVEHEQEVITFEVVAREWHASNQKWSASHSARVLKSLEDNLFAAIGKRNIADLKTRDLLVPIKAVESSGRLEVAARLQQHTTAIIRFAVQSGLIDYNPAQEIAGAVATAKRQHRAALELNRIPELLQRIYHYSGRPLTRLAVELTLLVFIRSSELRFARWSEVDFDTAMWTIPGEREPLEGVKHSQRGSKMRTPHLVPLSRQALTILEKIKSMSGNRELIFVGDHDPRKPMSENTLNKALRVMGYDTKTEVCGHGFRTMACSSLIESGLWSRDAVERQMSHQERSSVRAAYIHKAEHLGERMLMLQWWADYLDANRMAAITPFDYAKINSSFR
>1398
MALTDTKVRSAKPEEKEYSLVDGDGMSLLVKPGGSKYWRFRFRFGGKQHLMAFGVYPDVSLADARKKREEARKLVAAGIDPREHKRAVKEEQAKEIITFEKVAREWLVTNQKWSEDHANRVKKSLEDNIFPAIGTRNIAELGTRDLLIPIKAVEKSGRLEVASRLQQRTTAIMRYAVQSGLIDYNPAQEMAGAVASSNRQHRPALELKRIPELLEKIDGYTGRPLTRWATELTLLIFIRSSELRFARWSEIDFETSMWTIPPEREPIPGVKYSQRGSKMRTPHLVPLSKQALAILKQIKQFCGEHELIFIGDHDPRKPMSENTVNSALRVMGYDTKVEVCGHGFRTMACSSLIESGLWSKDAVERQMSHMERNSVRAAYIHKAEHLDERKLMLQWWADFLDANRERAITPFDYAKINRGNSE
>1399
MALTDIKVRAAKPTDKQYKLTDGGGMHLLVHPNGSKYWRLQYRYEGKQKMLALGVYPEITLADARVRRDEARNLLANGVDPGDKKKNDKVEQSKARTFKEVAIEWHGTNKKWSEDHAHRVLKSLEDNLFAALGERNIAELKTRDLLAPIKAVEMSGRLEVAARLQQRTTAIMRYAVQSGLIDYNPAQEMAGAVASCNRQHRPALELKRIPELLTKIDSYTGRPLTRWAIELTLLIFIRSSELRFARWSEIDFEASIWTIPPEREPIPGVKHSHRGSKMRTTHLVPLSTQALAILKQIKQFYGAHDLIFIGDHDSHKPMSENTVNSALRVMGYDTKVEVCGHGFRTMACSSLVESGLWSRDAVERQMSHMERNSVRAAYIHKAEHLEERRLMLQWWADFLDVNREREGANKSLI
>1400
MALTDAKIRAAKPTDKAYKLTDGAGMFLLVHPNGSRYWRLRYRILGKEKTLALGVYPEVSLSEARTKRDEARKLISEGIDPCEQKRAKKVVPDLQLSFEHIARRWHVSNKQWAQSHSDKVLKSLETHVFPFIGNRDITTLSTPDLLIPVRAAEAKQIYEIASRLQQRISAVMRYAVQSGIIRYNPALDMAGALTTVKRQHRPALDLSRLPELLSRIDGYKGQPVTQLAVMLNLLVFIRSSELRYARWSEIDIDNAMWTIPAEREPLPGVKFSHRGSKMRTPHLVPLSKQAVAILAELQTWAGENGLIFTGAHDPRKPISENTVNKALRVMGYDTTRDVCGHGFRAMACSALIESGLWSRDAVERQMSHQERNGVRAAYIHKAEHLEERRLMLQWWADFLDANRERFISPFEYAKINNPLKQ
>1401
MATIVKTPSGSWKAVIRKTGWPTTAKTFRTKRDAQDWARRTEDEMVRGVYIQRSASERMTLEAALKRYLADVTPTKKPSTQKSERHKANTLIEHLGKYSLAALTPELIANFRDTRLNSLGRRGQPISANTVRLELALLGHLYTVAIQEWGLGLTYNPVQNIRKPSPGEGRDRRLSADEEKRLFAVLRQHSNPMLAWIARIALETGMRSSEILTLTRSQVDVKRRVVRLTDTKNNEARLVPLTQAATEVFKQALNNPVRPFDCDLVFFGEPGKDGKRGPYAYTKLWNQAKKQAGLDDFRFHDLRHEAVSRLVEAGLSDQEVATISGHKSMQMLRRYTHLRAEDLVGKLDNITG
>1402
MLNNKLTKSQRELFDNLKVFLYTKVKNFTPIQDVNDMALILNTQNKILKCHNVEQLRQLCHILYNQGIKHTIMMQGLFLFFEYFRDNLKLRSFRMLSEEQVINFLFELAQNRKPSSMAKYVMYLRQFFDYLDRKKHYNFDFALKNLAFAKTKESLPRHLNYKDLKSFLKTLLEYKPTTSFEKRNKCVLLIVILGGLRKCEVLNIELKHIQVEEQNYSILIQGKGRKERKAYIKKSLLELSLNAWLSDDCRLKYFNGAYLFKKDKQKSQNSLTLYNFIPLIFKLAQIKHYKQYGTGLHLFRHSFATLIYQETQDLVLTSRALGHSSLLSTKIYIHTTQEHNKKVALVFDSLIENKK
>1403
MLNNKLTKSQRELFDNLKAFLYTKVKNFTPIQDVNDMALILDTQNKVLKCHDVEQLRQLCHILYNQGIKHTIMMQGLFLFFEYFRDNLKLRSFRMLSEEQVINFLFELAQNRKPSSMAKYVMYLRQFFDYLDRKKHYNFDFALKNLAFAKTKESLPRHLNYKDLKSFLKTLLEYKPTTSFEKRNKCVLLIVMLGGLRKCEVLNIELKHIQVEEQNYSILIQGKGRKERKAYIKKSLLEPSLNAWLSDDYRLKYFNGAYLFKKDKQKSQNSLTLYNFIPLIFKLAQIKHYKQYGTGLHLFRHSFATLIYQETQDLVLTSRALGHSSLLSTKIDIHTTQEYNKKVALVFDSLIENKK
>1404
MTFPIGKSPWNKGKLVGQKLPLKLEQIWAIRIRLEIAKNIRELAMFNMAIDCKLRSCDMVKLLVRDISRNGEVLDRAQVIQQKTSQPVQFEITKKTRESVEAWIKLRGLTGMDYLWPSRMRQFDHITTHQYARLVKKWITSIGLDPSVYATHSMRRSKATLIYKKTKNLRAVQLLLGHTNMSSTVRYLGVEVEDALEIAESIEI
>1405
MALTDIKVRTAKPTDKQYKLTDGNGMHLLVHPNGPRYWRLQYRFGGKQKMLALGVYPDVSLADARARRDEARKLLANSIDPGDKKKNDKVEQEEARTFEELAVEWHATNKKWSEEHSRRVLKSLEDNLFPAIGKRNIAELKTRDLLAPIKAVEMSGRLEVASRLQQRTTAIMRYAVQSGLLDYNPAQEMVGAVASSNRQHRPALELKRTPELLQRIDSYTGRPLTCLAVELTLLVFIRSSELRFARWSEIDFETSMWMIPAEREAIEGVKHSQRGSKMRTPHLVPLSRQALAILEQIKTFSGDHELIFIGDHNPRKPMSENTVNKSSRVMGYDTQIEVCGHGFRTMACSSLIESGLWSRDAVKRQMSHMERNSVRADYIHKAEHLDERKLMLQWWADFLDANREKAVSPFDFAKINTSIKIQNGL
>1406
MPLSKQVVAILAELQTWAGENGLIFTGAHDPRKPISENTVNKALRVMGYDTTQDVCGHGFRAMACSALIESGLWSRDAVERQMSHQERNGVRAAYIHKAEHLEERRLMLQWWADFLDANRERFISPFEYAKINNPLKQ
>1407
MSIKKEGKKWLVDLRPQGRNGKRYRRQFDTKFEATQYEKHVLATAHDKEWLEKPADRRSLSELIELWWKYEGQSKKTAEAYLKEVKLVDKELGFPKAHQITHKLLADYRMAQLNKGRAMTTFNRKMNCLSNVFTALIAVKEFHNPHPVSGFKLKVPKTREMAFLSVDEMNHLLSVLSGDSYKVAKLCLATGARWGEAEELKGSTVSHCKVTFLDTKNGKDRTVPISQELQDEIVTGKSGRLFKDCYAEFYVQLKQCNFDLPKGQAAHVLRHTFASHFMMNGGNILTLQKILGHATIQQTMTYAHFAPDYLQDAVRFNPLNSLESSLKMIHKLTT
>1408
MALTDTKVRCAKPEEKEYSLVDGDGMSLLVKPNGSKYWRFRFRFGGKQHLMAFGVYPEISLADARKKREEARRLVAAGIDPREHKRAVKEEQAKEIITFEKVAREWLATNQKWSEDHANRVKKSLEDNIFPAIGTRNIAELGTRDLLAPIKAVELSGRLEVASRLQQRTTAIMRYAVQSGLIDYNPAQEMAGAVASGNRQHRPALELKRIPELLEKIDGYTGRPLTRWATELTLLIFIRSSELRFARWSEIDFETSMWTIPPEREPIPGVKHSQRGSKMRTPHLVPLSKQALAILKQIKQFCGEHELIFIGDHDPRKPMSENTVNSALRVMGYDTKVEVCGHGFRTMACSSLIESGLWSKDAVERQMSHMERNSVRAAYIHKAEHLDERKLMLQWWADFLDSNREKSISPFDFAKINNPMLTR
>1409
MLNNRLTKSQRELFDNLKAFLYTKVKNFTPIQDVNDMALILNTQDKILKCHNIEQLKQLCHILYNQGIKHTIMMQGLFLFFDYFKDNLKLRSFRVLSEEQVINFLFELAQNRKPSSMAKYVMYLRQFFDYLDRKKHYSFDFALKNLAFAKTKESLPRHLNYKDLKAFLKTLLEYSPATSFEKRNKCILLIVILGGLRKCEVLSIELKHIQVEEQNYSILIQGKGRKERKAYIKKSLLELSLNAWLSDDYRLKYFNGVYLFKKDKQKAQNSLTLYNFIPLIFKLAQIKHYKQYGTGLHLFRHSFATLIYQETQDLVLTSRALGHSSLLSTKIYIHTTQEHNKKVALVFDSLIENKK
>1410
MLNNKLTKSQRELFCNLKAFLYTKAKNFTPIQDVKDMALILDTQDKILKCHNIEQLKQLCHILYNQGIKHTIMMQGLFLFFNYFKDNLKLRSFRMLSEEQVINFLFELAQNRKPSSMAKYVMYLRQFFDYLDRKRRYSFDFTLKNLAFAKTKESLPRHLNDKDLKSFLKTLLDYKPATSFEKRNKCILLIVILGGLRKYEVLNIELKHIQVEEQNYSILIQGKGRKERKAYIKKSLLEPSLNAWLSDEYRLKYFNGAYLFKKDKQKAQNSLTLYNFIPLIFKLAQIKHYKQYGTGLHLFRHSFATLIYQETQDLVLTSRALGHSSLLSTKIYIHTTQEHNKKVALVFDSLIENKK
>1411
MPHNKLTKSQRELFCNLKAFLYTKAKNFTPIQDVKDMALILDTQDKILKCHNIEQLKQLCHILYNQGIKHTIMMQGLFLFFNYFKDNLKLRSFRMLSEEQVINFLFELAQNRKPSSMAKYVMYLRQFFDYLDRKRRYGFDFTLKNLAFAKTKESLPRHLNDKDLKSFLKTLLDYKPATSFEKRNKCILLIVILGGLRKCEVLNIELKHIQVEEQNYSILIQGKGRKERKAYIKKSLLEPSLNAWLSDEYRLKYFNGAYLFKKDKQKAQNSLTLYNFIPLIFKLAQIKHYKQYGTGLHLFRHSFATLIYQETQDLVLTSMALGHSSLLSTKIYIHTTQEHNKKVALVFDSLIENKKG
>1412
MALTDTKVRSAKPEEKEYSLVDGDGMSLLVKPGGSKYWRFRFRFGGKQHLMAFGVYPDVSLADARKKREEARKLVAAGIDPREHKRAVKEEQAKEIITFEKVAREWLVTNQKWSEEHANRVKKSLEDNIFPAIGSHNIAELGTRDLLIPIKAVEKSGRLEVASRLQQRTTAIMRYAVQSGLIDYNPAQEMAGAVASSNRQHRPALELKRIPELLQKIDEYTGRPLTRWATELTLLIFIRSSELRFARWSEIDFETSMWTIPPEREPIPGVKHSQRGAKMRTPHLVPLSKQALAILKQIKQFCGEHELIFIGDHDPSKPMSENTVNSALRVMGYDTKVEVCGHGFRTMACSSLIESGLWSKDAVERQMSHMERNSVRAAYIHKAEHLDERKLMLQWWADFLDANREKGITPFDYAKINRGNGE
>1413
MALTDAKIRAAKPTDKAYKLTDGAGMFLLVHPNGSRYWRLRYRILGKEKTLALVVYPEVSLSEARTKRDEARKLISEGVDPCEQKRAKKVVPDLQLSFEHIARRWHASNKQWAQSHSDKVLKSLETHVFPFIGNRDITTLNTPDLLIPVRAAEAKQIYEIASRLQQRISAVMRYAVQSGIIRYNPALDMAGALTTVKRQHRPALDLSRLPELLSRIDSYKGQPVTQLAVMLNLLVFIRSSELRYARWSEIDIDNAMWTIPAEREPLPGVKFSHRGSKMRTPHLVPLSKQVVAILAELQTWAGENGLIFTGAHDPRKPISENTVNKALRVMGYDTTQDVCGHGFRAMACSALIESGLWSRDAVERQMSHQERNGVRAAYIHKAEHLEERRLMLQWWADFLDANRERFISPFEYAKINNPLKQ
>1414
MALTDAKIRAAKPTDKAYKLTDGAGMFLLVHPNGSRYWRLRYRILGKEKTLTLVVYPEVSLSEARTKRDEARKLISEGVDPCEQKRAKKVVPDLQLSFEHIARRWHASNKQWAQSHSDKVLKSLETHVFPFIGNRDITTLNTPDLLIPVRAAEAKQIYEIASRLQQRISAVMRYAVQSGIIRYNPALDMAGALTTVKRQHRPALDLSRLPELLSRIGSYKGQPVTQLAVMLNLLVFIRSSELRYARWSEIDIDNAMWTIPAEREPLPGVKFSHRGSKMRTPHLVPLSKQVVAILAELQTWAGENGLIFTGAHDPRKPISENTVNKALRVMGYDTTQDVCGHGFRAMACSALIESGLWSRDAVERQMSHQERNGVRAAYIHKAEHLEERRLMLQWWADFLDANRERFISPFEYAKINNPLKQ
>1415
MWLKERKIQNQSEHTITAYERDVKSFLEFCELKKVDLRNVEASDLREYLAQRVEQDQLSSSSMQRHLTSIRQFMKWAEQGKYLEINPTDDFKLKRQPRPLPGMIDIETVNQILDQPMPEKPVDQQLWLRDKAMLELLYSSGLRLAELQGLTIKDIDFNRQLVRITGKGNKTRIVPFGKKAKESLLNWLKIYNIWKGHFDQNASVFISQRGGALTPRQIEKRVKLQAQRAGVNVDLHPHLLRHCFASHMLSSSGDLRSVQEMLGHSNLSTTQIYTHIDFDHLAQVYDQAHPRATKH
>1416
RWSEIDIDNAMWTIPAEREPLPGVKFSHRGSKMRTPHLVPLSKQVVAILAELQTWAGENGLIFTGAHDPRKPISENTVNKALRVMGYDTTQDVCGHGFRAMACSALIESGLWSRDAVERQMSHQERNGVRAAYIHKAEHLEERRLMLQWWADFLDANRERFISPFEYAKINNPLKQ
>1417
MALTDAKIRAAKPSDKAYKLTDGAGMFLLVHPNGSRYWRLRYRILGKEKTLALGVYPEVSLSEARTKRARKLISEGIDPCEQKRAKKVVPDLQLSFEHIARRWHASNKQWAQSHSDKVLKSLETHVFPFIGNRDITTLNTPDLLIPVRAAEAKQIYEIASRLQQRISAVMRYAVQSGIIRYNPALDMAGALTTVKRQHRPALDLSRLPELLSRIDGYKGQPVTRLAVMLNLLVFIRSSELRYARWSEIDIDNAMWTIPAEREPLPGVKFSHRGSKMRTPHLVPLSKQAVAILTELQTWAGENGLIFTGAHDPRKPISENTVNKALRVMGYDTTQEVCGHGFRAMACSALIESGLWSRDAVERQMSHQERNGVRAAYIHKAEHLEERRLMLQWWADFLDANRERFISPFEYAKINNPLKQ
>1418
MVIEVLPTGRKIWRFRYRFDNKSQKITLGEYPAFSLAEARLWREKCRSMVAHGINPAQKKQEEKLKQKDPTTVKTFAKRWLTDIVEKSNRDPRNITRVIEKDIIPIIGKLELEELTTAHIQVVLDRIKQRGSDHVALLTRNVLKRMLAYAISRGIIFNNPAAAIEARYIAQATSRDVALTAEEIGILLRGIYTSNMNRRHKLALHLLIICMVRKSEMIEATWSEVNFNALEWRIPGERMKMDNPHIVPLSKQALAMFEELKFLAGDSPYVFPSRNDHRRPISKTTLNCAVRTLDLNVRDFVIHDFRRTASTLLHEQGYNSDWVEKCLAHKIGGVRGIYNRAEYLNQRREMLQSWADFVDAQIETGRKVIIGQFGKSYNVTV
>1419
MALTDLKVRTAKPADKQYKLTDGGGMHLLVHPNGSKYWRLQYRYEGKQKMLALGVYPEITLADARVRRDEARKLLANGVDPGDKKKNDKVEQSKARTFKEVAIEWYGTNKKWSEDHAHRVLKSLEDNLFAALGERNIAELKTRDLLAPIKAVEMSGRLEVAARLQQRTTAIMRYAVQSGLIDYNPAQEMAGAVASCNRQHRPALELKRIPELLTKIDSYTGRPLTRWATELTLLIFIRSSELRFARWSEIDFEASIWTIPPEREPIPGVKHSHRGSKMRTTHLVPLSTQALAILKQIKQFCGAHDLIFIGDHDSHKPMSENTVNSALRVMGYDTKVEVCGHGFRTMACSSLIESGLWSRDAVERQMSHMERNSVRAAYIHKAEHLEERRLMLQWWADFLDANRERFISPFEYAKINNPLKQ
>1420
MFIEIRPYEKERLSVRFKAEGEDFSKILQAIKKVPNRAWIPAGYFWIIPADRNSCDTLLNNLYNEGLCRGDSGFTLKDSGLTDRKPHDVEPLTTEIIGERNNHTATDIQSILNKLEEVITAKHYSKRTMEAYSYWISRFIRENKNKNLKTLSDTEINAFVSRLAVKEKAAASSQNQALAALLFLYKNILGLTIKTPENIVRAKKPKKLPAIMTREETAKIFSLLPENDYGLLIRLLYGTGMRLMEALRLRIQDIDFGKNEITVHCGKGAKDRKTVLPVSLKFPLQKHLENVRLIHEADCKDGFGSVPLPSALAKKYPAAGKAWAWQWVFPQARRWQNKETGEQGRHHIDPSVIQRTLHEAVLKSGIPKPIGCHTFRHSFATHLLEASYDIRTIQELLGHSDVKTTMVYTHVLNRGSLGIQSPIDRM
>1421
MALTDIKVRSAKPQEKEYTLVDGDGMFLLIHPNGSKYWRFRFRFGGKQHLMAFGVYPEISLADARQKREEARRLVAAGIDPREHKRAVKEELAKEDITFESVAREWHAANKKWSEEHSRRVLKSLEDNLFPAIGKRSIDSFSTRDLLVPIKGVEATGRFEVASRLQQRTNAIMRYAVQSGLIDYNPAQEMAGAVASSNRVHRPALELKRLPELLHRIDGYTGRSLTRLAVELTLLIFIRSSELRFARWSEIDFDTAMWTIPAEREAIEGVKHSQRGSKMRTSHLVPLSRQALDILKQVHKLSGNRDFVFVGDHNPRKPMSENTINKALRVMGYDTKVEVCGHGFRTMACSSLIESGLWSRDAVERQMSHMERNSVRAAYIHKAEHLDERRLMLQWWADYLDVNREKGISPFDYAKINRGNI
>1422
MSALHQKIIDTMTLEGLSPLTQKAYLYQIGEASRYFNLPPDRIRRADIQRYILHLIRDRGWSWSSCRQSVHALNFLYQKVLSRNRLRVALPHPNKQQRIPDLLYPNEVHRMISACERGKAKAAIMLAYATGMRAGEIVRLKVPDLDGKNSCIKIREGKGRRDRYVLFPEGLKVPLREYWRVFRPTDYVVYGLDKDRKIDTSTLRRGLKLAAQQAEIHKEVRFHSLRHAFACHQLLRGMPLPRLQILLGHQVIQTTFRYLQWIAMMDLKEESSEDLLRPLETTQ
>1423
MKRIVDQVIYEKHVSQENKNLVKDFLIEKKSQGKAASTLQQYSWDLRIILFLIHEHFENKKLIDLTRKDIRNLSIIFQEMGMSNARVNGLMSALRSALEFCADDDDYDYEFNVGSRVRGLPKNPIRDITFITEDQINWLIDELLEQEKYMLATYLALSYYSAARKNEVYQVQKEGLTEQYYTNVVRGKRGKKFRLYYNHRVQQCIRLYINQRGKDTIPDLFVRVYKNGERKRLNKSVFNYWCEIFAKMLNEKEGKGFKINPHCFRHSRLDNLKVQGVPLEKLKSLANHSDISTTESYLKDRSEEDIAEIFGMDPSYFAA
>1424
MQVLIQPYGKSEISLSFLSGFTEPVLNAVRRLPNRRYEPSQRIWIIPDSQECIDSLLQNLYLTGLFTYEDVNENQNYPRNTNDELINDYVQNETKKLEEVLKVRHYSKCTIDRYKKWVQLFLTQNSASESNCNNQSAQKEINEYLKFLALKKNVSASTQNQALAALLFYYRFVKNEPMEKLTNVVHAKKKTRIPVVFSRQEVSKIIGNLTGTKKLIAKLLYGTGLRLNEALSLRILDLDFDRNEIIVRHGKGDKDRHVMIPRTLICELKSHIENLRKIHEEDLKAGFGSVKLPQALSDKYQGGSKEFKWQWLFPQKNRWKNPQTGEEGRWHLDESLMQRAVKQAILEAGINKNASCHTFRHSFATHLLENGYDIRTIQELLGHSDVSTTMIYTHVLNRGAGGVISPLDKM
>1425
MSNIMASPYKHPQTGVYYFRMAVPKKLVPIIGKTVFKKSLQTKNLSEAKPRFTECLFDAQKQIAVAQLKLSNSSNVELNVRDCAIIAERWYEYVKNEVDTSGNYDLFLKRVLDAEGTVREFGLSDTLSICGNEVDTATPDQLQELADELKEFIVAQLDREGLVVSSHSESFRQLAVAFYHYIHRIEALCRARYNRDYGYEAISNPIADKPLSVNSLANKHQPKRKKASQYSISNVFKRYHQSEILKDKDAKALYEAGLQIERLIEVIGDLDVTEVTRAHIVEFRDTLLQLPKSKIASIRNRPLLEQIELVKIQGLETLSATTVKNCLRKTSVVFSYAIELGIIDSNPHVGVRVATAEKKTEANEGKGYTDSEMRRLFQADVFNDANARKPYGMACYWVPLLCRYTGARLEEMSQLHKSDVSQSDSGIHYLNIRRGEGQSVKNNSSLRHVPIPAHLIELGFLDYVAESVGFLFPELKENKYGKKSAALSKWWGQTVRSLGIHTTQPAHAFRHTFKTALRRLGIADTVSDAITGHTPAGVGGSYGTVELETKKEAIDRLPRLALSRL
>1426
MKSQFLISVKEHMLTRHYANKTIESYLFWIKRFIVFHQLAHPSKLSEDDVIRFLSHLAIDEKVAVKTQALALNAISFLYRDFFKTPLSLDMRFQKSLTEKKLPVVLTRDEVRRFVQHIDPRYKLHIQLLYGSGLRIMECLRLRIQDIDYYYGAVRVWQGKGGKNRTVTLAKELHEPLKSQMNLARNYYFKDRHVPGYAGVYISEGLRRKYPNAELDFNWHFLFPSNKLSVDKETGQLRRHHINESAIQRAVKRSALDASIEKTVTCHTLRHSFATHLLESGADIRTVQEQLGHTDVKTTQIYTHVIERGAGGVLSPLSSL
>1427
MQQVVLPIKDSNVLKEVQDTLLNNFKAGRRNYTVFQVGKATLLRVSDVMRLKQADIFNPDGSIKQNAFIHDRKTGKPNTLYLKPVQTELLLYRQWLLDHRLATEWLFPSIQHPERHITEKQFYKIMSKVGDLLGINYLGTHTMRKTGAYRVYTQSNYNIGLVMNLLNHSSEAMTLAYLGLDQASTETMLDQIDFG
>1428
MDAFPVPPAPAVPQPPKLLESLRQRIRVLHYSIRTEQAYVDWARRFILFHGKRHPRELGAPDVTAFLTHLAVERNVSASTQNQAKAAILFLYKEVLQQDLPWLDEVVSARKPRRLPVVLTQREVRELLLHLQGTQWLVSSLLYGTGMRILEALRLRVKDVEFERRELIVREGKGNKDRVTVLPENLIAPLREQMERARMLHRKDLDAGLGAVWLPDALAVKYANAATAWGWQYVFPSAVRSVDPRSGVERRHHMLEQSVQKAVALAARRAGIDKPCTPHVLRHSFATHLLQAGYDIRTVQELLGHKDVSTTMIYTHVLNKGGRGVLSPLDAL
>1429
MQELTKGHQNDQRRLTSVEFQTLAQVPAAVEWFANLDNPRTRRAYQNDLEDFCGFVGLASADEFRVVTRSHVLAWRAQLEHRGLAGATIRRKLAALASLFDHLLESNAIAGGNPVHGVKRPKIESNEGKTPALGDHQAKALLEAPDETTLKGLRDRALLAVLLYHGLRREEAALLQVSDIQDRRGIQHLKVHGKGGKVRYLPLHPVAAGRIHQYLESSEHHLTDRKVPLFIPLRGKLTGAGITANGIYTVVAAYAKMAGIEVAGLGVHGLRATAATNALEHEADIAKVQAWLGHANISTTKIYDRRENRPEDSPTYKVKY
>1430
MSYRNPLHEARLVLLPVLPNAFSSICVSEAPDAKKIMLEGSDSAIVYQVDEVGGNNYPDLYNFPFLLHPNGCPWKEANDYLLSLMRDKAPINRRTDDVRRRASKLLDYLSFCEDNNLDWLDFSGARPPLRPTYKYFYHLINKGTRSNQVINQYTGVIYHFYKYVSEHWHDLDMKRVDTVKQVRFIVQGSKGAKVVEAEKRSQTRRTPPVSPVQLGFVREDGEALRPLYNLELGAFLSAIRNEKEWSAVERLILMTSLMTGARKQTVLTVRLRNLKGFTEDKLEREGAYKLHAGPSTGIDTKYDKPQVLYVPKQLADELVTLAKSPMMKRRREKFLAQLETSHPGLTVAEDDMYLFLSDQGNCYYMAKNDPRYTIVKSPQTGQVTETIKRKLITRVSSPFPKDFSYHWLRATFAYQLYQRLKPLVREGMLKSGEDIDFIQKRMHHESRETTENYLKLFNMTHEKIIAQEVWEGKLFNGGYALLKVEAHDE
>1431
MWTIPPEREPIPGVKHSQRGSKMRTPHLVPLSKQALAILKQIKQFCGEHELIFIGDHDPRKPMSENTVNSALRVMGYDTKVEICGHGFRTMACSSLIESGLWSKDAVERQMSHMERNSVRAAYIHKAEHLDERKLMLQWWADFLDANRERAITPFDYAKINRGNGE
>1432
MHWTKAFIRFHGLRHPATMAGPEVAAFLCHLAAERGLSVSSHRQALSALLFLYGKVLGQSLPWMDEIGRPVPKRRLPVVLSPAEVAAVLARLDGTCRLLGELLYGTGLRITEALQLRVKDVDFAQRAILVRAGKGGKDRVVMLPAALEAPLRDQLRAVHAVWAEDAAAGRAGVQLPDALERKYPRAGASWAWFWVFPQGRHSADPRSGVVRRHHLVPGSFQRAFARALQAAGVAKPATPHTLRHSFATHLLQSGSDIRTVQELLGHADVATTMIYTHVLRLGGFAVQSPLDRLAPAR
>1433
MNVTLFSIEENRIAVSFDYNSTVLNAVRKIPERQWSATRKFWSVPNTQKTIDLLLETLAETHLFDYSAQNPVSNPDSVRCGIPDITKYVTLLEAKHYSRRTVQAYAKWLIAFGKRFASIPSALLSQTEINLFLTELVTEKNVSASTQNQALAALLFYFRYIKGTEPCNLASVIRAKKTVHIPVVFSKDEVRAIFDQLSDEKLLIAQLLYGTGMRLSECLCLRIQDIDFAHNMIIIRNGKGAKDRRTMLPHILEKKIRAHIVSVKQLHQADIADGWGVVTLPFALRKKYSGASADFAWQWVFPQKNRWKNTDTGMQGRYHIDASIMERAVQKAVRDAGIYKRGNCHTFRHSFATHLLENGYDIRTVQELLGHSDVKTTMIYTHVLNKGPSGVSSPLDRL
>1434
MLNNKLTKSQRELFDNLKAFLYTNVKNFTPIQDVNDMALILNTQDKILKCHNIEQLKQLCHILYNQGIKHTVMMQGLFLFFDYFKDNLKLRSFRMLSEEQVINFLFELAQNRKPSSMAKYVMYLRQFFDYLDRKKHYSFDFVLKNLAFAKTKESLPRHLNYKDLKAFLKTLLEYSPATSFEKRNKCILLIVILGGLRKCEVLNIELKHIQVEEQNYSILIQGKGRKERKAYIKKSLLEPSLNAWLSDDYRLKYFNGVYLFKKDKQKAQNSLTLYNFIPLIFKLAQIKHYKQYGTGLHLFRHSFATLIYQETQDLVLTSRAL
>1435
MPTELNGNQHLQTPWNKDKIIGQKRPLKLQEVWAIRIRLQLAQQIRELALFNLAIDSKLRGCDLVGLHVSDIAHGHTVMHRAIVLQQKTQRPVQFEITEQTREALTTWLAHAKLKDDQFLFPSRKHASPHLSTRQYARVVERWVISIGLDPSAYGTHTMRRTKATLIYKRTKNLRAVQLLLGHTKLESTVRYLGIEVDDALEMAEQTEV
>1436
MQNPSNNPPKLLDQVRDKIRLKHYSIRTEQAYTDWIKRYILYFGKRHPRDMGASEVERFLTHLAVEGKVAASTQNQAKAALLFLYKEVLTIELPWLDNVEQAKAPKRLPVVLNRDEIQAILLRLSGTPHLIASLLYGTGMRIMECLRLRVQDVDFKRREILIRDGKGAKDRVTVLPASLTPALQAHLSKVRELHVTDLAQGYGAVYLPHALARKYPNAAREWIWQYVFPAPRLSTDPRSGEVRRHHIQEQAIQRAVKQAARDADLNKAATPHTFRHSFATHLLESGYDIRTVQELLGHADVSTTMIYTHVLNKGGKGVTSPLDGLML
>1437
MDEKPRLLDRVREQIRLKHYSIRTERVYCEWIKRYVRFHKYRHPLDMGAPEVEAFLSDLAVRRDVSASTQNQALAALLFLYKQVLKQELPWLGEVVRAKKPARLPVVLSIDEVHRILAQLEGEVGLVARLLYGGGMRLMEGVRLRVKDVDFARNEIIIRDGKGQKDRVTVLPATLVAPLKQHLARVRLMHQQELAEGRGDAYLPYALSRKYPRAPREWAWQYVFPASGLSVDPRSQAVRRHHVDEKRIQRAFKRALNASGIAKPATPHTLRHSFATHLLESGQDIRTVQELLGHADVKTTMIYTHVLNRGGLAVLSPLDRM
>1438
MQQVVLPIKDSNVLKEVQDTLLNNFKAGRRNYTVFQVGKATLLRVSDVMRLKQTDIFNPDGSIKQNAFIHDRKTGKPNTLYLKPVQTELLLYRQWLLDHRLASEWLFPSIQHPERHITEKQFYKIMSKVGDLLGINYLGTHTMRKTGAYRVYTQSNYNIGLVMNLLNHSSEAMTLAYLGLDQASTETMLDQINFG
>1439
MQHQAVIPLFDSVEFIQEGNCIVNQYITQISLMKVVDAGLVMEHATDWLFEQKHSENNYKAYRSELTTFLHWCFDVASLSPTEVMRKDMSRYVDYCLNPPMELIGYFNVPQFKFDKYLGERIPNPLWKPFVGKKYLGQIQPYRLSDNALKTKIAILSSFYSYLMGEEYCERNPAQVWLNHSRFTLTRRYQSRIDEEENSFAFTELQWSYIMTTVTILAEASPELHQRSLFLISLIYSCYLRISDVSARAGYSPVMGQFRQNHQTGIWSFHIPLSKGGKKRNVAISKALLDALVTYRQYLGLTDYPHPNESHPLFVRHRAAGRGRDVGLLNANLGIRQIRDEIQYIIKLAADNAQTDGFIHDAQQMRKLTAHNIRHTGITHDININRRPLSHVQADAGHESIDTTSQYLHTTQTERHESAFNKPLDHLHGINE
>1440
MVTVLERKKPICIGSRHSLTFTTSVTLLPMGTEEVTQFLTFLANQRNVAINTQKIALNSLAYLYQKHLHHELGDLDFCYATKQRHLPTVLFPLEISSILNQLHGRDRLVIELLYGSGLRVSECLRLRVQDIDIERASLTVRDGKGHKDRQTILSHRCAEKLTPYIEKAIKIQHYDNQQGIGPSLPNALERKYPNAFKQHGWMFIFPSSTTCINPYTGTLCRHHLHQSVIRKALGNAVRNIQLNKRITCHTFRHSFATHLLQAGRDIRSVQELLGHNDVSTTQIYTHVLGQHFAGTTSPLDTL
>1441
MVTKFKNHLAKTNLAKNTVTSYVWTVQYFLSHYGEVNKKNLLAYKGYLVENFKPQTVNLRLQGINKYLEFTKQEKLKVKFVKVQQKNFLENVISDADYKFLKSQLKADGYDEWYFIVWFMAATGARVSELLHIKAEHVQIGYLDLYSKGGKIRRLYIPKNLRMEAAKWLKEIGLTSGYIFLNRFGQRITTRGIASQLKHFAQKYGMNKEVVYPHSFRHRFAKNFLDRFNDLALLADLMGHESIETTRIYLRRTASEQQKIVDKVVNW
>1442
MQQVVLPIKDSNVLKEVQDTLLNNFKAGRRNYTVFQVGKATLLRVSDVMRLKQTDIFNPDGSIKQNAFIHDRKTGKPNTLYLKPVQTELLLYRQWLLDHRLASEWLFPSIQHPDQHITEKQFYKVMSKVGDLLGINYLGTHTMRKTGAYRVYTQSNYNIGLVMHLLNHSSEAMTLAYLGLDQASTETMLDQIDFG
>1443
NSDEEKRLFAVLRQHSNPMLAWIARVALETGMRSSEILTLTRNQVDVKRRVVRLTDTKNNEARLVPLTQVATEAFKQALNNPVRPLDCDLVFFGEPGQDGKRGPYAYTKLWNQAKKQAGLDDFRFHDLRHEAVSRLVEAGLSDQQVAAISGHKSMQMLRRYTHLRAEDLVDQLDAIEQRRSKA
>1444
MQIFLLEVIYMQQVVLPIKDSNVLKEVQDTLLNNFKAGRRNYTIFQVGKATLLRVSDVMGLKQTDIFNLDGSIKQNAFIHDRKTGKPNTLYLKPVQTELLLYRQWLLDHQLDSEWLFPSIQHPERHITEKQFYKIMSKVGDLLGINYLGTHTMRKTGAYRVYTQSNYNIGLVMNLLNHSSEAMTLAYLGLDQASTETMLDQIDFG
>1445
MQQIVLPIKDSNVLKEVQDTLLHNFKAGWRNYTVFQVGKATLLRVSDVMKLRWTDVFNENGTVRQNAFIHDQKTGKANLLYLKPVQTDLLAYQAWLQENHLVSDWLFPSIQHPERHITEKQFYKIMSKVGELLGINYLGTHTMRKTGAYRVYTQSNYNIGLVMNLLNHSSEAMTLAYLGLDQASTETMLDKIDFG
>1446
MALSDVKVRSAKPEAKAYKLTDGEGMVLLVHPNGSKYWRLRYRFGGKEKMLALGKYPEVSLADARARRDEARKLLANDVDPSENKKAVKVEQEQEAITFEVVARDWHASNQKWSASHSARVLKSLEDNLFAVIGKRNIAELKTRDLLVPIKAVESSGRLEVAARLQQRTTTIMRYAVQSGLIDYNPAQEIAGAVATAKRQHRAALELNRIPELLHRIDHYTGRPLTRLAVELTLLVFIRSSELRFARWSEVNFETAMWTIPGEREPLEGVKHSQRGSKMRTPHLVPLSRQALAILEKIKSMNGNRELIFVGDHDPRKNTVNKALRVMGYDTKVEVCGHGFRTMACSSLIESGLWSKDAVERQMSHQERNTVRAAYIHKAEHLGERRLMLQWWADYLDANKMAAITPFDYAKINSPFR
>1447
SFAVQIGIFARHMREERGLSPVTIATRCERLGWFFAGLNPPRGTLDAITICDLDAFVELKGQQGWTRASLGSLASSLRSFFAFAEARGWCAKGLTATIESPRLYTREGIPEGPGWEDVQRLLVSTAGDHPVDIRDRAILMLLALYGLRRGEVAALQLEHLDWDGDKICVVRPKQRIAQRYPLLPSVGEAIVRYLRDVRPQCEHRALFLTIGAPMRPLSAESISHVARARLNQLGLTLSPRGAHCLRHACASHLLSSGFSLKQIGDHLGHRNANSALSYTKVDLTGLRQVAEFDLGGLL
>1448
MKSQFLLSVREFMQTRYYAKKTIEAYLHWITRYIHFHNKKHPSLMGDKEVEEFLTYLAVQGKVATKTQSLALNSLSFLYKEILKTPLSLEIRFQRSQLERKLPVVLTRDEIRRLLEIVDPKHQLPIKLLYGSGLRLMECMRLRVQDIDFDYGAIRIWQGKGGKNRTVTLAKELYPHLKEQIALAKRYYDRDLHQKNYGGVWLPTALKEKYPNAPYEFRWHYLFPSFQLSLDPESDVMRRHHMNETVLQKAVRRSAPEAGIEKTVTCHTLRHSFATHLLEVGADIRTVQEQLGHTDVKTTQIYTHVLDRGASGVLSPLSRL
>1449
MVQQIVLPIKDSNILKMVQDTLLDSFRAGRRNYTIFQVGKATLLRVSDVMKLKKTDVFNLDGTVKQTAFIHDQKTGKENTLYLKPVQQDLMLYHAWLIQQNMNSEWLFPSTSRPDRPITEKQFYKIMARVGDLLGINYLGTHTMRKTGAYRVYTQSNYNIGLVMHLLNHSSEAMTLTYLGLDQASRETMLDQIDFG
>1450
MKSQFLLSVREFMQTRYYAKKTIEAYLHWITRYIHFHNKKHPSLMGDKEVEEFLTYLAVQGKVATKTQSLALNSLSFLYKEILKTPLSLEIRFQRSQLERKLPVVLTRDEIRRLLEIVEPKHQLPIKLLYGSGLRLMECMRLRVQDIDFDYGAIRIWQGKGGKNRTVTLAKELYPHLKEQIALAKRYYDRDLHQKNYGGVWLPNALKEKYPNAPYELRWHYLFPSFQLSLDPESDVMRRHHMNETVLQRAVRRSAKEAGIEKTVTCHTLRHSFATHLLEVGADIRTVQEQLGHTDVKTTQIYTHVLDRGASGVLSPLSRL
>1451
MKSQFLLSVREFMQTRYYAKKTIEAYLHWITRYIHFHNKKHPSLMGDNEVEEFLTYLAVQGKVATKTQSLALNSLSFLYKEILKTPLSLEIRFQRSQLERKLPVVLTRDEIRRLLEIVDPKHQLPIKLLYGSGLRLMECMRLRVQDIDFDYGAIRIWQGKGGKNRTVTLAKELYPHLKEQIALAKRYYDRDLHQKNYGGVWLPTALKEKYPNAPYEFRWHYLFPSFQLSLDPESDVMRRHHMNETVLQKAVRRSAQEAGIEKTVTCHTLRHSFATHLLEVGADIRTVQEQLGHTDVKTTQIYTHVLDRGASGVLSPLSRL
>1452
MDGKPRLLDQMRERIRLKHYSIRTERVYCEWVKRFIRFHQYRHPQEMGAQEIEAFLTELAVARNVSASTQNQALSALLFLYKEVLSIDLPWLADVVRAKKPQRLPVVLTVEEVRSALAQLESEPWLVCSLLYGTGMRLMEALRLRVKDVDFSRHEILIRDGKGMKDRVTMLPRSLVQPLRRHLAVVKAIHDSEREQGRGDVWLPLALARKYPKAPKEWGWQYVFPASGLSVDPRSGVVRRHHLDEKRIQRAFKRAIRGAGIVKPATPHTLRHSFATHLLESGQDIRTVQELLGHSDVKTTMIYTHVLNRGGLSVLSPLDR
>1453
MVQQIVLPIKDTNVLKDVQNTLLDSFKAGRRNYTIFQVGKATLLRVSDVMRLKQQDVFNPDGTVKQTTFIHDKKTGKANTLYLKPIQNDLIQYQQWLTQQNLTTIWLFPSTQHPDQHITEKQFYKIMHKVGDLLNINYLGTHTMRKTGAYRVYIQSNYNIGLVMHLLNHSSEAMTLAYLGLDQASTEAILDNIDFG
>1454
MDFALQLLSMWLKERKIQNQSEHTITAYERDVKSFLEFCELKKVDLRNVEASDLREYLAQRVEQDQLSSSSMQRHLTSIRQFMKWAEQGKYLEINPTDDFKLKRQPRPLPGMIDIETVNQILDQPMPEKPVDQQLWLRDKAMLELLYSSGLRLAELQGLTIKDIDFNRQLVRITGKGNKTRIVPFGKKAKESLLNWLKIYNIWKGHFDQNASVFISQRGGALTPRQIEKRVKLQAQRAGVNVDLHPHLLRHCFASHMLSSSGDLRSVQEMLGHSNLSTTQIYTHIDFDHLAQVYDQAHPRATKH
>1455
MKSQFLLSISEHMQTRFYAKKTIEAYLHWITRYIYFHNKKHPSLMGDKEVELFLTHLAVNGNVAAKTQSLALNSLSFLYKEILKTPLSLEIRFQRSQLERKLPVVLTRDEIRCLLDVVDPKYQLPAKLLYGSGLRLMECIRLRVQDIDFDYGAIRIWQGKGGKNRTVTLAKELYPHLKEQIALAKRYYDRDLHQKNYGGVWLPPALKEKYPNAPYEFRWHYLFPSFQLSLDPESDVMRRHHMNETVLQRTVRRSAQEAGIEKTVTCHTLRHSFATHLLEVGADIRTVQEQLGHTDVKTTQIYTHVLNRGASGVLSPLSRL
>1456
MAVRKLKNFEQWSHLGFDGKLVFRKPLDIPFVTYSNHTPCYEANAYIHSLMVRNLKSDTIRGYAHDIIHLVHFIEKQPLLSQFSQLTDATFTLFIQSLQAERTPLGELKRKNNSVIKIAHTCLDFLQFIQEFHDLSAFIGKDKGNSIQILEKHYKRKQEGYKGFIEGTKITHSAVPTKDEIKKRHPVSEDDALRVWEFIKTQKNKDKRKRDMALYTAMEQLGARVTELHLIKMSDYEEARRTGMLTLTTLKRKDDNATRKIPVPHLLLSVIADYIKVRKKVMRKKKNQHDYLFVSLKTGLRLSADSWTTYINSWKKELGIEGELHPHLWRHAFITDKLKELILATKEVNDKDDFRKHLLHTQTFKMQLQQWTGHTNLSSLDTYIDLAFADIHGYTEVYNAVSLKSSVDLAKRQIELLEEQIARKELTPTAALSEMKKLLVAFQSDIDKSIVSSAQ
>1457
MVRRAEQYIAAFPDRKLVEQTPADVEQYLANLGKKTELKDWQFRQAVDAIRILFELAGVEWLGQVDWEQWRASARLLEQNHPTLARDYEVVSVTSNSDADDTTYSLAEIRKAHSALLDRVVKAIRVRGMAIRTEQTYVHWMLRYIAFSGNRDPSELGANQIARFLEHLAVDRRVAASTQNLALNALVFLYRNVLGREDLALEEFVRAKRPRRLPTVLTHAEVTTLLSQLDGVHRLMGSLLYGTGMRLMECVRLRVQDIDFGYGQILVRNAKGNKDRVVPLPERTQDALRDHLVRVKVLHEADLAEEFGEVYLPDALERKYPNAARDWRWQYVFPSGRLSTDPRSGVTRRHHLHESALQKAVNRAAQAAGITKRVGPHTLRHSFATHVLQAGYDIRTVQELLGHADVSTTMIYTHVLNRGGKGVQSPLDALV
>1458
MALTDTKVHSAKPEEKEYSLVDGDGMSLLVKPGGSKYWRFRFRFGGKQHLMAFGVYPDVSLADARKKREEARKLVAAGIDPREHKRAVKEEQAKEIITFEKVAREWLVTNQKWSEDHANRVKKSLEDNIFPAIGTRNIAELGTRDLLIPIKAVEKSGRLEVASRLQQRTTAIMRYAVQSGLIDYNPAQEMSGAVASSNRQHRPALELKRIPELLDKIDSYTGRPLTHWTTELTLLIFIRSSKLHFARWSEIDFETSMWTIPPEREPIPGVKHSQRGSKMRTPHLVPLSKQALAILKQIKQFCGEHELIFIGDHDPRKPMSENTVNSALRVMGYDTKVEVCGHGFRTMACSSLIESGLWSKDAVERQMSHMERNSVRAAYIHKAEHLDERKLMLQWWADFLDANREKGITPFDYAKINRGNGE
>1459
MFLLVHPNGSRYWRLRYRILGKEKTLALGVYPEVSLSEARTKRDEARKLISEGIDPCEQKRAKKVVPDLQLSFEHIARRWHASNKQWAQSHSDKVLKSLETHVFPFIGNRDITTLNTPDLLIPVRAAEAKQIYEIASRLQQRISAVMRYAVQSGIIRYNPALDMAGALTTVKRQHRPALDLSRLPELLSRIGSYKGQPVTQLAVMLNLLVFIRSSELRYARWSEIDIDNAMWTIPAEREPLPGVKFSHRGSKMRTPHLVPLSKQAVAILAELQTWAGENGLIFTGAHDPRKPISENTVNKALRVMGYDTTRDVCGHGFRAMACSALIESGLWSRDAVERQMSHQERNGVRAAYIHKAEHLEERRLMLQWWADFLDANRERFISPFEYAKINNPLKQ
>1460
YLHWIKRFILFHKKRHPQTMGSEEVRLFLSSLANSRHVAINTQKIALNALAFLYNRFLQQPLGDIDYIPASKPRRLPSVISANEVQRILQVMDTRNQVIFTLLYGAGLRINECLRLRVKDFDFDNGCITVHDGKGGKSRNSLLPTRLIPAIK
>1461
MSNSPFLNSIRTDMRQKGYALKTEKTYLHWIKRFILFHKKRHPQTMGSEEVRLFLSSLANSRHVAINTQKIALNALAFLYNRFLQQPLGDIDYIPASKPRRLPSVISANEVQRILQVMDTRNQVIFTLL
>1462
MRQVVLPIKDSNVLKEVQDTLLNNFKAGRRNYTIFQVGKATLLRVSDVMGLKQADIFNPDGSIKQNAFIHDRKTGKPNTLYLKPVQTELLLYRQWLLDHKLNSEWLFPSIQHPERHITEKQFYKIMSKVGDLLGINYLGTHTMRKTGAYRVYTQSNYNIGLVMHLLNHSSEAMTLAYLGLDQASTESMLDQIDFG
>1463
EVRLFLSSLANSRHVAINTQKIALNALAFLYNRFLQQPLGDIDYIPASKPRRLPSVISANEVQRILQVMDTRNQVIFTLLYGAGLRINECLRLRVKDFDFDNGCITVHDGKGGKSRNSLLPTRLIPAIKKLIEQARLIQQDDNLQGVGPSLPFALDHKYPSAYRQAAWMFVFPSSTLCNHPYNGKLCRHHLHDSVARKALKAAVQKAGIVSKRVTCHTFR
>1464
MKSQFLLSVKEHMISRHYAKKTIETYLFWIKRYIAFHQLAHPSKLSEDDVECFLSHLAIDEKVAVKTQALALNAISFLYREYFQMPLSLNMRFQKSLTEKKLPVVLTRYEVRRFVQHIDPKYKLHIQLLYGSGLRIMECLRLRIQDIDYDYGALRVWQGKGGKNRTVTLAKELHDPLKAQVNLARDYYQKDRHMGGYAGVYISDGLRKKYPGAELDFNWHFLFPSTKLSIDTDTGEFRRHHVNESAIQRAVKRAAKDAGIEKSVTCHTLRHSFATHLLESGADIRTVQEQLGHTDVKTTQIYTHVIERGAGGVLSPLSNL
>1465
[truncated: 623,479 more chars]
