# Supplementary material for: Conserved phylogenetic distribution and limited antibiotic resistance of class 1 integrons revealed by assessing the bacterial genome and plasmid collection
Source: Microbiome. 2018 Jul 21;6:130. doi: 10.1186/s40168-018-0516-2 (PMC6054849; doi:10.1186/s40168-018-0516-2)
Supplement: Supplementary file 1 — The integron-integrase database constructed and curated using bioinformatics pipeline and whole genome analysis in this study, covering 3,384 complete and non-redundant integrases. (ZIP 11490 kb) [file 40168_2018_516_MOESM1_ESM.zip › Table S10.txt]

Integron	Type	Genome	Gene_Cassettes	Organism_Name	Assembly_Level	Phylum	Class	Order	Family	Genus	Species	Strain	Pathogenity	Integron_Class_INTEGRALL	Subject_Id	Identity	Hit_Len	Alignment_Length	Mismatches	Gap_Openings	Q._Start	Q._End	S._Start	S._End	E_Value	Bit_Score	Hit_Len.1	Sub_Len
GCA_000008105.1_AY509004.1.1.pla.fa:1	A	GCA_000008105.1	['GCA_000008105.1_AY509004.1.1.pla.fa:1:1', 'SulI', '37645', 'AJ459418.gene.p01', 'sulfonamide__sul3', 'sulfonamide'];['GCA_000008105.1_AY509004.1.1.pla.fa:1:2', 'ORF', '38630.5'];['GCA_000008105.1_AY509004.1.1.pla.fa:1:attC', 'attC', '39180.5'];['GCA_000008105.1_AY509004.1.1.pla.fa:1:3', 'ORF', '39386.5'];['GCA_000008105.1_AY509004.1.1.pla.fa:1:attC', 'attC', '39691.5'];['GCA_000008105.1_AY50900…	Salmonella enterica subsp. enterica serovar Choleraesuis str. SC-B67	Complete Genome	Proteobacteria_3	Gammaproteobacteria_4	Enterobacterales_5	Enterobacteriaceae_6	Salmonella_7	Salmonella enterica_8	Salmonella enterica subsp. enterica serovar Choleraesuis str. SC-B67_9	FALSE	1	gi|45758072|gb|AY509004.1|	100	1	8454	0	0	1	8454	37249	45702	0	15600	138742	8454
GCA_000008105.1_AY509004.1.1.pla.fa:2	A	GCA_000008105.1	['GCA_000008105.1_AY509004.1.1.pla.fa:2:1', 'Integrase', '23926'];['GCA_000008105.1_AY509004.1.1.pla.fa:2:2', 'ORF', '24826', 'AAT45231', 'trimethoprim__dfrA12', 'trimethoprim'];['GCA_000008105.1_AY509004.1.1.pla.fa:2:attC', 'attC', '25114.5'];['GCA_000008105.1_AY509004.1.1.pla.fa:2:3', 'ORF', '25386'];['GCA_000008105.1_AY509004.1.1.pla.fa:2:attC', 'attC', '25449.5'];['GCA_000008105.1_AY509004.1.…	Salmonella enterica subsp. enterica serovar Choleraesuis str. SC-B67	Complete Genome	Proteobacteria_3	Gammaproteobacteria_4	Enterobacterales_5	Enterobacteriaceae_6	Salmonella_7	Salmonella enterica_8	Salmonella enterica subsp. enterica serovar Choleraesuis str. SC-B67_9	FALSE	1	gi|45758072|gb|AY509004.1|	100	1	4199	0	0	1	4199	23419	27617	0	7755	138742	4199
GCA_000018445.1_CP000863.1.chr.fa:1	A	GCA_000018445.1	['GCA_000018445.1_CP000863.1.chr.fa:1:1', 'Integrase', '250173'];['GCA_000018445.1_CP000863.1.chr.fa:1:2', 'ORF', '251097.5', 'AF043381.1.gene2.p01', aminoglycoside__aac(6')-I, 'aminoglycoside'];['GCA_000018445.1_CP000863.1.chr.fa:1:3', 'ORF', '251300'];['GCA_000018445.1_CP000863.1.chr.fa:1:attC', 'attC', '251444.5'];['GCA_000018445.1_CP000863.1.chr.fa:1:4', 'ORF', '251714'];['GCA_000018445.1_CP0…	Acinetobacter baumannii ACICU	Complete Genome	Proteobacteria_3	Gammaproteobacteria_4	PseudomoNonedales_5	Moraxellaceae_6	Acinetobacter_7	Acinetobacter baumannii_8	Acinetobacter baumannii ACICU_9	TRUE	1	gi|21668215|emb|AJ319747.1|	100	1	2339	0	0	1004	3342	1	2339	0	4320	2339	4516
GCA_000020745.1_CP001125.1.1.pla.fa:1	A	GCA_000020745.1	['GCA_000020745.1_CP001125.1.1.pla.fa:1:1', 'SulI', '53727', 'AJ459418.gene.p01', 'sulfonamide__sul3', 'sulfonamide'];['GCA_000020745.1_CP001125.1.1.pla.fa:1:2', 'ORF', '54714'];['GCA_000020745.1_CP001125.1.1.pla.fa:1:attC', 'attC', '55262.5'];['GCA_000020745.1_CP001125.1.1.pla.fa:1:3', 'ORF', '55468.5'];['GCA_000020745.1_CP001125.1.1.pla.fa:1:attC', 'attC', '55773.5'];['GCA_000020745.1_CP001125.…	Salmonella enterica subsp. enterica serovar Schwarzengrund str. CVM19633	Complete Genome	Proteobacteria_3	Gammaproteobacteria_4	Enterobacterales_5	Enterobacteriaceae_6	Salmonella_7	Salmonella enterica_8	Salmonella enterica subsp. enterica serovar Schwarzengrund str. CVM19633_9	FALSE	1	gi|45758072|gb|AY509004.1|	99.99	1	8454	1	0	1	8454	37249	45702	0	15600	138742	8454
GCA_000021245.1_CP001182.1.chr.fa:1	A	GCA_000021245.1	['GCA_000021245.1_CP001182.1.chr.fa:1:1', 'Integrase', '312113.5'];['GCA_000021245.1_CP001182.1.chr.fa:1:2', 'ORF', '312998', 'CAJ32498', 'aminoglycoside__aac(3)-I', 'aminoglycoside'];['GCA_000021245.1_CP001182.1.chr.fa:1:attC', 'attC', '313314'];['GCA_000021245.1_CP001182.1.chr.fa:1:3', 'ORF', '313639.5'];['GCA_000021245.1_CP001182.1.chr.fa:1:attC', 'attC', '313872'];['GCA_000021245.1_CP001182.1…	Acinetobacter baumannii AB0057	Complete Genome	Proteobacteria_3	Gammaproteobacteria_4	PseudomoNonedales_5	Moraxellaceae_6	Acinetobacter_7	Acinetobacter baumannii_8	Acinetobacter baumannii AB0057_9	TRUE	1	gi|345447463|gb|CP002522.2|	99.9	0.985354785	4777	4	1	73	4848	275016	279792	0	8793	4138388	4848
GCA_000027125.1_FN554766.1.chr.fa:1	A	GCA_000027125.1	['GCA_000027125.1_FN554766.1.chr.fa:1:1', 'Integrase', '4359213'];['GCA_000027125.1_FN554766.1.chr.fa:1:2', 'ORF', '4360264', 'AB104852.1.gene4.p01', 'aminoglycoside__aadA', 'aminoglycoside'];['GCA_000027125.1_FN554766.1.chr.fa:1:attC', 'attC', '4360691.5'];['GCA_000027125.1_FN554766.1.chr.fa:1:3', 'ORF', '4360997'];['GCA_000027125.1_FN554766.1.chr.fa:1:4', 'SulI', '4361584', 'CAF18336', 'sulfona…	Escherichia coli 042	Complete Genome	Proteobacteria_3	Gammaproteobacteria_4	Enterobacterales_5	Enterobacteriaceae_6	Escherichia_7	Escherichia coli_8	Escherichia coli 042_9	TRUE	1	gi|316945283|gb|CP002432.1|	99.82	1	3298	3	1	1	3298	12624	9330	0	6054	2928377	3298
GCA_000069245.1_CU459141.1.chr.fa:1	A	GCA_000069245.1	['GCA_000069245.1_CU459141.1.chr.fa:1:1', 'SulI', '3620567', 'CAF18336', 'sulfonamide__sul1', 'sulfonamide'];['GCA_000069245.1_CU459141.1.chr.fa:1:2', 'ORF', '3621154'];['GCA_000069245.1_CU459141.1.chr.fa:1:attC', 'attC', '3621460.5'];['GCA_000069245.1_CU459141.1.chr.fa:1:3', 'ORF', '3621887', 'AB104852.1.gene4.p01', 'aminoglycoside__aadA', 'aminoglycoside'];['GCA_000069245.1_CU459141.1.chr.fa:1:…	Acinetobacter baumannii AYE	Complete Genome	Proteobacteria_3	Gammaproteobacteria_4	PseudomoNonedales_5	Moraxellaceae_6	Acinetobacter_7	Acinetobacter baumannii_8	Acinetobacter baumannii AYE_9	TRUE	1	gi|85813394|emb|CT025832.1|	100	1	5366	0	0	1	5366	82624	77259	0	9910	100001	5366
GCA_000177635.2_CP002432.1.chr.fa:1	A	GCA_000177635.2	['GCA_000177635.2_CP002432.1.chr.fa:1:1', 'SulI', '9748', 'CAF18336', 'sulfonamide__sul1', 'sulfonamide'];['GCA_000177635.2_CP002432.1.chr.fa:1:2', 'ORF', '10335'];['GCA_000177635.2_CP002432.1.chr.fa:1:attC', 'attC', '10641.5'];['GCA_000177635.2_CP002432.1.chr.fa:1:3', 'ORF', '11141.5', 'BAA78801', 'aminoglycoside__aadA', 'aminoglycoside'];['GCA_000177635.2_CP002432.1.chr.fa:1:4', 'Integrase', '1…	Desulfurispirillum indicum S5	Complete Genome	Chrysiogenetes_3	Chrysiogenetes_4	ChrysiogeNoneles_5	ChrysiogeNoneceae_6	Desulfurispirillum_7	Desulfurispirillum indicum_8	Desulfurispirillum indicum S5_9	FALSE	1	gi|316945283|gb|CP002432.1|	100	1	3295	0	0	1	3295	9328	12622	0	6085	2928377	3295
GCA_000183345.1_CP001856.1.1.pla.fa:1	A	GCA_000183345.1	['GCA_000183345.1_CP001856.1.1.pla.fa:1:1', 'SulI', '50619', 'CAE53425', 'sulfonamide__sul2', 'sulfonamide'];['GCA_000183345.1_CP001856.1.1.pla.fa:1:2', 'ORF', '51489', 'NP_044301', aminoglycoside__aph(3')-I, 'aminoglycoside'];['GCA_000183345.1_CP001856.1.1.pla.fa:1:3', 'ORF', '52311.5', 'AF024602.1.gene6.p01', 'aminoglycoside__aph(6)-I', 'aminoglycoside'];['GCA_000183345.1_CP001856.1.1.pla.fa:1:…	Escherichia coli O83:H1 str. NRG 857C	Complete Genome	Proteobacteria_3	Gammaproteobacteria_4	Enterobacterales_5	Enterobacteriaceae_6	Escherichia_7	Escherichia coli_8	Escherichia coli O83:H1 str. NRG 857C_9	TRUE	1	gi|45332239|gb|AY524415.2|	99.69	1	6464	20	0	1	6464	4115	10578	0	11800	10579	6464
GCA_000187205.4_CP003500.1.chr.fa:1	A	GCA_000187205.4	['GCA_000187205.4_CP003500.1.chr.fa:1:1', 'Integrase', '1377362'];['GCA_000187205.4_CP003500.1.chr.fa:1:2', 'ORF', '1378259.5', 'U59183.1.gene2.p01', aminoglycoside__aac(6')-I, 'aminoglycoside'];['GCA_000187205.4_CP003500.1.chr.fa:1:attC', 'attC', '1378606.5'];['GCA_000187205.4_CP003500.1.chr.fa:1:3', 'ORF', '1378984.5', 'AF418284.1.gene3.p01', 'chloramphenicol__catB', 'chloramphenicol'];['GCA_00…	Acinetobacter baumannii MDR-TJ	Complete Genome	Proteobacteria_3	Gammaproteobacteria_4	PseudomoNonedales_5	Moraxellaceae_6	Acinetobacter_7	Acinetobacter baumannii_8	Acinetobacter baumannii MDR-TJ_9	TRUE	1	gi|385876581|gb|CP003500.1|	100	1	4612	0	0	1	4612	1376882	1381493	0	8517	3964912	4612
GCA_000187205.4_CP003500.1.chr.fa:2	A	GCA_000187205.4	['GCA_000187205.4_CP003500.1.chr.fa:2:1', 'Integrase', '2664690.5'];['GCA_000187205.4_CP003500.1.chr.fa:2:2', 'ORF', '2665438', 'CAJ32498', 'aminoglycoside__aac(3)-I', 'aminoglycoside'];['GCA_000187205.4_CP003500.1.chr.fa:2:attC', 'attC', '2665754'];['GCA_000187205.4_CP003500.1.chr.fa:2:attC', 'attC', '2666311.5'];['GCA_000187205.4_CP003500.1.chr.fa:2:3', 'ORF', '2666547'];['GCA_000187205.4_CP003…	Acinetobacter baumannii MDR-TJ	Complete Genome	Proteobacteria_3	Gammaproteobacteria_4	PseudomoNonedales_5	Moraxellaceae_6	Acinetobacter_7	Acinetobacter baumannii_8	Acinetobacter baumannii MDR-TJ_9	TRUE	1	gi|385876581|gb|CP003500.1|	100	1	5649	0	0	1	5649	2664311	2669959	0	10400	3964912	5649
GCA_000188215.1_CP001921.1.chr.fa:1	A	GCA_000188215.1	['GCA_000188215.1_CP001921.1.chr.fa:1:1', 'SulI', '1244143.5', 'CAF18336', 'sulfonamide__sul1', 'sulfonamide'];['GCA_000188215.1_CP001921.1.chr.fa:1:attC', 'attC', '1244993.5'];['GCA_000188215.1_CP001921.1.chr.fa:1:2', 'ORF', '1245540'];['GCA_000188215.1_CP001921.1.chr.fa:1:3', 'Integrase', '1246603'];['GCA_000188215.1_CP001921.1.chr.fa:1:4', 'ORF', '1247563', 'Z54241.1.gene2.p01', aminoglycoside…	Acinetobacter baumannii 1656-2	Complete Genome	Proteobacteria_3	Gammaproteobacteria_4	PseudomoNonedales_5	Moraxellaceae_6	Acinetobacter_7	Acinetobacter baumannii_8	Acinetobacter baumannii 1656-2_9	TRUE	1	gi|322506180|gb|CP001921.1|	100	1	4657	0	0	1	4657	1243680	1248336	0	8600	3940614	4657
GCA_000189735.2_CP002522.2.chr.fa:1	A	GCA_000189735.2	['GCA_000189735.2_CP002522.2.chr.fa:1:1', 'Integrase', '264800'];['GCA_000189735.2_CP002522.2.chr.fa:1:2', 'ORF', '265724.5', 'AF043381.1.gene2.p01', aminoglycoside__aac(6')-I, 'aminoglycoside'];['GCA_000189735.2_CP002522.2.chr.fa:1:attC', 'attC', '266071.5'];['GCA_000189735.2_CP002522.2.chr.fa:1:3', 'ORF', '266449.5', 'AF418284.1.gene3.p01', 'chloramphenicol__catB', 'chloramphenicol'];['GCA_0001…	Acinetobacter baumannii TCDC-AB0715	Complete Genome	Proteobacteria_3	Gammaproteobacteria_4	PseudomoNonedales_5	Moraxellaceae_6	Acinetobacter_7	Acinetobacter baumannii_8	Acinetobacter baumannii TCDC-AB0715_9	TRUE	1	gi|345447463|gb|CP002522.2|	100	1	4666	0	0	1	4666	264293	268958	0	8617	4138388	4666
GCA_000189735.2_CP002522.2.chr.fa:2	A	GCA_000189735.2	['GCA_000189735.2_CP002522.2.chr.fa:2:1', 'Integrase', '275472'];['GCA_000189735.2_CP002522.2.chr.fa:2:2', 'ORF', '276347', 'CAJ32498', 'aminoglycoside__aac(3)-I', 'aminoglycoside'];['GCA_000189735.2_CP002522.2.chr.fa:2:attC', 'attC', '276663'];['GCA_000189735.2_CP002522.2.chr.fa:2:3', 'ORF', '276988.5'];['GCA_000189735.2_CP002522.2.chr.fa:2:attC', 'attC', '277221'];['GCA_000189735.2_CP002522.2.c…	Acinetobacter baumannii TCDC-AB0715	Complete Genome	Proteobacteria_3	Gammaproteobacteria_4	PseudomoNonedales_5	Moraxellaceae_6	Acinetobacter_7	Acinetobacter baumannii_8	Acinetobacter baumannii TCDC-AB0715_9	TRUE	1	gi|345447463|gb|CP002522.2|	100	1	4828	0	0	1	4828	274965	279792	0	8916	4138388	4828
GCA_000235065.1_JH377991.1.chr.fa:1	A	GCA_000235065.1	['GCA_000235065.1_JH377991.1.chr.fa:1:1', 'Integrase', '833034'];['GCA_000235065.1_JH377991.1.chr.fa:1:2', 'ORF', '833897.5', 'AAY43141', 'trimethoprim__dfrA17', 'trimethoprim'];['GCA_000235065.1_JH377991.1.chr.fa:1:attC', 'attC', '834233'];['GCA_000235065.1_JH377991.1.chr.fa:1:3', 'ORF', '834575'];['GCA_000235065.1_JH377991.1.chr.fa:1:4', 'SulI', '835132', 'CAF18336', 'sulfonamide__sul1', 'sulfo…	Escherichia coli O104:H4 str. 11-4632 C4	Scaffold	Proteobacteria_3	Gammaproteobacteria_4	Enterobacterales_5	Enterobacteriaceae_6	Escherichia_7	Escherichia coli_8	Escherichia coli O104:H4 str. 11-4632 C4_9	TRUE	1	gi|43090|emb|X58425.1|	99.9	1	2000	1	1	580	2578	1	2000	0	3681	2000	2995
GCA_000240185.2_CP003225.1.3.pla.fa:1	A	GCA_000240185.2	['GCA_000240185.2_CP003225.1.3.pla.fa:1:1', 'SulI', '37229.5'];['GCA_000240185.2_CP003225.1.3.pla.fa:1:2', 'ORF', '37955.5', 'YP_232872', 'chloramphenicol__chloramphenicol exporter', 'chloramphenicol'];['GCA_000240185.2_CP003225.1.3.pla.fa:1:3', 'SulI', '39265', 'AY162283.2.gene7.p01', 'sulfonamide__sul1', 'sulfonamide'];['GCA_000240185.2_CP003225.1.3.pla.fa:1:4', 'ORF', '39918'];['GCA_000240185.…	Klebsiella pneumoniae subsp. pneumoniae HS11286	Complete Genome	Proteobacteria_3	Gammaproteobacteria_4	Enterobacterales_5	Enterobacteriaceae_6	Klebsiella_7	Klebsiella pneumoniae_8	Klebsiella pneumoniae subsp. pneumoniae HS11286_9	TRUE	1	gi|365803989|gb|CP003225.1|	100	1	5969	0	0	1	5969	37138	43106	0	11000	105974	5969
GCA_000276705.2_CP003684.1.2.pla.fa:3	A	GCA_000276705.2	['GCA_000276705.2_CP003684.1.2.pla.fa:3:1', 'Integrase', '337654'];['GCA_000276705.2_CP003684.1.2.pla.fa:3:attC', 'attC', '338595.5'];['GCA_000276705.2_CP003684.1.2.pla.fa:3:2', 'ORF', '338893', 'ACJ22953', 'trimethoprim__dfrA1', 'trimethoprim'];['GCA_000276705.2_CP003684.1.2.pla.fa:3:attC', 'attC', '339172'];['GCA_000276705.2_CP003684.1.2.pla.fa:3:3', 'ORF', '340040.5', 'AY138986.1.gene1.p01', '…	Klebsiella michiganensis E718	Complete Genome	Proteobacteria_3	Gammaproteobacteria_4	Enterobacterales_5	Enterobacteriaceae_6	Klebsiella_7	Klebsiella_8	Klebsiella michiganensis E718_9	FALSE	1	gi|394348876|gb|CP003684.1|	100	1	4636	0	0	1	4636	337147	341782	0	8562	353865	4636
GCA_000281435.2_CP007729.1.2.pla.fa:1	A	GCA_000281435.2	['GCA_000281435.2_CP007729.1.2.pla.fa:1:1', 'Integrase', '50407'];['GCA_000281435.2_CP007729.1.2.pla.fa:1:2', 'ORF', '51307', 'AAT45231', 'trimethoprim__dfrA12', 'trimethoprim'];['GCA_000281435.2_CP007729.1.2.pla.fa:1:attC', 'attC', '51595.5'];['GCA_000281435.2_CP007729.1.2.pla.fa:1:attC', 'attC', '51930.5'];['GCA_000281435.2_CP007729.1.2.pla.fa:1:3', 'ORF', '52359', 'AY139603.1.gene1.p01', 'amin…	Klebsiella pneumoniae subsp. pneumoniae KPNIH10	Complete Genome	Proteobacteria_3	Gammaproteobacteria_4	Enterobacterales_5	Enterobacteriaceae_6	Klebsiella_7	Klebsiella pneumoniae_8	Klebsiella pneumoniae subsp. pneumoniae KPNIH10_9	TRUE	1	gi|493665175|dbj|AP012055.1|	100	1	4199	0	0	1	4199	179589	175391	0	7755	250444	4199
GCA_000281535.2_CP008829.1.2.pla.fa:1	A	GCA_000281535.2	['GCA_000281535.2_CP008829.1.2.pla.fa:1:1', 'Integrase', '50407'];['GCA_000281535.2_CP008829.1.2.pla.fa:1:2', 'ORF', '51307', 'AAT45231', 'trimethoprim__dfrA12', 'trimethoprim'];['GCA_000281535.2_CP008829.1.2.pla.fa:1:attC', 'attC', '51595.5'];['GCA_000281535.2_CP008829.1.2.pla.fa:1:attC', 'attC', '51930.5'];['GCA_000281535.2_CP008829.1.2.pla.fa:1:3', 'ORF', '52359', 'AY139603.1.gene1.p01', 'amin…	Klebsiella pneumoniae subsp. pneumoniae KPNIH1	Complete Genome	Proteobacteria_3	Gammaproteobacteria_4	Enterobacterales_5	Enterobacteriaceae_6	Klebsiella_7	Klebsiella pneumoniae_8	Klebsiella pneumoniae subsp. pneumoniae KPNIH1_9	TRUE	1	gi|493665175|dbj|AP012055.1|	100	1	4199	0	0	1	4199	179589	175391	0	7755	250444	4199
GCA_000283735.1_AP011957.1.chr.fa:1	A	GCA_000283735.1	['GCA_000283735.1_AP011957.1.chr.fa:1:1', 'Integrase', '4073301'];['GCA_000283735.1_AP011957.1.chr.fa:1:2', 'ORF', '4074410', 'ABB99435', 'beta-lactam__OXA-1', 'beta-lactam'];['GCA_000283735.1_AP011957.1.chr.fa:1:attC', 'attC', '4074912.5'];['GCA_000283735.1_AP011957.1.chr.fa:1:3', 'ORF', '4075356', 'AB104852.1.gene4.p01', 'aminoglycoside__aadA', 'aminoglycoside'];['GCA_000283735.1_AP011957.1.chr…	Salmonella enterica subsp. enterica serovar Typhimurium str. T000240	Complete Genome	Proteobacteria_3	Gammaproteobacteria_4	Enterobacterales_5	Enterobacteriaceae_6	Salmonella_7	Salmonella enterica_8	Salmonella enterica subsp. enterica serovar Typhimurium str. T000240_9	FALSE	1	gi|312910970|dbj|AP011957.1|	100	1	4302	0	0	1	4302	4072794	4077095	0	7945	4954814	4302
GCA_000283735.1_AP011958.1.1.pla.fa:1	A	GCA_000283735.1	['GCA_000283735.1_AP011958.1.1.pla.fa:1:1', 'SulI', '44847', 'CAF18336', 'sulfonamide__sul1', 'sulfonamide'];['GCA_000283735.1_AP011958.1.1.pla.fa:1:2', 'ORF', '45434'];['GCA_000283735.1_AP011958.1.1.pla.fa:1:attC', 'attC', '45740.5'];['GCA_000283735.1_AP011958.1.1.pla.fa:1:3', 'ORF', '46167', 'AY139603.1.gene1.p01', 'aminoglycoside__aadA', 'aminoglycoside'];['GCA_000283735.1_AP011958.1.1.pla.fa:…	Salmonella enterica subsp. enterica serovar Typhimurium str. T000240	Complete Genome	Proteobacteria_3	Gammaproteobacteria_4	Enterobacterales_5	Enterobacteriaceae_6	Salmonella_7	Salmonella enterica_8	Salmonella enterica subsp. enterica serovar Typhimurium str. T000240_9	FALSE	1	gi|493665175|dbj|AP012055.1|	100	1	4199	0	0	1	4199	175389	179587	0	7755	250444	4199
GCA_000284555.1_AP012280.1.chr.fa:1	A	GCA_000284555.1	['GCA_000284555.1_AP012280.1.chr.fa:1:1', 'Integrase', '1894491'];['GCA_000284555.1_AP012280.1.chr.fa:1:2', 'ORF', '1895520.5', 'AB753456.1.gene1.p01', 'beta-lactam__IMP-42', 'beta-lactam'];['GCA_000284555.1_AP012280.1.chr.fa:1:attC', 'attC', '1895957'];['GCA_000284555.1_AP012280.1.chr.fa:1:3', 'ORF', '1896273.5', 'AB104852.1.gene3.p01', aminoglycoside__aac(6')-I, 'aminoglycoside'];['GCA_00028455…	PseudomoNones aeruginosa NCGM2.S1	Complete Genome	Proteobacteria_3	Gammaproteobacteria_4	PseudomoNonedales_5	PseudomoNonedaceae_6	PseudomoNones_7	PseudomoNones aeruginosa_8	PseudomoNones aeruginosa NCGM2.S1_9	TRUE	1	gi|46092527|dbj|AB104852.1|	100	0.973662381	4695	0	0	128	4822	1	4695	0	8671	12339	4822
GCA_000291745.1_DF126593.1.chr.fa:1	A	GCA_000291745.1	['GCA_000291745.1_DF126593.1.chr.fa:1:1', 'SulI', '940269', 'CAF18336', 'sulfonamide__sul1', 'sulfonamide'];['GCA_000291745.1_DF126593.1.chr.fa:1:2', 'ORF', '940856'];['GCA_000291745.1_DF126593.1.chr.fa:1:attC', 'attC', '941162.5'];['GCA_000291745.1_DF126593.1.chr.fa:1:3', 'ORF', '941589', 'AB104852.1.gene4.p01', 'aminoglycoside__aadA', 'aminoglycoside'];['GCA_000291745.1_DF126593.1.chr.fa:1:attC…	PseudomoNones aeruginosa NCMG1179	Scaffold	Proteobacteria_3	Gammaproteobacteria_4	PseudomoNonedales_5	PseudomoNonedaceae_6	PseudomoNones_7	PseudomoNones aeruginosa group_8	PseudomoNones aeruginosa NCMG1179_9	FALSE	1	gi|46092527|dbj|AB104852.1|	100	0.974077146	4697	0	0	1	4697	4697	1	0	8674	12339	4822
GCA_000299255.1_CP003297.1.chr.fa:1	A	GCA_000299255.1	['GCA_000299255.1_CP003297.1.chr.fa:1:1', 'Integrase', '86662'];['GCA_000299255.1_CP003297.1.chr.fa:1:2', 'ORF', '87563', 'CAP69686', 'trimethoprim__dfrA17', 'trimethoprim'];['GCA_000299255.1_CP003297.1.chr.fa:1:attC', 'attC', '87861'];['GCA_000299255.1_CP003297.1.chr.fa:1:3', 'ORF', '88203'];['GCA_000299255.1_CP003297.1.chr.fa:1:4', 'SulI', '88760', 'CAF18336', 'sulfonamide__sul1', 'sulfonamide'…	Escherichia coli O104:H4 str. 2009EL-2050	Complete Genome	Proteobacteria_3	Gammaproteobacteria_4	Enterobacterales_5	Enterobacteriaceae_6	Escherichia_7	Escherichia coli_8	Escherichia coli O104:H4 str. 2009EL-2050_9	TRUE	1	gi|43090|emb|X58425.1|	99.9	1	2000	1	1	580	2578	1	2000	0	3681	2000	2995
GCA_000299455.1_CP003289.1.chr.fa:1	A	GCA_000299455.1	['GCA_000299455.1_CP003289.1.chr.fa:1:1', 'SulI', '84580', 'CAF18336', 'sulfonamide__sul1', 'sulfonamide'];['GCA_000299455.1_CP003289.1.chr.fa:1:2', 'ORF', '85137'];['GCA_000299455.1_CP003289.1.chr.fa:1:attC', 'attC', '85480'];['GCA_000299455.1_CP003289.1.chr.fa:1:3', 'ORF', '85777', 'CAP69686', 'trimethoprim__dfrA17', 'trimethoprim'];['GCA_000299455.1_CP003289.1.chr.fa:1:4', 'Integrase', '86678'…	Escherichia coli O104:H4 str. 2011C-3493	Complete Genome	Proteobacteria_3	Gammaproteobacteria_4	Enterobacterales_5	Enterobacteriaceae_6	Escherichia_7	Escherichia coli_8	Escherichia coli O104:H4 str. 2011C-3493_9	TRUE	1	gi|43090|emb|X58425.1|	99.9	1	2000	1	1	420	2418	2000	1	0	3681	2000	2995
GCA_000299475.1_CP003301.1.chr.fa:1	A	GCA_000299475.1	['GCA_000299475.1_CP003301.1.chr.fa:1:1', 'Integrase', '77091'];['GCA_000299475.1_CP003301.1.chr.fa:1:2', 'ORF', '77992', 'CAP69686', 'trimethoprim__dfrA17', 'trimethoprim'];['GCA_000299475.1_CP003301.1.chr.fa:1:attC', 'attC', '78290'];['GCA_000299475.1_CP003301.1.chr.fa:1:3', 'ORF', '78632'];['GCA_000299475.1_CP003301.1.chr.fa:1:4', 'SulI', '79189', 'CAF18336', 'sulfonamide__sul1', 'sulfonamide'…	Escherichia coli O104:H4 str. 2009EL-2071	Complete Genome	Proteobacteria_3	Gammaproteobacteria_4	Enterobacterales_5	Enterobacteriaceae_6	Escherichia_7	Escherichia coli_8	Escherichia coli O104:H4 str. 2009EL-2071_9	TRUE	1	gi|43090|emb|X58425.1|	99.9	1	2000	1	1	580	2578	1	2000	0	3681	2000	2995
GCA_000300955.1_JH930431.1.chr.fa:1	A	GCA_000300955.1	['GCA_000300955.1_JH930431.1.chr.fa:1:1', 'Integrase', '330418'];['GCA_000300955.1_JH930431.1.chr.fa:1:2', 'ORF', '331318', 'AAT45231', 'trimethoprim__dfrA12', 'trimethoprim'];['GCA_000300955.1_JH930431.1.chr.fa:1:attC', 'attC', '331606.5'];['GCA_000300955.1_JH930431.1.chr.fa:1:attC', 'attC', '331941.5'];['GCA_000300955.1_JH930431.1.chr.fa:1:3', 'ORF', '332376', 'AY139603.1.gene1.p01', 'aminoglyc…	Klebsiella pneumoniae subsp. pneumoniae WGLW5	Scaffold	Proteobacteria_3	Gammaproteobacteria_4	Enterobacterales_5	Enterobacteriaceae_6	Klebsiella_7	Klebsiella pneumoniae_8	Klebsiella pneumoniae subsp. pneumoniae WGLW5_9	TRUE	1	gi|493665175|dbj|AP012055.1|	100	1	4199	0	0	1	4199	179589	175391	0	7755	250444	4199
GCA_000302575.1_CP003856.1.chr.fa:1	A	GCA_000302575.1	['GCA_000302575.1_CP003856.1.chr.fa:1:1', 'SulI', '2824734', 'CAF18336', 'sulfonamide__sul1', 'sulfonamide'];['GCA_000302575.1_CP003856.1.chr.fa:1:2', 'ORF', '2825321'];['GCA_000302575.1_CP003856.1.chr.fa:1:attC', 'attC', '2825627.5'];['GCA_000302575.1_CP003856.1.chr.fa:1:3', 'ORF', '2825736'];['GCA_000302575.1_CP003856.1.chr.fa:1:attC', 'attC', '2826483.5'];['GCA_000302575.1_CP003856.1.chr.fa:1:…	Acinetobacter baumannii TYTH-1	Complete Genome	Proteobacteria_3	Gammaproteobacteria_4	PseudomoNonedales_5	Moraxellaceae_6	Acinetobacter_7	Acinetobacter baumannii_8	Acinetobacter baumannii TYTH-1_9	TRUE	1	gi|385876581|gb|CP003500.1|	100	1	4612	0	0	1	4612	1381495	1376884	0	8517	3964912	4612
GCA_000319975.1_KB021525.1.chr.fa:1	A	GCA_000319975.1	['GCA_000319975.1_KB021525.1.chr.fa:1:1', 'Integrase', '81453'];['GCA_000319975.1_KB021525.1.chr.fa:1:2', 'ORF', '82316.5', 'AAY43141', 'trimethoprim__dfrA17', 'trimethoprim'];['GCA_000319975.1_KB021525.1.chr.fa:1:attC', 'attC', '82652'];['GCA_000319975.1_KB021525.1.chr.fa:1:3', 'ORF', '82994'];['GCA_000319975.1_KB021525.1.chr.fa:1:4', 'SulI', '83551', 'CAF18336', 'sulfonamide__sul1', 'sulfonamid…	Escherichia coli O104:H4 str. Ec11-4987	Scaffold	Proteobacteria_3	Gammaproteobacteria_4	Enterobacterales_5	Enterobacteriaceae_6	Escherichia_7	Escherichia coli_8	Escherichia coli O104:H4 str. Ec11-4987_9	TRUE	1	gi|43090|emb|X58425.1|	99.9	1	2000	1	1	580	2578	1	2000	0	3681	2000	2995
GCA_000320215.1_KB021484.1.chr.fa:1	A	GCA_000320215.1	['GCA_000320215.1_KB021484.1.chr.fa:1:1', 'Integrase', '437528'];['GCA_000320215.1_KB021484.1.chr.fa:1:2', 'ORF', '438391.5', 'AAY43141', 'trimethoprim__dfrA17', 'trimethoprim'];['GCA_000320215.1_KB021484.1.chr.fa:1:attC', 'attC', '438727'];['GCA_000320215.1_KB021484.1.chr.fa:1:3', 'ORF', '439069'];['GCA_000320215.1_KB021484.1.chr.fa:1:4', 'SulI', '439626', 'CAF18336', 'sulfonamide__sul1', 'sulfo…	Escherichia coli O104:H4 str. Ec11-5603	Scaffold	Proteobacteria_3	Gammaproteobacteria_4	Enterobacterales_5	Enterobacteriaceae_6	Escherichia_7	Escherichia coli_8	Escherichia coli O104:H4 str. Ec11-5603_9	TRUE	1	gi|43090|emb|X58425.1|	99.9	1	2000	1	1	580	2578	1	2000	0	3681	2000	2995
GCA_000325725.1_CP003739.1.1.pla.fa:2	A	GCA_000325725.1	['GCA_000325725.1_CP003739.1.1.pla.fa:2:1', 'SulI', '29445', 'CAF18336', 'sulfonamide__sul1', 'sulfonamide'];['GCA_000325725.1_CP003739.1.1.pla.fa:2:2', 'ORF', '30032'];['GCA_000325725.1_CP003739.1.1.pla.fa:2:attC', 'attC', '30343.5'];['GCA_000325725.1_CP003739.1.1.pla.fa:2:3', 'ORF', '31027', 'AF458080.1.gene3.p01', 'chloramphenicol__cmlA', 'chloramphenicol'];['GCA_000325725.1_CP003739.1.1.pla.f…	PseudomoNones putida HB3267	Complete Genome	Proteobacteria_3	Gammaproteobacteria_4	PseudomoNonedales_5	PseudomoNonedaceae_6	PseudomoNones_7	PseudomoNones putida_8	PseudomoNones putida HB3267_9	TRUE	1	gi|430799226|gb|CP003739.1|	100	1	6357	0	0	1	6357	29025	35381	0	11700	80360	6357
GCA_000334515.1_FO203354.1.2.pla.fa:1	A	GCA_000334515.1	['GCA_000334515.1_FO203354.1.2.pla.fa:1:1', 'Integrase', '129794'];['GCA_000334515.1_FO203354.1.2.pla.fa:1:2', 'ORF', '130699.5', 'AF043381.1.gene2.p01', aminoglycoside__aac(6')-I, 'aminoglycoside'];['GCA_000334515.1_FO203354.1.2.pla.fa:1:3', 'ORF', '131323', 'ACJ22953', 'trimethoprim__dfrA1', 'trimethoprim'];['GCA_000334515.1_FO203354.1.2.pla.fa:1:attC', 'attC', '131602'];['GCA_000334515.1_FO203…	Klebsiella aerogenes EA1509E	Complete Genome	Proteobacteria_3	Gammaproteobacteria_4	Enterobacterales_5	Enterobacteriaceae_6	Klebsiella_7	Enterobacter aerogenes_8	Klebsiella aerogenes EA1509E_9	TRUE	1	gi|443900801|emb|FO203354.1|	100	1	4501	0	0	1	4501	129287	133787	0	8312	162202	4501
GCA_000351045.1_KB732476.1.chr.fa:1	A	GCA_000351045.1	['GCA_000351045.1_KB732476.1.chr.fa:1:1', 'Integrase', '78262'];['GCA_000351045.1_KB732476.1.chr.fa:1:2', 'ORF', '79319', 'AB104852.1.gene4.p01', 'aminoglycoside__aadA', 'aminoglycoside'];['GCA_000351045.1_KB732476.1.chr.fa:1:attC', 'attC', '79740.5'];['GCA_000351045.1_KB732476.1.chr.fa:1:3', 'ORF', '80046'];['GCA_000351045.1_KB732476.1.chr.fa:1:4', 'SulI', '80633', 'CAF18336', 'sulfonamide__sul1…	Escherichia coli KTE201	Scaffold	Proteobacteria_3	Gammaproteobacteria_4	Enterobacterales_5	Enterobacteriaceae_6	Escherichia_7	Escherichia coli_8	Escherichia coli KTE201_9	TRUE	1	gi|316945283|gb|CP002432.1|	99.82	1	3298	3	1	1	3298	12624	9330	0	6054	2928377	3298
GCA_000351405.1_KB733381.1.chr.fa:1	A	GCA_000351405.1	['GCA_000351405.1_KB733381.1.chr.fa:1:1', 'SulI', '449501', 'CAF18336', 'sulfonamide__sul1', 'sulfonamide'];['GCA_000351405.1_KB733381.1.chr.fa:1:2', 'ORF', '450088'];['GCA_000351405.1_KB733381.1.chr.fa:1:attC', 'attC', '450431'];['GCA_000351405.1_KB733381.1.chr.fa:1:3', 'ORF', '450765.5', 'AAY43141', 'trimethoprim__dfrA17', 'trimethoprim'];['GCA_000351405.1_KB733381.1.chr.fa:1:4', 'Integrase', '…	Escherichia coli KTE237	Scaffold	Proteobacteria_3	Gammaproteobacteria_4	Enterobacterales_5	Enterobacteriaceae_6	Escherichia_7	Escherichia coli_8	Escherichia coli KTE237_9	TRUE	1	gi|43090|emb|X58425.1|	99.9	1	2000	1	1	480	2478	2000	1	0	3681	2000	3055
GCA_000351705.1_KB732812.1.chr.fa:1	A	GCA_000351705.1	['GCA_000351705.1_KB732812.1.chr.fa:1:1', 'Integrase', '98813'];['GCA_000351705.1_KB732812.1.chr.fa:1:2', 'ORF', '99713', 'ACJ22953', 'trimethoprim__dfrA1', 'trimethoprim'];['GCA_000351705.1_KB732812.1.chr.fa:1:attC', 'attC', '99992'];['GCA_000351705.1_KB732812.1.chr.fa:1:3', 'ORF', '100444', 'AF205943.1.gene15.p01', 'aminoglycoside__aadA', 'aminoglycoside'];['GCA_000351705.1_KB732812.1.chr.fa:1:…	Escherichia coli KTE76	Scaffold	Proteobacteria_3	Gammaproteobacteria_4	Enterobacterales_5	Enterobacteriaceae_6	Escherichia_7	Escherichia coli_8	Escherichia coli KTE76_9	TRUE	1	gi|45332239|gb|AY524415.2|	99.79	0.992252066	3842	8	0	31	3872	6737	10578	0	7051	10579	3872
GCA_000352625.1_KB733088.1.chr.fa:1	A	GCA_000352625.1	['GCA_000352625.1_KB733088.1.chr.fa:1:1', 'Integrase', '4680853'];['GCA_000352625.1_KB733088.1.chr.fa:1:2', 'ORF', '4681716.5', 'AAY43141', 'trimethoprim__dfrA17', 'trimethoprim'];['GCA_000352625.1_KB733088.1.chr.fa:1:attC', 'attC', '4682052'];['GCA_000352625.1_KB733088.1.chr.fa:1:3', 'ORF', '4682394'];['GCA_000352625.1_KB733088.1.chr.fa:1:4', 'SulI', '4682951', 'CAF18336', 'sulfonamide__sul1', '…	Escherichia coli KTE140	Scaffold	Proteobacteria_3	Gammaproteobacteria_4	Enterobacterales_5	Enterobacteriaceae_6	Escherichia_7	Escherichia coli_8	Escherichia coli KTE140_9	TRUE	1	gi|43090|emb|X58425.1|	99.85	1	2000	2	1	580	2578	1	2000	0	3675	2000	2995
GCA_000352865.1_KB733159.1.chr.fa:1	A	GCA_000352865.1	['GCA_000352865.1_KB733159.1.chr.fa:1:1', 'SulI', '111023', 'CAE53425', 'sulfonamide__sul2', 'sulfonamide'];['GCA_000352865.1_KB733159.1.chr.fa:1:2', 'ORF', '111893', 'NP_044301', aminoglycoside__aph(3')-I, 'aminoglycoside'];['GCA_000352865.1_KB733159.1.chr.fa:1:3', 'ORF', '112712.5', 'NP_955645', 'aminoglycoside__aph(6)-I', 'aminoglycoside'];['GCA_000352865.1_KB733159.1.chr.fa:1:4', 'Integrase',…	Escherichia coli KTE175	Scaffold	Proteobacteria_3	Gammaproteobacteria_4	Enterobacterales_5	Enterobacteriaceae_6	Escherichia_7	Escherichia coli_8	Escherichia coli KTE175_9	TRUE	1	gi|45332239|gb|AY524415.2|	99.68	1	6464	21	0	1	6464	4115	10578	0	11800	10579	6464
GCA_000353545.1_AHAU01000073.1.chr.fa:1	A	GCA_000353545.1	['GCA_000353545.1_AHAU01000073.1.chr.fa:1:1', 'Integrase', '4852'];['GCA_000353545.1_AHAU01000073.1.chr.fa:1:2', 'ORF', '5715.5', 'AAY43141', 'trimethoprim__dfrA17', 'trimethoprim'];['GCA_000353545.1_AHAU01000073.1.chr.fa:1:attC', 'attC', '6051'];['GCA_000353545.1_AHAU01000073.1.chr.fa:1:3', 'ORF', '6393'];['GCA_000353545.1_AHAU01000073.1.chr.fa:1:4', 'SulI', '6940', 'CAF18336', 'sulfonamide__sul…	Escherichia coli O104:H4 str. E92/11	Scaffold	Proteobacteria_3	Gammaproteobacteria_4	Enterobacterales_5	Enterobacteriaceae_6	Escherichia_7	Escherichia coli_8	Escherichia coli O104:H4 str. E92/11_9	TRUE	1	gi|43090|emb|X58425.1|	99.9	1	2000	1	1	580	2578	1	2000	0	3681	2000	2975
GCA_000368105.1_KB849250.1.chr.fa:1	A	GCA_000368105.1	['GCA_000368105.1_KB849250.1.chr.fa:1:1', 'Integrase', '2885533'];['GCA_000368105.1_KB849250.1.chr.fa:1:2', 'ORF', '2886439.5', 'AF205943.1.gene7.p01', 'aminoglycoside__aadB', 'aminoglycoside'];['GCA_000368105.1_KB849250.1.chr.fa:1:attC', 'attC', '2886762.5'];['GCA_000368105.1_KB849250.1.chr.fa:1:3', 'ORF', '2887068'];['GCA_000368105.1_KB849250.1.chr.fa:1:4', 'SulI', '2887655', 'CAF18336', 'sulfo…	Acinetobacter baumannii NIPH 1669	Scaffold	Proteobacteria_3	Gammaproteobacteria_4	PseudomoNonedales_5	Moraxellaceae_6	Acinetobacter_7	Acinetobacter calcoaceticus_8	Acinetobacter baumannii NIPH 1669_9	TRUE	1	gi|397911952|gb|JX041889.1|	99.97	1	3049	1	0	1	3049	6133	3085	0	5626	19755	3049
GCA_000380325.1_CP004058.1.1.pla.fa:1	A	GCA_000380325.1	['GCA_000380325.1_CP004058.1.1.pla.fa:1:1', 'SulI', '103145', 'AJ459418.gene.p01', 'sulfonamide__sul3', 'sulfonamide'];['GCA_000380325.1_CP004058.1.1.pla.fa:1:2', 'ORF', '103934'];['GCA_000380325.1_CP004058.1.1.pla.fa:1:3', 'ORF', '104316.5'];['GCA_000380325.1_CP004058.1.1.pla.fa:1:attC', 'attC', '104680.5'];['GCA_000380325.1_CP004058.1.1.pla.fa:1:4', 'ORF', '104886.5'];['GCA_000380325.1_CP004058…	Salmonella enterica subsp. enterica serovar Typhimurium str. U288	Complete Genome	Proteobacteria_3	Gammaproteobacteria_4	Enterobacterales_5	Enterobacteriaceae_6	Salmonella_7	Salmonella enterica_8	Salmonella enterica subsp. enterica serovar Typhimurium str. U288_9	FALSE	1	gi|261390708|emb|FM244708.1|	100	0.911806543	7051	0	0	1	7051	7051	1	0	13000	11073	7733
GCA_000408125.1_KE136906.1.chr.fa:1	A	GCA_000408125.1	['GCA_000408125.1_KE136906.1.chr.fa:1:1', 'Integrase', '90456'];['GCA_000408125.1_KE136906.1.chr.fa:1:2', 'ORF', '91356', 'ACJ22953', 'trimethoprim__dfrA1', 'trimethoprim'];['GCA_000408125.1_KE136906.1.chr.fa:1:attC', 'attC', '91635'];['GCA_000408125.1_KE136906.1.chr.fa:1:3', 'ORF', '92087', 'AF205943.1.gene15.p01', 'aminoglycoside__aadA', 'aminoglycoside'];['GCA_000408125.1_KE136906.1.chr.fa:1:a…	Escherichia coli KTE195	Scaffold	Proteobacteria_3	Gammaproteobacteria_4	Enterobacterales_5	Enterobacteriaceae_6	Escherichia_7	Escherichia coli_8	Escherichia coli KTE195_9	TRUE	1	gi|45332239|gb|AY524415.2|	99.79	0.992252066	3842	8	0	31	3872	6737	10578	0	7051	10579	3872
GCA_000408585.1_KE137161.1.chr.fa:1	A	GCA_000408585.1	['GCA_000408585.1_KE137161.1.chr.fa:1:1', 'Integrase', '99300'];['GCA_000408585.1_KE137161.1.chr.fa:1:2', 'ORF', '100200', 'ACJ22953', 'trimethoprim__dfrA1', 'trimethoprim'];['GCA_000408585.1_KE137161.1.chr.fa:1:attC', 'attC', '100479'];['GCA_000408585.1_KE137161.1.chr.fa:1:3', 'ORF', '100931', 'AF205943.1.gene15.p01', 'aminoglycoside__aadA', 'aminoglycoside'];['GCA_000408585.1_KE137161.1.chr.fa:…	Escherichia coli KTE102	Scaffold	Proteobacteria_3	Gammaproteobacteria_4	Enterobacterales_5	Enterobacteriaceae_6	Escherichia_7	Escherichia coli_8	Escherichia coli KTE102_9	TRUE	1	gi|45332239|gb|AY524415.2|	99.79	0.992252066	3842	8	0	31	3872	6737	10578	0	7051	10579	3872
GCA_000417085.2_CP011990.1.3.pla.fa:1	A	GCA_000417085.2	['GCA_000417085.2_CP011990.1.3.pla.fa:1:1', 'Integrase', '95371'];['GCA_000417085.2_CP011990.1.3.pla.fa:1:2', 'ORF', '96271', 'AAT45231', 'trimethoprim__dfrA12', 'trimethoprim'];['GCA_000417085.2_CP011990.1.3.pla.fa:1:attC', 'attC', '96559.5'];['GCA_000417085.2_CP011990.1.3.pla.fa:1:3', 'ORF', '96831'];['GCA_000417085.2_CP011990.1.3.pla.fa:1:attC', 'attC', '96894.5'];['GCA_000417085.2_CP011990.1.…	Klebsiella pneumoniae UHKPC33	Complete Genome	Proteobacteria_3	Gammaproteobacteria_4	Enterobacterales_5	Enterobacteriaceae_6	Klebsiella_7	Klebsiella pneumoniae_8	Klebsiella pneumoniae UHKPC33_9	TRUE	1	gi|45758072|gb|AY509004.1|	99.95	1	4199	2	0	1	4199	23419	27617	0	7744	138742	4199
GCA_000417225.2_CP011977.1.2.pla.fa:1	A	GCA_000417225.2	['GCA_000417225.2_CP011977.1.2.pla.fa:1:1', 'Integrase', '14469'];['GCA_000417225.2_CP011977.1.2.pla.fa:1:2', 'ORF', '15369', 'AAT45231', 'trimethoprim__dfrA12', 'trimethoprim'];['GCA_000417225.2_CP011977.1.2.pla.fa:1:attC', 'attC', '15657.5'];['GCA_000417225.2_CP011977.1.2.pla.fa:1:3', 'ORF', '15929'];['GCA_000417225.2_CP011977.1.2.pla.fa:1:attC', 'attC', '15992.5'];['GCA_000417225.2_CP011977.1.…	Klebsiella pneumoniae DMC1097	Complete Genome	Proteobacteria_3	Gammaproteobacteria_4	Enterobacterales_5	Enterobacteriaceae_6	Klebsiella_7	Klebsiella pneumoniae_8	Klebsiella pneumoniae DMC1097_9	TRUE	1	gi|493665175|dbj|AP012055.1|	100	1	4199	0	0	1	4199	179589	175391	0	7755	250444	4199
GCA_000419385.1_CP003907.1.2.pla.fa:1	A	GCA_000419385.1	['GCA_000419385.1_CP003907.1.2.pla.fa:1:1', 'Integrase', '1075'];['GCA_000419385.1_CP003907.1.2.pla.fa:1:2', 'ORF', '1972.5', 'U59183.1.gene2.p01', aminoglycoside__aac(6')-I, 'aminoglycoside'];['GCA_000419385.1_CP003907.1.2.pla.fa:1:attC', 'attC', '2319.5'];['GCA_000419385.1_CP003907.1.2.pla.fa:1:3', 'ORF', '2697.5', 'AF418284.1.gene3.p01', 'chloramphenicol__catB', 'chloramphenicol'];['GCA_000419…	Acinetobacter baumannii BJAB07104	Complete Genome	Proteobacteria_3	Gammaproteobacteria_4	PseudomoNonedales_5	Moraxellaceae_6	Acinetobacter_7	Acinetobacter baumannii_8	Acinetobacter baumannii BJAB07104_9	TRUE	1	gi|385876581|gb|CP003500.1|	100	1	4612	0	0	1	4612	1376882	1381493	0	8517	3964912	4612
GCA_000419425.1_CP003908.1.3.pla.fa:1	A	GCA_000419425.1	['GCA_000419425.1_CP003908.1.3.pla.fa:1:1', 'Integrase', '2204'];['GCA_000419425.1_CP003908.1.3.pla.fa:1:2', 'ORF', '3101.5', 'U59183.1.gene2.p01', aminoglycoside__aac(6')-I, 'aminoglycoside'];['GCA_000419425.1_CP003908.1.3.pla.fa:1:attC', 'attC', '3448.5'];['GCA_000419425.1_CP003908.1.3.pla.fa:1:3', 'ORF', '3826.5', 'AF418284.1.gene3.p01', 'chloramphenicol__catB', 'chloramphenicol'];['GCA_000419…	Acinetobacter baumannii BJAB0868	Complete Genome	Proteobacteria_3	Gammaproteobacteria_4	PseudomoNonedales_5	Moraxellaceae_6	Acinetobacter_7	Acinetobacter baumannii_8	Acinetobacter baumannii BJAB0868_9	TRUE	1	gi|385876581|gb|CP003500.1|	99.98	1	4612	1	0	1	4612	1376882	1381493	0	8512	3964912	4612
GCA_000456245.1_KE698950.1.chr.fa:1	A	GCA_000456245.1	['GCA_000456245.1_KE698950.1.chr.fa:1:1', 'SulI', '130058', 'CAF18336', 'sulfonamide__sul1', 'sulfonamide'];['GCA_000456245.1_KE698950.1.chr.fa:1:2', 'ORF', '130645'];['GCA_000456245.1_KE698950.1.chr.fa:1:attC', 'attC', '130951.5'];['GCA_000456245.1_KE698950.1.chr.fa:1:3', 'ORF', '131372', 'AB104852.1.gene4.p01', 'aminoglycoside__aadA', 'aminoglycoside'];['GCA_000456245.1_KE698950.1.chr.fa:1:attC…	Escherichia coli HVH 18 (4-8589585)	Scaffold	Proteobacteria_3	Gammaproteobacteria_4	Enterobacterales_5	Enterobacteriaceae_6	Escherichia_7	Escherichia coli_8	Escherichia coli HVH 18 (4-8589585)_9	TRUE	1	gi|45332239|gb|AY524415.2|	99.67	0.992704674	3674	12	0	2	3675	10579	6906	0	6719	10579	3701
GCA_000457245.1_KE699624.1.chr.fa:1	A	GCA_000457245.1	['GCA_000457245.1_KE699624.1.chr.fa:1:1', 'SulI', '75508', 'CAF18336', 'sulfonamide__sul1', 'sulfonamide'];['GCA_000457245.1_KE699624.1.chr.fa:1:2', 'ORF', '76095'];['GCA_000457245.1_KE699624.1.chr.fa:1:attC', 'attC', '76401.5'];['GCA_000457245.1_KE699624.1.chr.fa:1:3', 'ORF', '76822', 'AB104852.1.gene4.p01', 'aminoglycoside__aadA', 'aminoglycoside'];['GCA_000457245.1_KE699624.1.chr.fa:1:4', 'Int…	Escherichia coli HVH 88 (4-5854636)	Scaffold	Proteobacteria_3	Gammaproteobacteria_4	Enterobacterales_5	Enterobacteriaceae_6	Escherichia_7	Escherichia coli_8	Escherichia coli HVH 88 (4-5854636)_9	TRUE	1	gi|316945283|gb|CP002432.1|	99.82	1	3298	3	1	1	3298	9328	12622	0	6054	2928377	3298
GCA_000458995.1_KE700808.1.chr.fa:1	A	GCA_000458995.1	['GCA_000458995.1_KE700808.1.chr.fa:1:1', 'Integrase', '142705'];['GCA_000458995.1_KE700808.1.chr.fa:1:2', 'ORF', '143605', 'ACJ22953', 'trimethoprim__dfrA1', 'trimethoprim'];['GCA_000458995.1_KE700808.1.chr.fa:1:attC', 'attC', '143884'];['GCA_000458995.1_KE700808.1.chr.fa:1:3', 'ORF', '144336', 'AF205943.1.gene15.p01', 'aminoglycoside__aadA', 'aminoglycoside'];['GCA_000458995.1_KE700808.1.chr.fa…	Escherichia coli HVH 197 (4-4466217)	Scaffold	Proteobacteria_3	Gammaproteobacteria_4	Enterobacterales_5	Enterobacteriaceae_6	Escherichia_7	Escherichia coli_8	Escherichia coli HVH 197 (4-4466217)_9	TRUE	1	gi|45332239|gb|AY524415.2|	99.79	0.992252066	3842	8	0	31	3872	6737	10578	0	7051	10579	3872
GCA_000459775.1_KE701346.1.chr.fa:1	A	GCA_000459775.1	['GCA_000459775.1_KE701346.1.chr.fa:1:1', 'SulI', '1250446', 'CAE53425', 'sulfonamide__sul2', 'sulfonamide'];['GCA_000459775.1_KE701346.1.chr.fa:1:2', 'ORF', '1251316', 'NP_044301', aminoglycoside__aph(3')-I, 'aminoglycoside'];['GCA_000459775.1_KE701346.1.chr.fa:1:3', 'ORF', '1252135.5', 'NP_955645', 'aminoglycoside__aph(6)-I', 'aminoglycoside'];['GCA_000459775.1_KE701346.1.chr.fa:1:4', 'Integras…	Escherichia coli KOEGE 61 (174a)	Scaffold	Proteobacteria_3	Gammaproteobacteria_4	Enterobacterales_5	Enterobacteriaceae_6	Escherichia_7	Escherichia coli_8	Escherichia coli KOEGE 61 (174a)_9	TRUE	1	gi|45332239|gb|AY524415.2|	99.68	1	6464	21	0	1	6464	4115	10578	0	11800	10579	6464
GCA_000460815.1_KE702039.1.chr.fa:1	A	GCA_000460815.1	['GCA_000460815.1_KE702039.1.chr.fa:1:1', 'Integrase', '41878'];['GCA_000460815.1_KE702039.1.chr.fa:1:2', 'ORF', '42987', 'ABB99435', 'beta-lactam__OXA-1', 'beta-lactam'];['GCA_000460815.1_KE702039.1.chr.fa:1:3', 'ORF', '43939', 'AB104852.1.gene4.p01', 'aminoglycoside__aadA', 'aminoglycoside'];['GCA_000460815.1_KE702039.1.chr.fa:1:attC', 'attC', '43952'];['GCA_000460815.1_KE702039.1.chr.fa:1:attC…	Escherichia coli UMEA 3208-1	Scaffold	Proteobacteria_3	Gammaproteobacteria_4	Enterobacterales_5	Enterobacteriaceae_6	Escherichia_7	Escherichia coli_8	Escherichia coli UMEA 3208-1_9	TRUE	1	gi|194337936|emb|AM991977.1|	99.91	1	4302	4	0	1	4302	24889	20588	0	7923	49507	4302
GCA_000473745.3_CP008739.2.chr.fa:1	A	GCA_000473745.3	['GCA_000473745.3_CP008739.2.chr.fa:1:1', 'Integrase', '2103621'];['GCA_000473745.3_CP008739.2.chr.fa:1:attC', 'attC', '2104346'];['GCA_000473745.3_CP008739.2.chr.fa:1:attC', 'attC', '2104856.5'];['GCA_000473745.3_CP008739.2.chr.fa:1:2', 'ORF', '2105286', 'AB104852.1.gene4.p01', 'aminoglycoside__aadA', 'aminoglycoside'];['GCA_000473745.3_CP008739.2.chr.fa:1:attC', 'attC', '2105713.5'];['GCA_00047…	PseudomoNones aeruginosa VRFPA04	Complete Genome	Proteobacteria_3	Gammaproteobacteria_4	PseudomoNonedales_5	PseudomoNonedaceae_6	PseudomoNones_7	PseudomoNones aeruginosa_8	PseudomoNones aeruginosa VRFPA04_9	TRUE	1	gi|674252391|gb|CP008739.2|	100	1	3912	0	0	1	3912	2103114	2107025	0	7225	6818030	3912
GCA_000488495.1_KI532383.1.chr.fa:1	A	GCA_000488495.1	['GCA_000488495.1_KI532383.1.chr.fa:1:1', 'SulI', '5496', 'CAF18336', 'sulfonamide__sul1', 'sulfonamide'];['GCA_000488495.1_KI532383.1.chr.fa:1:2', 'ORF', '6083'];['GCA_000488495.1_KI532383.1.chr.fa:1:attC', 'attC', '6389.5'];['GCA_000488495.1_KI532383.1.chr.fa:1:3', 'ORF', '6816', 'AY139603.1.gene1.p01', 'aminoglycoside__aadA', 'aminoglycoside'];['GCA_000488495.1_KI532383.1.chr.fa:1:attC', 'attC…	Escherichia coli 908519	Scaffold	Proteobacteria_3	Gammaproteobacteria_4	Enterobacterales_5	Enterobacteriaceae_6	Escherichia_7	Escherichia coli_8	Escherichia coli 908519_9	TRUE	1	gi|493665175|dbj|AP012055.1|	99.98	1	4199	1	0	1	4199	175389	179587	0	7749	250444	4199
GCA_000492595.1_KI535511.1.chr.fa:1	A	GCA_000492595.1	['GCA_000492595.1_KI535511.1.chr.fa:1:1', 'Integrase', '161634'];['GCA_000492595.1_KI535511.1.chr.fa:1:attC', 'attC', '162813'];['GCA_000492595.1_KI535511.1.chr.fa:1:2', 'ORF', '163265', 'AF205943.1.gene15.p01', 'aminoglycoside__aadA', 'aminoglycoside'];['GCA_000492595.1_KI535511.1.chr.fa:1:attC', 'attC', '163686.5'];['GCA_000492595.1_KI535511.1.chr.fa:1:3', 'ORF', '163992'];['GCA_000492595.1_KI5…	Klebsiella pneumoniae UCICRE 4	Scaffold	Proteobacteria_3	Gammaproteobacteria_4	Enterobacterales_5	Enterobacteriaceae_6	Klebsiella_7	Klebsiella pneumoniae_8	Klebsiella pneumoniae UCICRE 4_9	TRUE	1	gi|45332239|gb|AY524415.2|	99.77	0.992252066	3842	9	0	31	3872	6737	10578	0	7046	10579	3872
GCA_000493675.1_HF937208.1.chr.fa:1	A	GCA_000493675.1	['GCA_000493675.1_HF937208.1.chr.fa:1:1', 'Integrase', '4110634'];['GCA_000493675.1_HF937208.1.chr.fa:1:2', 'ORF', '4111682', 'AY139603.1.gene1.p01', 'aminoglycoside__aadA', 'aminoglycoside'];['GCA_000493675.1_HF937208.1.chr.fa:1:attC', 'attC', '4112109.5'];['GCA_000493675.1_HF937208.1.chr.fa:1:3', 'ORF', '4112415'];['GCA_000493675.1_HF937208.1.chr.fa:1:4', 'SulI', '4113068', 'AY162283.2.gene7.p0…	Salmonella enterica subsp. enterica serovar Typhimurium str. DT104	Complete Genome	Proteobacteria_3	Gammaproteobacteria_4	Enterobacterales_5	Enterobacteriaceae_6	Salmonella_7	Salmonella enterica_8	Salmonella enterica subsp. enterica serovar Typhimurium str. DT104_9	FALSE	1	gi|4063850|gb|AF071555.1|	99.97	1	3427	1	0	1	3427	801	4227	0	6324	13077	3427
GCA_000496455.2_CP013993.1.chr.fa:1	A	GCA_000496455.2	['GCA_000496455.2_CP013993.1.chr.fa:1:1', 'Integrase', '5423104'];['GCA_000496455.2_CP013993.1.chr.fa:1:2', 'ORF', '5424023', 'AF205943.1.gene7.p01', 'aminoglycoside__aadB', 'aminoglycoside'];['GCA_000496455.2_CP013993.1.chr.fa:1:attC', 'attC', '5424314.5'];['GCA_000496455.2_CP013993.1.chr.fa:1:3', 'SulI', '5425207', 'CAF18336', 'sulfonamide__sul1', 'sulfonamide'];	PseudomoNones aeruginosa DHS01	Complete Genome	Proteobacteria_3	Gammaproteobacteria_4	PseudomoNonedales_5	PseudomoNonedaceae_6	PseudomoNones_7	PseudomoNones aeruginosa_8	PseudomoNones aeruginosa DHS01_9	TRUE	1	gi|17157968|gb|L06418.4|PDGINTORF	99.77	1	3030	7	0	1	3030	136	3165	0	5557	7634	3030
GCA_000534475.1_KI973193.1.chr.fa:1	A	GCA_000534475.1	['GCA_000534475.1_KI973193.1.chr.fa:1:1', 'SulI', '68987', 'CAF18336', 'sulfonamide__sul1', 'sulfonamide'];['GCA_000534475.1_KI973193.1.chr.fa:1:2', 'ORF', '69574'];['GCA_000534475.1_KI973193.1.chr.fa:1:attC', 'attC', '69880.5'];['GCA_000534475.1_KI973193.1.chr.fa:1:3', 'ORF', '70086.5'];['GCA_000534475.1_KI973193.1.chr.fa:1:attC', 'attC', '70415.5'];['GCA_000534475.1_KI973193.1.chr.fa:1:4', 'ORF…	Enterobacter sp. BWH 39	Scaffold	Proteobacteria_3	Gammaproteobacteria_4	Enterobacterales_5	Enterobacteriaceae_6	Enterobacter_7	Enterobacter cloacae complex_8	Enterobacter sp. BWH 39_9	FALSE	1	gi|429201046|gb|JX193301.1|	99.97	1	3523	1	0	1	3523	30366	26844	0	6501	83712	3523
GCA_000567365.1_KK036831.1.chr.fa:1	A	GCA_000567365.1	['GCA_000567365.1_KK036831.1.chr.fa:1:1', 'Integrase', '67564'];['GCA_000567365.1_KK036831.1.chr.fa:1:2', 'ORF', '68464', 'AAT45231', 'trimethoprim__dfrA12', 'trimethoprim'];['GCA_000567365.1_KK036831.1.chr.fa:1:attC', 'attC', '68752.5'];['GCA_000567365.1_KK036831.1.chr.fa:1:attC', 'attC', '69087.5'];['GCA_000567365.1_KK036831.1.chr.fa:1:3', 'ORF', '69522', 'AY139603.1.gene1.p01', 'aminoglycoside…	Klebsiella pneumoniae BIDMC 12B	Scaffold	Proteobacteria_3	Gammaproteobacteria_4	Enterobacterales_5	Enterobacteriaceae_6	Klebsiella_7	Klebsiella pneumoniae_8	Klebsiella pneumoniae BIDMC 12B_9	TRUE	1	gi|493665175|dbj|AP012055.1|	100	1	4199	0	0	1	4199	179589	175391	0	7755	250444	4199
GCA_000567465.1_KK036884.1.chr.fa:1	A	GCA_000567465.1	['GCA_000567465.1_KK036884.1.chr.fa:1:1', 'SulI', '9578', 'AJ459418.gene.p01', 'sulfonamide__sul3', 'sulfonamide'];['GCA_000567465.1_KK036884.1.chr.fa:1:2', 'ORF', '10619'];['GCA_000567465.1_KK036884.1.chr.fa:1:attC', 'attC', '11113.5'];['GCA_000567465.1_KK036884.1.chr.fa:1:3', 'ORF', '11319.5'];['GCA_000567465.1_KK036884.1.chr.fa:1:attC', 'attC', '11624.5'];['GCA_000567465.1_KK036884.1.chr.fa:1:…	Klebsiella pneumoniae BIDMC 4	Scaffold	Proteobacteria_3	Gammaproteobacteria_4	Enterobacterales_5	Enterobacteriaceae_6	Klebsiella_7	Klebsiella pneumoniae_8	Klebsiella pneumoniae BIDMC 4_9	TRUE	1	gi|45758072|gb|AY509004.1|	99.99	1	8454	1	0	1	8454	37249	45702	0	15600	138742	8454
GCA_000567545.1_KK036909.1.chr.fa:1	A	GCA_000567545.1	['GCA_000567545.1_KK036909.1.chr.fa:1:1', 'SulI', '160210', 'CAF18336', 'sulfonamide__sul1', 'sulfonamide'];['GCA_000567545.1_KK036909.1.chr.fa:1:2', 'ORF', '160797'];['GCA_000567545.1_KK036909.1.chr.fa:1:attC', 'attC', '161103.5'];['GCA_000567545.1_KK036909.1.chr.fa:1:3', 'ORF', '161524', 'AY139603.1.gene1.p01', 'aminoglycoside__aadA', 'aminoglycoside'];['GCA_000567545.1_KK036909.1.chr.fa:1:attC…	Klebsiella pneumoniae BWH 41	Scaffold	Proteobacteria_3	Gammaproteobacteria_4	Enterobacterales_5	Enterobacteriaceae_6	Klebsiella_7	Klebsiella pneumoniae_8	Klebsiella pneumoniae BWH 41_9	TRUE	1	gi|493665175|dbj|AP012055.1|	100	1	4199	0	0	1	4199	175389	179587	0	7755	250444	4199
GCA_000567585.1_KK036921.1.chr.fa:1	A	GCA_000567585.1	['GCA_000567585.1_KK036921.1.chr.fa:1:1', 'SulI', '4952605', 'CAF18336', 'sulfonamide__sul1', 'sulfonamide'];['GCA_000567585.1_KK036921.1.chr.fa:1:2', 'ORF', '4953192'];['GCA_000567585.1_KK036921.1.chr.fa:1:attC', 'attC', '4953498.5'];['GCA_000567585.1_KK036921.1.chr.fa:1:3', 'ORF', '4953919', 'AY139603.1.gene1.p01', 'aminoglycoside__aadA', 'aminoglycoside'];['GCA_000567585.1_KK036921.1.chr.fa:1:…	Klebsiella pneumoniae BWH 22	Scaffold	Proteobacteria_3	Gammaproteobacteria_4	Enterobacterales_5	Enterobacteriaceae_6	Klebsiella_7	Klebsiella pneumoniae_8	Klebsiella pneumoniae BWH 22_9	TRUE	1	gi|493665175|dbj|AP012055.1|	100	1	4199	0	0	1	4199	175389	179587	0	7755	250444	4199
GCA_000567665.1_KK036949.1.chr.fa:1	A	GCA_000567665.1	['GCA_000567665.1_KK036949.1.chr.fa:1:1', 'SulI', '4692784', 'CAF18336', 'sulfonamide__sul1', 'sulfonamide'];['GCA_000567665.1_KK036949.1.chr.fa:1:2', 'ORF', '4693371'];['GCA_000567665.1_KK036949.1.chr.fa:1:attC', 'attC', '4693677.5'];['GCA_000567665.1_KK036949.1.chr.fa:1:3', 'ORF', '4694098', 'AY139603.1.gene1.p01', 'aminoglycoside__aadA', 'aminoglycoside'];['GCA_000567665.1_KK036949.1.chr.fa:1:…	Klebsiella pneumoniae MGH 45	Scaffold	Proteobacteria_3	Gammaproteobacteria_4	Enterobacterales_5	Enterobacteriaceae_6	Klebsiella_7	Klebsiella pneumoniae_8	Klebsiella pneumoniae MGH 45_9	TRUE	1	gi|493665175|dbj|AP012055.1|	100	1	4199	0	0	1	4199	175389	179587	0	7755	250444	4199
GCA_000616385.2_JHLJ01000058.1.chr.fa:1	A	GCA_000616385.2	['GCA_000616385.2_JHLJ01000058.1.chr.fa:1:1', 'SulI', '391', 'CAF18336', 'sulfonamide__sul1', 'sulfonamide'];['GCA_000616385.2_JHLJ01000058.1.chr.fa:1:2', 'ORF', '948'];['GCA_000616385.2_JHLJ01000058.1.chr.fa:1:attC', 'attC', '1291'];['GCA_000616385.2_JHLJ01000058.1.chr.fa:1:3', 'ORF', '1588', 'CAP69686', 'trimethoprim__dfrA17', 'trimethoprim'];['GCA_000616385.2_JHLJ01000058.1.chr.fa:1:4', 'Integ…	Escherichia coli O104:H4 str. 2011EL-1675A	Scaffold	Proteobacteria_3	Gammaproteobacteria_4	Enterobacterales_5	Enterobacteriaceae_6	Escherichia_7	Escherichia coli_8	Escherichia coli O104:H4 str. 2011EL-1675A_9	TRUE	1	gi|43090|emb|X58425.1|	99.9	1	2000	1	1	420	2418	2000	1	0	3681	2000	2995
GCA_000617985.2_JHJE01000060.1.chr.fa:1	A	GCA_000617985.2	['GCA_000617985.2_JHJE01000060.1.chr.fa:1:1', 'SulI', '7116', 'CAF18336', 'sulfonamide__sul1', 'sulfonamide'];['GCA_000617985.2_JHJE01000060.1.chr.fa:1:2', 'ORF', '7703'];['GCA_000617985.2_JHJE01000060.1.chr.fa:1:attC', 'attC', '8009.5'];['GCA_000617985.2_JHJE01000060.1.chr.fa:1:3', 'ORF', '8436', 'AB104852.1.gene4.p01', 'aminoglycoside__aadA', 'aminoglycoside'];['GCA_000617985.2_JHJE01000060.1.c…	Escherichia coli O15:H18 str. K1516	Scaffold	Proteobacteria_3	Gammaproteobacteria_4	Enterobacterales_5	Enterobacteriaceae_6	Escherichia_7	Escherichia coli_8	Escherichia coli O15:H18 str. K1516_9	TRUE	1	gi|316945283|gb|CP002432.1|	99.82	1	3298	3	1	1	3298	9328	12622	0	6054	2928377	3298
GCA_000636135.1_CP007581.1.chr.fa:1	A	GCA_000636135.1	['GCA_000636135.1_CP007581.1.chr.fa:1:1', 'Integrase', '4110634'];['GCA_000636135.1_CP007581.1.chr.fa:1:2', 'ORF', '4111682', 'AY139603.1.gene1.p01', 'aminoglycoside__aadA', 'aminoglycoside'];['GCA_000636135.1_CP007581.1.chr.fa:1:attC', 'attC', '4112109.5'];['GCA_000636135.1_CP007581.1.chr.fa:1:3', 'ORF', '4112415'];['GCA_000636135.1_CP007581.1.chr.fa:1:4', 'SulI', '4113068', 'AY162283.2.gene7.p0…	Salmonella enterica subsp. enterica serovar Typhimurium	Complete Genome	Proteobacteria_3	Gammaproteobacteria_4	Enterobacterales_5	Enterobacteriaceae_6	Salmonella_7	Salmonella enterica_8	Salmonella enterica subsp. enterica serovar Typhimurium_9	FALSE	1	gi|4063850|gb|AF071555.1|	99.94	1	5068	3	0	1	5068	801	5868	0	9343	13077	5068
GCA_000648515.1_CP007557.1.chr.fa:2	A	GCA_000648515.1	['GCA_000648515.1_CP007557.1.chr.fa:2:1', 'Integrase', '1256103'];['GCA_000648515.1_CP007557.1.chr.fa:2:2', 'ORF', '1257022', 'AF205943.1.gene7.p01', 'aminoglycoside__aadB', 'aminoglycoside'];['GCA_000648515.1_CP007557.1.chr.fa:2:attC', 'attC', '1257313.5'];['GCA_000648515.1_CP007557.1.chr.fa:2:3', 'ORF', '1257687.5', 'ABP35557', 'chloramphenicol__catB', 'chloramphenicol'];['GCA_000648515.1_CP007…	Citrobacter freundii CFNIH1	Complete Genome	Proteobacteria_3	Gammaproteobacteria_4	Enterobacterales_5	Enterobacteriaceae_6	Citrobacter_7	Citrobacter freundii_8	Citrobacter freundii CFNIH1_9	TRUE	1	gi|660573358|gb|CP008790.1|	99.95	1	3745	2	0	1	3745	154370	158114	0	6905	193725	3745
GCA_000648515.1_CP007558.1.1.pla.fa:2	A	GCA_000648515.1	['GCA_000648515.1_CP007558.1.1.pla.fa:2:1', 'Integrase', '156434'];['GCA_000648515.1_CP007558.1.1.pla.fa:2:2', 'ORF', '157353', 'AF205943.1.gene7.p01', 'aminoglycoside__aadB', 'aminoglycoside'];['GCA_000648515.1_CP007558.1.1.pla.fa:2:attC', 'attC', '157644.5'];['GCA_000648515.1_CP007558.1.1.pla.fa:2:3', 'ORF', '157950'];['GCA_000648515.1_CP007558.1.1.pla.fa:2:4', 'SulI', '158537', 'CAF18336', 'su…	Citrobacter freundii CFNIH1	Complete Genome	Proteobacteria_3	Gammaproteobacteria_4	Enterobacterales_5	Enterobacteriaceae_6	Citrobacter_7	Citrobacter freundii_8	Citrobacter freundii CFNIH1_9	TRUE	1	gi|17157968|gb|L06418.4|PDGINTORF	99.87	1	3030	4	0	1	3030	136	3165	0	5574	7634	3030
GCA_000692095.1_KK736155.1.chr.fa:1	A	GCA_000692095.1	['GCA_000692095.1_KK736155.1.chr.fa:1:1', 'SulI', '1936620', 'CAF18336', 'sulfonamide__sul1', 'sulfonamide'];['GCA_000692095.1_KK736155.1.chr.fa:1:2', 'ORF', '1937207'];['GCA_000692095.1_KK736155.1.chr.fa:1:attC', 'attC', '1937513.5'];['GCA_000692095.1_KK736155.1.chr.fa:1:3', 'ORF', '1937934', 'AB104852.1.gene4.p01', 'aminoglycoside__aadA', 'aminoglycoside'];['GCA_000692095.1_KK736155.1.chr.fa:1:…	Acinetobacter baumannii BIDMC 56	Scaffold	Proteobacteria_3	Gammaproteobacteria_4	PseudomoNonedales_5	Moraxellaceae_6	Acinetobacter_7	Acinetobacter calcoaceticus_8	Acinetobacter baumannii BIDMC 56_9	TRUE	1	gi|385876581|gb|CP003500.1|	100	1	4612	0	0	1	4612	1381495	1376884	0	8517	3964912	4612
GCA_000692975.1_KK736626.1.chr.fa:1	A	GCA_000692975.1	['GCA_000692975.1_KK736626.1.chr.fa:1:1', 'SulI', '70110', 'CAF18336', 'sulfonamide__sul1', 'sulfonamide'];['GCA_000692975.1_KK736626.1.chr.fa:1:2', 'ORF', '70697'];['GCA_000692975.1_KK736626.1.chr.fa:1:attC', 'attC', '71003.5'];['GCA_000692975.1_KK736626.1.chr.fa:1:3', 'ORF', '71424', 'AY139603.1.gene1.p01', 'aminoglycoside__aadA', 'aminoglycoside'];['GCA_000692975.1_KK736626.1.chr.fa:1:attC', '…	Klebsiella pneumoniae BIDMC 60	Scaffold	Proteobacteria_3	Gammaproteobacteria_4	Enterobacterales_5	Enterobacteriaceae_6	Klebsiella_7	Klebsiella pneumoniae_8	Klebsiella pneumoniae BIDMC 60_9	TRUE	1	gi|493665175|dbj|AP012055.1|	100	1	4199	0	0	1	4199	175389	179587	0	7755	250444	4199
GCA_000693095.1_KK736688.1.chr.fa:1	A	GCA_000693095.1	['GCA_000693095.1_KK736688.1.chr.fa:1:1', 'SulI', '16830', 'CAF18336', 'sulfonamide__sul1', 'sulfonamide'];['GCA_000693095.1_KK736688.1.chr.fa:1:2', 'ORF', '17417'];['GCA_000693095.1_KK736688.1.chr.fa:1:attC', 'attC', '17723.5'];['GCA_000693095.1_KK736688.1.chr.fa:1:3', 'ORF', '18144', 'AY139603.1.gene1.p01', 'aminoglycoside__aadA', 'aminoglycoside'];['GCA_000693095.1_KK736688.1.chr.fa:1:attC', '…	Klebsiella pneumoniae BWH 47	Scaffold	Proteobacteria_3	Gammaproteobacteria_4	Enterobacterales_5	Enterobacteriaceae_6	Klebsiella_7	Klebsiella pneumoniae_8	Klebsiella pneumoniae BWH 47_9	TRUE	1	gi|493665175|dbj|AP012055.1|	99.98	1	4199	1	0	1	4199	175389	179587	0	7749	250444	4199
GCA_000693175.1_KK736748.1.chr.fa:1	A	GCA_000693175.1	['GCA_000693175.1_KK736748.1.chr.fa:1:1', 'SulI', '467321', 'CAF18336', 'sulfonamide__sul1', 'sulfonamide'];['GCA_000693175.1_KK736748.1.chr.fa:1:2', 'ORF', '467908'];['GCA_000693175.1_KK736748.1.chr.fa:1:attC', 'attC', '468214.5'];['GCA_000693175.1_KK736748.1.chr.fa:1:3', 'ORF', '468635', 'AY139603.1.gene1.p01', 'aminoglycoside__aadA', 'aminoglycoside'];['GCA_000693175.1_KK736748.1.chr.fa:1:attC…	Klebsiella pneumoniae CHS 05	Scaffold	Proteobacteria_3	Gammaproteobacteria_4	Enterobacterales_5	Enterobacteriaceae_6	Klebsiella_7	Klebsiella pneumoniae_8	Klebsiella pneumoniae CHS 05_9	TRUE	1	gi|45758072|gb|AY509004.1|	99.95	1	4199	2	0	1	4199	27619	23421	0	7744	138742	4199
GCA_000693535.1_KK736954.1.chr.fa:1	A	GCA_000693535.1	['GCA_000693535.1_KK736954.1.chr.fa:1:1', 'Integrase', '1304363'];['GCA_000693535.1_KK736954.1.chr.fa:1:2', 'ORF', '1305173', 'KJ363320.1.gene3.p01', 'aminoglycoside__aadA', 'aminoglycoside'];['GCA_000693535.1_KK736954.1.chr.fa:1:attC', 'attC', '1305594.5'];['GCA_000693535.1_KK736954.1.chr.fa:1:3', 'ORF', '1305900'];['GCA_000693535.1_KK736954.1.chr.fa:1:4', 'SulI', '1306487', 'CAF18336', 'sulfona…	Klebsiella pneumoniae CHS 28	Scaffold	Proteobacteria_3	Gammaproteobacteria_4	Enterobacterales_5	Enterobacteriaceae_6	Klebsiella_7	Klebsiella pneumoniae_8	Klebsiella pneumoniae CHS 28_9	TRUE	1	gi|516560780|gb|JX515588.1|	98.75	0.999643748	2806	35	0	2	2807	194725	191920	0	4988	277682	2807
GCA_000693575.1_KK736979.1.chr.fa:1	A	GCA_000693575.1	['GCA_000693575.1_KK736979.1.chr.fa:1:1', 'Integrase', '1717553'];['GCA_000693575.1_KK736979.1.chr.fa:1:2', 'ORF', '1718236.5', 'FJ460181.2.gene3.p01', 'aminoglycoside__aadA', 'aminoglycoside'];['GCA_000693575.1_KK736979.1.chr.fa:1:attC', 'attC', '1718686.5'];['GCA_000693575.1_KK736979.1.chr.fa:1:3', 'ORF', '1718992'];['GCA_000693575.1_KK736979.1.chr.fa:1:4', 'SulI', '1719579', 'CAF18336', 'sulfo…	Klebsiella pneumoniae CHS 30	Scaffold	Proteobacteria_3	Gammaproteobacteria_4	Enterobacterales_5	Enterobacteriaceae_6	Klebsiella_7	Klebsiella pneumoniae_8	Klebsiella pneumoniae CHS 30_9	TRUE	1	gi|516560780|gb|JX515588.1|	98.93	0.999616858	2609	27	1	2	2610	194527	191920	0	4662	277682	2610
GCA_000693655.1_KK737028.1.chr.fa:1	A	GCA_000693655.1	['GCA_000693655.1_KK737028.1.chr.fa:1:1', 'Integrase', '1548858.5'];['GCA_000693655.1_KK737028.1.chr.fa:1:2', 'ORF', '1549601', 'AY139603.1.gene1.p01', 'aminoglycoside__aadA', 'aminoglycoside'];['GCA_000693655.1_KK737028.1.chr.fa:1:attC', 'attC', '1550022.5'];['GCA_000693655.1_KK737028.1.chr.fa:1:3', 'ORF', '1550328'];['GCA_000693655.1_KK737028.1.chr.fa:1:4', 'SulI', '1550915', 'CAF18336', 'sulfo…	Klebsiella pneumoniae CHS 34	Scaffold	Proteobacteria_3	Gammaproteobacteria_4	Enterobacterales_5	Enterobacteriaceae_6	Klebsiella_7	Klebsiella pneumoniae_8	Klebsiella pneumoniae CHS 34_9	TRUE	1	gi|516560780|gb|JX515588.1|	99.85	0.999625749	2671	4	0	2	2672	194590	191920	0	4911	277682	2672
GCA_000693695.1_KK737050.1.chr.fa:1	A	GCA_000693695.1	['GCA_000693695.1_KK737050.1.chr.fa:1:1', 'Integrase', '1553432'];['GCA_000693695.1_KK737050.1.chr.fa:1:2', 'ORF', '1554460', 'AY139603.1.gene1.p01', 'aminoglycoside__aadA', 'aminoglycoside'];['GCA_000693695.1_KK737050.1.chr.fa:1:attC', 'attC', '1554884.5'];['GCA_000693695.1_KK737050.1.chr.fa:1:3', 'ORF', '1555190'];['GCA_000693695.1_KK737050.1.chr.fa:1:4', 'SulI', '1555777', 'CAF18336', 'sulfona…	Klebsiella pneumoniae CHS 36	Scaffold	Proteobacteria_3	Gammaproteobacteria_4	Enterobacterales_5	Enterobacteriaceae_6	Klebsiella_7	Klebsiella pneumoniae_8	Klebsiella pneumoniae CHS 36_9	TRUE	1	gi|516560780|gb|JX515588.1|	99.41	0.942064715	3057	10	5	191	3245	194970	191920	0	5539	277682	3245
GCA_000694015.1_KK737268.1.chr.fa:1	A	GCA_000694015.1	['GCA_000694015.1_KK737268.1.chr.fa:1:1', 'Integrase', '1549641'];['GCA_000694015.1_KK737268.1.chr.fa:1:2', 'ORF', '1550653', 'AY139603.1.gene1.p01', 'aminoglycoside__aadA', 'aminoglycoside'];['GCA_000694015.1_KK737268.1.chr.fa:1:attC', 'attC', '1551074.5'];['GCA_000694015.1_KK737268.1.chr.fa:1:3', 'ORF', '1551380'];['GCA_000694015.1_KK737268.1.chr.fa:1:4', 'SulI', '1551967', 'CAF18336', 'sulfona…	Klebsiella pneumoniae CHS 54	Scaffold	Proteobacteria_3	Gammaproteobacteria_4	Enterobacterales_5	Enterobacteriaceae_6	Klebsiella_7	Klebsiella pneumoniae_8	Klebsiella pneumoniae CHS 54_9	TRUE	1	gi|516560780|gb|JX515588.1|	99.78	1.000934288	3214	4	1	1	3211	195133	191920	0	5893	277682	3211
GCA_000694335.1_KK737421.1.chr.fa:1	A	GCA_000694335.1	['GCA_000694335.1_KK737421.1.chr.fa:1:1', 'Integrase', '9989.5'];['GCA_000694335.1_KK737421.1.chr.fa:1:2', 'ORF', '10683', 'AY139603.1.gene1.p01', 'aminoglycoside__aadA', 'aminoglycoside'];['GCA_000694335.1_KK737421.1.chr.fa:1:attC', 'attC', '11104.5'];['GCA_000694335.1_KK737421.1.chr.fa:1:3', 'ORF', '11410'];['GCA_000694335.1_KK737421.1.chr.fa:1:4', 'SulI', '11997', 'CAF18336', 'sulfonamide__sul…	Klebsiella pneumoniae CHS 73	Scaffold	Proteobacteria_3	Gammaproteobacteria_4	Enterobacterales_5	Enterobacteriaceae_6	Klebsiella_7	Klebsiella pneumoniae_8	Klebsiella pneumoniae CHS 73_9	TRUE	1	gi|516560780|gb|JX515588.1|	99.84	0.9996115	2573	4	0	2	2574	194492	191920	0	4730	277682	2574
GCA_000694575.1_KK737560.1.chr.fa:1	A	GCA_000694575.1	['GCA_000694575.1_KK737560.1.chr.fa:1:1', 'SulI', '69122', 'CAF18336', 'sulfonamide__sul1', 'sulfonamide'];['GCA_000694575.1_KK737560.1.chr.fa:1:2', 'ORF', '69709'];['GCA_000694575.1_KK737560.1.chr.fa:1:attC', 'attC', '70015.5'];['GCA_000694575.1_KK737560.1.chr.fa:1:3', 'ORF', '70436', 'AY139603.1.gene1.p01', 'aminoglycoside__aadA', 'aminoglycoside'];['GCA_000694575.1_KK737560.1.chr.fa:1:attC', '…	Klebsiella pneumoniae MGH 67	Scaffold	Proteobacteria_3	Gammaproteobacteria_4	Enterobacterales_5	Enterobacteriaceae_6	Klebsiella_7	Klebsiella pneumoniae_8	Klebsiella pneumoniae MGH 67_9	TRUE	1	gi|493665175|dbj|AP012055.1|	100	1	4199	0	0	1	4199	175389	179587	0	7755	250444	4199
GCA_000695935.1_CP007732.1.1.pla.fa:2	A	GCA_000695935.1	['GCA_000695935.1_CP007732.1.1.pla.fa:2:1', 'Integrase', '156445'];['GCA_000695935.1_CP007732.1.1.pla.fa:2:2', 'ORF', '157364', 'AF205943.1.gene7.p01', 'aminoglycoside__aadB', 'aminoglycoside'];['GCA_000695935.1_CP007732.1.1.pla.fa:2:attC', 'attC', '157655.5'];['GCA_000695935.1_CP007732.1.1.pla.fa:2:3', 'ORF', '157961'];['GCA_000695935.1_CP007732.1.1.pla.fa:2:4', 'SulI', '158548', 'CAF18336', 'su…	Klebsiella pneumoniae subsp. pneumoniae KPNIH27	Complete Genome	Proteobacteria_3	Gammaproteobacteria_4	Enterobacterales_5	Enterobacteriaceae_6	Klebsiella_7	Klebsiella pneumoniae_8	Klebsiella pneumoniae subsp. pneumoniae KPNIH27_9	TRUE	1	gi|17157968|gb|L06418.4|PDGINTORF	99.87	1	3030	4	0	1	3030	136	3165	0	5574	7634	3030
GCA_000706585.1_KL407318.1.chr.fa:1	A	GCA_000706585.1	['GCA_000706585.1_KL407318.1.chr.fa:1:1', 'Integrase', '1482663'];['GCA_000706585.1_KL407318.1.chr.fa:1:2', 'ORF', '1483690', 'AY139603.1.gene1.p01', 'aminoglycoside__aadA', 'aminoglycoside'];['GCA_000706585.1_KL407318.1.chr.fa:1:attC', 'attC', '1484111.5'];['GCA_000706585.1_KL407318.1.chr.fa:1:3', 'ORF', '1484417'];['GCA_000706585.1_KL407318.1.chr.fa:1:4', 'SulI', '1485004', 'CAF18336', 'sulfona…	Klebsiella pneumoniae UCI 17	Scaffold	Proteobacteria_3	Gammaproteobacteria_4	Enterobacterales_5	Enterobacteriaceae_6	Klebsiella_7	Klebsiella pneumoniae_8	Klebsiella pneumoniae UCI 17_9	TRUE	1	gi|116294654|gb|AY522431.4|	99.78	1.00092564	3244	4	1	1	3241	10983	14226	0	5949	56634	3241
GCA_000706605.1_KL407323.1.chr.fa:1	A	GCA_000706605.1	['GCA_000706605.1_KL407323.1.chr.fa:1:1', 'Integrase', '200957'];['GCA_000706605.1_KL407323.1.chr.fa:1:2', 'ORF', '201857', 'AAT45231', 'trimethoprim__dfrA12', 'trimethoprim'];['GCA_000706605.1_KL407323.1.chr.fa:1:attC', 'attC', '202145.5'];['GCA_000706605.1_KL407323.1.chr.fa:1:attC', 'attC', '202480.5'];['GCA_000706605.1_KL407323.1.chr.fa:1:3', 'ORF', '202915', 'AY139603.1.gene1.p01', 'aminoglyc…	Klebsiella pneumoniae BIDMC 10	Scaffold	Proteobacteria_3	Gammaproteobacteria_4	Enterobacterales_5	Enterobacteriaceae_6	Klebsiella_7	Klebsiella pneumoniae_8	Klebsiella pneumoniae BIDMC 10_9	TRUE	1	gi|493665175|dbj|AP012055.1|	100	1	4199	0	0	1	4199	179589	175391	0	7755	250444	4199
GCA_000706605.1_KL407330.1.chr.fa:1	A	GCA_000706605.1	['GCA_000706605.1_KL407330.1.chr.fa:1:1', 'Integrase', '6307'];['GCA_000706605.1_KL407330.1.chr.fa:1:2', 'ORF', '7401.5'];['GCA_000706605.1_KL407330.1.chr.fa:1:3', 'ORF', '8222.5'];['GCA_000706605.1_KL407330.1.chr.fa:1:attC', 'attC', '8551.5'];['GCA_000706605.1_KL407330.1.chr.fa:1:4', 'ORF', '8986', 'AY139603.1.gene1.p01', 'aminoglycoside__aadA', 'aminoglycoside'];['GCA_000706605.1_KL407330.1.chr…	Klebsiella pneumoniae BIDMC 10	Scaffold	Proteobacteria_3	Gammaproteobacteria_4	Enterobacterales_5	Enterobacteriaceae_6	Klebsiella_7	Klebsiella pneumoniae_8	Klebsiella pneumoniae BIDMC 10_9	TRUE	1	gi|45758072|gb|AY509004.1|	99.99	1	8454	1	0	1	8454	45704	37251	0	15600	138742	8454
GCA_000714655.1_CP008790.1.2.pla.fa:1	A	GCA_000714655.1	['GCA_000714655.1_CP008790.1.2.pla.fa:1:1', 'Integrase', '154877'];['GCA_000714655.1_CP008790.1.2.pla.fa:1:2', 'ORF', '155796', 'AF205943.1.gene7.p01', 'aminoglycoside__aadB', 'aminoglycoside'];['GCA_000714655.1_CP008790.1.2.pla.fa:1:attC', 'attC', '156087.5'];['GCA_000714655.1_CP008790.1.2.pla.fa:1:3', 'ORF', '156461.5', 'ABP35557', 'chloramphenicol__catB', 'chloramphenicol'];['GCA_000714655.1_C…	Klebsiella oxytoca KONIH1	Complete Genome	Proteobacteria_3	Gammaproteobacteria_4	Enterobacterales_5	Enterobacteriaceae_6	Klebsiella_7	Klebsiella oxytoca_8	Klebsiella oxytoca KONIH1_9	TRUE	1	gi|660573358|gb|CP008790.1|	100	1	3745	0	0	1	3745	154370	158114	0	6916	193725	3745
GCA_000714655.1_CP008790.1.2.pla.fa:2	A	GCA_000714655.1	['GCA_000714655.1_CP008790.1.2.pla.fa:2:1', 'Integrase', '138400'];['GCA_000714655.1_CP008790.1.2.pla.fa:2:2', 'ORF', '139545.5', 'AAA25979', 'beta-lactam__PSE-1', 'beta-lactam'];['GCA_000714655.1_CP008790.1.2.pla.fa:2:attC', 'attC', '140038'];['GCA_000714655.1_CP008790.1.2.pla.fa:2:3', 'ORF', '140492', 'AY139603.1.gene1.p01', 'aminoglycoside__aadA', 'aminoglycoside'];['GCA_000714655.1_CP008790.1…	Klebsiella oxytoca KONIH1	Complete Genome	Proteobacteria_3	Gammaproteobacteria_4	Enterobacterales_5	Enterobacteriaceae_6	Klebsiella_7	Klebsiella oxytoca_8	Klebsiella oxytoca KONIH1_9	TRUE	1	gi|660573358|gb|CP008790.1|	100	1	12594	0	0	1	12594	137893	150486	0	23300	193725	12594
GCA_000714675.1_CP008798.1.1.pla.fa:1	A	GCA_000714675.1	['GCA_000714675.1_CP008798.1.1.pla.fa:1:1', 'Integrase', '81580'];['GCA_000714675.1_CP008798.1.1.pla.fa:1:2', 'ORF', '82480', 'AAT45231', 'trimethoprim__dfrA12', 'trimethoprim'];['GCA_000714675.1_CP008798.1.1.pla.fa:1:attC', 'attC', '82768.5'];['GCA_000714675.1_CP008798.1.1.pla.fa:1:attC', 'attC', '83103.5'];['GCA_000714675.1_CP008798.1.1.pla.fa:1:3', 'ORF', '83532', 'AY139603.1.gene1.p01', 'amin…	Klebsiella pneumoniae subsp. pneumoniae KPNIH24	Complete Genome	Proteobacteria_3	Gammaproteobacteria_4	Enterobacterales_5	Enterobacteriaceae_6	Klebsiella_7	Klebsiella pneumoniae_8	Klebsiella pneumoniae subsp. pneumoniae KPNIH24_9	TRUE	1	gi|493665175|dbj|AP012055.1|	100	1	4199	0	0	1	4199	179589	175391	0	7755	250444	4199
GCA_000724505.1_CP008824.1.1.chr.fa:2	A	GCA_000724505.1	['GCA_000724505.1_CP008824.1.1.chr.fa:2:1', 'Integrase', '204113'];['GCA_000724505.1_CP008824.1.1.chr.fa:2:2', 'ORF', '205032', 'AF205943.1.gene7.p01', 'aminoglycoside__aadB', 'aminoglycoside'];['GCA_000724505.1_CP008824.1.1.chr.fa:2:attC', 'attC', '205323.5'];['GCA_000724505.1_CP008824.1.1.chr.fa:2:3', 'ORF', '205629'];['GCA_000724505.1_CP008824.1.1.chr.fa:2:4', 'SulI', '206216', 'CAF18336', 'su…	Enterobacter cloacae ECNIH2	Complete Genome	Proteobacteria_3	Gammaproteobacteria_4	Enterobacterales_5	Enterobacteriaceae_6	Enterobacter_7	Enterobacter cloacae_8	Enterobacter cloacae ECNIH2_9	TRUE	1	gi|17157968|gb|L06418.4|PDGINTORF	99.87	1	3030	4	0	1	3030	136	3165	0	5574	7634	3030
GCA_000724505.1_CP008824.1.1.pla.fa:2	A	GCA_000724505.1	['GCA_000724505.1_CP008824.1.1.pla.fa:2:1', 'Integrase', '204113'];['GCA_000724505.1_CP008824.1.1.pla.fa:2:2', 'ORF', '205032', 'AF205943.1.gene7.p01', 'aminoglycoside__aadB', 'aminoglycoside'];['GCA_000724505.1_CP008824.1.1.pla.fa:2:attC', 'attC', '205323.5'];['GCA_000724505.1_CP008824.1.1.pla.fa:2:3', 'ORF', '205629'];['GCA_000724505.1_CP008824.1.1.pla.fa:2:4', 'SulI', '206216', 'CAF18336', 'su…	Enterobacter cloacae ECNIH2	Complete Genome	Proteobacteria_3	Gammaproteobacteria_4	Enterobacterales_5	Enterobacteriaceae_6	Enterobacter_7	Enterobacter cloacae_8	Enterobacter cloacae ECNIH2_9	TRUE	1	gi|17157968|gb|L06418.4|PDGINTORF	99.87	1	3030	4	0	1	3030	136	3165	0	5574	7634	3030
GCA_000724505.1_CP008825.1.2.pla.fa:1	A	GCA_000724505.1	['GCA_000724505.1_CP008825.1.2.pla.fa:1:1', 'Integrase', '137910'];['GCA_000724505.1_CP008825.1.2.pla.fa:1:2', 'ORF', '138829', 'AF205943.1.gene7.p01', 'aminoglycoside__aadB', 'aminoglycoside'];['GCA_000724505.1_CP008825.1.2.pla.fa:1:attC', 'attC', '139120.5'];['GCA_000724505.1_CP008825.1.2.pla.fa:1:3', 'ORF', '139494.5', 'ABP35557', 'chloramphenicol__catB', 'chloramphenicol'];['GCA_000724505.1_C…	Enterobacter cloacae ECNIH2	Complete Genome	Proteobacteria_3	Gammaproteobacteria_4	Enterobacterales_5	Enterobacteriaceae_6	Enterobacter_7	Enterobacter cloacae_8	Enterobacter cloacae ECNIH2_9	TRUE	1	gi|660573358|gb|CP008790.1|	99.92	1	3745	3	0	1	3745	154370	158114	0	6900	193725	3745
GCA_000733255.1_CP006799.1.1.pla.fa:1	A	GCA_000733255.1	['GCA_000733255.1_CP006799.1.1.pla.fa:1:1', 'Integrase', '270097'];['GCA_000733255.1_CP006799.1.1.pla.fa:1:2', 'ORF', '270997', 'AAT45231', 'trimethoprim__dfrA12', 'trimethoprim'];['GCA_000733255.1_CP006799.1.1.pla.fa:1:attC', 'attC', '271285.5'];['GCA_000733255.1_CP006799.1.1.pla.fa:1:attC', 'attC', '271620.5'];['GCA_000733255.1_CP006799.1.1.pla.fa:1:3', 'ORF', '272055', 'AY139603.1.gene1.p01', …	Klebsiella pneumoniae subsp. pneumoniae PittNDM01	Complete Genome	Proteobacteria_3	Gammaproteobacteria_4	Enterobacterales_5	Enterobacteriaceae_6	Klebsiella_7	Klebsiella pneumoniae_8	Klebsiella pneumoniae subsp. pneumoniae PittNDM01_9	TRUE	1	gi|493665175|dbj|AP012055.1|	100	1	4199	0	0	1	4199	179589	175391	0	7755	250444	4199
GCA_000733255.1_CP006801.1.3.pla.fa:1	A	GCA_000733255.1	['GCA_000733255.1_CP006801.1.3.pla.fa:1:1', 'SulI', '41978', 'CAF18336', 'sulfonamide__sul1', 'sulfonamide'];['GCA_000733255.1_CP006801.1.3.pla.fa:1:2', 'ORF', '42565'];['GCA_000733255.1_CP006801.1.3.pla.fa:1:attC', 'attC', '42876.5'];['GCA_000733255.1_CP006801.1.3.pla.fa:1:3', 'ORF', '43584', 'AF313472.2.gene8.p01', 'chloramphenicol__cmlA', 'chloramphenicol'];['GCA_000733255.1_CP006801.1.3.pla.f…	Klebsiella pneumoniae subsp. pneumoniae PittNDM01	Complete Genome	Proteobacteria_3	Gammaproteobacteria_4	Enterobacterales_5	Enterobacteriaceae_6	Klebsiella_7	Klebsiella pneumoniae_8	Klebsiella pneumoniae subsp. pneumoniae PittNDM01_9	TRUE	1	gi|255031064|emb|FN396877.1|	99.98	0.999580273	4763	0	1	1167	5929	4764	3	0	8789	4765	6871
GCA_000739495.1_CP009116.1.1.pla.fa:1	A	GCA_000739495.1	['GCA_000739495.1_CP009116.1.1.pla.fa:1:1', 'SulI', '74056', 'CAF18336', 'sulfonamide__sul1', 'sulfonamide'];['GCA_000739495.1_CP009116.1.1.pla.fa:1:2', 'ORF', '74643'];['GCA_000739495.1_CP009116.1.1.pla.fa:1:attC', 'attC', '74949.5'];['GCA_000739495.1_CP009116.1.1.pla.fa:1:3', 'ORF', '75356', 'EU675686.2.gene5.p01', 'aminoglycoside__aadA', 'aminoglycoside'];['GCA_000739495.1_CP009116.1.1.pla.fa:…	Klebsiella pneumoniae	Complete Genome	Proteobacteria_3	Gammaproteobacteria_4	Enterobacterales_5	Enterobacteriaceae_6	Klebsiella_7	Klebsiella_8	Klebsiella pneumoniae_9	TRUE	1	gi|193409923|gb|EU675686.2|	99.81	0.999794408	4863	8	1	477	5338	4864	2	0	8929	4864	5338
GCA_000764615.1_CP008933.1.4.pla.fa:1	A	GCA_000764615.1	['GCA_000764615.1_CP008933.1.4.pla.fa:1:1', 'Integrase', '191430'];['GCA_000764615.1_CP008933.1.4.pla.fa:1:2', 'ORF', '192330', 'AAT45231', 'trimethoprim__dfrA12', 'trimethoprim'];['GCA_000764615.1_CP008933.1.4.pla.fa:1:attC', 'attC', '192618.5'];['GCA_000764615.1_CP008933.1.4.pla.fa:1:attC', 'attC', '192953.5'];['GCA_000764615.1_CP008933.1.4.pla.fa:1:3', 'ORF', '193388', 'AY139603.1.gene1.p01', …	Klebsiella pneumoniae	Complete Genome	Proteobacteria_3	Gammaproteobacteria_4	Enterobacterales_5	Enterobacteriaceae_6	Klebsiella_7	Klebsiella_8	Klebsiella pneumoniae_9	TRUE	1	gi|493665175|dbj|AP012055.1|	100	1	4199	0	0	1	4199	179589	175391	0	7755	250444	4199
GCA_000775395.1_CP009777.1.2.pla.fa:1	A	GCA_000775395.1	['GCA_000775395.1_CP009777.1.2.pla.fa:1:1', 'Integrase', '1005'];['GCA_000775395.1_CP009777.1.2.pla.fa:1:2', 'ORF', '1905', 'AAT45231', 'trimethoprim__dfrA12', 'trimethoprim'];['GCA_000775395.1_CP009777.1.2.pla.fa:1:attC', 'attC', '2193.5'];['GCA_000775395.1_CP009777.1.2.pla.fa:1:3', 'ORF', '2465'];['GCA_000775395.1_CP009777.1.2.pla.fa:1:attC', 'attC', '2528.5'];['GCA_000775395.1_CP009777.1.2.pla…	Klebsiella pneumoniae subsp. pneumoniae	Complete Genome	Proteobacteria_3	Gammaproteobacteria_4	Enterobacterales_5	Enterobacteriaceae_6	Klebsiella_7	Klebsiella pneumoniae_8	Klebsiella pneumoniae subsp. pneumoniae_9	TRUE	1	gi|493665175|dbj|AP012055.1|	100	1	4199	0	0	1	4199	179589	175391	0	7755	250444	4199
GCA_000784985.1_CP009874.1.2.pla.fa:1	A	GCA_000784985.1	['GCA_000784985.1_CP009874.1.2.pla.fa:1:1', 'Integrase', '8961'];['GCA_000784985.1_CP009874.1.2.pla.fa:1:2', 'ORF', '9861', 'AAN41648', 'trimethoprim__dfrA1', 'trimethoprim'];['GCA_000784985.1_CP009874.1.2.pla.fa:1:attC', 'attC', '10140'];['GCA_000784985.1_CP009874.1.2.pla.fa:1:3', 'ORF', '10472'];['GCA_000784985.1_CP009874.1.2.pla.fa:1:attC', 'attC', '10778.5'];['GCA_000784985.1_CP009874.1.2.pla…	Klebsiella pneumoniae subsp. pneumoniae	Complete Genome	Proteobacteria_3	Gammaproteobacteria_4	Enterobacterales_5	Enterobacteriaceae_6	Klebsiella_7	Klebsiella pneumoniae_8	Klebsiella pneumoniae subsp. pneumoniae_9	TRUE	1	gi|723249298|gb|CP009874.1|	100	1	4502	0	0	1	4502	8454	12955	0	8314	50051	4502
GCA_000807395.3_CP010576.1.3.pla.fa:1	A	GCA_000807395.3	['GCA_000807395.3_CP010576.1.3.pla.fa:1:1', 'Integrase', '29721'];['GCA_000807395.3_CP010576.1.3.pla.fa:1:2', 'ORF', '30621', 'AAT45231', 'trimethoprim__dfrA12', 'trimethoprim'];['GCA_000807395.3_CP010576.1.3.pla.fa:1:attC', 'attC', '30909.5'];['GCA_000807395.3_CP010576.1.3.pla.fa:1:3', 'ORF', '31181'];['GCA_000807395.3_CP010576.1.3.pla.fa:1:attC', 'attC', '31244.5'];['GCA_000807395.3_CP010576.1.…	Klebsiella pneumoniae	Complete Genome	Proteobacteria_3	Gammaproteobacteria_4	Enterobacterales_5	Enterobacteriaceae_6	Klebsiella_7	Klebsiella_8	Klebsiella pneumoniae_9	TRUE	1	gi|493665175|dbj|AP012055.1|	100	1	4199	0	0	1	4199	179589	175391	0	7755	250444	4199
GCA_000814125.3_CP012170.1.1.pla.fa:1	A	GCA_000814125.3	['GCA_000814125.3_CP012170.1.1.pla.fa:1:1', 'SulI', '132987', 'CAF18336', 'sulfonamide__sul1', 'sulfonamide'];['GCA_000814125.3_CP012170.1.1.pla.fa:1:2', 'ORF', '133574'];['GCA_000814125.3_CP012170.1.1.pla.fa:1:attC', 'attC', '133880.5'];['GCA_000814125.3_CP012170.1.1.pla.fa:1:3', 'ORF', '134307', 'AY139603.1.gene1.p01', 'aminoglycoside__aadA', 'aminoglycoside'];['GCA_000814125.3_CP012170.1.1.pla…	Enterobacter hormaechei subsp. steigerwaltii	Complete Genome	Proteobacteria_3	Gammaproteobacteria_4	Enterobacterales_5	Enterobacteriaceae_6	Enterobacter_7	Enterobacter hormaechei_8	Enterobacter hormaechei subsp. steigerwaltii_9	TRUE	1	gi|116294654|gb|AY522431.4|	99.84	0.935660091	3083	2	1	1	3080	14228	11146	0	5662	56634	3295
GCA_000814145.2_CP010372.1.1.pla.fa:1	A	GCA_000814145.2	['GCA_000814145.2_CP010372.1.1.pla.fa:1:1', 'Integrase', '112638'];['GCA_000814145.2_CP010372.1.1.pla.fa:1:2', 'ORF', '113539', 'CAP69686', 'trimethoprim__dfrA17', 'trimethoprim'];['GCA_000814145.2_CP010372.1.1.pla.fa:1:attC', 'attC', '113837'];['GCA_000814145.2_CP010372.1.1.pla.fa:1:3', 'ORF', '114179'];['GCA_000814145.2_CP010372.1.1.pla.fa:1:4', 'SulI', '114766', 'CAF18336', 'sulfonamide__sul1'…	Escherichia coli	Complete Genome	Proteobacteria_3	Gammaproteobacteria_4	Enterobacterales_5	Enterobacteriaceae_6	Escherichia_7	Escherichia_8	Escherichia coli_9	TRUE	1	gi|43090|emb|X58425.1|	99.9	1	2000	1	1	580	2578	1	2000	0	3681	2000	3055
GCA_000814145.2_CP010373.2.2.pla.fa:1	A	GCA_000814145.2	['GCA_000814145.2_CP010373.2.2.pla.fa:1:1', 'SulI', '116969', 'CAF18336', 'sulfonamide__sul1', 'sulfonamide'];['GCA_000814145.2_CP010373.2.2.pla.fa:1:2', 'ORF', '117556'];['GCA_000814145.2_CP010373.2.2.pla.fa:1:attC', 'attC', '117862.5'];['GCA_000814145.2_CP010373.2.2.pla.fa:1:3', 'ORF', '118269'];['GCA_000814145.2_CP010373.2.2.pla.fa:1:attC', 'attC', '118743'];['GCA_000814145.2_CP010373.2.2.pla.…	Escherichia coli	Complete Genome	Proteobacteria_3	Gammaproteobacteria_4	Enterobacterales_5	Enterobacteriaceae_6	Escherichia_7	Escherichia_8	Escherichia coli_9	TRUE	1	gi|110781057|emb|AM261282.1|	95.06	1.001288992	3884	175	15	1	3879	25756	21885	0	6093	54383	3879
GCA_000814305.1_CP010393.1.2.pla.fa:1	A	GCA_000814305.1	['GCA_000814305.1_CP010393.1.2.pla.fa:1:1', 'Integrase', '8526'];['GCA_000814305.1_CP010393.1.2.pla.fa:1:2', 'ORF', '9426', 'AAT45231', 'trimethoprim__dfrA12', 'trimethoprim'];['GCA_000814305.1_CP010393.1.2.pla.fa:1:attC', 'attC', '9714.5'];['GCA_000814305.1_CP010393.1.2.pla.fa:1:3', 'ORF', '9986'];['GCA_000814305.1_CP010393.1.2.pla.fa:1:attC', 'attC', '10049.5'];['GCA_000814305.1_CP010393.1.2.pl…	Klebsiella pneumoniae	Complete Genome	Proteobacteria_3	Gammaproteobacteria_4	Enterobacterales_5	Enterobacteriaceae_6	Klebsiella_7	Klebsiella_8	Klebsiella pneumoniae_9	TRUE	1	gi|493665175|dbj|AP012055.1|	100	1	4199	0	0	1	4199	179589	175391	0	7755	250444	4199
GCA_000819645.1_CP010315.1.chr.fa:1	A	GCA_000819645.1	['GCA_000819645.1_CP010315.1.chr.fa:1:1', 'Integrase', '1712623'];['GCA_000819645.1_CP010315.1.chr.fa:1:2', 'ORF', '1713642.5', 'X02340.1.orf0.gene.p01', 'aminoglycoside__aadA', 'aminoglycoside'];['GCA_000819645.1_CP010315.1.chr.fa:1:attC', 'attC', '1714101.5'];['GCA_000819645.1_CP010315.1.chr.fa:1:3', 'ORF', '1714407'];['GCA_000819645.1_CP010315.1.chr.fa:1:4', 'SulI', '1714998.5', 'Q49184', 'sul…	Escherichia coli	Complete Genome	Proteobacteria_3	Gammaproteobacteria_4	Enterobacterales_5	Enterobacteriaceae_6	Escherichia_7	Escherichia_8	Escherichia coli_9	TRUE	1	gi|316945283|gb|CP002432.1|	99.82	1	3298	3	1	1	3298	12624	9330	0	6054	2928377	3298
GCA_000828595.1_AP014565.1.chr.fa:1	A	GCA_000828595.1	['GCA_000828595.1_AP014565.1.chr.fa:1:1', 'SulI', '985390', 'CAF18336', 'sulfonamide__sul1', 'sulfonamide'];['GCA_000828595.1_AP014565.1.chr.fa:1:2', 'ORF', '985977'];['GCA_000828595.1_AP014565.1.chr.fa:1:attC', 'attC', '986283.5'];['GCA_000828595.1_AP014565.1.chr.fa:1:3', 'ORF', '986704', 'AY139603.1.gene1.p01', 'aminoglycoside__aadA', 'aminoglycoside'];['GCA_000828595.1_AP014565.1.chr.fa:1:attC…	Salmonella enterica subsp. enterica serovar Typhimurium str. L-3553	Complete Genome	Proteobacteria_3	Gammaproteobacteria_4	Enterobacterales_5	Enterobacteriaceae_6	Salmonella_7	Salmonella enterica_8	Salmonella enterica subsp. enterica serovar Typhimurium str. L-3553_9	FALSE	1	gi|493665175|dbj|AP012055.1|	100	1	4199	0	0	1	4199	175389	179587	0	7755	250444	4199
GCA_000828595.1_AP014566.1.1.pla.fa:1	A	GCA_000828595.1	['GCA_000828595.1_AP014566.1.1.pla.fa:1:1', 'SulI', '37258', 'CAF18336', 'sulfonamide__sul1', 'sulfonamide'];['GCA_000828595.1_AP014566.1.1.pla.fa:1:attC', 'attC', '38150.5'];['GCA_000828595.1_AP014566.1.1.pla.fa:1:2', 'ORF', '38634', 'YP_001144148', 'aminoglycoside__aadA', 'aminoglycoside'];['GCA_000828595.1_AP014566.1.1.pla.fa:1:3', 'Integrase', '39628'];	Salmonella enterica subsp. enterica serovar Typhimurium str. L-3553	Complete Genome	Proteobacteria_3	Gammaproteobacteria_4	Enterobacterales_5	Enterobacteriaceae_6	Salmonella_7	Salmonella enterica_8	Salmonella enterica subsp. enterica serovar Typhimurium str. L-3553_9	FALSE	1	gi|316945283|gb|CP002432.1|	99.79	1.000303306	3298	3	2	1	3297	9328	12622	0	6048	2928377	3297
GCA_000828795.1_AP013357.1.chr.fa:1	A	GCA_000828795.1	['GCA_000828795.1_AP013357.1.chr.fa:1:1', 'Integrase', '1399612'];['GCA_000828795.1_AP013357.1.chr.fa:1:2', 'ORF', '1400509.5', 'U59183.1.gene2.p01', aminoglycoside__aac(6')-I, 'aminoglycoside'];['GCA_000828795.1_AP013357.1.chr.fa:1:attC', 'attC', '1400856.5'];['GCA_000828795.1_AP013357.1.chr.fa:1:3', 'ORF', '1401213.5', 'AF418284.1.gene3.p01', 'chloramphenicol__catB', 'chloramphenicol'];['GCA_00…	Acinetobacter baumannii NCGM 237	Complete Genome	Proteobacteria_3	Gammaproteobacteria_4	PseudomoNonedales_5	Moraxellaceae_6	Acinetobacter_7	Acinetobacter baumannii_8	Acinetobacter baumannii NCGM 237_9	TRUE	1	gi|385876581|gb|CP003500.1|	100	1	4612	0	0	1	4612	1376882	1381493	0	8517	3964912	4612
GCA_000829255.1_AP014646.1.chr.fa:1	A	GCA_000829255.1	['GCA_000829255.1_AP014646.1.chr.fa:1:1', 'Integrase', '2546808'];['GCA_000829255.1_AP014646.1.chr.fa:1:2', 'ORF', '2547690.5'];['GCA_000829255.1_AP014646.1.chr.fa:1:attC', 'attC', '2547992.5'];['GCA_000829255.1_AP014646.1.chr.fa:1:3', 'ORF', '2548474', 'AM087405.1.gene3.p01', 'aminoglycoside__aadA', 'aminoglycoside'];['GCA_000829255.1_AP014646.1.chr.fa:1:attC', 'attC', '2548882'];['GCA_000829255…	PseudomoNones aeruginosa	Complete Genome	Proteobacteria_3	Gammaproteobacteria_4	PseudomoNonedales_5	PseudomoNonedaceae_6	PseudomoNones_7	PseudomoNones aeruginosa group_8	PseudomoNones aeruginosa_9	TRUE	1	gi|670351331|dbj|AP014622.1|	100	1	7520	0	0	1	7520	3831292	3838811	0	13900	6814936	7520
GCA_000829255.1_AP014646.1.chr.fa:2	A	GCA_000829255.1	['GCA_000829255.1_AP014646.1.chr.fa:2:1', 'Integrase', '2517069'];['GCA_000829255.1_AP014646.1.chr.fa:2:2', 'ORF', '2518425.5'];['GCA_000829255.1_AP014646.1.chr.fa:2:3', 'ORF', '2519140.5'];['GCA_000829255.1_AP014646.1.chr.fa:2:4', 'SulI', '2519938', 'CAF18336', 'sulfonamide__sul1', 'sulfonamide'];['GCA_000829255.1_AP014646.1.chr.fa:2:5', 'ORF', '2520525'];['GCA_000829255.1_AP014646.1.chr.fa:2:at…	PseudomoNones aeruginosa	Complete Genome	Proteobacteria_3	Gammaproteobacteria_4	PseudomoNonedales_5	PseudomoNonedaceae_6	PseudomoNones_7	PseudomoNones aeruginosa group_8	PseudomoNones aeruginosa_9	TRUE	1	gi|670351331|dbj|AP014622.1|	100	1	7802	0	0	1	7802	3801202	3809003	0	14400	6814936	7802
GCA_000829255.1_AP014646.1.chr.fa:3	A	GCA_000829255.1	['GCA_000829255.1_AP014646.1.chr.fa:3:1', 'Integrase', '4462958'];['GCA_000829255.1_AP014646.1.chr.fa:3:2', 'ORF', '4464314.5'];['GCA_000829255.1_AP014646.1.chr.fa:3:3', 'ORF', '4465029.5'];['GCA_000829255.1_AP014646.1.chr.fa:3:4', 'SulI', '4465827', 'CAF18336', 'sulfonamide__sul1', 'sulfonamide'];['GCA_000829255.1_AP014646.1.chr.fa:3:5', 'ORF', '4466414'];['GCA_000829255.1_AP014646.1.chr.fa:3:at…	PseudomoNones aeruginosa	Complete Genome	Proteobacteria_3	Gammaproteobacteria_4	PseudomoNonedales_5	PseudomoNonedaceae_6	PseudomoNones_7	PseudomoNones aeruginosa group_8	PseudomoNones aeruginosa_9	TRUE	1	gi|670351331|dbj|AP014622.1|	100	1	7802	0	0	1	7802	1444536	1452337	0	14400	6814936	7802
GCA_000829275.1_AP014622.1.chr.fa:1	A	GCA_000829275.1	['GCA_000829275.1_AP014622.1.chr.fa:1:1', 'Integrase', '3831799'];['GCA_000829275.1_AP014622.1.chr.fa:1:2', 'ORF', '3832681.5'];['GCA_000829275.1_AP014622.1.chr.fa:1:attC', 'attC', '3832983.5'];['GCA_000829275.1_AP014622.1.chr.fa:1:3', 'ORF', '3833465', 'AM087405.1.gene3.p01', 'aminoglycoside__aadA', 'aminoglycoside'];['GCA_000829275.1_AP014622.1.chr.fa:1:attC', 'attC', '3833873'];['GCA_000829275…	PseudomoNones aeruginosa	Complete Genome	Proteobacteria_3	Gammaproteobacteria_4	PseudomoNonedales_5	PseudomoNonedaceae_6	PseudomoNones_7	PseudomoNones aeruginosa group_8	PseudomoNones aeruginosa_9	TRUE	1	gi|670351331|dbj|AP014622.1|	100	1	7520	0	0	1	7520	3831292	3838811	0	13900	6814936	7520
GCA_000829275.1_AP014622.1.chr.fa:2	A	GCA_000829275.1	['GCA_000829275.1_AP014622.1.chr.fa:2:1', 'Integrase', '1445394'];['GCA_000829275.1_AP014622.1.chr.fa:2:2', 'ORF', '1446750.5'];['GCA_000829275.1_AP014622.1.chr.fa:2:3', 'ORF', '1447465.5'];['GCA_000829275.1_AP014622.1.chr.fa:2:4', 'SulI', '1448263', 'CAF18336', 'sulfonamide__sul1', 'sulfonamide'];['GCA_000829275.1_AP014622.1.chr.fa:2:5', 'ORF', '1448850'];['GCA_000829275.1_AP014622.1.chr.fa:2:at…	PseudomoNones aeruginosa	Complete Genome	Proteobacteria_3	Gammaproteobacteria_4	PseudomoNonedales_5	PseudomoNonedaceae_6	PseudomoNones_7	PseudomoNones aeruginosa group_8	PseudomoNones aeruginosa_9	TRUE	1	gi|670351331|dbj|AP014622.1|	100	1	7802	0	0	1	7802	1444536	1452337	0	14400	6814936	7802
GCA_000829275.1_AP014622.1.chr.fa:3	A	GCA_000829275.1	['GCA_000829275.1_AP014622.1.chr.fa:3:1', 'Integrase', '3802060'];['GCA_000829275.1_AP014622.1.chr.fa:3:2', 'ORF', '3803416.5'];['GCA_000829275.1_AP014622.1.chr.fa:3:3', 'ORF', '3804131.5'];['GCA_000829275.1_AP014622.1.chr.fa:3:4', 'SulI', '3804929', 'CAF18336', 'sulfonamide__sul1', 'sulfonamide'];['GCA_000829275.1_AP014622.1.chr.fa:3:5', 'ORF', '3805516'];['GCA_000829275.1_AP014622.1.chr.fa:3:at…	PseudomoNones aeruginosa	Complete Genome	Proteobacteria_3	Gammaproteobacteria_4	PseudomoNonedales_5	PseudomoNonedaceae_6	PseudomoNones_7	PseudomoNones aeruginosa group_8	PseudomoNones aeruginosa_9	TRUE	1	gi|670351331|dbj|AP014622.1|	100	1	7802	0	0	1	7802	3801202	3809003	0	14400	6814936	7802
GCA_000830055.1_CP010781.1.chr.fa:1	A	GCA_000830055.1	['GCA_000830055.1_CP010781.1.chr.fa:1:1', 'Integrase', '289791'];['GCA_000830055.1_CP010781.1.chr.fa:1:2', 'ORF', '290700.5', 'HM036080.1.gene1.p01', 'aminoglycoside__aac(3)-I', 'aminoglycoside'];['GCA_000830055.1_CP010781.1.chr.fa:1:attC', 'attC', '290982'];['GCA_000830055.1_CP010781.1.chr.fa:1:3', 'ORF', '291307.5'];['GCA_000830055.1_CP010781.1.chr.fa:1:attC', 'attC', '291539.5'];['GCA_00083005…	Acinetobacter baumannii	Complete Genome	Proteobacteria_3	Gammaproteobacteria_4	PseudomoNonedales_5	Moraxellaceae_6	Acinetobacter_7	Acinetobacter calcoaceticus_8	Acinetobacter baumannii_9	TRUE	1	gi|85813394|emb|CT025832.1|	100	1	5366	0	0	1	5366	77257	82622	0	9910	100001	5366
GCA_000877275.1_KN849104.1.chr.fa:1	A	GCA_000877275.1	['GCA_000877275.1_KN849104.1.chr.fa:1:1', 'SulI', '391844', 'CAF18336', 'sulfonamide__sul1', 'sulfonamide'];['GCA_000877275.1_KN849104.1.chr.fa:1:2', 'ORF', '392431'];['GCA_000877275.1_KN849104.1.chr.fa:1:attC', 'attC', '392737.5'];['GCA_000877275.1_KN849104.1.chr.fa:1:3', 'ORF', '393195.5', 'KJ363320.1.gene3.p01', 'aminoglycoside__aadA', 'aminoglycoside'];['GCA_000877275.1_KN849104.1.chr.fa:1:4'…	StenotrophomoNones maltophilia WJ66	Scaffold	Proteobacteria_3	Gammaproteobacteria_4	XanthomoNonedales_5	XanthomoNonedaceae_6	StenotrophomoNones_7	StenotrophomoNones maltophilia group_8	StenotrophomoNones maltophilia WJ66_9	FALSE	1	gi|116294654|gb|AY522431.4|	99.85	1.00092564	3244	2	1	1	3241	14228	10985	0	5960	56634	3241
GCA_000931465.1_CP010893.1.1.pla.fa:1	A	GCA_000931465.1	['GCA_000931465.1_CP010893.1.1.pla.fa:1:1', 'SulI', '28722', 'CAF18336', 'sulfonamide__sul1', 'sulfonamide'];['GCA_000931465.1_CP010893.1.1.pla.fa:1:attC', 'attC', '29620.5'];['GCA_000931465.1_CP010893.1.1.pla.fa:1:2', 'ORF', '30926', 'JX982635.1.gene1.p01', 'beta-lactam__VIM-2', 'beta-lactam'];['GCA_000931465.1_CP010893.1.1.pla.fa:1:attC', 'attC', '30359.5'];['GCA_000931465.1_CP010893.1.1.pla.fa…	PseudomoNones sp. MRSN12121	Complete Genome	Proteobacteria_3	Gammaproteobacteria_4	PseudomoNonedales_5	PseudomoNonedaceae_6	PseudomoNones_7	PseudomoNones_8	PseudomoNones sp. MRSN12121_9	FALSE	1	gi|682122704|gb|KJ668596.1|	99.95	1	2166	1	0	908	3073	2166	1	0	3995	2166	4086
GCA_000967155.1_HF572917.2.chr.fa:1	A	GCA_000967155.1	['GCA_000967155.1_HF572917.2.chr.fa:1:1', 'Integrase', '4366642'];['GCA_000967155.1_HF572917.2.chr.fa:1:attC', 'attC', '4367841'];['GCA_000967155.1_HF572917.2.chr.fa:1:2', 'SulI', '4368740', 'CAF18336', 'sulfonamide__sul1', 'sulfonamide'];	Escherichia coli	Complete Genome	Proteobacteria_3	Gammaproteobacteria_4	Enterobacterales_5	Enterobacteriaceae_6	Escherichia_7	Escherichia_8	Escherichia coli_9	TRUE	1	gi|43090|emb|X58425.1|	99.9	1	2000	1	1	580	2578	1	2000	0	3681	2000	2995
GCA_000981825.1_CP011317.1.chr.fa:1	A	GCA_000981825.1	['GCA_000981825.1_CP011317.1.chr.fa:1:1', 'Integrase', '5586040'];['GCA_000981825.1_CP011317.1.chr.fa:1:attC', 'attC', '5587292.5'];['GCA_000981825.1_CP011317.1.chr.fa:1:attC', 'attC', '5588317'];['GCA_000981825.1_CP011317.1.chr.fa:1:2', 'ORF', '5588771', 'AY139603.1.gene1.p01', 'aminoglycoside__aadA', 'aminoglycoside'];['GCA_000981825.1_CP011317.1.chr.fa:1:attC', 'attC', '5589198.5'];['GCA_00098…	PseudomoNones aeruginosa	Complete Genome	Proteobacteria_3	Gammaproteobacteria_4	PseudomoNonedales_5	PseudomoNonedaceae_6	PseudomoNones_7	PseudomoNones aeruginosa group_8	PseudomoNones aeruginosa_9	TRUE	1	gi|77562726|gb|DQ219465.1|	99.95	0.999737188	3804	0	2	46	3849	1	3802	0	7012	3805	4978
GCA_000981825.1_CP011317.1.chr.fa:2	A	GCA_000981825.1	['GCA_000981825.1_CP011317.1.chr.fa:2:1', 'Integrase', '3712994'];['GCA_000981825.1_CP011317.1.chr.fa:2:2', 'ORF', '3713905.5'];['GCA_000981825.1_CP011317.1.chr.fa:2:attC', 'attC', '3714200.5'];['GCA_000981825.1_CP011317.1.chr.fa:2:3', 'ORF', '3714680.5', 'AY524988.1.gene1.p01', 'beta-lactam__VIM-9', 'beta-lactam'];['GCA_000981825.1_CP011317.1.chr.fa:2:4', 'ORF', '3715427.5'];['GCA_000981825.1_CP…	PseudomoNones aeruginosa	Complete Genome	Proteobacteria_3	Gammaproteobacteria_4	PseudomoNonedales_5	PseudomoNonedaceae_6	PseudomoNones_7	PseudomoNones aeruginosa group_8	PseudomoNones aeruginosa_9	TRUE	1	gi|13445487|gb|AF263519.1|	99.43	0.973918198	4929	25	3	1	4928	135	5061	0	8944	5061	7839
GCA_000986765.1_CP011331.1.chr.fa:1	A	GCA_000986765.1	['GCA_000986765.1_CP011331.1.chr.fa:1:1', 'SulI', '4666972', 'CAF18336', 'sulfonamide__sul1', 'sulfonamide'];['GCA_000986765.1_CP011331.1.chr.fa:1:2', 'ORF', '4667529'];['GCA_000986765.1_CP011331.1.chr.fa:1:attC', 'attC', '4667872'];['GCA_000986765.1_CP011331.1.chr.fa:1:3', 'ORF', '4668169', 'CAP69686', 'trimethoprim__dfrA17', 'trimethoprim'];['GCA_000986765.1_CP011331.1.chr.fa:1:4', 'Integrase',…	Escherichia coli O104:H4 str. C227-11	Complete Genome	Proteobacteria_3	Gammaproteobacteria_4	Enterobacterales_5	Enterobacteriaceae_6	Escherichia_7	Escherichia coli_8	Escherichia coli O104:H4 str. C227-11_9	TRUE	1	gi|43090|emb|X58425.1|	99.9	1	2000	1	1	420	2418	2000	1	0	3681	2000	2995
GCA_000988505.1_CP011370.1.chr.fa:1	A	GCA_000988505.1	['GCA_000988505.1_CP011370.1.chr.fa:1:1', 'Integrase', '134444'];['GCA_000988505.1_CP011370.1.chr.fa:1:2', 'ORF', '135355.5'];['GCA_000988505.1_CP011370.1.chr.fa:1:attC', 'attC', '135650.5'];['GCA_000988505.1_CP011370.1.chr.fa:1:3', 'ORF', '136130.5', 'AY524988.1.gene1.p01', 'beta-lactam__VIM-9', 'beta-lactam'];['GCA_000988505.1_CP011370.1.chr.fa:1:attC', 'attC', '136579.5'];['GCA_000988505.1_CP0…	PseudomoNones aeruginosa	Chromosome	Proteobacteria_3	Gammaproteobacteria_4	PseudomoNonedales_5	PseudomoNonedaceae_6	PseudomoNones_7	PseudomoNones aeruginosa group_8	PseudomoNones aeruginosa_9	TRUE	1	gi|13445487|gb|AF263519.1|	99.45	1.000218914	4569	22	3	1	4568	135	4701	0	8296	5061	4568
GCA_001011055.1_CP011359.1.chr.fa:1	A	GCA_001011055.1	['GCA_001011055.1_CP011359.1.chr.fa:1:1', 'SulI', '3603643', 'CAF18336', 'sulfonamide__sul1', 'sulfonamide'];['GCA_001011055.1_CP011359.1.chr.fa:1:2', 'ORF', '3604230'];['GCA_001011055.1_CP011359.1.chr.fa:1:attC', 'attC', '3604536.5'];['GCA_001011055.1_CP011359.1.chr.fa:1:3', 'ORF', '3604963', 'AY139603.1.gene1.p01', 'aminoglycoside__aadA', 'aminoglycoside'];['GCA_001011055.1_CP011359.1.chr.fa:1:…	Edwardsiella tarda	Complete Genome	Proteobacteria_3	Gammaproteobacteria_4	Enterobacterales_5	Hafniaceae_6	Edwardsiella_7	Edwardsiella_8	Edwardsiella tarda_9	TRUE	1	gi|45758072|gb|AY509004.1|	100	1	4199	0	0	1	4199	27619	23421	0	7755	138742	4199
GCA_001022015.1_CP011571.1.3.pla.fa:1	A	GCA_001022015.1	['GCA_001022015.1_CP011571.1.3.pla.fa:1:1', 'SulI', '69743', 'CAF18336', 'sulfonamide__sul1', 'sulfonamide'];['GCA_001022015.1_CP011571.1.3.pla.fa:1:2', 'ORF', '70330'];['GCA_001022015.1_CP011571.1.3.pla.fa:1:attC', 'attC', '70636.5'];['GCA_001022015.1_CP011571.1.3.pla.fa:1:3', 'ORF', '71063', 'AB104852.1.gene4.p01', 'aminoglycoside__aadA', 'aminoglycoside'];['GCA_001022015.1_CP011571.1.3.pla.fa:…	Enterobacter cloacae	Complete Genome	Proteobacteria_3	Gammaproteobacteria_4	Enterobacterales_5	Enterobacteriaceae_6	Enterobacter_7	Enterobacter cloacae complex_8	Enterobacter cloacae_9	TRUE	1	gi|316945283|gb|CP002432.1|	99.85	1	3295	5	0	1	3295	9328	12622	0	6058	2928377	3295
GCA_001022075.1_CP011580.1.2.pla.fa:1	A	GCA_001022075.1	['GCA_001022075.1_CP011580.1.2.pla.fa:1:1', 'Integrase', '38196'];['GCA_001022075.1_CP011580.1.2.pla.fa:1:2', 'ORF', '39244', 'AB104852.1.gene4.p01', 'aminoglycoside__aadA', 'aminoglycoside'];['GCA_001022075.1_CP011580.1.2.pla.fa:1:attC', 'attC', '39671.5'];['GCA_001022075.1_CP011580.1.2.pla.fa:1:3', 'ORF', '39977'];['GCA_001022075.1_CP011580.1.2.pla.fa:1:4', 'SulI', '40564', 'CAF18336', 'sulfona…	Enterobacter cloacae	Complete Genome	Proteobacteria_3	Gammaproteobacteria_4	Enterobacterales_5	Enterobacteriaceae_6	Enterobacter_7	Enterobacter cloacae complex_8	Enterobacter cloacae_9	TRUE	1	gi|316945283|gb|CP002432.1|	99.85	1	3295	5	0	1	3295	12624	9330	0	6058	2928377	3295
GCA_001022115.1_CP011614.1.4.pla.fa:1	A	GCA_001022115.1	['GCA_001022115.1_CP011614.1.4.pla.fa:1:1', 'Integrase', '32637'];['GCA_001022115.1_CP011614.1.4.pla.fa:1:2', 'ORF', '33690', 'ABC54722', aminoglycoside__aac(6')-I, 'aminoglycoside'];['GCA_001022115.1_CP011614.1.4.pla.fa:1:attC', 'attC', '34020.5'];['GCA_001022115.1_CP011614.1.4.pla.fa:1:3', 'ORF', '34535.5', 'ABB99435', 'beta-lactam__OXA-1', 'beta-lactam'];['GCA_001022115.1_CP011614.1.4.pla.fa:1…	Klebsiella oxytoca	Complete Genome	Proteobacteria_3	Gammaproteobacteria_4	Enterobacterales_5	Enterobacteriaceae_6	Klebsiella_7	Klebsiella_8	Klebsiella oxytoca_9	TRUE	1	gi|30349182|gb|AY259086.1|	99.96	1	5531	2	0	1	5531	341	5871	0	10200	14872	5531
GCA_001022115.1_CP011617.1.1.pla.fa:1	A	GCA_001022115.1	['GCA_001022115.1_CP011617.1.1.pla.fa:1:1', 'SulI', '2371', 'CAF18336', 'sulfonamide__sul1', 'sulfonamide'];['GCA_001022115.1_CP011617.1.1.pla.fa:1:2', 'ORF', '2958'];['GCA_001022115.1_CP011617.1.1.pla.fa:1:attC', 'attC', '3264.5'];['GCA_001022115.1_CP011617.1.1.pla.fa:1:3', 'ORF', '3691', 'AY139603.1.gene1.p01', 'aminoglycoside__aadA', 'aminoglycoside'];['GCA_001022115.1_CP011617.1.1.pla.fa:1:4'…	Klebsiella oxytoca	Complete Genome	Proteobacteria_3	Gammaproteobacteria_4	Enterobacterales_5	Enterobacteriaceae_6	Klebsiella_7	Klebsiella_8	Klebsiella oxytoca_9	TRUE	1	gi|116294654|gb|AY522431.4|	99.77	0.935660091	3083	4	1	1	3080	14228	11146	0	5651	56634	3295
GCA_001022135.1_CP011599.1.3.pla.fa:1	A	GCA_001022135.1	['GCA_001022135.1_CP011599.1.3.pla.fa:1:1', 'Integrase', '36280'];['GCA_001022135.1_CP011599.1.3.pla.fa:1:2', 'ORF', '37202', 'AF205943.1.gene7.p01', 'aminoglycoside__aadB', 'aminoglycoside'];['GCA_001022135.1_CP011599.1.3.pla.fa:1:attC', 'attC', '37493.5'];['GCA_001022135.1_CP011599.1.3.pla.fa:1:3', 'ORF', '37955', 'ABN48512', 'beta-lactam__OXA-2', 'beta-lactam'];['GCA_001022135.1_CP011599.1.3.p…	Phytobacter ursingii	Complete Genome	Proteobacteria_3	Gammaproteobacteria_4	Enterobacterales_5	unclassified Enterobacterales_6	Phytobacter_7	Phytobacter_8	Phytobacter ursingii_9	FALSE	1	gi|377806473|gb|JQ010984.1|	97.28	1.005116398	3929	82	9	1	3909	139540	143463	0	6639	170810	3909
GCA_001022135.1_CP011601.1.2.pla.fa:1	A	GCA_001022135.1	['GCA_001022135.1_CP011601.1.2.pla.fa:1:1', 'Integrase', '232529'];['GCA_001022135.1_CP011601.1.2.pla.fa:1:2', 'ORF', '233577', 'AY139603.1.gene1.p01', 'aminoglycoside__aadA', 'aminoglycoside'];['GCA_001022135.1_CP011601.1.2.pla.fa:1:attC', 'attC', '234004.5'];['GCA_001022135.1_CP011601.1.2.pla.fa:1:3', 'ORF', '234310'];['GCA_001022135.1_CP011601.1.2.pla.fa:1:4', 'SulI', '234897', 'CAF18336', 'su…	Phytobacter ursingii	Complete Genome	Proteobacteria_3	Gammaproteobacteria_4	Enterobacterales_5	unclassified Enterobacterales_6	Phytobacter_7	Phytobacter_8	Phytobacter ursingii_9	FALSE	1	gi|116294654|gb|AY522431.4|	99.77	0.935053111	3081	4	1	218	3295	11146	14226	0	5648	56634	3295
GCA_001022155.1_CP011609.1.7.pla.fa:1	A	GCA_001022155.1	['GCA_001022155.1_CP011609.1.7.pla.fa:1:1', 'Integrase', '14059'];['GCA_001022155.1_CP011609.1.7.pla.fa:1:2', 'ORF', '14967.5', 'U59183.1.gene2.p01', aminoglycoside__aac(6')-I, 'aminoglycoside'];['GCA_001022155.1_CP011609.1.7.pla.fa:1:attC', 'attC', '15314.5'];['GCA_001022155.1_CP011609.1.7.pla.fa:1:3', 'ORF', '15749', 'AB104852.1.gene4.p01', 'aminoglycoside__aadA', 'aminoglycoside'];['GCA_001022…	Citrobacter freundii	Complete Genome	Proteobacteria_3	Gammaproteobacteria_4	Enterobacterales_5	Enterobacteriaceae_6	Citrobacter_7	Citrobacter freundii complex_8	Citrobacter freundii_9	TRUE	1	gi|56786619|gb|L06822.4|PLPDHOS	97.74	1	3937	86	1	1	3937	218	4151	0	6774	10953	3937
GCA_001022155.1_CP011611.1.8.pla.fa:1	A	GCA_001022155.1	['GCA_001022155.1_CP011611.1.8.pla.fa:1:1', 'Integrase', '19425'];['GCA_001022155.1_CP011611.1.8.pla.fa:1:2', 'ORF', '20478', 'ABC54722', aminoglycoside__aac(6')-I, 'aminoglycoside'];['GCA_001022155.1_CP011611.1.8.pla.fa:1:attC', 'attC', '20808.5'];['GCA_001022155.1_CP011611.1.8.pla.fa:1:3', 'ORF', '21323.5', 'ABB99435', 'beta-lactam__OXA-1', 'beta-lactam'];['GCA_001022155.1_CP011611.1.8.pla.fa:1…	Citrobacter freundii	Complete Genome	Proteobacteria_3	Gammaproteobacteria_4	Enterobacterales_5	Enterobacteriaceae_6	Citrobacter_7	Citrobacter freundii complex_8	Citrobacter freundii_9	TRUE	1	gi|30349182|gb|AY259086.1|	99.96	1	5531	2	0	1	5531	341	5871	0	10200	14872	5531
GCA_001022195.1_CP011628.1.3.pla.fa:1	A	GCA_001022195.1	['GCA_001022195.1_CP011628.1.3.pla.fa:1:1', 'ORF', '8034.5'];['GCA_001022195.1_CP011628.1.3.pla.fa:1:2', 'Integrase', '7492'];['GCA_001022195.1_CP011628.1.3.pla.fa:1:3', 'ORF', '8393', 'ACO24447', 'trimethoprim__dfrA17', 'trimethoprim'];['GCA_001022195.1_CP011628.1.3.pla.fa:1:attC', 'attC', '8691'];['GCA_001022195.1_CP011628.1.3.pla.fa:1:4', 'ORF', '9432.5', 'AAK69613', 'macrolide-lincosamide-str…	Klebsiella oxytoca	Complete Genome	Proteobacteria_3	Gammaproteobacteria_4	Enterobacterales_5	Enterobacteriaceae_6	Klebsiella_7	Klebsiella_8	Klebsiella oxytoca_9	TRUE	1	gi|297578519|gb|GU726907.1|	99.97	1	2923	0	1	1088	4009	1	2923	0	5391	2923	5278
GCA_001022255.1_CP011649.1.2.pla.fa:1	A	GCA_001022255.1	['GCA_001022255.1_CP011649.1.2.pla.fa:1:1', 'Integrase', '38196'];['GCA_001022255.1_CP011649.1.2.pla.fa:1:2', 'ORF', '39244', 'AB104852.1.gene4.p01', 'aminoglycoside__aadA', 'aminoglycoside'];['GCA_001022255.1_CP011649.1.2.pla.fa:1:attC', 'attC', '39671.5'];['GCA_001022255.1_CP011649.1.2.pla.fa:1:3', 'ORF', '39977'];['GCA_001022255.1_CP011649.1.2.pla.fa:1:4', 'SulI', '40564', 'CAF18336', 'sulfona…	Enterobacter cloacae	Complete Genome	Proteobacteria_3	Gammaproteobacteria_4	Enterobacterales_5	Enterobacteriaceae_6	Enterobacter_7	Enterobacter cloacae complex_8	Enterobacter cloacae_9	TRUE	1	gi|316945283|gb|CP002432.1|	99.85	1	3295	5	0	1	3295	12624	9330	0	6058	2928377	3295
GCA_001022275.1_CP011656.1.6.pla.fa:1	A	GCA_001022275.1	['GCA_001022275.1_CP011656.1.6.pla.fa:1:1', 'Integrase', '49131'];['GCA_001022275.1_CP011656.1.6.pla.fa:1:2', 'ORF', '50039.5', 'U59183.1.gene2.p01', aminoglycoside__aac(6')-I, 'aminoglycoside'];['GCA_001022275.1_CP011656.1.6.pla.fa:1:attC', 'attC', '50386.5'];['GCA_001022275.1_CP011656.1.6.pla.fa:1:3', 'ORF', '50821', 'AB104852.1.gene4.p01', 'aminoglycoside__aadA', 'aminoglycoside'];['GCA_001022…	Citrobacter freundii	Complete Genome	Proteobacteria_3	Gammaproteobacteria_4	Enterobacterales_5	Enterobacteriaceae_6	Citrobacter_7	Citrobacter freundii complex_8	Citrobacter freundii_9	TRUE	1	gi|56786619|gb|L06822.4|PLPDHOS	97.74	1	3937	86	1	1	3937	218	4151	0	6774	10953	3937
GCA_001022295.1_CP011596.1.2.pla.fa:1	A	GCA_001022295.1	['GCA_001022295.1_CP011596.1.2.pla.fa:1:1', 'SulI', '2371', 'CAF18336', 'sulfonamide__sul1', 'sulfonamide'];['GCA_001022295.1_CP011596.1.2.pla.fa:1:2', 'ORF', '2958'];['GCA_001022295.1_CP011596.1.2.pla.fa:1:attC', 'attC', '3264.5'];['GCA_001022295.1_CP011596.1.2.pla.fa:1:3', 'ORF', '3691', 'AY139603.1.gene1.p01', 'aminoglycoside__aadA', 'aminoglycoside'];['GCA_001022295.1_CP011596.1.2.pla.fa:1:4'…	Klebsiella oxytoca	Complete Genome	Proteobacteria_3	Gammaproteobacteria_4	Enterobacterales_5	Enterobacteriaceae_6	Klebsiella_7	Klebsiella_8	Klebsiella oxytoca_9	TRUE	1	gi|116294654|gb|AY522431.4|	99.77	0.935660091	3083	4	1	1	3080	14228	11146	0	5651	56634	3295
GCA_001030195.1_KQ087596.1.chr.fa:1	A	GCA_001030195.1	['GCA_001030195.1_KQ087596.1.chr.fa:1:1', 'Integrase', '6178'];['GCA_001030195.1_KQ087596.1.chr.fa:1:2', 'ORF', '7272.5'];['GCA_001030195.1_KQ087596.1.chr.fa:1:3', 'ORF', '8093.5'];['GCA_001030195.1_KQ087596.1.chr.fa:1:attC', 'attC', '8422.5'];['GCA_001030195.1_KQ087596.1.chr.fa:1:4', 'ORF', '8857', 'AY139603.1.gene1.p01', 'aminoglycoside__aadA', 'aminoglycoside'];['GCA_001030195.1_KQ087596.1.chr…	Enterobacter cloacae	Scaffold	Proteobacteria_3	Gammaproteobacteria_4	Enterobacterales_5	Enterobacteriaceae_6	Enterobacter_7	Enterobacter cloacae complex_8	Enterobacter cloacae_9	TRUE	1	gi|45758072|gb|AY509004.1|	99.99	1	8454	1	0	1	8454	45704	37251	0	15600	138742	8454
GCA_001030795.1_KQ088040.1.chr.fa:1	A	GCA_001030795.1	['GCA_001030795.1_KQ088040.1.chr.fa:1:1', 'Integrase', '1547807'];['GCA_001030795.1_KQ088040.1.chr.fa:1:2', 'ORF', '1548834', 'AY139603.1.gene1.p01', 'aminoglycoside__aadA', 'aminoglycoside'];['GCA_001030795.1_KQ088040.1.chr.fa:1:attC', 'attC', '1549255.5'];['GCA_001030795.1_KQ088040.1.chr.fa:1:3', 'ORF', '1549561'];['GCA_001030795.1_KQ088040.1.chr.fa:1:4', 'SulI', '1550148', 'CAF18336', 'sulfona…	Klebsiella pneumoniae	Scaffold	Proteobacteria_3	Gammaproteobacteria_4	Enterobacterales_5	Enterobacteriaceae_6	Klebsiella_7	Klebsiella_8	Klebsiella pneumoniae_9	TRUE	1	gi|116294654|gb|AY522431.4|	99.85	1.00092564	3244	2	1	1	3241	10983	14226	0	5960	56634	3241
GCA_001030825.1_KQ088050.1.chr.fa:1	A	GCA_001030825.1	['GCA_001030825.1_KQ088050.1.chr.fa:1:1', 'Integrase', '1546529'];['GCA_001030825.1_KQ088050.1.chr.fa:1:2', 'ORF', '1547556', 'AY139603.1.gene1.p01', 'aminoglycoside__aadA', 'aminoglycoside'];['GCA_001030825.1_KQ088050.1.chr.fa:1:attC', 'attC', '1547977.5'];['GCA_001030825.1_KQ088050.1.chr.fa:1:3', 'ORF', '1548283'];['GCA_001030825.1_KQ088050.1.chr.fa:1:4', 'SulI', '1548870', 'CAF18336', 'sulfona…	Klebsiella pneumoniae	Scaffold	Proteobacteria_3	Gammaproteobacteria_4	Enterobacterales_5	Enterobacteriaceae_6	Klebsiella_7	Klebsiella_8	Klebsiella pneumoniae_9	TRUE	1	gi|116294654|gb|AY522431.4|	99.85	1.00092564	3244	2	1	1	3241	10983	14226	0	5960	56634	3241
GCA_001030835.1_KQ088058.1.chr.fa:1	A	GCA_001030835.1	['GCA_001030835.1_KQ088058.1.chr.fa:1:1', 'Integrase', '1506960'];['GCA_001030835.1_KQ088058.1.chr.fa:1:2', 'ORF', '1507987', 'AY139603.1.gene1.p01', 'aminoglycoside__aadA', 'aminoglycoside'];['GCA_001030835.1_KQ088058.1.chr.fa:1:attC', 'attC', '1508408.5'];['GCA_001030835.1_KQ088058.1.chr.fa:1:3', 'ORF', '1508714'];['GCA_001030835.1_KQ088058.1.chr.fa:1:4', 'SulI', '1509301', 'CAF18336', 'sulfona…	Klebsiella pneumoniae	Scaffold	Proteobacteria_3	Gammaproteobacteria_4	Enterobacterales_5	Enterobacteriaceae_6	Klebsiella_7	Klebsiella_8	Klebsiella pneumoniae_9	TRUE	1	gi|116294654|gb|AY522431.4|	99.85	1.00092564	3244	2	1	1	3241	10983	14226	0	5960	56634	3241
GCA_001030905.1_KQ088087.1.chr.fa:1	A	GCA_001030905.1	['GCA_001030905.1_KQ088087.1.chr.fa:1:1', 'Integrase', '1550426'];['GCA_001030905.1_KQ088087.1.chr.fa:1:2', 'ORF', '1551453', 'AY139603.1.gene1.p01', 'aminoglycoside__aadA', 'aminoglycoside'];['GCA_001030905.1_KQ088087.1.chr.fa:1:attC', 'attC', '1551874.5'];['GCA_001030905.1_KQ088087.1.chr.fa:1:3', 'ORF', '1552180'];['GCA_001030905.1_KQ088087.1.chr.fa:1:4', 'SulI', '1552767', 'CAF18336', 'sulfona…	Klebsiella pneumoniae	Scaffold	Proteobacteria_3	Gammaproteobacteria_4	Enterobacterales_5	Enterobacteriaceae_6	Klebsiella_7	Klebsiella_8	Klebsiella pneumoniae_9	TRUE	1	gi|116294654|gb|AY522431.4|	99.85	1.00092564	3244	2	1	1	3241	10983	14226	0	5960	56634	3241
GCA_001031025.1_KQ088150.1.chr.fa:1	A	GCA_001031025.1	['GCA_001031025.1_KQ088150.1.chr.fa:1:1', 'Integrase', '1553697'];['GCA_001031025.1_KQ088150.1.chr.fa:1:2', 'ORF', '1554724', 'AY139603.1.gene1.p01', 'aminoglycoside__aadA', 'aminoglycoside'];['GCA_001031025.1_KQ088150.1.chr.fa:1:attC', 'attC', '1555145.5'];['GCA_001031025.1_KQ088150.1.chr.fa:1:3', 'ORF', '1555451'];['GCA_001031025.1_KQ088150.1.chr.fa:1:4', 'SulI', '1556038', 'CAF18336', 'sulfona…	Klebsiella pneumoniae	Scaffold	Proteobacteria_3	Gammaproteobacteria_4	Enterobacterales_5	Enterobacteriaceae_6	Klebsiella_7	Klebsiella_8	Klebsiella pneumoniae_9	TRUE	1	gi|116294654|gb|AY522431.4|	99.85	1.00092564	3244	2	1	1	3241	10983	14226	0	5960	56634	3241
GCA_001031095.1_KQ088187.1.chr.fa:1	A	GCA_001031095.1	['GCA_001031095.1_KQ088187.1.chr.fa:1:1', 'Integrase', '1547080'];['GCA_001031095.1_KQ088187.1.chr.fa:1:2', 'ORF', '1548107', 'AY139603.1.gene1.p01', 'aminoglycoside__aadA', 'aminoglycoside'];['GCA_001031095.1_KQ088187.1.chr.fa:1:attC', 'attC', '1548528.5'];['GCA_001031095.1_KQ088187.1.chr.fa:1:3', 'ORF', '1548834'];['GCA_001031095.1_KQ088187.1.chr.fa:1:4', 'SulI', '1549421', 'CAF18336', 'sulfona…	Klebsiella pneumoniae	Scaffold	Proteobacteria_3	Gammaproteobacteria_4	Enterobacterales_5	Enterobacteriaceae_6	Klebsiella_7	Klebsiella_8	Klebsiella pneumoniae_9	TRUE	1	gi|116294654|gb|AY522431.4|	99.85	1.00092564	3244	2	1	1	3241	10983	14226	0	5960	56634	3241
GCA_001031145.1_KQ088192.1.chr.fa:1	A	GCA_001031145.1	['GCA_001031145.1_KQ088192.1.chr.fa:1:1', 'Integrase', '1550618'];['GCA_001031145.1_KQ088192.1.chr.fa:1:2', 'ORF', '1551630', 'AY139603.1.gene1.p01', 'aminoglycoside__aadA', 'aminoglycoside'];['GCA_001031145.1_KQ088192.1.chr.fa:1:attC', 'attC', '1552051.5'];['GCA_001031145.1_KQ088192.1.chr.fa:1:3', 'ORF', '1552357'];['GCA_001031145.1_KQ088192.1.chr.fa:1:4', 'SulI', '1552944', 'CAF18336', 'sulfona…	Klebsiella pneumoniae	Scaffold	Proteobacteria_3	Gammaproteobacteria_4	Enterobacterales_5	Enterobacteriaceae_6	Klebsiella_7	Klebsiella_8	Klebsiella pneumoniae_9	TRUE	1	gi|516560780|gb|JX515588.1|	99.78	1.000934288	3214	4	1	1	3211	195133	191920	0	5893	277682	3211
GCA_001031155.1_KQ088204.1.chr.fa:1	A	GCA_001031155.1	['GCA_001031155.1_KQ088204.1.chr.fa:1:1', 'Integrase', '1550242'];['GCA_001031155.1_KQ088204.1.chr.fa:1:2', 'ORF', '1551269', 'AY139603.1.gene1.p01', 'aminoglycoside__aadA', 'aminoglycoside'];['GCA_001031155.1_KQ088204.1.chr.fa:1:attC', 'attC', '1551690.5'];['GCA_001031155.1_KQ088204.1.chr.fa:1:3', 'ORF', '1551996'];['GCA_001031155.1_KQ088204.1.chr.fa:1:4', 'SulI', '1552583', 'CAF18336', 'sulfona…	Klebsiella pneumoniae	Scaffold	Proteobacteria_3	Gammaproteobacteria_4	Enterobacterales_5	Enterobacteriaceae_6	Klebsiella_7	Klebsiella_8	Klebsiella pneumoniae_9	TRUE	1	gi|116294654|gb|AY522431.4|	99.85	1.00092564	3244	2	1	1	3241	10983	14226	0	5960	56634	3241
GCA_001031175.1_KQ088210.1.chr.fa:1	A	GCA_001031175.1	['GCA_001031175.1_KQ088210.1.chr.fa:1:1', 'Integrase', '1550079'];['GCA_001031175.1_KQ088210.1.chr.fa:1:2', 'ORF', '1551106', 'AY139603.1.gene1.p01', 'aminoglycoside__aadA', 'aminoglycoside'];['GCA_001031175.1_KQ088210.1.chr.fa:1:attC', 'attC', '1551527.5'];['GCA_001031175.1_KQ088210.1.chr.fa:1:3', 'ORF', '1551833'];['GCA_001031175.1_KQ088210.1.chr.fa:1:4', 'SulI', '1552420', 'CAF18336', 'sulfona…	Klebsiella pneumoniae	Scaffold	Proteobacteria_3	Gammaproteobacteria_4	Enterobacterales_5	Enterobacteriaceae_6	Klebsiella_7	Klebsiella_8	Klebsiella pneumoniae_9	TRUE	1	gi|116294654|gb|AY522431.4|	99.85	1.00092564	3244	2	1	1	3241	10983	14226	0	5960	56634	3241
GCA_001031225.1_KQ088220.1.chr.fa:1	A	GCA_001031225.1	['GCA_001031225.1_KQ088220.1.chr.fa:1:1', 'Integrase', '1545116'];['GCA_001031225.1_KQ088220.1.chr.fa:1:2', 'ORF', '1546143', 'AY139603.1.gene1.p01', 'aminoglycoside__aadA', 'aminoglycoside'];['GCA_001031225.1_KQ088220.1.chr.fa:1:attC', 'attC', '1546564.5'];['GCA_001031225.1_KQ088220.1.chr.fa:1:3', 'ORF', '1546870'];['GCA_001031225.1_KQ088220.1.chr.fa:1:4', 'SulI', '1547457', 'CAF18336', 'sulfona…	Klebsiella pneumoniae	Scaffold	Proteobacteria_3	Gammaproteobacteria_4	Enterobacterales_5	Enterobacteriaceae_6	Klebsiella_7	Klebsiella_8	Klebsiella pneumoniae_9	TRUE	1	gi|116294654|gb|AY522431.4|	99.85	1.00092564	3244	2	1	1	3241	10983	14226	0	5960	56634	3241
GCA_001031235.1_KQ088230.1.chr.fa:1	A	GCA_001031235.1	['GCA_001031235.1_KQ088230.1.chr.fa:1:1', 'Integrase', '59157'];['GCA_001031235.1_KQ088230.1.chr.fa:1:2', 'ORF', '60057', 'AAT45231', 'trimethoprim__dfrA12', 'trimethoprim'];['GCA_001031235.1_KQ088230.1.chr.fa:1:attC', 'attC', '60345.5'];['GCA_001031235.1_KQ088230.1.chr.fa:1:attC', 'attC', '60680.5'];['GCA_001031235.1_KQ088230.1.chr.fa:1:3', 'ORF', '61115', 'AY139603.1.gene1.p01', 'aminoglycoside…	Klebsiella pneumoniae	Scaffold	Proteobacteria_3	Gammaproteobacteria_4	Enterobacterales_5	Enterobacteriaceae_6	Klebsiella_7	Klebsiella_8	Klebsiella pneumoniae_9	TRUE	1	gi|45758072|gb|AY509004.1|	99.98	1	4199	1	0	1	4199	23419	27617	0	7749	138742	4199
GCA_001031265.1_KQ088250.1.chr.fa:1	A	GCA_001031265.1	['GCA_001031265.1_KQ088250.1.chr.fa:1:1', 'Integrase', '26254'];['GCA_001031265.1_KQ088250.1.chr.fa:1:2', 'ORF', '27154', 'AAT45231', 'trimethoprim__dfrA12', 'trimethoprim'];['GCA_001031265.1_KQ088250.1.chr.fa:1:attC', 'attC', '27442.5'];['GCA_001031265.1_KQ088250.1.chr.fa:1:attC', 'attC', '27777.5'];['GCA_001031265.1_KQ088250.1.chr.fa:1:3', 'ORF', '28212', 'AY139603.1.gene1.p01', 'aminoglycoside…	Klebsiella pneumoniae	Scaffold	Proteobacteria_3	Gammaproteobacteria_4	Enterobacterales_5	Enterobacteriaceae_6	Klebsiella_7	Klebsiella_8	Klebsiella pneumoniae_9	TRUE	1	gi|45758072|gb|AY509004.1|	99.95	1	4199	2	0	1	4199	23419	27617	0	7744	138742	4199
GCA_001031485.1_KQ088339.1.chr.fa:1	A	GCA_001031485.1	['GCA_001031485.1_KQ088339.1.chr.fa:1:1', 'Integrase', '6953'];['GCA_001031485.1_KQ088339.1.chr.fa:1:2', 'ORF', '7884', 'AY139603.1.gene1.p01', 'aminoglycoside__aadA', 'aminoglycoside'];['GCA_001031485.1_KQ088339.1.chr.fa:1:attC', 'attC', '8305.5'];['GCA_001031485.1_KQ088339.1.chr.fa:1:3', 'ORF', '8611'];['GCA_001031485.1_KQ088339.1.chr.fa:1:4', 'SulI', '9198', 'CAF18336', 'sulfonamide__sul1', 's…	Klebsiella pneumoniae	Scaffold	Proteobacteria_3	Gammaproteobacteria_4	Enterobacterales_5	Enterobacteriaceae_6	Klebsiella_7	Klebsiella_8	Klebsiella pneumoniae_9	TRUE	1	gi|516560780|gb|JX515588.1|	99.87	0.999672024	3048	4	0	2	3049	194967	191920	0	5607	277682	3049
GCA_001031565.1_KQ088370.1.chr.fa:1	A	GCA_001031565.1	['GCA_001031565.1_KQ088370.1.chr.fa:1:1', 'Integrase', '1549536'];['GCA_001031565.1_KQ088370.1.chr.fa:1:2', 'ORF', '1550563', 'AY139603.1.gene1.p01', 'aminoglycoside__aadA', 'aminoglycoside'];['GCA_001031565.1_KQ088370.1.chr.fa:1:attC', 'attC', '1550984.5'];['GCA_001031565.1_KQ088370.1.chr.fa:1:3', 'ORF', '1551290'];['GCA_001031565.1_KQ088370.1.chr.fa:1:4', 'SulI', '1551877', 'CAF18336', 'sulfona…	Klebsiella pneumoniae	Scaffold	Proteobacteria_3	Gammaproteobacteria_4	Enterobacterales_5	Enterobacteriaceae_6	Klebsiella_7	Klebsiella_8	Klebsiella pneumoniae_9	TRUE	1	gi|116294654|gb|AY522431.4|	99.85	1.00092564	3244	2	1	1	3241	10983	14226	0	5960	56634	3241
GCA_001031595.1_KQ088378.1.chr.fa:1	A	GCA_001031595.1	['GCA_001031595.1_KQ088378.1.chr.fa:1:1', 'Integrase', '1298037'];['GCA_001031595.1_KQ088378.1.chr.fa:1:2', 'ORF', '1299064', 'AY139603.1.gene1.p01', 'aminoglycoside__aadA', 'aminoglycoside'];['GCA_001031595.1_KQ088378.1.chr.fa:1:attC', 'attC', '1299485.5'];['GCA_001031595.1_KQ088378.1.chr.fa:1:3', 'ORF', '1299791'];['GCA_001031595.1_KQ088378.1.chr.fa:1:4', 'SulI', '1300378', 'CAF18336', 'sulfona…	Klebsiella pneumoniae	Scaffold	Proteobacteria_3	Gammaproteobacteria_4	Enterobacterales_5	Enterobacteriaceae_6	Klebsiella_7	Klebsiella_8	Klebsiella pneumoniae_9	TRUE	1	gi|116294654|gb|AY522431.4|	99.85	1.00092564	3244	2	1	1	3241	10983	14226	0	5960	56634	3241
GCA_001031645.1_KQ088420.1.chr.fa:1	A	GCA_001031645.1	['GCA_001031645.1_KQ088420.1.chr.fa:1:1', 'Integrase', '1547752'];['GCA_001031645.1_KQ088420.1.chr.fa:1:2', 'ORF', '1548779', 'AY139603.1.gene1.p01', 'aminoglycoside__aadA', 'aminoglycoside'];['GCA_001031645.1_KQ088420.1.chr.fa:1:attC', 'attC', '1549200.5'];['GCA_001031645.1_KQ088420.1.chr.fa:1:3', 'ORF', '1549506'];['GCA_001031645.1_KQ088420.1.chr.fa:1:4', 'SulI', '1550093', 'CAF18336', 'sulfona…	Klebsiella pneumoniae	Scaffold	Proteobacteria_3	Gammaproteobacteria_4	Enterobacterales_5	Enterobacteriaceae_6	Klebsiella_7	Klebsiella_8	Klebsiella pneumoniae_9	TRUE	1	gi|116294654|gb|AY522431.4|	99.85	1.00092564	3244	2	1	1	3241	10983	14226	0	5960	56634	3241
GCA_001031675.1_KQ088425.1.chr.fa:1	A	GCA_001031675.1	['GCA_001031675.1_KQ088425.1.chr.fa:1:1', 'SulI', '5507700', 'CAF18336', 'sulfonamide__sul1', 'sulfonamide'];['GCA_001031675.1_KQ088425.1.chr.fa:1:2', 'ORF', '5508287'];['GCA_001031675.1_KQ088425.1.chr.fa:1:attC', 'attC', '5508593.5'];['GCA_001031675.1_KQ088425.1.chr.fa:1:3', 'ORF', '5509014', 'AY139603.1.gene1.p01', 'aminoglycoside__aadA', 'aminoglycoside'];['GCA_001031675.1_KQ088425.1.chr.fa:1:…	Klebsiella pneumoniae	Scaffold	Proteobacteria_3	Gammaproteobacteria_4	Enterobacterales_5	Enterobacteriaceae_6	Klebsiella_7	Klebsiella_8	Klebsiella pneumoniae_9	TRUE	1	gi|493665175|dbj|AP012055.1|	100	1	4199	0	0	1	4199	175389	179587	0	7755	250444	4199
GCA_001031675.1_KQ088425.1.chr.fa:2	A	GCA_001031675.1	['GCA_001031675.1_KQ088425.1.chr.fa:2:1', 'Integrase', '5037600'];['GCA_001031675.1_KQ088425.1.chr.fa:2:2', 'ORF', '5038612', 'AY139603.1.gene1.p01', 'aminoglycoside__aadA', 'aminoglycoside'];['GCA_001031675.1_KQ088425.1.chr.fa:2:attC', 'attC', '5039033.5'];['GCA_001031675.1_KQ088425.1.chr.fa:2:3', 'ORF', '5039339'];['GCA_001031675.1_KQ088425.1.chr.fa:2:4', 'SulI', '5039926', 'CAF18336', 'sulfona…	Klebsiella pneumoniae	Scaffold	Proteobacteria_3	Gammaproteobacteria_4	Enterobacterales_5	Enterobacteriaceae_6	Klebsiella_7	Klebsiella_8	Klebsiella pneumoniae_9	TRUE	1	gi|516560780|gb|JX515588.1|	99.84	1.000934288	3214	2	1	1	3211	195133	191920	0	5904	277682	3211
GCA_001031785.1_KQ088463.1.chr.fa:1	A	GCA_001031785.1	['GCA_001031785.1_KQ088463.1.chr.fa:1:1', 'SulI', '313773', 'CAF18336', 'sulfonamide__sul1', 'sulfonamide'];['GCA_001031785.1_KQ088463.1.chr.fa:1:2', 'ORF', '314360'];['GCA_001031785.1_KQ088463.1.chr.fa:1:attC', 'attC', '314666.5'];['GCA_001031785.1_KQ088463.1.chr.fa:1:3', 'ORF', '315087', 'AY139603.1.gene1.p01', 'aminoglycoside__aadA', 'aminoglycoside'];['GCA_001031785.1_KQ088463.1.chr.fa:1:4', …	Klebsiella pneumoniae	Scaffold	Proteobacteria_3	Gammaproteobacteria_4	Enterobacterales_5	Enterobacteriaceae_6	Klebsiella_7	Klebsiella_8	Klebsiella pneumoniae_9	TRUE	1	gi|116294654|gb|AY522431.4|	99.85	1.00092564	3244	2	1	1	3241	14228	10985	0	5960	56634	3241
GCA_001031805.1_KQ088474.1.chr.fa:1	A	GCA_001031805.1	['GCA_001031805.1_KQ088474.1.chr.fa:1:1', 'Integrase', '1298948'];['GCA_001031805.1_KQ088474.1.chr.fa:1:2', 'ORF', '1299960', 'AY139603.1.gene1.p01', 'aminoglycoside__aadA', 'aminoglycoside'];['GCA_001031805.1_KQ088474.1.chr.fa:1:attC', 'attC', '1300381.5'];['GCA_001031805.1_KQ088474.1.chr.fa:1:3', 'ORF', '1300687'];['GCA_001031805.1_KQ088474.1.chr.fa:1:4', 'SulI', '1301274', 'CAF18336', 'sulfona…	Klebsiella pneumoniae	Scaffold	Proteobacteria_3	Gammaproteobacteria_4	Enterobacterales_5	Enterobacteriaceae_6	Klebsiella_7	Klebsiella_8	Klebsiella pneumoniae_9	TRUE	1	gi|516560780|gb|JX515588.1|	99.78	1.000934288	3214	4	1	1	3211	195133	191920	0	5893	277682	3211
GCA_001031825.1_KQ088489.1.chr.fa:1	A	GCA_001031825.1	['GCA_001031825.1_KQ088489.1.chr.fa:1:1', 'Integrase', '1369868'];['GCA_001031825.1_KQ088489.1.chr.fa:1:2', 'ORF', '1370895', 'AY139603.1.gene1.p01', 'aminoglycoside__aadA', 'aminoglycoside'];['GCA_001031825.1_KQ088489.1.chr.fa:1:attC', 'attC', '1371316.5'];['GCA_001031825.1_KQ088489.1.chr.fa:1:3', 'ORF', '1371622'];['GCA_001031825.1_KQ088489.1.chr.fa:1:4', 'SulI', '1372209', 'CAF18336', 'sulfona…	Klebsiella pneumoniae	Scaffold	Proteobacteria_3	Gammaproteobacteria_4	Enterobacterales_5	Enterobacteriaceae_6	Klebsiella_7	Klebsiella_8	Klebsiella pneumoniae_9	TRUE	1	gi|116294654|gb|AY522431.4|	99.85	1.00092564	3244	2	1	1	3241	10983	14226	0	5960	56634	3241
GCA_001031905.1_KQ088534.1.chr.fa:1	A	GCA_001031905.1	['GCA_001031905.1_KQ088534.1.chr.fa:1:1', 'SulI', '469971', 'CAF18336', 'sulfonamide__sul1', 'sulfonamide'];['GCA_001031905.1_KQ088534.1.chr.fa:1:2', 'ORF', '470558'];['GCA_001031905.1_KQ088534.1.chr.fa:1:attC', 'attC', '470864.5'];['GCA_001031905.1_KQ088534.1.chr.fa:1:3', 'ORF', '471285', 'AY139603.1.gene1.p01', 'aminoglycoside__aadA', 'aminoglycoside'];['GCA_001031905.1_KQ088534.1.chr.fa:1:attC…	Klebsiella pneumoniae	Scaffold	Proteobacteria_3	Gammaproteobacteria_4	Enterobacterales_5	Enterobacteriaceae_6	Klebsiella_7	Klebsiella_8	Klebsiella pneumoniae_9	TRUE	1	gi|493665175|dbj|AP012055.1|	99.98	1	4199	1	0	1	4199	175389	179587	0	7749	250444	4199
GCA_001031965.1_KQ088556.1.chr.fa:1	A	GCA_001031965.1	['GCA_001031965.1_KQ088556.1.chr.fa:1:1', 'Integrase', '1295875'];['GCA_001031965.1_KQ088556.1.chr.fa:1:2', 'ORF', '1296902', 'AY139603.1.gene1.p01', 'aminoglycoside__aadA', 'aminoglycoside'];['GCA_001031965.1_KQ088556.1.chr.fa:1:attC', 'attC', '1297323.5'];['GCA_001031965.1_KQ088556.1.chr.fa:1:3', 'ORF', '1297629'];['GCA_001031965.1_KQ088556.1.chr.fa:1:4', 'SulI', '1298216', 'CAF18336', 'sulfona…	Klebsiella pneumoniae	Scaffold	Proteobacteria_3	Gammaproteobacteria_4	Enterobacterales_5	Enterobacteriaceae_6	Klebsiella_7	Klebsiella_8	Klebsiella pneumoniae_9	TRUE	1	gi|116294654|gb|AY522431.4|	99.85	1.00092564	3244	2	1	1	3241	10983	14226	0	5960	56634	3241
GCA_001032035.1_KQ088580.1.chr.fa:1	A	GCA_001032035.1	['GCA_001032035.1_KQ088580.1.chr.fa:1:1', 'Integrase', '1549838'];['GCA_001032035.1_KQ088580.1.chr.fa:1:2', 'ORF', '1550850', 'AY139603.1.gene1.p01', 'aminoglycoside__aadA', 'aminoglycoside'];['GCA_001032035.1_KQ088580.1.chr.fa:1:attC', 'attC', '1551271.5'];['GCA_001032035.1_KQ088580.1.chr.fa:1:3', 'ORF', '1551577'];['GCA_001032035.1_KQ088580.1.chr.fa:1:4', 'SulI', '1552164', 'CAF18336', 'sulfona…	Klebsiella pneumoniae	Scaffold	Proteobacteria_3	Gammaproteobacteria_4	Enterobacterales_5	Enterobacteriaceae_6	Klebsiella_7	Klebsiella_8	Klebsiella pneumoniae_9	TRUE	1	gi|516560780|gb|JX515588.1|	99.78	1.000934288	3214	4	1	1	3211	195133	191920	0	5893	277682	3211
GCA_001032045.1_KQ088586.1.chr.fa:1	A	GCA_001032045.1	['GCA_001032045.1_KQ088586.1.chr.fa:1:1', 'Integrase', '1297890'];['GCA_001032045.1_KQ088586.1.chr.fa:1:2', 'ORF', '1298917', 'AY139603.1.gene1.p01', 'aminoglycoside__aadA', 'aminoglycoside'];['GCA_001032045.1_KQ088586.1.chr.fa:1:attC', 'attC', '1299338.5'];['GCA_001032045.1_KQ088586.1.chr.fa:1:3', 'ORF', '1299644'];['GCA_001032045.1_KQ088586.1.chr.fa:1:4', 'SulI', '1300231', 'CAF18336', 'sulfona…	Klebsiella pneumoniae	Scaffold	Proteobacteria_3	Gammaproteobacteria_4	Enterobacterales_5	Enterobacteriaceae_6	Klebsiella_7	Klebsiella_8	Klebsiella pneumoniae_9	TRUE	1	gi|116294654|gb|AY522431.4|	99.85	1.00092564	3244	2	1	1	3241	10983	14226	0	5960	56634	3241
GCA_001032105.1_KQ088605.1.chr.fa:1	A	GCA_001032105.1	['GCA_001032105.1_KQ088605.1.chr.fa:1:1', 'Integrase', '962682'];['GCA_001032105.1_KQ088605.1.chr.fa:1:2', 'ORF', '963709', 'AY139603.1.gene1.p01', 'aminoglycoside__aadA', 'aminoglycoside'];['GCA_001032105.1_KQ088605.1.chr.fa:1:attC', 'attC', '964130.5'];['GCA_001032105.1_KQ088605.1.chr.fa:1:3', 'ORF', '964436'];['GCA_001032105.1_KQ088605.1.chr.fa:1:4', 'SulI', '965023', 'CAF18336', 'sulfonamide_…	Klebsiella pneumoniae	Scaffold	Proteobacteria_3	Gammaproteobacteria_4	Enterobacterales_5	Enterobacteriaceae_6	Klebsiella_7	Klebsiella_8	Klebsiella pneumoniae_9	TRUE	1	gi|116294654|gb|AY522431.4|	99.85	1.00092564	3244	2	1	1	3241	10983	14226	0	5960	56634	3241
GCA_001032115.1_KQ088619.1.chr.fa:1	A	GCA_001032115.1	['GCA_001032115.1_KQ088619.1.chr.fa:1:1', 'Integrase', '1269826'];['GCA_001032115.1_KQ088619.1.chr.fa:1:2', 'ORF', '1270853', 'AY139603.1.gene1.p01', 'aminoglycoside__aadA', 'aminoglycoside'];['GCA_001032115.1_KQ088619.1.chr.fa:1:attC', 'attC', '1271274.5'];['GCA_001032115.1_KQ088619.1.chr.fa:1:3', 'ORF', '1271580'];['GCA_001032115.1_KQ088619.1.chr.fa:1:4', 'SulI', '1272167', 'CAF18336', 'sulfona…	Klebsiella pneumoniae	Scaffold	Proteobacteria_3	Gammaproteobacteria_4	Enterobacterales_5	Enterobacteriaceae_6	Klebsiella_7	Klebsiella_8	Klebsiella pneumoniae_9	TRUE	1	gi|116294654|gb|AY522431.4|	99.85	1.00092564	3244	2	1	1	3241	10983	14226	0	5960	56634	3241
GCA_001032225.1_KQ088692.1.chr.fa:1	A	GCA_001032225.1	['GCA_001032225.1_KQ088692.1.chr.fa:1:1', 'Integrase', '1552295'];['GCA_001032225.1_KQ088692.1.chr.fa:1:2', 'ORF', '1553322', 'AY139603.1.gene1.p01', 'aminoglycoside__aadA', 'aminoglycoside'];['GCA_001032225.1_KQ088692.1.chr.fa:1:attC', 'attC', '1553743.5'];['GCA_001032225.1_KQ088692.1.chr.fa:1:3', 'ORF', '1554049'];['GCA_001032225.1_KQ088692.1.chr.fa:1:4', 'SulI', '1554636', 'CAF18336', 'sulfona…	Klebsiella pneumoniae	Scaffold	Proteobacteria_3	Gammaproteobacteria_4	Enterobacterales_5	Enterobacteriaceae_6	Klebsiella_7	Klebsiella_8	Klebsiella pneumoniae_9	TRUE	1	gi|116294654|gb|AY522431.4|	99.85	1.00092564	3244	2	1	1	3241	10983	14226	0	5960	56634	3241
GCA_001032305.1_KQ088724.1.chr.fa:1	A	GCA_001032305.1	['GCA_001032305.1_KQ088724.1.chr.fa:1:1', 'Integrase', '1547875'];['GCA_001032305.1_KQ088724.1.chr.fa:1:2', 'ORF', '1548902', 'AY139603.1.gene1.p01', 'aminoglycoside__aadA', 'aminoglycoside'];['GCA_001032305.1_KQ088724.1.chr.fa:1:attC', 'attC', '1549323.5'];['GCA_001032305.1_KQ088724.1.chr.fa:1:3', 'ORF', '1549629'];['GCA_001032305.1_KQ088724.1.chr.fa:1:4', 'SulI', '1550216', 'CAF18336', 'sulfona…	Klebsiella pneumoniae	Scaffold	Proteobacteria_3	Gammaproteobacteria_4	Enterobacterales_5	Enterobacteriaceae_6	Klebsiella_7	Klebsiella_8	Klebsiella pneumoniae_9	TRUE	1	gi|116294654|gb|AY522431.4|	99.85	1.00092564	3244	2	1	1	3241	10983	14226	0	5960	56634	3241
GCA_001032545.1_KQ088830.1.chr.fa:1	A	GCA_001032545.1	['GCA_001032545.1_KQ088830.1.chr.fa:1:1', 'Integrase', '1548860'];['GCA_001032545.1_KQ088830.1.chr.fa:1:2', 'ORF', '1549791', 'AY139603.1.gene1.p01', 'aminoglycoside__aadA', 'aminoglycoside'];['GCA_001032545.1_KQ088830.1.chr.fa:1:attC', 'attC', '1550212.5'];['GCA_001032545.1_KQ088830.1.chr.fa:1:3', 'ORF', '1550518'];['GCA_001032545.1_KQ088830.1.chr.fa:1:4', 'SulI', '1551105', 'CAF18336', 'sulfona…	Klebsiella pneumoniae	Scaffold	Proteobacteria_3	Gammaproteobacteria_4	Enterobacterales_5	Enterobacteriaceae_6	Klebsiella_7	Klebsiella_8	Klebsiella pneumoniae_9	TRUE	1	gi|516560780|gb|JX515588.1|	99.87	0.999672024	3048	4	0	2	3049	194967	191920	0	5607	277682	3049
GCA_001032605.1_KQ088879.1.chr.fa:1	A	GCA_001032605.1	['GCA_001032605.1_KQ088879.1.chr.fa:1:1', 'Integrase', '2054910'];['GCA_001032605.1_KQ088879.1.chr.fa:1:2', 'ORF', '2055937', 'AY139603.1.gene1.p01', 'aminoglycoside__aadA', 'aminoglycoside'];['GCA_001032605.1_KQ088879.1.chr.fa:1:attC', 'attC', '2056358.5'];['GCA_001032605.1_KQ088879.1.chr.fa:1:3', 'ORF', '2056664'];['GCA_001032605.1_KQ088879.1.chr.fa:1:4', 'SulI', '2057251', 'CAF18336', 'sulfona…	Klebsiella pneumoniae	Scaffold	Proteobacteria_3	Gammaproteobacteria_4	Enterobacterales_5	Enterobacteriaceae_6	Klebsiella_7	Klebsiella_8	Klebsiella pneumoniae_9	TRUE	1	gi|116294654|gb|AY522431.4|	99.85	1.00092564	3244	2	1	1	3241	10983	14226	0	5960	56634	3241
GCA_001032855.1_KQ088985.1.chr.fa:1	A	GCA_001032855.1	['GCA_001032855.1_KQ088985.1.chr.fa:1:1', 'Integrase', '1550663'];['GCA_001032855.1_KQ088985.1.chr.fa:1:2', 'ORF', '1551690', 'FJ460181.2.gene3.p01', 'aminoglycoside__aadA', 'aminoglycoside'];['GCA_001032855.1_KQ088985.1.chr.fa:1:attC', 'attC', '1552111.5'];['GCA_001032855.1_KQ088985.1.chr.fa:1:3', 'ORF', '1552417'];['GCA_001032855.1_KQ088985.1.chr.fa:1:4', 'SulI', '1553004', 'CAF18336', 'sulfona…	Klebsiella pneumoniae	Scaffold	Proteobacteria_3	Gammaproteobacteria_4	Enterobacterales_5	Enterobacteriaceae_6	Klebsiella_7	Klebsiella_8	Klebsiella pneumoniae_9	TRUE	1	gi|116294654|gb|AY522431.4|	99.69	1.00092564	3244	7	1	1	3241	10983	14226	0	5932	56634	3241
GCA_001032925.1_KQ089014.1.chr.fa:1	A	GCA_001032925.1	['GCA_001032925.1_KQ089014.1.chr.fa:1:1', 'Integrase', '1548646'];['GCA_001032925.1_KQ089014.1.chr.fa:1:2', 'ORF', '1549658', 'AY139603.1.gene1.p01', 'aminoglycoside__aadA', 'aminoglycoside'];['GCA_001032925.1_KQ089014.1.chr.fa:1:attC', 'attC', '1550079.5'];['GCA_001032925.1_KQ089014.1.chr.fa:1:3', 'ORF', '1550385'];['GCA_001032925.1_KQ089014.1.chr.fa:1:4', 'SulI', '1550972', 'CAF18336', 'sulfona…	Klebsiella pneumoniae	Scaffold	Proteobacteria_3	Gammaproteobacteria_4	Enterobacterales_5	Enterobacteriaceae_6	Klebsiella_7	Klebsiella_8	Klebsiella pneumoniae_9	TRUE	1	gi|516560780|gb|JX515588.1|	99.78	1.000934288	3214	4	1	1	3211	195133	191920	0	5893	277682	3211
GCA_001033095.1_KQ089082.1.chr.fa:1	A	GCA_001033095.1	['GCA_001033095.1_KQ089082.1.chr.fa:1:1', 'Integrase', '1295399'];['GCA_001033095.1_KQ089082.1.chr.fa:1:2', 'ORF', '1296426', 'AY139603.1.gene1.p01', 'aminoglycoside__aadA', 'aminoglycoside'];['GCA_001033095.1_KQ089082.1.chr.fa:1:attC', 'attC', '1296847.5'];['GCA_001033095.1_KQ089082.1.chr.fa:1:3', 'ORF', '1297153'];['GCA_001033095.1_KQ089082.1.chr.fa:1:4', 'SulI', '1297740', 'CAF18336', 'sulfona…	Klebsiella pneumoniae	Scaffold	Proteobacteria_3	Gammaproteobacteria_4	Enterobacterales_5	Enterobacteriaceae_6	Klebsiella_7	Klebsiella_8	Klebsiella pneumoniae_9	TRUE	1	gi|116294654|gb|AY522431.4|	99.85	1.00092564	3244	2	1	1	3241	10983	14226	0	5960	56634	3241
GCA_001033165.1_KQ089110.1.chr.fa:1	A	GCA_001033165.1	['GCA_001033165.1_KQ089110.1.chr.fa:1:1', 'Integrase', '1547993'];['GCA_001033165.1_KQ089110.1.chr.fa:1:2', 'ORF', '1549020', 'AY139603.1.gene1.p01', 'aminoglycoside__aadA', 'aminoglycoside'];['GCA_001033165.1_KQ089110.1.chr.fa:1:attC', 'attC', '1549441.5'];['GCA_001033165.1_KQ089110.1.chr.fa:1:3', 'ORF', '1549747'];['GCA_001033165.1_KQ089110.1.chr.fa:1:4', 'SulI', '1550334', 'CAF18336', 'sulfona…	Klebsiella pneumoniae	Scaffold	Proteobacteria_3	Gammaproteobacteria_4	Enterobacterales_5	Enterobacteriaceae_6	Klebsiella_7	Klebsiella_8	Klebsiella pneumoniae_9	TRUE	1	gi|116294654|gb|AY522431.4|	99.85	1.00092564	3244	2	1	1	3241	10983	14226	0	5960	56634	3241
GCA_001033285.1_KQ089152.1.chr.fa:1	A	GCA_001033285.1	['GCA_001033285.1_KQ089152.1.chr.fa:1:1', 'Integrase', '1548252'];['GCA_001033285.1_KQ089152.1.chr.fa:1:2', 'ORF', '1549279', 'AY139603.1.gene1.p01', 'aminoglycoside__aadA', 'aminoglycoside'];['GCA_001033285.1_KQ089152.1.chr.fa:1:attC', 'attC', '1549700.5'];['GCA_001033285.1_KQ089152.1.chr.fa:1:3', 'ORF', '1550006'];['GCA_001033285.1_KQ089152.1.chr.fa:1:4', 'SulI', '1550593', 'CAF18336', 'sulfona…	Klebsiella pneumoniae	Scaffold	Proteobacteria_3	Gammaproteobacteria_4	Enterobacterales_5	Enterobacteriaceae_6	Klebsiella_7	Klebsiella_8	Klebsiella pneumoniae_9	TRUE	1	gi|116294654|gb|AY522431.4|	99.85	1.00092564	3244	2	1	1	3241	10983	14226	0	5960	56634	3241
GCA_001033295.1_KQ089161.1.chr.fa:1	A	GCA_001033295.1	['GCA_001033295.1_KQ089161.1.chr.fa:1:1', 'Integrase', '1549307'];['GCA_001033295.1_KQ089161.1.chr.fa:1:2', 'ORF', '1550334', 'AY139603.1.gene1.p01', 'aminoglycoside__aadA', 'aminoglycoside'];['GCA_001033295.1_KQ089161.1.chr.fa:1:attC', 'attC', '1550755.5'];['GCA_001033295.1_KQ089161.1.chr.fa:1:3', 'ORF', '1551061'];['GCA_001033295.1_KQ089161.1.chr.fa:1:4', 'SulI', '1551648', 'CAF18336', 'sulfona…	Klebsiella pneumoniae	Scaffold	Proteobacteria_3	Gammaproteobacteria_4	Enterobacterales_5	Enterobacteriaceae_6	Klebsiella_7	Klebsiella_8	Klebsiella pneumoniae_9	TRUE	1	gi|116294654|gb|AY522431.4|	99.85	1.00092564	3244	2	1	1	3241	10983	14226	0	5960	56634	3241
GCA_001033365.1_KQ089189.1.chr.fa:1	A	GCA_001033365.1	['GCA_001033365.1_KQ089189.1.chr.fa:1:1', 'Integrase', '1551498'];['GCA_001033365.1_KQ089189.1.chr.fa:1:2', 'ORF', '1552525', 'AY139603.1.gene1.p01', 'aminoglycoside__aadA', 'aminoglycoside'];['GCA_001033365.1_KQ089189.1.chr.fa:1:attC', 'attC', '1552946.5'];['GCA_001033365.1_KQ089189.1.chr.fa:1:3', 'ORF', '1553252'];['GCA_001033365.1_KQ089189.1.chr.fa:1:4', 'SulI', '1553839', 'CAF18336', 'sulfona…	Klebsiella pneumoniae	Scaffold	Proteobacteria_3	Gammaproteobacteria_4	Enterobacterales_5	Enterobacteriaceae_6	Klebsiella_7	Klebsiella_8	Klebsiella pneumoniae_9	TRUE	1	gi|116294654|gb|AY522431.4|	99.85	1.00092564	3244	2	1	1	3241	10983	14226	0	5960	56634	3241
GCA_001033415.1_KQ089222.1.chr.fa:1	A	GCA_001033415.1	['GCA_001033415.1_KQ089222.1.chr.fa:1:1', 'SulI', '196588', 'CAF18336', 'sulfonamide__sul1', 'sulfonamide'];['GCA_001033415.1_KQ089222.1.chr.fa:1:2', 'ORF', '197175'];['GCA_001033415.1_KQ089222.1.chr.fa:1:attC', 'attC', '197481.5'];['GCA_001033415.1_KQ089222.1.chr.fa:1:3', 'ORF', '197902', 'AY139603.1.gene1.p01', 'aminoglycoside__aadA', 'aminoglycoside'];['GCA_001033415.1_KQ089222.1.chr.fa:1:attC…	Klebsiella pneumoniae	Scaffold	Proteobacteria_3	Gammaproteobacteria_4	Enterobacterales_5	Enterobacteriaceae_6	Klebsiella_7	Klebsiella_8	Klebsiella pneumoniae_9	TRUE	1	gi|493665175|dbj|AP012055.1|	99.93	1	4199	3	0	1	4199	175389	179587	0	7738	250444	4199
GCA_001034055.1_KQ089639.1.chr.fa:1	A	GCA_001034055.1	['GCA_001034055.1_KQ089639.1.chr.fa:1:1', 'SulI', '22605', 'CAF18336', 'sulfonamide__sul1', 'sulfonamide'];['GCA_001034055.1_KQ089639.1.chr.fa:1:2', 'ORF', '23192'];['GCA_001034055.1_KQ089639.1.chr.fa:1:attC', 'attC', '23498.5'];['GCA_001034055.1_KQ089639.1.chr.fa:1:3', 'ORF', '23704.5'];['GCA_001034055.1_KQ089639.1.chr.fa:1:attC', 'attC', '24033.5'];['GCA_001034055.1_KQ089639.1.chr.fa:1:4', 'ORF…	Klebsiella pneumoniae	Scaffold	Proteobacteria_3	Gammaproteobacteria_4	Enterobacterales_5	Enterobacteriaceae_6	Klebsiella_7	Klebsiella_8	Klebsiella pneumoniae_9	TRUE	1	gi|429201046|gb|JX193301.1|	100	1	3523	0	0	1	3523	30366	26844	0	6506	83712	3523
GCA_001034245.1_KQ089704.1.chr.fa:1	A	GCA_001034245.1	['GCA_001034245.1_KQ089704.1.chr.fa:1:1', 'Integrase', '1549189'];['GCA_001034245.1_KQ089704.1.chr.fa:1:2', 'ORF', '1550216', 'AY139603.1.gene1.p01', 'aminoglycoside__aadA', 'aminoglycoside'];['GCA_001034245.1_KQ089704.1.chr.fa:1:attC', 'attC', '1550637.5'];['GCA_001034245.1_KQ089704.1.chr.fa:1:3', 'ORF', '1550943'];['GCA_001034245.1_KQ089704.1.chr.fa:1:4', 'SulI', '1551530', 'CAF18336', 'sulfona…	Klebsiella pneumoniae	Scaffold	Proteobacteria_3	Gammaproteobacteria_4	Enterobacterales_5	Enterobacteriaceae_6	Klebsiella_7	Klebsiella_8	Klebsiella pneumoniae_9	TRUE	1	gi|116294654|gb|AY522431.4|	99.85	1.00092564	3244	2	1	1	3241	10983	14226	0	5960	56634	3241
GCA_001034295.1_KQ089733.1.chr.fa:1	A	GCA_001034295.1	['GCA_001034295.1_KQ089733.1.chr.fa:1:1', 'Integrase', '9343'];['GCA_001034295.1_KQ089733.1.chr.fa:1:2', 'ORF', '10243', 'AAT45231', 'trimethoprim__dfrA12', 'trimethoprim'];['GCA_001034295.1_KQ089733.1.chr.fa:1:attC', 'attC', '10531.5'];['GCA_001034295.1_KQ089733.1.chr.fa:1:attC', 'attC', '10866.5'];['GCA_001034295.1_KQ089733.1.chr.fa:1:3', 'ORF', '11301', 'AY139603.1.gene1.p01', 'aminoglycoside_…	Klebsiella pneumoniae	Scaffold	Proteobacteria_3	Gammaproteobacteria_4	Enterobacterales_5	Enterobacteriaceae_6	Klebsiella_7	Klebsiella_8	Klebsiella pneumoniae_9	TRUE	1	gi|493665175|dbj|AP012055.1|	100	1	4199	0	0	1	4199	179589	175391	0	7755	250444	4199
GCA_001034445.1_KQ089795.1.chr.fa:1	A	GCA_001034445.1	['GCA_001034445.1_KQ089795.1.chr.fa:1:1', 'Integrase', '111418'];['GCA_001034445.1_KQ089795.1.chr.fa:1:2', 'ORF', '112318', 'AAT45231', 'trimethoprim__dfrA12', 'trimethoprim'];['GCA_001034445.1_KQ089795.1.chr.fa:1:attC', 'attC', '112606.5'];['GCA_001034445.1_KQ089795.1.chr.fa:1:attC', 'attC', '112941.5'];['GCA_001034445.1_KQ089795.1.chr.fa:1:3', 'ORF', '113376', 'AY139603.1.gene1.p01', 'aminoglyc…	Citrobacter sp. MGH99	Scaffold	Proteobacteria_3	Gammaproteobacteria_4	Enterobacterales_5	Enterobacteriaceae_6	Citrobacter_7	Citrobacter freundii complex_8	Citrobacter sp. MGH99_9	FALSE	1	gi|493665175|dbj|AP012055.1|	99.98	1.000238209	4199	0	1	1	4198	179589	175391	0	7747	250444	4198
GCA_001037845.1_KQ089991.1.chr.fa:2	A	GCA_001037845.1	['GCA_001037845.1_KQ089991.1.chr.fa:2:1', 'Integrase', '174320'];['GCA_001037845.1_KQ089991.1.chr.fa:2:2', 'ORF', '175441.5', 'AAA25979', 'beta-lactam__PSE-1', 'beta-lactam'];['GCA_001037845.1_KQ089991.1.chr.fa:2:attC', 'attC', '175958'];['GCA_001037845.1_KQ089991.1.chr.fa:2:3', 'ORF', '176403', 'AY139603.1.gene1.p01', 'aminoglycoside__aadA', 'aminoglycoside'];['GCA_001037845.1_KQ089991.1.chr.fa:…	Enterobacter sp. BIDMC100	Scaffold	Proteobacteria_3	Gammaproteobacteria_4	Enterobacterales_5	Enterobacteriaceae_6	Enterobacter_7	Enterobacter cloacae complex_8	Enterobacter sp. BIDMC100_9	FALSE	1	gi|114147177|gb|DQ831140.1|	99.94	0.999849466	6642	4	0	2	6643	1	6642	0	12300	14287	6643
GCA_001040825.1_LAZB01000027.1.chr.fa:1	A	GCA_001040825.1	['GCA_001040825.1_LAZB01000027.1.chr.fa:1:1', 'SulI', '53728', 'CAF18336', 'sulfonamide__sul1', 'sulfonamide'];['GCA_001040825.1_LAZB01000027.1.chr.fa:1:2', 'ORF', '54315'];['GCA_001040825.1_LAZB01000027.1.chr.fa:1:attC', 'attC', '54621.5'];['GCA_001040825.1_LAZB01000027.1.chr.fa:1:3', 'ORF', '55042', 'AY139603.1.gene1.p01', 'aminoglycoside__aadA', 'aminoglycoside'];['GCA_001040825.1_LAZB01000027…	Salmonella enterica subsp. enterica serovar Derby	Scaffold	Proteobacteria_3	Gammaproteobacteria_4	Enterobacterales_5	Enterobacteriaceae_6	Salmonella_7	Salmonella enterica_8	Salmonella enterica subsp. enterica serovar Derby_9	FALSE	1	gi|116294654|gb|AY522431.4|	99.81	0.935660091	3083	3	1	1	3080	14228	11146	0	5657	56634	3295
GCA_001048335.1_CVQE01000043.1.chr.fa:1	A	GCA_001048335.1	['GCA_001048335.1_CVQE01000043.1.chr.fa:1:1', 'Integrase', '6318'];['GCA_001048335.1_CVQE01000043.1.chr.fa:1:2', 'ORF', '7156', 'AAY43141', 'trimethoprim__dfrA17', 'trimethoprim'];['GCA_001048335.1_CVQE01000043.1.chr.fa:1:attC', 'attC', '7517'];['GCA_001048335.1_CVQE01000043.1.chr.fa:1:3', 'ORF', '7859'];['GCA_001048335.1_CVQE01000043.1.chr.fa:1:4', 'SulI', '8446', 'CAF18336', 'sulfonamide__sul1'…	Salmonella enterica subsp. enterica serovar Typhi	Scaffold	Proteobacteria_3	Gammaproteobacteria_4	Enterobacterales_5	Enterobacteriaceae_6	Salmonella_7	Salmonella enterica_8	Salmonella enterica subsp. enterica serovar Typhi_9	FALSE	1	gi|43090|emb|X58425.1|	99.9	1	2000	1	1	580	2578	1	2000	0	3681	2000	3055
GCA_001078195.1_KQ235776.1.chr.fa:1	A	GCA_001078195.1	['GCA_001078195.1_KQ235776.1.chr.fa:1:1', 'Integrase', '12221'];['GCA_001078195.1_KQ235776.1.chr.fa:1:2', 'ORF', '13275', 'AB104852.1.gene4.p01', 'aminoglycoside__aadA', 'aminoglycoside'];['GCA_001078195.1_KQ235776.1.chr.fa:1:attC', 'attC', '13696.5'];['GCA_001078195.1_KQ235776.1.chr.fa:1:3', 'ORF', '14002'];['GCA_001078195.1_KQ235776.1.chr.fa:1:4', 'SulI', '14589', 'CAF18336', 'sulfonamide__sul1…	Klebsiella oxytoca 10-5244	Scaffold	Proteobacteria_3	Gammaproteobacteria_4	Enterobacterales_5	Enterobacteriaceae_6	Klebsiella_7	Klebsiella oxytoca_8	Klebsiella oxytoca 10-5244_9	TRUE	1	gi|316945283|gb|CP002432.1|	99.88	1	3295	4	0	1	3295	12624	9330	0	6063	2928377	3295
GCA_001079645.1_CIQG01000033.1.chr.fa:1	A	GCA_001079645.1	['GCA_001079645.1_CIQG01000033.1.chr.fa:1:1', 'SulI', '465', 'CAF18336', 'sulfonamide__sul1', 'sulfonamide'];['GCA_001079645.1_CIQG01000033.1.chr.fa:1:2', 'ORF', '1022'];['GCA_001079645.1_CIQG01000033.1.chr.fa:1:attC', 'attC', '1365'];['GCA_001079645.1_CIQG01000033.1.chr.fa:1:3', 'ORF', '1725', 'AAY43141', 'trimethoprim__dfrA17', 'trimethoprim'];['GCA_001079645.1_CIQG01000033.1.chr.fa:1:4', 'Inte…	Salmonella enterica subsp. enterica serovar Typhi	Scaffold	Proteobacteria_3	Gammaproteobacteria_4	Enterobacterales_5	Enterobacteriaceae_6	Salmonella_7	Salmonella enterica_8	Salmonella enterica subsp. enterica serovar Typhi_9	FALSE	1	gi|43090|emb|X58425.1|	99.9	1	2000	1	1	420	2418	2000	1	0	3681	2000	2995
GCA_001079705.1_CIPC01000043.1.chr.fa:1	A	GCA_001079705.1	['GCA_001079705.1_CIPC01000043.1.chr.fa:1:1', 'Integrase', '6318'];['GCA_001079705.1_CIPC01000043.1.chr.fa:1:2', 'ORF', '7156', 'AAY43141', 'trimethoprim__dfrA17', 'trimethoprim'];['GCA_001079705.1_CIPC01000043.1.chr.fa:1:attC', 'attC', '7517'];['GCA_001079705.1_CIPC01000043.1.chr.fa:1:3', 'ORF', '7859'];['GCA_001079705.1_CIPC01000043.1.chr.fa:1:4', 'SulI', '8446', 'CAF18336', 'sulfonamide__sul1'…	Salmonella enterica subsp. enterica serovar Typhi	Scaffold	Proteobacteria_3	Gammaproteobacteria_4	Enterobacterales_5	Enterobacteriaceae_6	Salmonella_7	Salmonella enterica_8	Salmonella enterica subsp. enterica serovar Typhi_9	FALSE	1	gi|43090|emb|X58425.1|	99.9	1	2000	1	1	580	2578	1	2000	0	3681	2000	3055
GCA_001081285.1_CIOD01000034.1.chr.fa:1	A	GCA_001081285.1	['GCA_001081285.1_CIOD01000034.1.chr.fa:1:1', 'SulI', '7584', 'CAF18336', 'sulfonamide__sul1', 'sulfonamide'];['GCA_001081285.1_CIOD01000034.1.chr.fa:1:2', 'ORF', '8171'];['GCA_001081285.1_CIOD01000034.1.chr.fa:1:attC', 'attC', '8514'];['GCA_001081285.1_CIOD01000034.1.chr.fa:1:3', 'ORF', '8874', 'AAY43141', 'trimethoprim__dfrA17', 'trimethoprim'];['GCA_001081285.1_CIOD01000034.1.chr.fa:1:4', 'Int…	Salmonella enterica subsp. enterica serovar Typhi	Scaffold	Proteobacteria_3	Gammaproteobacteria_4	Enterobacterales_5	Enterobacteriaceae_6	Salmonella_7	Salmonella enterica_8	Salmonella enterica subsp. enterica serovar Typhi_9	FALSE	1	gi|43090|emb|X58425.1|	99.9	1	2000	1	1	480	2478	2000	1	0	3681	2000	3055
GCA_001081865.1_CIUC01000039.1.chr.fa:1	A	GCA_001081865.1	['GCA_001081865.1_CIUC01000039.1.chr.fa:1:1', 'Integrase', '6346'];['GCA_001081865.1_CIUC01000039.1.chr.fa:1:2', 'ORF', '7184', 'AAY43141', 'trimethoprim__dfrA17', 'trimethoprim'];['GCA_001081865.1_CIUC01000039.1.chr.fa:1:attC', 'attC', '7545'];['GCA_001081865.1_CIUC01000039.1.chr.fa:1:3', 'ORF', '7887'];['GCA_001081865.1_CIUC01000039.1.chr.fa:1:4', 'SulI', '8474', 'CAF18336', 'sulfonamide__sul1'…	Salmonella enterica subsp. enterica serovar Typhi	Scaffold	Proteobacteria_3	Gammaproteobacteria_4	Enterobacterales_5	Enterobacteriaceae_6	Salmonella_7	Salmonella enterica_8	Salmonella enterica subsp. enterica serovar Typhi_9	FALSE	1	gi|43090|emb|X58425.1|	99.9	1	2000	1	1	580	2578	1	2000	0	3681	2000	3055
GCA_001082365.1_CIPX01000044.1.chr.fa:1	A	GCA_001082365.1	['GCA_001082365.1_CIPX01000044.1.chr.fa:1:1', 'SulI', '1421', 'CAF18336', 'sulfonamide__sul1', 'sulfonamide'];['GCA_001082365.1_CIPX01000044.1.chr.fa:1:2', 'ORF', '2008'];['GCA_001082365.1_CIPX01000044.1.chr.fa:1:attC', 'attC', '2351'];['GCA_001082365.1_CIPX01000044.1.chr.fa:1:3', 'ORF', '2711', 'AAY43141', 'trimethoprim__dfrA17', 'trimethoprim'];['GCA_001082365.1_CIPX01000044.1.chr.fa:1:4', 'Int…	Salmonella enterica subsp. enterica serovar Typhi	Scaffold	Proteobacteria_3	Gammaproteobacteria_4	Enterobacterales_5	Enterobacteriaceae_6	Salmonella_7	Salmonella enterica_8	Salmonella enterica subsp. enterica serovar Typhi_9	FALSE	1	gi|43090|emb|X58425.1|	99.9	1	2000	1	1	480	2478	2000	1	0	3681	2000	3055
GCA_001083165.1_CJNV01000121.1.chr.fa:1	A	GCA_001083165.1	['GCA_001083165.1_CJNV01000121.1.chr.fa:1:1', 'SulI', '681', 'CAF18336', 'sulfonamide__sul1', 'sulfonamide'];['GCA_001083165.1_CJNV01000121.1.chr.fa:1:2', 'ORF', '1268'];['GCA_001083165.1_CJNV01000121.1.chr.fa:1:attC', 'attC', '1611'];['GCA_001083165.1_CJNV01000121.1.chr.fa:1:3', 'ORF', '1971', 'AAY43141', 'trimethoprim__dfrA17', 'trimethoprim'];['GCA_001083165.1_CJNV01000121.1.chr.fa:1:4', 'Inte…	Salmonella enterica subsp. enterica serovar Typhi	Scaffold	Proteobacteria_3	Gammaproteobacteria_4	Enterobacterales_5	Enterobacteriaceae_6	Salmonella_7	Salmonella enterica_8	Salmonella enterica subsp. enterica serovar Typhi_9	FALSE	1	gi|43090|emb|X58425.1|	99.9	1	2000	1	1	480	2478	2000	1	0	3681	2000	3055
GCA_001083185.1_CJNC01000038.1.chr.fa:1	A	GCA_001083185.1	['GCA_001083185.1_CJNC01000038.1.chr.fa:1:1', 'SulI', '3320', 'CAF18336', 'sulfonamide__sul1', 'sulfonamide'];['GCA_001083185.1_CJNC01000038.1.chr.fa:1:2', 'ORF', '3907'];['GCA_001083185.1_CJNC01000038.1.chr.fa:1:attC', 'attC', '4250'];['GCA_001083185.1_CJNC01000038.1.chr.fa:1:3', 'ORF', '4610', 'AAY43141', 'trimethoprim__dfrA17', 'trimethoprim'];['GCA_001083185.1_CJNC01000038.1.chr.fa:1:4', 'Int…	Salmonella enterica subsp. enterica serovar Typhi	Scaffold	Proteobacteria_3	Gammaproteobacteria_4	Enterobacterales_5	Enterobacteriaceae_6	Salmonella_7	Salmonella enterica_8	Salmonella enterica subsp. enterica serovar Typhi_9	FALSE	1	gi|43090|emb|X58425.1|	99.9	1	2000	1	1	480	2478	2000	1	0	3681	2000	3055
GCA_001087545.1_CJNQ01000053.1.chr.fa:1	A	GCA_001087545.1	['GCA_001087545.1_CJNQ01000053.1.chr.fa:1:1', 'Integrase', '6312'];['GCA_001087545.1_CJNQ01000053.1.chr.fa:1:2', 'ORF', '7150', 'AAY43141', 'trimethoprim__dfrA17', 'trimethoprim'];['GCA_001087545.1_CJNQ01000053.1.chr.fa:1:attC', 'attC', '7511'];['GCA_001087545.1_CJNQ01000053.1.chr.fa:1:3', 'ORF', '7853'];['GCA_001087545.1_CJNQ01000053.1.chr.fa:1:4', 'SulI', '8440', 'CAF18336', 'sulfonamide__sul1'…	Salmonella enterica subsp. enterica serovar Typhi	Scaffold	Proteobacteria_3	Gammaproteobacteria_4	Enterobacterales_5	Enterobacteriaceae_6	Salmonella_7	Salmonella enterica_8	Salmonella enterica subsp. enterica serovar Typhi_9	FALSE	1	gi|43090|emb|X58425.1|	99.9	1	2000	1	1	580	2578	1	2000	0	3681	2000	3055
GCA_001089065.1_CJLT01000042.1.chr.fa:1	A	GCA_001089065.1	['GCA_001089065.1_CJLT01000042.1.chr.fa:1:1', 'Integrase', '6318'];['GCA_001089065.1_CJLT01000042.1.chr.fa:1:2', 'ORF', '7156', 'AAY43141', 'trimethoprim__dfrA17', 'trimethoprim'];['GCA_001089065.1_CJLT01000042.1.chr.fa:1:attC', 'attC', '7517'];['GCA_001089065.1_CJLT01000042.1.chr.fa:1:3', 'ORF', '7859'];['GCA_001089065.1_CJLT01000042.1.chr.fa:1:4', 'SulI', '8446', 'CAF18336', 'sulfonamide__sul1'…	Salmonella enterica subsp. enterica serovar Typhi	Scaffold	Proteobacteria_3	Gammaproteobacteria_4	Enterobacterales_5	Enterobacteriaceae_6	Salmonella_7	Salmonella enterica_8	Salmonella enterica subsp. enterica serovar Typhi_9	FALSE	1	gi|43090|emb|X58425.1|	99.9	1	2000	1	1	580	2578	1	2000	0	3681	2000	3055
GCA_001092785.1_CJMB01000048.1.chr.fa:1	A	GCA_001092785.1	['GCA_001092785.1_CJMB01000048.1.chr.fa:1:1', 'Integrase', '6318'];['GCA_001092785.1_CJMB01000048.1.chr.fa:1:2', 'ORF', '7156', 'AAY43141', 'trimethoprim__dfrA17', 'trimethoprim'];['GCA_001092785.1_CJMB01000048.1.chr.fa:1:attC', 'attC', '7517'];['GCA_001092785.1_CJMB01000048.1.chr.fa:1:3', 'ORF', '7859'];['GCA_001092785.1_CJMB01000048.1.chr.fa:1:4', 'SulI', '8446', 'CAF18336', 'sulfonamide__sul1'…	Salmonella enterica subsp. enterica serovar Typhi	Scaffold	Proteobacteria_3	Gammaproteobacteria_4	Enterobacterales_5	Enterobacteriaceae_6	Salmonella_7	Salmonella enterica_8	Salmonella enterica subsp. enterica serovar Typhi_9	FALSE	1	gi|43090|emb|X58425.1|	99.9	1	2000	1	1	580	2578	1	2000	0	3681	2000	3055
GCA_001092865.1_CJCX01000038.1.chr.fa:1	A	GCA_001092865.1	['GCA_001092865.1_CJCX01000038.1.chr.fa:1:1', 'Integrase', '6314'];['GCA_001092865.1_CJCX01000038.1.chr.fa:1:2', 'ORF', '7152', 'AAY43141', 'trimethoprim__dfrA17', 'trimethoprim'];['GCA_001092865.1_CJCX01000038.1.chr.fa:1:attC', 'attC', '7513'];['GCA_001092865.1_CJCX01000038.1.chr.fa:1:3', 'ORF', '7855'];['GCA_001092865.1_CJCX01000038.1.chr.fa:1:4', 'SulI', '8442', 'CAF18336', 'sulfonamide__sul1'…	Salmonella enterica subsp. enterica serovar Typhi	Scaffold	Proteobacteria_3	Gammaproteobacteria_4	Enterobacterales_5	Enterobacteriaceae_6	Salmonella_7	Salmonella enterica_8	Salmonella enterica subsp. enterica serovar Typhi_9	FALSE	1	gi|43090|emb|X58425.1|	99.9	1	2000	1	1	580	2578	1	2000	0	3681	2000	3055
GCA_001098945.1_CJTY01000035.1.chr.fa:1	A	GCA_001098945.1	['GCA_001098945.1_CJTY01000035.1.chr.fa:1:1', 'SulI', '693', 'CAF18336', 'sulfonamide__sul1', 'sulfonamide'];['GCA_001098945.1_CJTY01000035.1.chr.fa:1:2', 'ORF', '1280'];['GCA_001098945.1_CJTY01000035.1.chr.fa:1:attC', 'attC', '1623'];['GCA_001098945.1_CJTY01000035.1.chr.fa:1:3', 'ORF', '1983', 'AAY43141', 'trimethoprim__dfrA17', 'trimethoprim'];['GCA_001098945.1_CJTY01000035.1.chr.fa:1:4', 'Inte…	Salmonella enterica subsp. enterica serovar Typhi	Scaffold	Proteobacteria_3	Gammaproteobacteria_4	Enterobacterales_5	Enterobacteriaceae_6	Salmonella_7	Salmonella enterica_8	Salmonella enterica subsp. enterica serovar Typhi_9	FALSE	1	gi|43090|emb|X58425.1|	99.9	1	2000	1	1	480	2478	2000	1	0	3681	2000	3055
GCA_001099705.1_CJTS01000037.1.chr.fa:1	A	GCA_001099705.1	['GCA_001099705.1_CJTS01000037.1.chr.fa:1:1', 'Integrase', '6339'];['GCA_001099705.1_CJTS01000037.1.chr.fa:1:2', 'ORF', '7177', 'AAY43141', 'trimethoprim__dfrA17', 'trimethoprim'];['GCA_001099705.1_CJTS01000037.1.chr.fa:1:attC', 'attC', '7538'];['GCA_001099705.1_CJTS01000037.1.chr.fa:1:3', 'ORF', '7880'];['GCA_001099705.1_CJTS01000037.1.chr.fa:1:4', 'SulI', '8467', 'CAF18336', 'sulfonamide__sul1'…	Salmonella enterica subsp. enterica serovar Typhi	Scaffold	Proteobacteria_3	Gammaproteobacteria_4	Enterobacterales_5	Enterobacteriaceae_6	Salmonella_7	Salmonella enterica_8	Salmonella enterica subsp. enterica serovar Typhi_9	FALSE	1	gi|43090|emb|X58425.1|	99.9	1	2000	1	1	580	2578	1	2000	0	3681	2000	3055
GCA_001101305.1_CJHJ01000040.1.chr.fa:1	A	GCA_001101305.1	['GCA_001101305.1_CJHJ01000040.1.chr.fa:1:1', 'Integrase', '6316'];['GCA_001101305.1_CJHJ01000040.1.chr.fa:1:2', 'ORF', '7154', 'AAY43141', 'trimethoprim__dfrA17', 'trimethoprim'];['GCA_001101305.1_CJHJ01000040.1.chr.fa:1:attC', 'attC', '7515'];['GCA_001101305.1_CJHJ01000040.1.chr.fa:1:3', 'ORF', '7857'];['GCA_001101305.1_CJHJ01000040.1.chr.fa:1:4', 'SulI', '8444', 'CAF18336', 'sulfonamide__sul1'…	Salmonella enterica subsp. enterica serovar Typhi	Scaffold	Proteobacteria_3	Gammaproteobacteria_4	Enterobacterales_5	Enterobacteriaceae_6	Salmonella_7	Salmonella enterica_8	Salmonella enterica subsp. enterica serovar Typhi_9	FALSE	1	gi|43090|emb|X58425.1|	99.9	1	2000	1	1	580	2578	1	2000	0	3681	2000	3055
GCA_001107745.1_CIUJ01000039.1.chr.fa:1	A	GCA_001107745.1	['GCA_001107745.1_CIUJ01000039.1.chr.fa:1:1', 'SulI', '1421', 'CAF18336', 'sulfonamide__sul1', 'sulfonamide'];['GCA_001107745.1_CIUJ01000039.1.chr.fa:1:2', 'ORF', '2008'];['GCA_001107745.1_CIUJ01000039.1.chr.fa:1:attC', 'attC', '2351'];['GCA_001107745.1_CIUJ01000039.1.chr.fa:1:3', 'ORF', '2711', 'AAY43141', 'trimethoprim__dfrA17', 'trimethoprim'];['GCA_001107745.1_CIUJ01000039.1.chr.fa:1:4', 'Int…	Salmonella enterica subsp. enterica serovar Typhi	Scaffold	Proteobacteria_3	Gammaproteobacteria_4	Enterobacterales_5	Enterobacteriaceae_6	Salmonella_7	Salmonella enterica_8	Salmonella enterica subsp. enterica serovar Typhi_9	FALSE	1	gi|43090|emb|X58425.1|	99.9	1	2000	1	1	480	2478	2000	1	0	3681	2000	3055
GCA_001107845.1_CJOK01000043.1.chr.fa:1	A	GCA_001107845.1	['GCA_001107845.1_CJOK01000043.1.chr.fa:1:1', 'Integrase', '6346'];['GCA_001107845.1_CJOK01000043.1.chr.fa:1:2', 'ORF', '7184', 'AAY43141', 'trimethoprim__dfrA17', 'trimethoprim'];['GCA_001107845.1_CJOK01000043.1.chr.fa:1:attC', 'attC', '7545'];['GCA_001107845.1_CJOK01000043.1.chr.fa:1:3', 'ORF', '7887'];['GCA_001107845.1_CJOK01000043.1.chr.fa:1:4', 'SulI', '8474', 'CAF18336', 'sulfonamide__sul1'…	Salmonella enterica subsp. enterica serovar Typhi	Scaffold	Proteobacteria_3	Gammaproteobacteria_4	Enterobacterales_5	Enterobacteriaceae_6	Salmonella_7	Salmonella enterica_8	Salmonella enterica subsp. enterica serovar Typhi_9	FALSE	1	gi|43090|emb|X58425.1|	99.9	1	2000	1	1	580	2578	1	2000	0	3681	2000	3055
GCA_001115025.1_CJTL01000037.1.chr.fa:1	A	GCA_001115025.1	['GCA_001115025.1_CJTL01000037.1.chr.fa:1:1', 'Integrase', '6327'];['GCA_001115025.1_CJTL01000037.1.chr.fa:1:2', 'ORF', '7165', 'AAY43141', 'trimethoprim__dfrA17', 'trimethoprim'];['GCA_001115025.1_CJTL01000037.1.chr.fa:1:attC', 'attC', '7526'];['GCA_001115025.1_CJTL01000037.1.chr.fa:1:3', 'ORF', '7868'];['GCA_001115025.1_CJTL01000037.1.chr.fa:1:4', 'SulI', '8455', 'CAF18336', 'sulfonamide__sul1'…	Salmonella enterica subsp. enterica serovar Typhi	Scaffold	Proteobacteria_3	Gammaproteobacteria_4	Enterobacterales_5	Enterobacteriaceae_6	Salmonella_7	Salmonella enterica_8	Salmonella enterica subsp. enterica serovar Typhi_9	FALSE	1	gi|43090|emb|X58425.1|	99.9	1	2000	1	1	580	2578	1	2000	0	3681	2000	3055
GCA_001118425.1_CJMN01000039.1.chr.fa:1	A	GCA_001118425.1	['GCA_001118425.1_CJMN01000039.1.chr.fa:1:1', 'Integrase', '6311'];['GCA_001118425.1_CJMN01000039.1.chr.fa:1:2', 'ORF', '7149', 'AAY43141', 'trimethoprim__dfrA17', 'trimethoprim'];['GCA_001118425.1_CJMN01000039.1.chr.fa:1:attC', 'attC', '7510'];['GCA_001118425.1_CJMN01000039.1.chr.fa:1:3', 'ORF', '7852'];['GCA_001118425.1_CJMN01000039.1.chr.fa:1:4', 'SulI', '8439', 'CAF18336', 'sulfonamide__sul1'…	Salmonella enterica subsp. enterica serovar Typhi	Scaffold	Proteobacteria_3	Gammaproteobacteria_4	Enterobacterales_5	Enterobacteriaceae_6	Salmonella_7	Salmonella enterica_8	Salmonella enterica subsp. enterica serovar Typhi_9	FALSE	1	gi|43090|emb|X58425.1|	99.9	1	2000	1	1	580	2578	1	2000	0	3681	2000	3055
GCA_001119985.1_CQHV01000014.1.chr.fa:1	A	GCA_001119985.1	['GCA_001119985.1_CQHV01000014.1.chr.fa:1:1', 'SulI', '54069', 'CAF18336', 'sulfonamide__sul1', 'sulfonamide'];['GCA_001119985.1_CQHV01000014.1.chr.fa:1:2', 'ORF', '54656'];['GCA_001119985.1_CQHV01000014.1.chr.fa:1:attC', 'attC', '54962.5'];['GCA_001119985.1_CQHV01000014.1.chr.fa:1:3', 'ORF', '55383', 'AY139603.1.gene1.p01', 'aminoglycoside__aadA', 'aminoglycoside'];['GCA_001119985.1_CQHV01000014…	Salmonella enterica subsp. enterica serovar Typhimurium str. DT104	Scaffold	Proteobacteria_3	Gammaproteobacteria_4	Enterobacterales_5	Enterobacteriaceae_6	Salmonella_7	Salmonella enterica_8	Salmonella enterica subsp. enterica serovar Typhimurium str. DT104_9	FALSE	1	gi|116294654|gb|AY522431.4|	99.77	0.935660091	3083	4	1	1	3080	14228	11146	0	5651	56634	3295
GCA_001123685.1_CJOJ01000042.1.chr.fa:1	A	GCA_001123685.1	['GCA_001123685.1_CJOJ01000042.1.chr.fa:1:1', 'Integrase', '6346'];['GCA_001123685.1_CJOJ01000042.1.chr.fa:1:2', 'ORF', '7184', 'AAY43141', 'trimethoprim__dfrA17', 'trimethoprim'];['GCA_001123685.1_CJOJ01000042.1.chr.fa:1:attC', 'attC', '7545'];['GCA_001123685.1_CJOJ01000042.1.chr.fa:1:3', 'ORF', '7887'];['GCA_001123685.1_CJOJ01000042.1.chr.fa:1:4', 'SulI', '8474', 'CAF18336', 'sulfonamide__sul1'…	Salmonella enterica subsp. enterica serovar Typhi	Scaffold	Proteobacteria_3	Gammaproteobacteria_4	Enterobacterales_5	Enterobacteriaceae_6	Salmonella_7	Salmonella enterica_8	Salmonella enterica subsp. enterica serovar Typhi_9	FALSE	1	gi|43090|emb|X58425.1|	99.9	1	2000	1	1	580	2578	1	2000	0	3681	2000	3055
GCA_001124805.1_CJGR01000043.1.chr.fa:1	A	GCA_001124805.1	['GCA_001124805.1_CJGR01000043.1.chr.fa:1:1', 'SulI', '678', 'CAF18336', 'sulfonamide__sul1', 'sulfonamide'];['GCA_001124805.1_CJGR01000043.1.chr.fa:1:2', 'ORF', '1265'];['GCA_001124805.1_CJGR01000043.1.chr.fa:1:attC', 'attC', '1608'];['GCA_001124805.1_CJGR01000043.1.chr.fa:1:3', 'ORF', '1942.5', 'AAY43141', 'trimethoprim__dfrA17', 'trimethoprim'];['GCA_001124805.1_CJGR01000043.1.chr.fa:1:4', 'In…	Salmonella enterica subsp. enterica serovar Typhi	Scaffold	Proteobacteria_3	Gammaproteobacteria_4	Enterobacterales_5	Enterobacteriaceae_6	Salmonella_7	Salmonella enterica_8	Salmonella enterica subsp. enterica serovar Typhi_9	FALSE	1	gi|43090|emb|X58425.1|	99.9	1	2000	1	1	480	2478	2000	1	0	3681	2000	3055
GCA_001126165.1_CJSQ01000039.1.chr.fa:1	A	GCA_001126165.1	['GCA_001126165.1_CJSQ01000039.1.chr.fa:1:1', 'Integrase', '6330'];['GCA_001126165.1_CJSQ01000039.1.chr.fa:1:2', 'ORF', '7168', 'AAY43141', 'trimethoprim__dfrA17', 'trimethoprim'];['GCA_001126165.1_CJSQ01000039.1.chr.fa:1:attC', 'attC', '7529'];['GCA_001126165.1_CJSQ01000039.1.chr.fa:1:3', 'ORF', '7871'];['GCA_001126165.1_CJSQ01000039.1.chr.fa:1:4', 'SulI', '8458', 'CAF18336', 'sulfonamide__sul1'…	Salmonella enterica subsp. enterica serovar Typhi	Scaffold	Proteobacteria_3	Gammaproteobacteria_4	Enterobacterales_5	Enterobacteriaceae_6	Salmonella_7	Salmonella enterica_8	Salmonella enterica subsp. enterica serovar Typhi_9	FALSE	1	gi|43090|emb|X58425.1|	99.9	1	2000	1	1	580	2578	1	2000	0	3681	2000	3055
GCA_001131425.1_CJIV01000043.1.chr.fa:1	A	GCA_001131425.1	['GCA_001131425.1_CJIV01000043.1.chr.fa:1:1', 'Integrase', '6318'];['GCA_001131425.1_CJIV01000043.1.chr.fa:1:2', 'ORF', '7156', 'AAY43141', 'trimethoprim__dfrA17', 'trimethoprim'];['GCA_001131425.1_CJIV01000043.1.chr.fa:1:attC', 'attC', '7517'];['GCA_001131425.1_CJIV01000043.1.chr.fa:1:3', 'ORF', '7859'];['GCA_001131425.1_CJIV01000043.1.chr.fa:1:4', 'SulI', '8446', 'CAF18336', 'sulfonamide__sul1'…	Salmonella enterica subsp. enterica serovar Typhi	Scaffold	Proteobacteria_3	Gammaproteobacteria_4	Enterobacterales_5	Enterobacteriaceae_6	Salmonella_7	Salmonella enterica_8	Salmonella enterica subsp. enterica serovar Typhi_9	FALSE	1	gi|43090|emb|X58425.1|	99.9	1	2000	1	1	580	2578	1	2000	0	3681	2000	3055
GCA_001133645.1_CJAI01000037.1.chr.fa:1	A	GCA_001133645.1	['GCA_001133645.1_CJAI01000037.1.chr.fa:1:1', 'Integrase', '6389'];['GCA_001133645.1_CJAI01000037.1.chr.fa:1:2', 'ORF', '7227', 'AAY43141', 'trimethoprim__dfrA17', 'trimethoprim'];['GCA_001133645.1_CJAI01000037.1.chr.fa:1:attC', 'attC', '7588'];['GCA_001133645.1_CJAI01000037.1.chr.fa:1:3', 'ORF', '7930'];['GCA_001133645.1_CJAI01000037.1.chr.fa:1:4', 'SulI', '8517', 'CAF18336', 'sulfonamide__sul1'…	Salmonella enterica subsp. enterica serovar Typhi	Scaffold	Proteobacteria_3	Gammaproteobacteria_4	Enterobacterales_5	Enterobacteriaceae_6	Salmonella_7	Salmonella enterica_8	Salmonella enterica subsp. enterica serovar Typhi_9	FALSE	1	gi|43090|emb|X58425.1|	99.9	1	2000	1	1	580	2578	1	2000	0	3681	2000	3055
GCA_001135425.1_CJCN01000044.1.chr.fa:1	A	GCA_001135425.1	['GCA_001135425.1_CJCN01000044.1.chr.fa:1:1', 'Integrase', '6317'];['GCA_001135425.1_CJCN01000044.1.chr.fa:1:2', 'ORF', '7155', 'AAY43141', 'trimethoprim__dfrA17', 'trimethoprim'];['GCA_001135425.1_CJCN01000044.1.chr.fa:1:attC', 'attC', '7516'];['GCA_001135425.1_CJCN01000044.1.chr.fa:1:3', 'ORF', '7858'];['GCA_001135425.1_CJCN01000044.1.chr.fa:1:4', 'SulI', '8445', 'CAF18336', 'sulfonamide__sul1'…	Salmonella enterica subsp. enterica serovar Typhi	Scaffold	Proteobacteria_3	Gammaproteobacteria_4	Enterobacterales_5	Enterobacteriaceae_6	Salmonella_7	Salmonella enterica_8	Salmonella enterica subsp. enterica serovar Typhi_9	FALSE	1	gi|43090|emb|X58425.1|	99.9	1	2000	1	1	580	2578	1	2000	0	3681	2000	3055
GCA_001138325.1_CJRK01000039.1.chr.fa:1	A	GCA_001138325.1	['GCA_001138325.1_CJRK01000039.1.chr.fa:1:1', 'SulI', '664', 'CAF18336', 'sulfonamide__sul1', 'sulfonamide'];['GCA_001138325.1_CJRK01000039.1.chr.fa:1:2', 'ORF', '1251'];['GCA_001138325.1_CJRK01000039.1.chr.fa:1:attC', 'attC', '1594'];['GCA_001138325.1_CJRK01000039.1.chr.fa:1:3', 'ORF', '1954', 'AAY43141', 'trimethoprim__dfrA17', 'trimethoprim'];['GCA_001138325.1_CJRK01000039.1.chr.fa:1:4', 'Inte…	Salmonella enterica subsp. enterica serovar Typhi	Scaffold	Proteobacteria_3	Gammaproteobacteria_4	Enterobacterales_5	Enterobacteriaceae_6	Salmonella_7	Salmonella enterica_8	Salmonella enterica subsp. enterica serovar Typhi_9	FALSE	1	gi|43090|emb|X58425.1|	99.9	1	2000	1	1	480	2478	2000	1	0	3681	2000	3055
GCA_001140485.1_CJEH01000041.1.chr.fa:1	A	GCA_001140485.1	['GCA_001140485.1_CJEH01000041.1.chr.fa:1:1', 'Integrase', '6315'];['GCA_001140485.1_CJEH01000041.1.chr.fa:1:2', 'ORF', '7153', 'AAY43141', 'trimethoprim__dfrA17', 'trimethoprim'];['GCA_001140485.1_CJEH01000041.1.chr.fa:1:attC', 'attC', '7514'];['GCA_001140485.1_CJEH01000041.1.chr.fa:1:3', 'ORF', '7856'];['GCA_001140485.1_CJEH01000041.1.chr.fa:1:4', 'SulI', '8443', 'CAF18336', 'sulfonamide__sul1'…	Salmonella enterica subsp. enterica serovar Typhi	Scaffold	Proteobacteria_3	Gammaproteobacteria_4	Enterobacterales_5	Enterobacteriaceae_6	Salmonella_7	Salmonella enterica_8	Salmonella enterica subsp. enterica serovar Typhi_9	FALSE	1	gi|43090|emb|X58425.1|	99.9	1	2000	1	1	580	2578	1	2000	0	3681	2000	3055
GCA_001141825.1_CJTB01000035.1.chr.fa:1	A	GCA_001141825.1	['GCA_001141825.1_CJTB01000035.1.chr.fa:1:1', 'Integrase', '6336'];['GCA_001141825.1_CJTB01000035.1.chr.fa:1:2', 'ORF', '7174', 'AAY43141', 'trimethoprim__dfrA17', 'trimethoprim'];['GCA_001141825.1_CJTB01000035.1.chr.fa:1:attC', 'attC', '7535'];['GCA_001141825.1_CJTB01000035.1.chr.fa:1:3', 'ORF', '7877'];['GCA_001141825.1_CJTB01000035.1.chr.fa:1:4', 'SulI', '8464', 'CAF18336', 'sulfonamide__sul1'…	Salmonella enterica subsp. enterica serovar Typhi	Scaffold	Proteobacteria_3	Gammaproteobacteria_4	Enterobacterales_5	Enterobacteriaceae_6	Salmonella_7	Salmonella enterica_8	Salmonella enterica subsp. enterica serovar Typhi_9	FALSE	1	gi|43090|emb|X58425.1|	99.9	1	2000	1	1	580	2578	1	2000	0	3681	2000	3055
GCA_001148105.1_CJER01000038.1.chr.fa:1	A	GCA_001148105.1	['GCA_001148105.1_CJER01000038.1.chr.fa:1:1', 'SulI', '7598', 'CAF18336', 'sulfonamide__sul1', 'sulfonamide'];['GCA_001148105.1_CJER01000038.1.chr.fa:1:2', 'ORF', '8185'];['GCA_001148105.1_CJER01000038.1.chr.fa:1:attC', 'attC', '8528'];['GCA_001148105.1_CJER01000038.1.chr.fa:1:3', 'ORF', '8888', 'AAY43141', 'trimethoprim__dfrA17', 'trimethoprim'];['GCA_001148105.1_CJER01000038.1.chr.fa:1:4', 'Int…	Salmonella enterica subsp. enterica serovar Typhi	Scaffold	Proteobacteria_3	Gammaproteobacteria_4	Enterobacterales_5	Enterobacteriaceae_6	Salmonella_7	Salmonella enterica_8	Salmonella enterica subsp. enterica serovar Typhi_9	FALSE	1	gi|43090|emb|X58425.1|	99.9	1	2000	1	1	480	2478	2000	1	0	3681	2000	3055
GCA_001153825.1_CJRN01000049.1.chr.fa:1	A	GCA_001153825.1	['GCA_001153825.1_CJRN01000049.1.chr.fa:1:1', 'SulI', '672', 'CAF18336', 'sulfonamide__sul1', 'sulfonamide'];['GCA_001153825.1_CJRN01000049.1.chr.fa:1:2', 'ORF', '1259'];['GCA_001153825.1_CJRN01000049.1.chr.fa:1:attC', 'attC', '1602'];['GCA_001153825.1_CJRN01000049.1.chr.fa:1:3', 'ORF', '1962', 'AAY43141', 'trimethoprim__dfrA17', 'trimethoprim'];['GCA_001153825.1_CJRN01000049.1.chr.fa:1:4', 'Inte…	Salmonella enterica subsp. enterica serovar Typhi	Scaffold	Proteobacteria_3	Gammaproteobacteria_4	Enterobacterales_5	Enterobacteriaceae_6	Salmonella_7	Salmonella enterica_8	Salmonella enterica subsp. enterica serovar Typhi_9	FALSE	1	gi|43090|emb|X58425.1|	99.9	1	2000	1	1	480	2478	2000	1	0	3681	2000	3055
GCA_001158085.1_CJNB01000046.1.chr.fa:1	A	GCA_001158085.1	['GCA_001158085.1_CJNB01000046.1.chr.fa:1:1', 'Integrase', '6318'];['GCA_001158085.1_CJNB01000046.1.chr.fa:1:2', 'ORF', '7156', 'AAY43141', 'trimethoprim__dfrA17', 'trimethoprim'];['GCA_001158085.1_CJNB01000046.1.chr.fa:1:attC', 'attC', '7517'];['GCA_001158085.1_CJNB01000046.1.chr.fa:1:3', 'ORF', '7859'];['GCA_001158085.1_CJNB01000046.1.chr.fa:1:4', 'SulI', '8446', 'CAF18336', 'sulfonamide__sul1'…	Salmonella enterica subsp. enterica serovar Typhi	Scaffold	Proteobacteria_3	Gammaproteobacteria_4	Enterobacterales_5	Enterobacteriaceae_6	Salmonella_7	Salmonella enterica_8	Salmonella enterica subsp. enterica serovar Typhi_9	FALSE	1	gi|43090|emb|X58425.1|	99.9	1	2000	1	1	580	2578	1	2000	0	3681	2000	3055
GCA_001159605.1_CJSC01000036.1.chr.fa:1	A	GCA_001159605.1	['GCA_001159605.1_CJSC01000036.1.chr.fa:1:1', 'Integrase', '6339'];['GCA_001159605.1_CJSC01000036.1.chr.fa:1:2', 'ORF', '7177', 'AAY43141', 'trimethoprim__dfrA17', 'trimethoprim'];['GCA_001159605.1_CJSC01000036.1.chr.fa:1:attC', 'attC', '7538'];['GCA_001159605.1_CJSC01000036.1.chr.fa:1:3', 'ORF', '7880'];['GCA_001159605.1_CJSC01000036.1.chr.fa:1:4', 'SulI', '8467', 'CAF18336', 'sulfonamide__sul1'…	Salmonella enterica subsp. enterica serovar Typhi	Scaffold	Proteobacteria_3	Gammaproteobacteria_4	Enterobacterales_5	Enterobacteriaceae_6	Salmonella_7	Salmonella enterica_8	Salmonella enterica subsp. enterica serovar Typhi_9	FALSE	1	gi|43090|emb|X58425.1|	99.9	1	2000	1	1	580	2578	1	2000	0	3681	2000	3055
GCA_001166585.1_CJSS01000035.1.chr.fa:1	A	GCA_001166585.1	['GCA_001166585.1_CJSS01000035.1.chr.fa:1:1', 'Integrase', '6333'];['GCA_001166585.1_CJSS01000035.1.chr.fa:1:2', 'ORF', '7171', 'AAY43141', 'trimethoprim__dfrA17', 'trimethoprim'];['GCA_001166585.1_CJSS01000035.1.chr.fa:1:attC', 'attC', '7532'];['GCA_001166585.1_CJSS01000035.1.chr.fa:1:3', 'ORF', '7874'];['GCA_001166585.1_CJSS01000035.1.chr.fa:1:4', 'SulI', '8461', 'CAF18336', 'sulfonamide__sul1'…	Salmonella enterica subsp. enterica serovar Typhi	Scaffold	Proteobacteria_3	Gammaproteobacteria_4	Enterobacterales_5	Enterobacteriaceae_6	Salmonella_7	Salmonella enterica_8	Salmonella enterica subsp. enterica serovar Typhi_9	FALSE	1	gi|43090|emb|X58425.1|	99.9	1	2000	1	1	580	2578	1	2000	0	3681	2000	3055
GCA_001167765.1_CJVQ01000046.1.chr.fa:1	A	GCA_001167765.1	['GCA_001167765.1_CJVQ01000046.1.chr.fa:1:1', 'SulI', '7595', 'CAF18336', 'sulfonamide__sul1', 'sulfonamide'];['GCA_001167765.1_CJVQ01000046.1.chr.fa:1:2', 'ORF', '8182'];['GCA_001167765.1_CJVQ01000046.1.chr.fa:1:attC', 'attC', '8525'];['GCA_001167765.1_CJVQ01000046.1.chr.fa:1:3', 'ORF', '8885', 'AAY43141', 'trimethoprim__dfrA17', 'trimethoprim'];['GCA_001167765.1_CJVQ01000046.1.chr.fa:1:4', 'Int…	Salmonella enterica subsp. enterica serovar Typhi	Scaffold	Proteobacteria_3	Gammaproteobacteria_4	Enterobacterales_5	Enterobacteriaceae_6	Salmonella_7	Salmonella enterica_8	Salmonella enterica subsp. enterica serovar Typhi_9	FALSE	1	gi|43090|emb|X58425.1|	99.9	1	2000	1	1	480	2478	2000	1	0	3681	2000	3055
GCA_001168685.1_CJSZ01000034.1.chr.fa:1	A	GCA_001168685.1	['GCA_001168685.1_CJSZ01000034.1.chr.fa:1:1', 'Integrase', '6335'];['GCA_001168685.1_CJSZ01000034.1.chr.fa:1:2', 'ORF', '7173', 'AAY43141', 'trimethoprim__dfrA17', 'trimethoprim'];['GCA_001168685.1_CJSZ01000034.1.chr.fa:1:attC', 'attC', '7534'];['GCA_001168685.1_CJSZ01000034.1.chr.fa:1:3', 'ORF', '7876'];['GCA_001168685.1_CJSZ01000034.1.chr.fa:1:4', 'SulI', '8463', 'CAF18336', 'sulfonamide__sul1'…	Salmonella enterica subsp. enterica serovar Typhi	Scaffold	Proteobacteria_3	Gammaproteobacteria_4	Enterobacterales_5	Enterobacteriaceae_6	Salmonella_7	Salmonella enterica_8	Salmonella enterica subsp. enterica serovar Typhi_9	FALSE	1	gi|43090|emb|X58425.1|	99.9	1	2000	1	1	580	2578	1	2000	0	3681	2000	3055
GCA_001185775.1_KQ236825.1.chr.fa:1	A	GCA_001185775.1	['GCA_001185775.1_KQ236825.1.chr.fa:1:1', 'Integrase', '1551830'];['GCA_001185775.1_KQ236825.1.chr.fa:1:2', 'ORF', '1552842', 'AY139603.1.gene1.p01', 'aminoglycoside__aadA', 'aminoglycoside'];['GCA_001185775.1_KQ236825.1.chr.fa:1:attC', 'attC', '1553263.5'];['GCA_001185775.1_KQ236825.1.chr.fa:1:3', 'ORF', '1553569'];['GCA_001185775.1_KQ236825.1.chr.fa:1:4', 'SulI', '1554156', 'CAF18336', 'sulfona…	Klebsiella pneumoniae	Scaffold	Proteobacteria_3	Gammaproteobacteria_4	Enterobacterales_5	Enterobacteriaceae_6	Klebsiella_7	Klebsiella_8	Klebsiella pneumoniae_9	TRUE	1	gi|516560780|gb|JX515588.1|	99.78	1.000934288	3214	4	1	1	3211	195133	191920	0	5893	277682	3211
GCA_001186005.1_KQ236922.1.chr.fa:1	A	GCA_001186005.1	['GCA_001186005.1_KQ236922.1.chr.fa:1:1', 'SulI', '148568', 'CAF18336', 'sulfonamide__sul1', 'sulfonamide'];['GCA_001186005.1_KQ236922.1.chr.fa:1:2', 'ORF', '149155'];['GCA_001186005.1_KQ236922.1.chr.fa:1:attC', 'attC', '149461.5'];['GCA_001186005.1_KQ236922.1.chr.fa:1:3', 'ORF', '149882', 'AY139603.1.gene1.p01', 'aminoglycoside__aadA', 'aminoglycoside'];['GCA_001186005.1_KQ236922.1.chr.fa:1:attC…	Klebsiella pneumoniae	Scaffold	Proteobacteria_3	Gammaproteobacteria_4	Enterobacterales_5	Enterobacteriaceae_6	Klebsiella_7	Klebsiella_8	Klebsiella pneumoniae_9	TRUE	1	gi|45758072|gb|AY509004.1|	99.95	1	4199	2	0	1	4199	27619	23421	0	7744	138742	4199
GCA_001186035.1_KQ236936.1.chr.fa:1	A	GCA_001186035.1	['GCA_001186035.1_KQ236936.1.chr.fa:1:1', 'Integrase', '1295887'];['GCA_001186035.1_KQ236936.1.chr.fa:1:2', 'ORF', '1296914', 'AY139603.1.gene1.p01', 'aminoglycoside__aadA', 'aminoglycoside'];['GCA_001186035.1_KQ236936.1.chr.fa:1:attC', 'attC', '1297335.5'];['GCA_001186035.1_KQ236936.1.chr.fa:1:3', 'ORF', '1297641'];['GCA_001186035.1_KQ236936.1.chr.fa:1:4', 'SulI', '1298228', 'CAF18336', 'sulfona…	Klebsiella pneumoniae	Scaffold	Proteobacteria_3	Gammaproteobacteria_4	Enterobacterales_5	Enterobacteriaceae_6	Klebsiella_7	Klebsiella_8	Klebsiella pneumoniae_9	TRUE	1	gi|116294654|gb|AY522431.4|	99.85	1.00092564	3244	2	1	1	3241	10983	14226	0	5960	56634	3241
GCA_001214865.1_CTBF01000024.1.chr.fa:1	A	GCA_001214865.1	['GCA_001214865.1_CTBF01000024.1.chr.fa:1:1', 'Integrase', '63789'];['GCA_001214865.1_CTBF01000024.1.chr.fa:1:2', 'ORF', '64843', 'AY139603.1.gene1.p01', 'aminoglycoside__aadA', 'aminoglycoside'];['GCA_001214865.1_CTBF01000024.1.chr.fa:1:attC', 'attC', '65264.5'];['GCA_001214865.1_CTBF01000024.1.chr.fa:1:3', 'ORF', '65570'];['GCA_001214865.1_CTBF01000024.1.chr.fa:1:4', 'SulI', '66223', 'AY162283.…	Salmonella enterica subsp. enterica serovar Typhimurium str. DT104	Scaffold	Proteobacteria_3	Gammaproteobacteria_4	Enterobacterales_5	Enterobacteriaceae_6	Salmonella_7	Salmonella enterica_8	Salmonella enterica subsp. enterica serovar Typhimurium str. DT104_9	FALSE	1	gi|4063850|gb|AF071555.1|	99.97	1	3427	1	0	1	3427	801	4227	0	6324	13077	3427
GCA_001218345.1_CTMP01000015.1.chr.fa:1	A	GCA_001218345.1	['GCA_001218345.1_CTMP01000015.1.chr.fa:1:1', 'Integrase', '58251'];['GCA_001218345.1_CTMP01000015.1.chr.fa:1:2', 'ORF', '59305', 'AY139603.1.gene1.p01', 'aminoglycoside__aadA', 'aminoglycoside'];['GCA_001218345.1_CTMP01000015.1.chr.fa:1:attC', 'attC', '59726.5'];['GCA_001218345.1_CTMP01000015.1.chr.fa:1:3', 'ORF', '60032'];['GCA_001218345.1_CTMP01000015.1.chr.fa:1:4', 'SulI', '60619', 'CAF18336'…	Salmonella enterica subsp. enterica serovar Typhimurium str. DT104	Scaffold	Proteobacteria_3	Gammaproteobacteria_4	Enterobacterales_5	Enterobacteriaceae_6	Salmonella_7	Salmonella enterica_8	Salmonella enterica subsp. enterica serovar Typhimurium str. DT104_9	FALSE	1	gi|116294654|gb|AY522431.4|	99.77	0.935053111	3081	4	1	218	3295	11146	14226	0	5648	56634	3295
GCA_001218445.1_CTLS01000013.1.chr.fa:1	A	GCA_001218445.1	['GCA_001218445.1_CTLS01000013.1.chr.fa:1:1', 'SulI', '53894', 'CAF18336', 'sulfonamide__sul1', 'sulfonamide'];['GCA_001218445.1_CTLS01000013.1.chr.fa:1:2', 'ORF', '54481'];['GCA_001218445.1_CTLS01000013.1.chr.fa:1:attC', 'attC', '54787.5'];['GCA_001218445.1_CTLS01000013.1.chr.fa:1:3', 'ORF', '55208', 'AY139603.1.gene1.p01', 'aminoglycoside__aadA', 'aminoglycoside'];['GCA_001218445.1_CTLS01000013…	Salmonella enterica subsp. enterica serovar Typhimurium str. DT104	Scaffold	Proteobacteria_3	Gammaproteobacteria_4	Enterobacterales_5	Enterobacteriaceae_6	Salmonella_7	Salmonella enterica_8	Salmonella enterica subsp. enterica serovar Typhimurium str. DT104_9	FALSE	1	gi|116294654|gb|AY522431.4|	99.77	0.935660091	3083	4	1	1	3080	14228	11146	0	5651	56634	3295
GCA_001220265.1_CTOC01000012.1.chr.fa:1	A	GCA_001220265.1	['GCA_001220265.1_CTOC01000012.1.chr.fa:1:1', 'SulI', '53651', 'CAF18336', 'sulfonamide__sul1', 'sulfonamide'];['GCA_001220265.1_CTOC01000012.1.chr.fa:1:2', 'ORF', '54238'];['GCA_001220265.1_CTOC01000012.1.chr.fa:1:attC', 'attC', '54544.5'];['GCA_001220265.1_CTOC01000012.1.chr.fa:1:3', 'ORF', '54965', 'AY139603.1.gene1.p01', 'aminoglycoside__aadA', 'aminoglycoside'];['GCA_001220265.1_CTOC01000012…	Salmonella enterica subsp. enterica serovar Typhimurium str. DT104	Scaffold	Proteobacteria_3	Gammaproteobacteria_4	Enterobacterales_5	Enterobacteriaceae_6	Salmonella_7	Salmonella enterica_8	Salmonella enterica subsp. enterica serovar Typhimurium str. DT104_9	FALSE	1	gi|116294654|gb|AY522431.4|	99.77	0.935660091	3083	4	1	1	3080	14228	11146	0	5651	56634	3295
GCA_001220525.1_CTON01000014.1.chr.fa:1	A	GCA_001220525.1	['GCA_001220525.1_CTON01000014.1.chr.fa:1:1', 'SulI', '53650', 'CAF18336', 'sulfonamide__sul1', 'sulfonamide'];['GCA_001220525.1_CTON01000014.1.chr.fa:1:2', 'ORF', '54237'];['GCA_001220525.1_CTON01000014.1.chr.fa:1:attC', 'attC', '54543.5'];['GCA_001220525.1_CTON01000014.1.chr.fa:1:3', 'ORF', '54964', 'AY139603.1.gene1.p01', 'aminoglycoside__aadA', 'aminoglycoside'];['GCA_001220525.1_CTON01000014…	Salmonella enterica subsp. enterica serovar Typhimurium str. DT104	Scaffold	Proteobacteria_3	Gammaproteobacteria_4	Enterobacterales_5	Enterobacteriaceae_6	Salmonella_7	Salmonella enterica_8	Salmonella enterica subsp. enterica serovar Typhimurium str. DT104_9	FALSE	1	gi|116294654|gb|AY522431.4|	99.77	0.935660091	3083	4	1	1	3080	14228	11146	0	5651	56634	3295
GCA_001220625.1_CTOM01000012.1.chr.fa:1	A	GCA_001220625.1	['GCA_001220625.1_CTOM01000012.1.chr.fa:1:1', 'Integrase', '64439'];['GCA_001220625.1_CTOM01000012.1.chr.fa:1:2', 'ORF', '65493', 'AY139603.1.gene1.p01', 'aminoglycoside__aadA', 'aminoglycoside'];['GCA_001220625.1_CTOM01000012.1.chr.fa:1:attC', 'attC', '65914.5'];['GCA_001220625.1_CTOM01000012.1.chr.fa:1:3', 'ORF', '66220'];['GCA_001220625.1_CTOM01000012.1.chr.fa:1:4', 'SulI', '66807', 'CAF18336'…	Salmonella enterica subsp. enterica serovar Typhimurium str. DT104	Scaffold	Proteobacteria_3	Gammaproteobacteria_4	Enterobacterales_5	Enterobacteriaceae_6	Salmonella_7	Salmonella enterica_8	Salmonella enterica subsp. enterica serovar Typhimurium str. DT104_9	FALSE	1	gi|116294654|gb|AY522431.4|	99.77	0.935053111	3081	4	1	218	3295	11146	14226	0	5648	56634	3295
GCA_001221345.1_CTHG01000012.1.chr.fa:1	A	GCA_001221345.1	['GCA_001221345.1_CTHG01000012.1.chr.fa:1:1', 'SulI', '53715', 'CAF18336', 'sulfonamide__sul1', 'sulfonamide'];['GCA_001221345.1_CTHG01000012.1.chr.fa:1:2', 'ORF', '54302'];['GCA_001221345.1_CTHG01000012.1.chr.fa:1:attC', 'attC', '54608.5'];['GCA_001221345.1_CTHG01000012.1.chr.fa:1:3', 'ORF', '55029', 'AY139603.1.gene1.p01', 'aminoglycoside__aadA', 'aminoglycoside'];['GCA_001221345.1_CTHG01000012…	Salmonella enterica subsp. enterica serovar Typhimurium str. DT104	Scaffold	Proteobacteria_3	Gammaproteobacteria_4	Enterobacterales_5	Enterobacteriaceae_6	Salmonella_7	Salmonella enterica_8	Salmonella enterica subsp. enterica serovar Typhimurium str. DT104_9	FALSE	1	gi|116294654|gb|AY522431.4|	99.77	0.935660091	3083	4	1	1	3080	14228	11146	0	5651	56634	3295
GCA_001221745.1_CTOW01000016.1.chr.fa:1	A	GCA_001221745.1	['GCA_001221745.1_CTOW01000016.1.chr.fa:1:1', 'SulI', '53734', 'CAF18336', 'sulfonamide__sul1', 'sulfonamide'];['GCA_001221745.1_CTOW01000016.1.chr.fa:1:2', 'ORF', '54321'];['GCA_001221745.1_CTOW01000016.1.chr.fa:1:attC', 'attC', '54627.5'];['GCA_001221745.1_CTOW01000016.1.chr.fa:1:3', 'ORF', '55048', 'AY139603.1.gene1.p01', 'aminoglycoside__aadA', 'aminoglycoside'];['GCA_001221745.1_CTOW01000016…	Salmonella enterica subsp. enterica serovar Typhimurium str. DT104	Scaffold	Proteobacteria_3	Gammaproteobacteria_4	Enterobacterales_5	Enterobacteriaceae_6	Salmonella_7	Salmonella enterica_8	Salmonella enterica subsp. enterica serovar Typhimurium str. DT104_9	FALSE	1	gi|116294654|gb|AY522431.4|	99.77	0.935660091	3083	4	1	1	3080	14228	11146	0	5651	56634	3295
GCA_001222705.1_CTPU01000011.1.chr.fa:1	A	GCA_001222705.1	['GCA_001222705.1_CTPU01000011.1.chr.fa:1:1', 'Integrase', '58201'];['GCA_001222705.1_CTPU01000011.1.chr.fa:1:2', 'ORF', '59255', 'AY139603.1.gene1.p01', 'aminoglycoside__aadA', 'aminoglycoside'];['GCA_001222705.1_CTPU01000011.1.chr.fa:1:attC', 'attC', '59676.5'];['GCA_001222705.1_CTPU01000011.1.chr.fa:1:3', 'ORF', '59982'];['GCA_001222705.1_CTPU01000011.1.chr.fa:1:4', 'SulI', '60569', 'CAF18336'…	Salmonella enterica subsp. enterica serovar Typhimurium str. DT104	Scaffold	Proteobacteria_3	Gammaproteobacteria_4	Enterobacterales_5	Enterobacteriaceae_6	Salmonella_7	Salmonella enterica_8	Salmonella enterica subsp. enterica serovar Typhimurium str. DT104_9	FALSE	1	gi|116294654|gb|AY522431.4|	99.77	0.935053111	3081	4	1	218	3295	11146	14226	0	5648	56634	3295
GCA_001223205.1_CTPP01000015.1.chr.fa:1	A	GCA_001223205.1	['GCA_001223205.1_CTPP01000015.1.chr.fa:1:1', 'SulI', '54069', 'CAF18336', 'sulfonamide__sul1', 'sulfonamide'];['GCA_001223205.1_CTPP01000015.1.chr.fa:1:2', 'ORF', '54656'];['GCA_001223205.1_CTPP01000015.1.chr.fa:1:attC', 'attC', '54962.5'];['GCA_001223205.1_CTPP01000015.1.chr.fa:1:3', 'ORF', '55383', 'AY139603.1.gene1.p01', 'aminoglycoside__aadA', 'aminoglycoside'];['GCA_001223205.1_CTPP01000015…	Salmonella enterica subsp. enterica serovar Typhimurium str. DT104	Scaffold	Proteobacteria_3	Gammaproteobacteria_4	Enterobacterales_5	Enterobacteriaceae_6	Salmonella_7	Salmonella enterica_8	Salmonella enterica subsp. enterica serovar Typhimurium str. DT104_9	FALSE	1	gi|116294654|gb|AY522431.4|	99.77	0.935660091	3083	4	1	1	3080	14228	11146	0	5651	56634	3295
GCA_001240325.1_CUZR01000049.1.chr.fa:1	A	GCA_001240325.1	['GCA_001240325.1_CUZR01000049.1.chr.fa:1:1', 'Integrase', '6342'];['GCA_001240325.1_CUZR01000049.1.chr.fa:1:2', 'ORF', '7205.5', 'AAY43141', 'trimethoprim__dfrA17', 'trimethoprim'];['GCA_001240325.1_CUZR01000049.1.chr.fa:1:attC', 'attC', '7541'];['GCA_001240325.1_CUZR01000049.1.chr.fa:1:3', 'ORF', '7883'];['GCA_001240325.1_CUZR01000049.1.chr.fa:1:4', 'SulI', '8470', 'CAF18336', 'sulfonamide__sul…	Salmonella enterica subsp. enterica serovar Typhi	Scaffold	Proteobacteria_3	Gammaproteobacteria_4	Enterobacterales_5	Enterobacteriaceae_6	Salmonella_7	Salmonella enterica_8	Salmonella enterica subsp. enterica serovar Typhi_9	FALSE	1	gi|43090|emb|X58425.1|	99.9	1	2000	1	1	580	2578	1	2000	0	3681	2000	3055
GCA_001249735.1_CXMA01000045.1.chr.fa:1	A	GCA_001249735.1	['GCA_001249735.1_CXMA01000045.1.chr.fa:1:1', 'Integrase', '18899'];['GCA_001249735.1_CXMA01000045.1.chr.fa:1:2', 'ORF', '19956', 'AB104852.1.gene4.p01', 'aminoglycoside__aadA', 'aminoglycoside'];['GCA_001249735.1_CXMA01000045.1.chr.fa:1:attC', 'attC', '20377.5'];['GCA_001249735.1_CXMA01000045.1.chr.fa:1:3', 'ORF', '20683'];['GCA_001249735.1_CXMA01000045.1.chr.fa:1:4', 'SulI', '21270', 'CAF18336'…	Shigella sonnei	Scaffold	Proteobacteria_3	Gammaproteobacteria_4	Enterobacterales_5	Enterobacteriaceae_6	Shigella_7	Shigella_8	Shigella sonnei_9	TRUE	1	gi|316945283|gb|CP002432.1|	99.82	1	3298	3	1	1	3298	12624	9330	0	6054	2928377	3298
GCA_001253915.1_CXBH01000134.1.chr.fa:1	A	GCA_001253915.1	['GCA_001253915.1_CXBH01000134.1.chr.fa:1:1', 'Integrase', '6295'];['GCA_001253915.1_CXBH01000134.1.chr.fa:1:2', 'ORF', '7352', 'AB104852.1.gene4.p01', 'aminoglycoside__aadA', 'aminoglycoside'];['GCA_001253915.1_CXBH01000134.1.chr.fa:1:attC', 'attC', '7773.5'];['GCA_001253915.1_CXBH01000134.1.chr.fa:1:3', 'ORF', '8079'];['GCA_001253915.1_CXBH01000134.1.chr.fa:1:4', 'SulI', '8666', 'CAF18336', 'su…	Shigella sonnei	Scaffold	Proteobacteria_3	Gammaproteobacteria_4	Enterobacterales_5	Enterobacteriaceae_6	Shigella_7	Shigella_8	Shigella sonnei_9	TRUE	1	gi|316945283|gb|CP002432.1|	99.82	1	3298	3	1	1	3298	12624	9330	0	6054	2928377	3298
GCA_001259615.1_CXDS01000004.1.chr.fa:1	A	GCA_001259615.1	['GCA_001259615.1_CXDS01000004.1.chr.fa:1:1', 'SulI', '5124', 'CAF18336', 'sulfonamide__sul1', 'sulfonamide'];['GCA_001259615.1_CXDS01000004.1.chr.fa:1:2', 'ORF', '5711'];['GCA_001259615.1_CXDS01000004.1.chr.fa:1:attC', 'attC', '6031'];['GCA_001259615.1_CXDS01000004.1.chr.fa:1:3', 'ORF', '6305', 'ABB77558', 'trimethoprim__dfrA14', 'trimethoprim'];['GCA_001259615.1_CXDS01000004.1.chr.fa:1:4', 'Int…	Shigella sonnei	Scaffold	Proteobacteria_3	Gammaproteobacteria_4	Enterobacterales_5	Enterobacteriaceae_6	Shigella_7	Shigella_8	Shigella sonnei_9	TRUE	1	gi|45672|emb|X12868.1|	99.92	0.948592871	2528	2	0	480	3007	2665	138	0	4658	2665	3007
GCA_001260855.1_CXIL01000046.1.chr.fa:1	A	GCA_001260855.1	['GCA_001260855.1_CXIL01000046.1.chr.fa:1:1', 'SulI', '21042', 'CAF18336', 'sulfonamide__sul1', 'sulfonamide'];['GCA_001260855.1_CXIL01000046.1.chr.fa:1:2', 'ORF', '21629'];['GCA_001260855.1_CXIL01000046.1.chr.fa:1:attC', 'attC', '21949'];['GCA_001260855.1_CXIL01000046.1.chr.fa:1:3', 'ORF', '22223', 'ABB77558', 'trimethoprim__dfrA14', 'trimethoprim'];['GCA_001260855.1_CXIL01000046.1.chr.fa:1:4', …	Shigella sonnei	Scaffold	Proteobacteria_3	Gammaproteobacteria_4	Enterobacterales_5	Enterobacteriaceae_6	Shigella_7	Shigella_8	Shigella sonnei_9	TRUE	1	gi|45672|emb|X12868.1|	99.92	0.948592871	2528	2	0	480	3007	2665	138	0	4658	2665	3007
GCA_001277515.1_CYBR01000054.1.chr.fa:1	A	GCA_001277515.1	['GCA_001277515.1_CYBR01000054.1.chr.fa:1:1', 'Integrase', '5403'];['GCA_001277515.1_CYBR01000054.1.chr.fa:1:2', 'ORF', '6266.5', 'AAY43141', 'trimethoprim__dfrA17', 'trimethoprim'];['GCA_001277515.1_CYBR01000054.1.chr.fa:1:attC', 'attC', '6602'];['GCA_001277515.1_CYBR01000054.1.chr.fa:1:3', 'ORF', '6944'];['GCA_001277515.1_CYBR01000054.1.chr.fa:1:4', 'SulI', '7531', 'CAF18336', 'sulfonamide__sul…	Escherichia coli	Scaffold	Proteobacteria_3	Gammaproteobacteria_4	Enterobacterales_5	Enterobacteriaceae_6	Escherichia_7	Escherichia_8	Escherichia coli_9	TRUE	1	gi|43090|emb|X58425.1|	99.9	1	2000	1	1	580	2578	1	2000	0	3681	2000	3055
GCA_001278315.1_CP012599.1.chr.fa:1	A	GCA_001278315.1	['GCA_001278315.1_CP012599.1.chr.fa:1:1', 'Integrase', '228337.5'];['GCA_001278315.1_CP012599.1.chr.fa:1:2', 'ORF', '229396', 'AY139603.1.gene1.p01', 'aminoglycoside__aadA', 'aminoglycoside'];['GCA_001278315.1_CP012599.1.chr.fa:1:attC', 'attC', '229823.5'];['GCA_001278315.1_CP012599.1.chr.fa:1:3', 'ORF', '230129'];['GCA_001278315.1_CP012599.1.chr.fa:1:4', 'SulI', '230716', 'CAF18336', 'sulfonamid…	Salmonella enterica subsp. enterica serovar Newport	Complete Genome	Proteobacteria_3	Gammaproteobacteria_4	Enterobacterales_5	Enterobacteriaceae_6	Salmonella_7	Salmonella enterica_8	Salmonella enterica subsp. enterica serovar Newport_9	FALSE	1	gi|116294654|gb|AY522431.4|	99.84	0.929131484	3081	2	1	239	3316	11146	14226	0	5659	56634	3316
GCA_001280405.1_CP012632.1.1.pla.fa:1	A	GCA_001280405.1	['GCA_001280405.1_CP012632.1.1.pla.fa:1:1', 'SulI', '65661', 'CAF18336', 'sulfonamide__sul1', 'sulfonamide'];['GCA_001280405.1_CP012632.1.1.pla.fa:1:2', 'ORF', '66248'];['GCA_001280405.1_CP012632.1.1.pla.fa:1:attC', 'attC', '66554.5'];['GCA_001280405.1_CP012632.1.1.pla.fa:1:3', 'ORF', '66981', 'AY139603.1.gene1.p01', 'aminoglycoside__aadA', 'aminoglycoside'];['GCA_001280405.1_CP012632.1.1.pla.fa:…	Escherichia coli	Complete Genome	Proteobacteria_3	Gammaproteobacteria_4	Enterobacterales_5	Enterobacteriaceae_6	Escherichia_7	Escherichia_8	Escherichia coli_9	TRUE	1	gi|493665175|dbj|AP012055.1|	100	1	4199	0	0	1	4199	175389	179587	0	7755	250444	4199
GCA_001284385.1_CYEN01000041.1.chr.fa:1	A	GCA_001284385.1	['GCA_001284385.1_CYEN01000041.1.chr.fa:1:1', 'Integrase', '4946'];['GCA_001284385.1_CYEN01000041.1.chr.fa:1:2', 'ORF', '5809.5', 'AAY43141', 'trimethoprim__dfrA17', 'trimethoprim'];['GCA_001284385.1_CYEN01000041.1.chr.fa:1:attC', 'attC', '6145'];['GCA_001284385.1_CYEN01000041.1.chr.fa:1:3', 'ORF', '6487'];['GCA_001284385.1_CYEN01000041.1.chr.fa:1:4', 'SulI', '7044', 'CAF18336', 'sulfonamide__sul…	Escherichia coli	Scaffold	Proteobacteria_3	Gammaproteobacteria_4	Enterobacterales_5	Enterobacteriaceae_6	Escherichia_7	Escherichia_8	Escherichia coli_9	TRUE	1	gi|43090|emb|X58425.1|	99.9	1	2000	1	1	580	2578	1	2000	0	3681	2000	2995
GCA_001284825.1_CYBJ01000046.1.chr.fa:1	A	GCA_001284825.1	['GCA_001284825.1_CYBJ01000046.1.chr.fa:1:1', 'SulI', '17266', 'CAF18336', 'sulfonamide__sul1', 'sulfonamide'];['GCA_001284825.1_CYBJ01000046.1.chr.fa:1:2', 'ORF', '17853'];['GCA_001284825.1_CYBJ01000046.1.chr.fa:1:attC', 'attC', '18196'];['GCA_001284825.1_CYBJ01000046.1.chr.fa:1:3', 'ORF', '18530.5', 'AAY43141', 'trimethoprim__dfrA17', 'trimethoprim'];['GCA_001284825.1_CYBJ01000046.1.chr.fa:1:4'…	Escherichia coli	Scaffold	Proteobacteria_3	Gammaproteobacteria_4	Enterobacterales_5	Enterobacteriaceae_6	Escherichia_7	Escherichia_8	Escherichia coli_9	TRUE	1	gi|43090|emb|X58425.1|	99.9	1	2000	1	1	480	2478	2000	1	0	3681	2000	3055
GCA_001285805.1_CYBP01000066.1.chr.fa:1	A	GCA_001285805.1	['GCA_001285805.1_CYBP01000066.1.chr.fa:1:1', 'Integrase', '17204'];['GCA_001285805.1_CYBP01000066.1.chr.fa:1:2', 'ORF', '18067.5', 'AAY43141', 'trimethoprim__dfrA17', 'trimethoprim'];['GCA_001285805.1_CYBP01000066.1.chr.fa:1:attC', 'attC', '18403'];['GCA_001285805.1_CYBP01000066.1.chr.fa:1:3', 'ORF', '18745'];['GCA_001285805.1_CYBP01000066.1.chr.fa:1:4', 'SulI', '19332', 'CAF18336', 'sulfonamide…	Escherichia coli	Scaffold	Proteobacteria_3	Gammaproteobacteria_4	Enterobacterales_5	Enterobacteriaceae_6	Escherichia_7	Escherichia_8	Escherichia coli_9	TRUE	1	gi|43090|emb|X58425.1|	99.9	1	2000	1	1	580	2578	1	2000	0	3681	2000	3055
GCA_001307175.1_CP012754.1.1.pla.fa:1	A	GCA_001307175.1	['GCA_001307175.1_CP012754.1.1.pla.fa:1:1', 'Integrase', '260354'];['GCA_001307175.1_CP012754.1.1.pla.fa:1:2', 'ORF', '261254', 'AAT45231', 'trimethoprim__dfrA12', 'trimethoprim'];['GCA_001307175.1_CP012754.1.1.pla.fa:1:attC', 'attC', '261542.5'];['GCA_001307175.1_CP012754.1.1.pla.fa:1:3', 'ORF', '261814'];['GCA_001307175.1_CP012754.1.1.pla.fa:1:attC', 'attC', '261877.5'];['GCA_001307175.1_CP0127…	Klebsiella pneumoniae	Complete Genome	Proteobacteria_3	Gammaproteobacteria_4	Enterobacterales_5	Enterobacteriaceae_6	Klebsiella_7	Klebsiella_8	Klebsiella pneumoniae_9	TRUE	1	gi|493665175|dbj|AP012055.1|	100	1	4199	0	0	1	4199	179589	175391	0	7755	250444	4199
GCA_001317625.1_CGSP01000022.1.chr.fa:1	A	GCA_001317625.1	['GCA_001317625.1_CGSP01000022.1.chr.fa:1:1', 'Integrase', '6333'];['GCA_001317625.1_CGSP01000022.1.chr.fa:1:2', 'ORF', '7171', 'AAY43141', 'trimethoprim__dfrA17', 'trimethoprim'];['GCA_001317625.1_CGSP01000022.1.chr.fa:1:attC', 'attC', '7532'];['GCA_001317625.1_CGSP01000022.1.chr.fa:1:3', 'ORF', '7874'];['GCA_001317625.1_CGSP01000022.1.chr.fa:1:4', 'SulI', '8461', 'CAF18336', 'sulfonamide__sul1'…	Salmonella enterica subsp. enterica serovar Typhi	Scaffold	Proteobacteria_3	Gammaproteobacteria_4	Enterobacterales_5	Enterobacteriaceae_6	Salmonella_7	Salmonella enterica_8	Salmonella enterica subsp. enterica serovar Typhi_9	FALSE	1	gi|43090|emb|X58425.1|	99.9	1	2000	1	1	580	2578	1	2000	0	3681	2000	3055
GCA_001326215.1_CVKA01000015.1.chr.fa:1	A	GCA_001326215.1	['GCA_001326215.1_CVKA01000015.1.chr.fa:1:1', 'SulI', '53748', 'CAF18336', 'sulfonamide__sul1', 'sulfonamide'];['GCA_001326215.1_CVKA01000015.1.chr.fa:1:2', 'ORF', '54335'];['GCA_001326215.1_CVKA01000015.1.chr.fa:1:attC', 'attC', '54641.5'];['GCA_001326215.1_CVKA01000015.1.chr.fa:1:3', 'ORF', '55062', 'AY139603.1.gene1.p01', 'aminoglycoside__aadA', 'aminoglycoside'];['GCA_001326215.1_CVKA01000015…	Salmonella enterica subsp. enterica serovar Typhimurium str. DT104	Scaffold	Proteobacteria_3	Gammaproteobacteria_4	Enterobacterales_5	Enterobacteriaceae_6	Salmonella_7	Salmonella enterica_8	Salmonella enterica subsp. enterica serovar Typhimurium str. DT104_9	FALSE	1	gi|116294654|gb|AY522431.4|	99.77	0.935660091	3083	4	1	1	3080	14228	11146	0	5651	56634	3295
GCA_001326235.1_CVKK01000023.1.chr.fa:1	A	GCA_001326235.1	['GCA_001326235.1_CVKK01000023.1.chr.fa:1:1', 'Integrase', '58294'];['GCA_001326235.1_CVKK01000023.1.chr.fa:1:2', 'ORF', '59348', 'AY139603.1.gene1.p01', 'aminoglycoside__aadA', 'aminoglycoside'];['GCA_001326235.1_CVKK01000023.1.chr.fa:1:attC', 'attC', '59769.5'];['GCA_001326235.1_CVKK01000023.1.chr.fa:1:3', 'ORF', '60075'];['GCA_001326235.1_CVKK01000023.1.chr.fa:1:4', 'SulI', '60728', 'AY162283.…	Salmonella enterica subsp. enterica serovar Typhimurium str. DT104	Scaffold	Proteobacteria_3	Gammaproteobacteria_4	Enterobacterales_5	Enterobacteriaceae_6	Salmonella_7	Salmonella enterica_8	Salmonella enterica subsp. enterica serovar Typhimurium str. DT104_9	FALSE	1	gi|4063850|gb|AF071555.1|	99.97	1	3427	1	0	1	3427	801	4227	0	6324	13077	3427
GCA_001355495.1_CGSI01000040.1.chr.fa:1	A	GCA_001355495.1	['GCA_001355495.1_CGSI01000040.1.chr.fa:1:1', 'Integrase', '6318'];['GCA_001355495.1_CGSI01000040.1.chr.fa:1:2', 'ORF', '7156', 'AAY43141', 'trimethoprim__dfrA17', 'trimethoprim'];['GCA_001355495.1_CGSI01000040.1.chr.fa:1:attC', 'attC', '7517'];['GCA_001355495.1_CGSI01000040.1.chr.fa:1:3', 'ORF', '7859'];['GCA_001355495.1_CGSI01000040.1.chr.fa:1:4', 'SulI', '8446', 'CAF18336', 'sulfonamide__sul1'…	Salmonella enterica subsp. enterica serovar Typhi	Scaffold	Proteobacteria_3	Gammaproteobacteria_4	Enterobacterales_5	Enterobacteriaceae_6	Salmonella_7	Salmonella enterica_8	Salmonella enterica subsp. enterica serovar Typhi_9	FALSE	1	gi|43090|emb|X58425.1|	99.9	1	2000	1	1	580	2578	1	2000	0	3681	2000	3055
GCA_001356615.1_CEZH01000037.1.chr.fa:1	A	GCA_001356615.1	['GCA_001356615.1_CEZH01000037.1.chr.fa:1:1', 'Integrase', '6331'];['GCA_001356615.1_CEZH01000037.1.chr.fa:1:2', 'ORF', '7169', 'AAY43141', 'trimethoprim__dfrA17', 'trimethoprim'];['GCA_001356615.1_CEZH01000037.1.chr.fa:1:attC', 'attC', '7530'];['GCA_001356615.1_CEZH01000037.1.chr.fa:1:3', 'ORF', '7872'];['GCA_001356615.1_CEZH01000037.1.chr.fa:1:4', 'SulI', '8459', 'CAF18336', 'sulfonamide__sul1'…	Salmonella enterica subsp. enterica serovar Typhi	Scaffold	Proteobacteria_3	Gammaproteobacteria_4	Enterobacterales_5	Enterobacteriaceae_6	Salmonella_7	Salmonella enterica_8	Salmonella enterica subsp. enterica serovar Typhi_9	FALSE	1	gi|43090|emb|X58425.1|	99.9	1	2000	1	1	580	2578	1	2000	0	3681	2000	3055
GCA_001357495.1_CGOP01000027.1.chr.fa:1	A	GCA_001357495.1	['GCA_001357495.1_CGOP01000027.1.chr.fa:1:1', 'SulI', '47304', 'CAE53425', 'sulfonamide__sul2', 'sulfonamide'];['GCA_001357495.1_CGOP01000027.1.chr.fa:1:2', 'ORF', '48174', 'NP_044301', aminoglycoside__aph(3')-I, 'aminoglycoside'];['GCA_001357495.1_CGOP01000027.1.chr.fa:1:3', 'ORF', '48993.5', 'NP_955645', 'aminoglycoside__aph(6)-I', 'aminoglycoside'];['GCA_001357495.1_CGOP01000027.1.chr.fa:1:4',…	Salmonella enterica subsp. enterica serovar Typhi	Scaffold	Proteobacteria_3	Gammaproteobacteria_4	Enterobacterales_5	Enterobacteriaceae_6	Salmonella_7	Salmonella enterica_8	Salmonella enterica subsp. enterica serovar Typhi_9	FALSE	1	gi|45332239|gb|AY524415.2|	99.69	1	6464	20	0	1	6464	4115	10578	0	11800	10579	6464
GCA_001357935.2.pla.fa_GCA_001357935.2_LT904892.1:1	A	GCA_001357935.2	['GCA_001357935.2.pla.fa_GCA_001357935.2_LT904892.1:1:1', 'SulI', '76375.5', 'AF191564.1.gene5.p01', 'sulfonamide__sul1', 'sulfonamide'];['GCA_001357935.2.pla.fa_GCA_001357935.2_LT904892.1:1:2', 'ORF', '76962.5'];['GCA_001357935.2.pla.fa_GCA_001357935.2_LT904892.1:1:attC', 'attC', '77268.5'];['GCA_001357935.2.pla.fa_GCA_001357935.2_LT904892.1:1:3', 'ORF', '77689.5', 'ZP_03063004', 'aminoglycoside…	Salmonella enterica subsp. enterica serovar Typhi	Complete Genome	Proteobacteria_3	Gammaproteobacteria_4	Enterobacterales_5	Enterobacteriaceae_6	Salmonella_7	Salmonella enterica_8	Salmonella enterica subsp. enterica serovar Typhi_9	FALSE	1	gi|259090523|gb|GQ853420.1|	99.9	0.973175447	4027	3	1	1238	5263	4053	27	0	7413	4138	6363
GCA_001358275.1_CVES01000050.1.chr.fa:1	A	GCA_001358275.1	['GCA_001358275.1_CVES01000050.1.chr.fa:1:1', 'Integrase', '6318'];['GCA_001358275.1_CVES01000050.1.chr.fa:1:2', 'ORF', '7181.5', 'AAY43141', 'trimethoprim__dfrA17', 'trimethoprim'];['GCA_001358275.1_CVES01000050.1.chr.fa:1:attC', 'attC', '7517'];['GCA_001358275.1_CVES01000050.1.chr.fa:1:3', 'ORF', '7859'];['GCA_001358275.1_CVES01000050.1.chr.fa:1:4', 'SulI', '8446', 'CAF18336', 'sulfonamide__sul…	Salmonella enterica subsp. enterica serovar Typhi	Scaffold	Proteobacteria_3	Gammaproteobacteria_4	Enterobacterales_5	Enterobacteriaceae_6	Salmonella_7	Salmonella enterica_8	Salmonella enterica subsp. enterica serovar Typhi_9	FALSE	1	gi|43090|emb|X58425.1|	99.9	1	2000	1	1	580	2578	1	2000	0	3681	2000	3055
GCA_001358655.1_CEYD01000046.1.chr.fa:1	A	GCA_001358655.1	['GCA_001358655.1_CEYD01000046.1.chr.fa:1:1', 'SulI', '668', 'CAF18336', 'sulfonamide__sul1', 'sulfonamide'];['GCA_001358655.1_CEYD01000046.1.chr.fa:1:2', 'ORF', '1255'];['GCA_001358655.1_CEYD01000046.1.chr.fa:1:attC', 'attC', '1598'];['GCA_001358655.1_CEYD01000046.1.chr.fa:1:3', 'ORF', '1958', 'AAY43141', 'trimethoprim__dfrA17', 'trimethoprim'];['GCA_001358655.1_CEYD01000046.1.chr.fa:1:4', 'Inte…	Salmonella enterica subsp. enterica serovar Typhi	Scaffold	Proteobacteria_3	Gammaproteobacteria_4	Enterobacterales_5	Enterobacteriaceae_6	Salmonella_7	Salmonella enterica_8	Salmonella enterica subsp. enterica serovar Typhi_9	FALSE	1	gi|43090|emb|X58425.1|	99.9	1	2000	1	1	480	2478	2000	1	0	3681	2000	3055
GCA_001358815.1_CVBY01000046.1.chr.fa:1	A	GCA_001358815.1	['GCA_001358815.1_CVBY01000046.1.chr.fa:1:1', 'Integrase', '6318'];['GCA_001358815.1_CVBY01000046.1.chr.fa:1:2', 'ORF', '7181.5', 'AAY43141', 'trimethoprim__dfrA17', 'trimethoprim'];['GCA_001358815.1_CVBY01000046.1.chr.fa:1:attC', 'attC', '7517'];['GCA_001358815.1_CVBY01000046.1.chr.fa:1:3', 'ORF', '7859'];['GCA_001358815.1_CVBY01000046.1.chr.fa:1:4', 'SulI', '8446', 'CAF18336', 'sulfonamide__sul…	Salmonella enterica subsp. enterica serovar Typhi	Scaffold	Proteobacteria_3	Gammaproteobacteria_4	Enterobacterales_5	Enterobacteriaceae_6	Salmonella_7	Salmonella enterica_8	Salmonella enterica subsp. enterica serovar Typhi_9	FALSE	1	gi|43090|emb|X58425.1|	99.9	1	2000	1	1	580	2578	1	2000	0	3681	2000	3055
GCA_001359035.1_CGLC01000038.1.chr.fa:1	A	GCA_001359035.1	['GCA_001359035.1_CGLC01000038.1.chr.fa:1:1', 'Integrase', '6311'];['GCA_001359035.1_CGLC01000038.1.chr.fa:1:2', 'ORF', '7149', 'AAY43141', 'trimethoprim__dfrA17', 'trimethoprim'];['GCA_001359035.1_CGLC01000038.1.chr.fa:1:attC', 'attC', '7510'];['GCA_001359035.1_CGLC01000038.1.chr.fa:1:3', 'ORF', '7852'];['GCA_001359035.1_CGLC01000038.1.chr.fa:1:4', 'SulI', '8439', 'CAF18336', 'sulfonamide__sul1'…	Salmonella enterica subsp. enterica serovar Typhi	Scaffold	Proteobacteria_3	Gammaproteobacteria_4	Enterobacterales_5	Enterobacteriaceae_6	Salmonella_7	Salmonella enterica_8	Salmonella enterica subsp. enterica serovar Typhi_9	FALSE	1	gi|43090|emb|X58425.1|	99.9	1	2000	1	1	580	2578	1	2000	0	3681	2000	3055
GCA_001359175.1_CGIV01000046.1.chr.fa:1	A	GCA_001359175.1	['GCA_001359175.1_CGIV01000046.1.chr.fa:1:1', 'Integrase', '6368'];['GCA_001359175.1_CGIV01000046.1.chr.fa:1:2', 'ORF', '7206', 'AAY43141', 'trimethoprim__dfrA17', 'trimethoprim'];['GCA_001359175.1_CGIV01000046.1.chr.fa:1:attC', 'attC', '7567'];['GCA_001359175.1_CGIV01000046.1.chr.fa:1:3', 'ORF', '7909'];['GCA_001359175.1_CGIV01000046.1.chr.fa:1:4', 'SulI', '8496', 'CAF18336', 'sulfonamide__sul1'…	Salmonella enterica subsp. enterica serovar Typhi	Scaffold	Proteobacteria_3	Gammaproteobacteria_4	Enterobacterales_5	Enterobacteriaceae_6	Salmonella_7	Salmonella enterica_8	Salmonella enterica subsp. enterica serovar Typhi_9	FALSE	1	gi|43090|emb|X58425.1|	99.9	1	2000	1	1	580	2578	1	2000	0	3681	2000	3055
GCA_001359795.1_CEWT01000047.1.chr.fa:1	A	GCA_001359795.1	['GCA_001359795.1_CEWT01000047.1.chr.fa:1:1', 'Integrase', '6318'];['GCA_001359795.1_CEWT01000047.1.chr.fa:1:2', 'ORF', '7156', 'AAY43141', 'trimethoprim__dfrA17', 'trimethoprim'];['GCA_001359795.1_CEWT01000047.1.chr.fa:1:attC', 'attC', '7517'];['GCA_001359795.1_CEWT01000047.1.chr.fa:1:3', 'ORF', '7859'];['GCA_001359795.1_CEWT01000047.1.chr.fa:1:4', 'SulI', '8446', 'CAF18336', 'sulfonamide__sul1'…	Salmonella enterica subsp. enterica serovar Typhi	Scaffold	Proteobacteria_3	Gammaproteobacteria_4	Enterobacterales_5	Enterobacteriaceae_6	Salmonella_7	Salmonella enterica_8	Salmonella enterica subsp. enterica serovar Typhi_9	FALSE	1	gi|43090|emb|X58425.1|	99.9	1	2000	1	1	580	2578	1	2000	0	3681	2000	3055
GCA_001362495.1_CVEQ01000049.1.chr.fa:1	A	GCA_001362495.1	['GCA_001362495.1_CVEQ01000049.1.chr.fa:1:1', 'Integrase', '6318'];['GCA_001362495.1_CVEQ01000049.1.chr.fa:1:2', 'ORF', '7181.5', 'AAY43141', 'trimethoprim__dfrA17', 'trimethoprim'];['GCA_001362495.1_CVEQ01000049.1.chr.fa:1:attC', 'attC', '7517'];['GCA_001362495.1_CVEQ01000049.1.chr.fa:1:3', 'ORF', '7859'];['GCA_001362495.1_CVEQ01000049.1.chr.fa:1:4', 'SulI', '8446', 'CAF18336', 'sulfonamide__sul…	Salmonella enterica subsp. enterica serovar Typhi	Scaffold	Proteobacteria_3	Gammaproteobacteria_4	Enterobacterales_5	Enterobacteriaceae_6	Salmonella_7	Salmonella enterica_8	Salmonella enterica subsp. enterica serovar Typhi_9	FALSE	1	gi|43090|emb|X58425.1|	99.9	1	2000	1	1	580	2578	1	2000	0	3681	2000	3055
GCA_001362835.1_CVGK01000043.1.chr.fa:1	A	GCA_001362835.1	['GCA_001362835.1_CVGK01000043.1.chr.fa:1:1', 'Integrase', '6355'];['GCA_001362835.1_CVGK01000043.1.chr.fa:1:2', 'ORF', '7193', 'AAY43141', 'trimethoprim__dfrA17', 'trimethoprim'];['GCA_001362835.1_CVGK01000043.1.chr.fa:1:attC', 'attC', '7554'];['GCA_001362835.1_CVGK01000043.1.chr.fa:1:3', 'ORF', '7896'];['GCA_001362835.1_CVGK01000043.1.chr.fa:1:4', 'SulI', '8483', 'CAF18336', 'sulfonamide__sul1'…	Salmonella enterica subsp. enterica serovar Typhi	Scaffold	Proteobacteria_3	Gammaproteobacteria_4	Enterobacterales_5	Enterobacteriaceae_6	Salmonella_7	Salmonella enterica_8	Salmonella enterica subsp. enterica serovar Typhi_9	FALSE	1	gi|43090|emb|X58425.1|	99.9	1	2000	1	1	580	2578	1	2000	0	3681	2000	3055
GCA_001363055.1_CVDS01000047.1.chr.fa:1	A	GCA_001363055.1	['GCA_001363055.1_CVDS01000047.1.chr.fa:1:1', 'Integrase', '6314'];['GCA_001363055.1_CVDS01000047.1.chr.fa:1:2', 'ORF', '7152', 'AAY43141', 'trimethoprim__dfrA17', 'trimethoprim'];['GCA_001363055.1_CVDS01000047.1.chr.fa:1:attC', 'attC', '7513'];['GCA_001363055.1_CVDS01000047.1.chr.fa:1:3', 'ORF', '7855'];['GCA_001363055.1_CVDS01000047.1.chr.fa:1:4', 'SulI', '8442', 'CAF18336', 'sulfonamide__sul1'…	Salmonella enterica subsp. enterica serovar Typhi	Scaffold	Proteobacteria_3	Gammaproteobacteria_4	Enterobacterales_5	Enterobacteriaceae_6	Salmonella_7	Salmonella enterica_8	Salmonella enterica subsp. enterica serovar Typhi_9	FALSE	1	gi|43090|emb|X58425.1|	99.9	1	2000	1	1	580	2578	1	2000	0	3681	2000	3055
GCA_001363575.1_CVCP01000046.1.chr.fa:1	A	GCA_001363575.1	['GCA_001363575.1_CVCP01000046.1.chr.fa:1:1', 'Integrase', '6312'];['GCA_001363575.1_CVCP01000046.1.chr.fa:1:2', 'ORF', '7175.5', 'AAY43141', 'trimethoprim__dfrA17', 'trimethoprim'];['GCA_001363575.1_CVCP01000046.1.chr.fa:1:attC', 'attC', '7511'];['GCA_001363575.1_CVCP01000046.1.chr.fa:1:3', 'ORF', '7853'];['GCA_001363575.1_CVCP01000046.1.chr.fa:1:4', 'SulI', '8440', 'CAF18336', 'sulfonamide__sul…	Salmonella enterica subsp. enterica serovar Typhi	Scaffold	Proteobacteria_3	Gammaproteobacteria_4	Enterobacterales_5	Enterobacteriaceae_6	Salmonella_7	Salmonella enterica_8	Salmonella enterica subsp. enterica serovar Typhi_9	FALSE	1	gi|43090|emb|X58425.1|	99.9	1	2000	1	1	580	2578	1	2000	0	3681	2000	3055
GCA_001363855.1_CVAK01000044.1.chr.fa:1	A	GCA_001363855.1	['GCA_001363855.1_CVAK01000044.1.chr.fa:1:1', 'Integrase', '6318'];['GCA_001363855.1_CVAK01000044.1.chr.fa:1:2', 'ORF', '7156', 'AAY43141', 'trimethoprim__dfrA17', 'trimethoprim'];['GCA_001363855.1_CVAK01000044.1.chr.fa:1:attC', 'attC', '7517'];['GCA_001363855.1_CVAK01000044.1.chr.fa:1:3', 'ORF', '7859'];['GCA_001363855.1_CVAK01000044.1.chr.fa:1:4', 'SulI', '8446', 'CAF18336', 'sulfonamide__sul1'…	Salmonella enterica subsp. enterica serovar Typhi	Scaffold	Proteobacteria_3	Gammaproteobacteria_4	Enterobacterales_5	Enterobacteriaceae_6	Salmonella_7	Salmonella enterica_8	Salmonella enterica subsp. enterica serovar Typhi_9	FALSE	1	gi|43090|emb|X58425.1|	99.9	1	2000	1	1	580	2578	1	2000	0	3681	2000	3055
GCA_001364115.1_CVCE01000045.1.chr.fa:1	A	GCA_001364115.1	['GCA_001364115.1_CVCE01000045.1.chr.fa:1:1', 'Integrase', '6318'];['GCA_001364115.1_CVCE01000045.1.chr.fa:1:2', 'ORF', '7181.5', 'AAY43141', 'trimethoprim__dfrA17', 'trimethoprim'];['GCA_001364115.1_CVCE01000045.1.chr.fa:1:attC', 'attC', '7517'];['GCA_001364115.1_CVCE01000045.1.chr.fa:1:3', 'ORF', '7859'];['GCA_001364115.1_CVCE01000045.1.chr.fa:1:4', 'SulI', '8446', 'CAF18336', 'sulfonamide__sul…	Salmonella enterica subsp. enterica serovar Typhi	Scaffold	Proteobacteria_3	Gammaproteobacteria_4	Enterobacterales_5	Enterobacteriaceae_6	Salmonella_7	Salmonella enterica_8	Salmonella enterica subsp. enterica serovar Typhi_9	FALSE	1	gi|43090|emb|X58425.1|	99.9	1	2000	1	1	580	2578	1	2000	0	3681	2000	3055
GCA_001364355.1_CVGC01000047.1.chr.fa:1	A	GCA_001364355.1	['GCA_001364355.1_CVGC01000047.1.chr.fa:1:1', 'SulI', '670', 'CAF18336', 'sulfonamide__sul1', 'sulfonamide'];['GCA_001364355.1_CVGC01000047.1.chr.fa:1:2', 'ORF', '1257'];['GCA_001364355.1_CVGC01000047.1.chr.fa:1:attC', 'attC', '1600'];['GCA_001364355.1_CVGC01000047.1.chr.fa:1:3', 'ORF', '1934.5', 'AAY43141', 'trimethoprim__dfrA17', 'trimethoprim'];['GCA_001364355.1_CVGC01000047.1.chr.fa:1:4', 'In…	Salmonella enterica subsp. enterica serovar Typhi	Scaffold	Proteobacteria_3	Gammaproteobacteria_4	Enterobacterales_5	Enterobacteriaceae_6	Salmonella_7	Salmonella enterica_8	Salmonella enterica subsp. enterica serovar Typhi_9	FALSE	1	gi|43090|emb|X58425.1|	99.9	1	2000	1	1	480	2478	2000	1	0	3681	2000	3055
GCA_001364415.1_CVAE01000046.1.chr.fa:1	A	GCA_001364415.1	['GCA_001364415.1_CVAE01000046.1.chr.fa:1:1', 'SulI', '668', 'CAF18336', 'sulfonamide__sul1', 'sulfonamide'];['GCA_001364415.1_CVAE01000046.1.chr.fa:1:2', 'ORF', '1255'];['GCA_001364415.1_CVAE01000046.1.chr.fa:1:attC', 'attC', '1598'];['GCA_001364415.1_CVAE01000046.1.chr.fa:1:3', 'ORF', '1958', 'AAY43141', 'trimethoprim__dfrA17', 'trimethoprim'];['GCA_001364415.1_CVAE01000046.1.chr.fa:1:4', 'Inte…	Salmonella enterica subsp. enterica serovar Typhi	Scaffold	Proteobacteria_3	Gammaproteobacteria_4	Enterobacterales_5	Enterobacteriaceae_6	Salmonella_7	Salmonella enterica_8	Salmonella enterica subsp. enterica serovar Typhi_9	FALSE	1	gi|43090|emb|X58425.1|	99.9	1	2000	1	1	480	2478	2000	1	0	3681	2000	3055
GCA_001364635.1_CVCS01000047.1.chr.fa:1	A	GCA_001364635.1	['GCA_001364635.1_CVCS01000047.1.chr.fa:1:1', 'Integrase', '6318'];['GCA_001364635.1_CVCS01000047.1.chr.fa:1:2', 'ORF', '7181.5', 'AAY43141', 'trimethoprim__dfrA17', 'trimethoprim'];['GCA_001364635.1_CVCS01000047.1.chr.fa:1:attC', 'attC', '7517'];['GCA_001364635.1_CVCS01000047.1.chr.fa:1:3', 'ORF', '7859'];['GCA_001364635.1_CVCS01000047.1.chr.fa:1:4', 'SulI', '8446', 'CAF18336', 'sulfonamide__sul…	Salmonella enterica subsp. enterica serovar Typhi	Scaffold	Proteobacteria_3	Gammaproteobacteria_4	Enterobacterales_5	Enterobacteriaceae_6	Salmonella_7	Salmonella enterica_8	Salmonella enterica subsp. enterica serovar Typhi_9	FALSE	1	gi|43090|emb|X58425.1|	99.9	1	2000	1	1	580	2578	1	2000	0	3681	2000	3055
GCA_001364715.1_CVFL01000044.1.chr.fa:1	A	GCA_001364715.1	['GCA_001364715.1_CVFL01000044.1.chr.fa:1:1', 'Integrase', '6308'];['GCA_001364715.1_CVFL01000044.1.chr.fa:1:2', 'ORF', '7171.5', 'AAY43141', 'trimethoprim__dfrA17', 'trimethoprim'];['GCA_001364715.1_CVFL01000044.1.chr.fa:1:attC', 'attC', '7507'];['GCA_001364715.1_CVFL01000044.1.chr.fa:1:3', 'ORF', '7849'];['GCA_001364715.1_CVFL01000044.1.chr.fa:1:4', 'SulI', '8436', 'CAF18336', 'sulfonamide__sul…	Salmonella enterica subsp. enterica serovar Typhi	Scaffold	Proteobacteria_3	Gammaproteobacteria_4	Enterobacterales_5	Enterobacteriaceae_6	Salmonella_7	Salmonella enterica_8	Salmonella enterica subsp. enterica serovar Typhi_9	FALSE	1	gi|43090|emb|X58425.1|	99.9	1	2000	1	1	580	2578	1	2000	0	3681	2000	3055
GCA_001365295.1_CVET01000047.1.chr.fa:1	A	GCA_001365295.1	['GCA_001365295.1_CVET01000047.1.chr.fa:1:1', 'Integrase', '6318'];['GCA_001365295.1_CVET01000047.1.chr.fa:1:2', 'ORF', '7181.5', 'AAY43141', 'trimethoprim__dfrA17', 'trimethoprim'];['GCA_001365295.1_CVET01000047.1.chr.fa:1:attC', 'attC', '7517'];['GCA_001365295.1_CVET01000047.1.chr.fa:1:3', 'ORF', '7859'];['GCA_001365295.1_CVET01000047.1.chr.fa:1:4', 'SulI', '8446', 'CAF18336', 'sulfonamide__sul…	Salmonella enterica subsp. enterica serovar Typhi	Scaffold	Proteobacteria_3	Gammaproteobacteria_4	Enterobacterales_5	Enterobacteriaceae_6	Salmonella_7	Salmonella enterica_8	Salmonella enterica subsp. enterica serovar Typhi_9	FALSE	1	gi|43090|emb|X58425.1|	99.9	1	2000	1	1	580	2578	1	2000	0	3681	2000	3055
GCA_001365415.1_CVAJ01000046.1.chr.fa:1	A	GCA_001365415.1	['GCA_001365415.1_CVAJ01000046.1.chr.fa:1:1', 'Integrase', '6318'];['GCA_001365415.1_CVAJ01000046.1.chr.fa:1:2', 'ORF', '7156', 'AAY43141', 'trimethoprim__dfrA17', 'trimethoprim'];['GCA_001365415.1_CVAJ01000046.1.chr.fa:1:attC', 'attC', '7517'];['GCA_001365415.1_CVAJ01000046.1.chr.fa:1:3', 'ORF', '7859'];['GCA_001365415.1_CVAJ01000046.1.chr.fa:1:4', 'SulI', '8446', 'CAF18336', 'sulfonamide__sul1'…	Salmonella enterica subsp. enterica serovar Typhi	Scaffold	Proteobacteria_3	Gammaproteobacteria_4	Enterobacterales_5	Enterobacteriaceae_6	Salmonella_7	Salmonella enterica_8	Salmonella enterica subsp. enterica serovar Typhi_9	FALSE	1	gi|43090|emb|X58425.1|	99.9	1	2000	1	1	580	2578	1	2000	0	3681	2000	3055
GCA_001365995.1_CVGJ01000046.1.chr.fa:1	A	GCA_001365995.1	['GCA_001365995.1_CVGJ01000046.1.chr.fa:1:1', 'Integrase', '6308'];['GCA_001365995.1_CVGJ01000046.1.chr.fa:1:2', 'ORF', '7171.5', 'AAY43141', 'trimethoprim__dfrA17', 'trimethoprim'];['GCA_001365995.1_CVGJ01000046.1.chr.fa:1:attC', 'attC', '7507'];['GCA_001365995.1_CVGJ01000046.1.chr.fa:1:3', 'ORF', '7849'];['GCA_001365995.1_CVGJ01000046.1.chr.fa:1:4', 'SulI', '8436', 'CAF18336', 'sulfonamide__sul…	Salmonella enterica subsp. enterica serovar Typhi	Scaffold	Proteobacteria_3	Gammaproteobacteria_4	Enterobacterales_5	Enterobacteriaceae_6	Salmonella_7	Salmonella enterica_8	Salmonella enterica subsp. enterica serovar Typhi_9	FALSE	1	gi|43090|emb|X58425.1|	99.9	1	2000	1	1	580	2578	1	2000	0	3681	2000	3055
GCA_001366075.1_CGUP01000041.1.chr.fa:1	A	GCA_001366075.1	['GCA_001366075.1_CGUP01000041.1.chr.fa:1:1', 'Integrase', '6318'];['GCA_001366075.1_CGUP01000041.1.chr.fa:1:2', 'ORF', '7156', 'AAY43141', 'trimethoprim__dfrA17', 'trimethoprim'];['GCA_001366075.1_CGUP01000041.1.chr.fa:1:attC', 'attC', '7517'];['GCA_001366075.1_CGUP01000041.1.chr.fa:1:3', 'ORF', '7859'];['GCA_001366075.1_CGUP01000041.1.chr.fa:1:4', 'SulI', '8446', 'CAF18336', 'sulfonamide__sul1'…	Salmonella enterica subsp. enterica serovar Typhi	Scaffold	Proteobacteria_3	Gammaproteobacteria_4	Enterobacterales_5	Enterobacteriaceae_6	Salmonella_7	Salmonella enterica_8	Salmonella enterica subsp. enterica serovar Typhi_9	FALSE	1	gi|43090|emb|X58425.1|	99.9	1	2000	1	1	580	2578	1	2000	0	3681	2000	3055
GCA_001366135.1_CVFD01000041.1.chr.fa:1	A	GCA_001366135.1	['GCA_001366135.1_CVFD01000041.1.chr.fa:1:1', 'Integrase', '6318'];['GCA_001366135.1_CVFD01000041.1.chr.fa:1:2', 'ORF', '7156', 'AAY43141', 'trimethoprim__dfrA17', 'trimethoprim'];['GCA_001366135.1_CVFD01000041.1.chr.fa:1:attC', 'attC', '7517'];['GCA_001366135.1_CVFD01000041.1.chr.fa:1:3', 'ORF', '7859'];['GCA_001366135.1_CVFD01000041.1.chr.fa:1:4', 'SulI', '8446', 'CAF18336', 'sulfonamide__sul1'…	Salmonella enterica subsp. enterica serovar Typhi	Scaffold	Proteobacteria_3	Gammaproteobacteria_4	Enterobacterales_5	Enterobacteriaceae_6	Salmonella_7	Salmonella enterica_8	Salmonella enterica subsp. enterica serovar Typhi_9	FALSE	1	gi|43090|emb|X58425.1|	99.9	1	2000	1	1	580	2578	1	2000	0	3681	2000	3055
GCA_001366455.1_CVFM01000044.1.chr.fa:1	A	GCA_001366455.1	['GCA_001366455.1_CVFM01000044.1.chr.fa:1:1', 'Integrase', '6318'];['GCA_001366455.1_CVFM01000044.1.chr.fa:1:2', 'ORF', '7156', 'AAY43141', 'trimethoprim__dfrA17', 'trimethoprim'];['GCA_001366455.1_CVFM01000044.1.chr.fa:1:attC', 'attC', '7517'];['GCA_001366455.1_CVFM01000044.1.chr.fa:1:3', 'ORF', '7859'];['GCA_001366455.1_CVFM01000044.1.chr.fa:1:4', 'SulI', '8446', 'CAF18336', 'sulfonamide__sul1'…	Salmonella enterica subsp. enterica serovar Typhi	Scaffold	Proteobacteria_3	Gammaproteobacteria_4	Enterobacterales_5	Enterobacteriaceae_6	Salmonella_7	Salmonella enterica_8	Salmonella enterica subsp. enterica serovar Typhi_9	FALSE	1	gi|43090|emb|X58425.1|	99.9	1	2000	1	1	580	2578	1	2000	0	3681	2000	3055
GCA_001366735.1_CGPI01000096.1.chr.fa:1	A	GCA_001366735.1	['GCA_001366735.1_CGPI01000096.1.chr.fa:1:1', 'SulI', '3312', 'CAF18336', 'sulfonamide__sul1', 'sulfonamide'];['GCA_001366735.1_CGPI01000096.1.chr.fa:1:2', 'ORF', '3899'];['GCA_001366735.1_CGPI01000096.1.chr.fa:1:attC', 'attC', '4242'];['GCA_001366735.1_CGPI01000096.1.chr.fa:1:3', 'ORF', '4602', 'AAY43141', 'trimethoprim__dfrA17', 'trimethoprim'];['GCA_001366735.1_CGPI01000096.1.chr.fa:1:4', 'Int…	Salmonella enterica subsp. enterica serovar Typhi	Scaffold	Proteobacteria_3	Gammaproteobacteria_4	Enterobacterales_5	Enterobacteriaceae_6	Salmonella_7	Salmonella enterica_8	Salmonella enterica subsp. enterica serovar Typhi_9	FALSE	1	gi|43090|emb|X58425.1|	99.9	1	2000	1	1	480	2478	2000	1	0	3681	2000	3055
GCA_001366795.1_CVCB01000043.1.chr.fa:1	A	GCA_001366795.1	['GCA_001366795.1_CVCB01000043.1.chr.fa:1:1', 'Integrase', '6318'];['GCA_001366795.1_CVCB01000043.1.chr.fa:1:2', 'ORF', '7156', 'AAY43141', 'trimethoprim__dfrA17', 'trimethoprim'];['GCA_001366795.1_CVCB01000043.1.chr.fa:1:attC', 'attC', '7517'];['GCA_001366795.1_CVCB01000043.1.chr.fa:1:3', 'ORF', '7859'];['GCA_001366795.1_CVCB01000043.1.chr.fa:1:4', 'SulI', '8446', 'CAF18336', 'sulfonamide__sul1'…	Salmonella enterica subsp. enterica serovar Typhi	Scaffold	Proteobacteria_3	Gammaproteobacteria_4	Enterobacterales_5	Enterobacteriaceae_6	Salmonella_7	Salmonella enterica_8	Salmonella enterica subsp. enterica serovar Typhi_9	FALSE	1	gi|43090|emb|X58425.1|	99.9	1	2000	1	1	580	2578	1	2000	0	3681	2000	3055
GCA_001366815.1_CVFN01000048.1.chr.fa:1	A	GCA_001366815.1	['GCA_001366815.1_CVFN01000048.1.chr.fa:1:1', 'Integrase', '6318'];['GCA_001366815.1_CVFN01000048.1.chr.fa:1:2', 'ORF', '7156', 'AAY43141', 'trimethoprim__dfrA17', 'trimethoprim'];['GCA_001366815.1_CVFN01000048.1.chr.fa:1:attC', 'attC', '7517'];['GCA_001366815.1_CVFN01000048.1.chr.fa:1:3', 'ORF', '7859'];['GCA_001366815.1_CVFN01000048.1.chr.fa:1:4', 'SulI', '8446', 'CAF18336', 'sulfonamide__sul1'…	Salmonella enterica subsp. enterica serovar Typhi	Scaffold	Proteobacteria_3	Gammaproteobacteria_4	Enterobacterales_5	Enterobacteriaceae_6	Salmonella_7	Salmonella enterica_8	Salmonella enterica subsp. enterica serovar Typhi_9	FALSE	1	gi|43090|emb|X58425.1|	99.9	1	2000	1	1	580	2578	1	2000	0	3681	2000	3055
GCA_001367195.1_CVEN01000047.1.chr.fa:1	A	GCA_001367195.1	['GCA_001367195.1_CVEN01000047.1.chr.fa:1:1', 'Integrase', '6318'];['GCA_001367195.1_CVEN01000047.1.chr.fa:1:2', 'ORF', '7181.5', 'AAY43141', 'trimethoprim__dfrA17', 'trimethoprim'];['GCA_001367195.1_CVEN01000047.1.chr.fa:1:attC', 'attC', '7517'];['GCA_001367195.1_CVEN01000047.1.chr.fa:1:3', 'ORF', '7859'];['GCA_001367195.1_CVEN01000047.1.chr.fa:1:4', 'SulI', '8446', 'CAF18336', 'sulfonamide__sul…	Salmonella enterica subsp. enterica serovar Typhi	Scaffold	Proteobacteria_3	Gammaproteobacteria_4	Enterobacterales_5	Enterobacteriaceae_6	Salmonella_7	Salmonella enterica_8	Salmonella enterica subsp. enterica serovar Typhi_9	FALSE	1	gi|43090|emb|X58425.1|	99.9	1	2000	1	1	580	2578	1	2000	0	3681	2000	3055
GCA_001367875.1_CVDY01000048.1.chr.fa:1	A	GCA_001367875.1	['GCA_001367875.1_CVDY01000048.1.chr.fa:1:1', 'Integrase', '6318'];['GCA_001367875.1_CVDY01000048.1.chr.fa:1:2', 'ORF', '7156', 'AAY43141', 'trimethoprim__dfrA17', 'trimethoprim'];['GCA_001367875.1_CVDY01000048.1.chr.fa:1:attC', 'attC', '7517'];['GCA_001367875.1_CVDY01000048.1.chr.fa:1:3', 'ORF', '7859'];['GCA_001367875.1_CVDY01000048.1.chr.fa:1:4', 'SulI', '8446', 'CAF18336', 'sulfonamide__sul1'…	Salmonella enterica subsp. enterica serovar Typhi	Scaffold	Proteobacteria_3	Gammaproteobacteria_4	Enterobacterales_5	Enterobacteriaceae_6	Salmonella_7	Salmonella enterica_8	Salmonella enterica subsp. enterica serovar Typhi_9	FALSE	1	gi|43090|emb|X58425.1|	99.9	1	2000	1	1	580	2578	1	2000	0	3681	2000	3055
GCA_001367935.1_CVGL01000045.1.chr.fa:1	A	GCA_001367935.1	['GCA_001367935.1_CVGL01000045.1.chr.fa:1:1', 'Integrase', '6318'];['GCA_001367935.1_CVGL01000045.1.chr.fa:1:2', 'ORF', '7156', 'AAY43141', 'trimethoprim__dfrA17', 'trimethoprim'];['GCA_001367935.1_CVGL01000045.1.chr.fa:1:attC', 'attC', '7517'];['GCA_001367935.1_CVGL01000045.1.chr.fa:1:3', 'ORF', '7859'];['GCA_001367935.1_CVGL01000045.1.chr.fa:1:4', 'SulI', '8446', 'CAF18336', 'sulfonamide__sul1'…	Salmonella enterica subsp. enterica serovar Typhi	Scaffold	Proteobacteria_3	Gammaproteobacteria_4	Enterobacterales_5	Enterobacteriaceae_6	Salmonella_7	Salmonella enterica_8	Salmonella enterica subsp. enterica serovar Typhi_9	FALSE	1	gi|43090|emb|X58425.1|	99.9	1	2000	1	1	580	2578	1	2000	0	3681	2000	3055
GCA_001367955.1_CVBZ01000045.1.chr.fa:1	A	GCA_001367955.1	['GCA_001367955.1_CVBZ01000045.1.chr.fa:1:1', 'Integrase', '6318'];['GCA_001367955.1_CVBZ01000045.1.chr.fa:1:2', 'ORF', '7156', 'AAY43141', 'trimethoprim__dfrA17', 'trimethoprim'];['GCA_001367955.1_CVBZ01000045.1.chr.fa:1:attC', 'attC', '7517'];['GCA_001367955.1_CVBZ01000045.1.chr.fa:1:3', 'ORF', '7859'];['GCA_001367955.1_CVBZ01000045.1.chr.fa:1:4', 'SulI', '8446', 'CAF18336', 'sulfonamide__sul1'…	Salmonella enterica subsp. enterica serovar Typhi	Scaffold	Proteobacteria_3	Gammaproteobacteria_4	Enterobacterales_5	Enterobacteriaceae_6	Salmonella_7	Salmonella enterica_8	Salmonella enterica subsp. enterica serovar Typhi_9	FALSE	1	gi|43090|emb|X58425.1|	99.9	1	2000	1	1	580	2578	1	2000	0	3681	2000	3055
GCA_001367995.1_CGPK01000041.1.chr.fa:1	A	GCA_001367995.1	['GCA_001367995.1_CGPK01000041.1.chr.fa:1:1', 'Integrase', '6318'];['GCA_001367995.1_CGPK01000041.1.chr.fa:1:2', 'ORF', '7156', 'AAY43141', 'trimethoprim__dfrA17', 'trimethoprim'];['GCA_001367995.1_CGPK01000041.1.chr.fa:1:attC', 'attC', '7517'];['GCA_001367995.1_CGPK01000041.1.chr.fa:1:3', 'ORF', '7859'];['GCA_001367995.1_CGPK01000041.1.chr.fa:1:4', 'SulI', '8446', 'CAF18336', 'sulfonamide__sul1'…	Salmonella enterica subsp. enterica serovar Typhi	Scaffold	Proteobacteria_3	Gammaproteobacteria_4	Enterobacterales_5	Enterobacteriaceae_6	Salmonella_7	Salmonella enterica_8	Salmonella enterica subsp. enterica serovar Typhi_9	FALSE	1	gi|43090|emb|X58425.1|	99.9	1	2000	1	1	580	2578	1	2000	0	3681	2000	3055
GCA_001368355.1_CGMM01000041.1.chr.fa:1	A	GCA_001368355.1	['GCA_001368355.1_CGMM01000041.1.chr.fa:1:1', 'Integrase', '6329'];['GCA_001368355.1_CGMM01000041.1.chr.fa:1:2', 'ORF', '7167', 'AAY43141', 'trimethoprim__dfrA17', 'trimethoprim'];['GCA_001368355.1_CGMM01000041.1.chr.fa:1:attC', 'attC', '7528'];['GCA_001368355.1_CGMM01000041.1.chr.fa:1:3', 'ORF', '7870'];['GCA_001368355.1_CGMM01000041.1.chr.fa:1:4', 'SulI', '8457', 'CAF18336', 'sulfonamide__sul1'…	Salmonella enterica subsp. enterica serovar Typhi	Scaffold	Proteobacteria_3	Gammaproteobacteria_4	Enterobacterales_5	Enterobacteriaceae_6	Salmonella_7	Salmonella enterica_8	Salmonella enterica subsp. enterica serovar Typhi_9	FALSE	1	gi|43090|emb|X58425.1|	99.9	1	2000	1	1	580	2578	1	2000	0	3681	2000	3055
GCA_001368495.1_CVCV01000040.1.chr.fa:1	A	GCA_001368495.1	['GCA_001368495.1_CVCV01000040.1.chr.fa:1:1', 'SulI', '3316', 'CAF18336', 'sulfonamide__sul1', 'sulfonamide'];['GCA_001368495.1_CVCV01000040.1.chr.fa:1:2', 'ORF', '3903'];['GCA_001368495.1_CVCV01000040.1.chr.fa:1:attC', 'attC', '4246'];['GCA_001368495.1_CVCV01000040.1.chr.fa:1:3', 'ORF', '4606', 'AAY43141', 'trimethoprim__dfrA17', 'trimethoprim'];['GCA_001368495.1_CVCV01000040.1.chr.fa:1:4', 'Int…	Salmonella enterica subsp. enterica serovar Typhi	Scaffold	Proteobacteria_3	Gammaproteobacteria_4	Enterobacterales_5	Enterobacteriaceae_6	Salmonella_7	Salmonella enterica_8	Salmonella enterica subsp. enterica serovar Typhi_9	FALSE	1	gi|43090|emb|X58425.1|	99.9	1	2000	1	1	480	2478	2000	1	0	3681	2000	3055
GCA_001368575.1_CGRC01000074.1.chr.fa:1	A	GCA_001368575.1	['GCA_001368575.1_CGRC01000074.1.chr.fa:1:1', 'SulI', '686', 'CAF18336', 'sulfonamide__sul1', 'sulfonamide'];['GCA_001368575.1_CGRC01000074.1.chr.fa:1:2', 'ORF', '1273'];['GCA_001368575.1_CGRC01000074.1.chr.fa:1:attC', 'attC', '1616'];['GCA_001368575.1_CGRC01000074.1.chr.fa:1:3', 'ORF', '1976', 'AAY43141', 'trimethoprim__dfrA17', 'trimethoprim'];['GCA_001368575.1_CGRC01000074.1.chr.fa:1:4', 'Inte…	Salmonella enterica subsp. enterica serovar Typhi	Scaffold	Proteobacteria_3	Gammaproteobacteria_4	Enterobacterales_5	Enterobacteriaceae_6	Salmonella_7	Salmonella enterica_8	Salmonella enterica subsp. enterica serovar Typhi_9	FALSE	1	gi|43090|emb|X58425.1|	99.9	1	2000	1	1	480	2478	2000	1	0	3681	2000	3055
GCA_001420955.1_CP013025.1.chr.fa:1	A	GCA_001420955.1	['GCA_001420955.1_CP013025.1.chr.fa:1:1', 'Integrase', '2322204'];['GCA_001420955.1_CP013025.1.chr.fa:1:2', 'ORF', '2323107', 'ACJ22953', 'trimethoprim__dfrA1', 'trimethoprim'];['GCA_001420955.1_CP013025.1.chr.fa:1:attC', 'attC', '2323386'];['GCA_001420955.1_CP013025.1.chr.fa:1:3', 'ORF', '2323832', 'AB104852.1.gene4.p01', 'aminoglycoside__aadA', 'aminoglycoside'];['GCA_001420955.1_CP013025.1.chr…	Escherichia coli	Complete Genome	Proteobacteria_3	Gammaproteobacteria_4	Enterobacterales_5	Enterobacteriaceae_6	Escherichia_7	Escherichia_8	Escherichia coli_9	TRUE	1	gi|45332239|gb|AY524415.2|	99.66	0.992258065	3845	10	1	31	3875	6737	10578	0	7025	10579	3875
GCA_001441245.1_CP012931.1.2.pla.fa:1	A	GCA_001441245.1	['GCA_001441245.1_CP012931.1.2.pla.fa:1:1', 'Integrase', '171134'];['GCA_001441245.1_CP012931.1.2.pla.fa:1:2', 'ORF', '172185', 'AB104852.1.gene4.p01', 'aminoglycoside__aadA', 'aminoglycoside'];['GCA_001441245.1_CP012931.1.2.pla.fa:1:attC', 'attC', '172612.5'];['GCA_001441245.1_CP012931.1.2.pla.fa:1:3', 'ORF', '172918'];['GCA_001441245.1_CP012931.1.2.pla.fa:1:4', 'SulI', '173505', 'CAF18336', 'su…	Salmonella enterica subsp. enterica serovar Heidelberg	Complete Genome	Proteobacteria_3	Gammaproteobacteria_4	Enterobacterales_5	Enterobacteriaceae_6	Salmonella_7	Salmonella enterica_8	Salmonella enterica subsp. enterica serovar Heidelberg_9	FALSE	1	gi|316945283|gb|CP002432.1|	99.82	1	3298	3	1	1	3298	12624	9330	0	6054	2928377	3298
GCA_001444925.1_LJZL01000129.1.chr.fa:1	A	GCA_001444925.1	['GCA_001444925.1_LJZL01000129.1.chr.fa:1:1', 'SulI', '6212', 'CAF18336', 'sulfonamide__sul1', 'sulfonamide'];['GCA_001444925.1_LJZL01000129.1.chr.fa:1:attC', 'attC', '7105.5'];['GCA_001444925.1_LJZL01000129.1.chr.fa:1:2', 'ORF', '7532', 'AB104852.1.gene4.p01', 'aminoglycoside__aadA', 'aminoglycoside'];['GCA_001444925.1_LJZL01000129.1.chr.fa:1:3', 'Integrase', '8580'];	PseudomoNones aeruginosa	Scaffold	Proteobacteria_3	Gammaproteobacteria_4	PseudomoNonedales_5	PseudomoNonedaceae_6	PseudomoNones_7	PseudomoNones aeruginosa group_8	PseudomoNones aeruginosa_9	TRUE	1	gi|316945283|gb|CP002432.1|	99.85	1	3295	5	0	1	3295	9328	12622	0	6058	2928377	3295
GCA_001452135.1_LLRG01000034.1.chr.fa:1	A	GCA_001452135.1	['GCA_001452135.1_LLRG01000034.1.chr.fa:1:1', 'Integrase', '7238.5'];['GCA_001452135.1_LLRG01000034.1.chr.fa:1:2', 'ORF', '7493.5'];['GCA_001452135.1_LLRG01000034.1.chr.fa:1:3', 'Integrase', '8132.5'];['GCA_001452135.1_LLRG01000034.1.chr.fa:1:4', 'ORF', '8985.5', 'U59183.1.gene2.p01', aminoglycoside__aac(6')-I, 'aminoglycoside'];['GCA_001452135.1_LLRG01000034.1.chr.fa:1:attC', 'attC', '9332.5'];[…	PseudomoNones aeruginosa	Scaffold	Proteobacteria_3	Gammaproteobacteria_4	PseudomoNonedales_5	PseudomoNonedaceae_6	PseudomoNones_7	PseudomoNones aeruginosa group_8	PseudomoNones aeruginosa_9	TRUE	1	gi|50313505|gb|AY660529.1|	99.95	1	3902	1	1	1493	5393	1	3902	0	7193	3902	5977
GCA_001511935.1.chr.fa_GCA_001511935.1_FBXG01000011.1:1	A	GCA_001511935.1	['GCA_001511935.1.chr.fa_GCA_001511935.1_FBXG01000011.1:1:1', 'SulI', '67527.5', 'AF191564.1.gene5.p01', 'sulfonamide__sul1', 'sulfonamide'];['GCA_001511935.1.chr.fa_GCA_001511935.1_FBXG01000011.1:1:2', 'ORF', '68114.5'];['GCA_001511935.1.chr.fa_GCA_001511935.1_FBXG01000011.1:1:attC', 'attC', '68420.5'];['GCA_001511935.1.chr.fa_GCA_001511935.1_FBXG01000011.1:1:3', 'ORF', '68841.5', 'ZP_03063004',…	Acinetobacter baumannii	Scaffold	Proteobacteria_3	Gammaproteobacteria_4	PseudomoNonedales_5	Moraxellaceae_6	Acinetobacter_7	Acinetobacter calcoaceticus_8	Acinetobacter baumannii_9	TRUE	1	gi|345447463|gb|CP002522.2|	99.96	1	4837	2	0	1	4837	279797	274961	0	8922	4138388	4837
GCA_001511975.1.chr.fa_GCA_001511975.1_FBWV01000014.1:1	A	GCA_001511975.1	['GCA_001511975.1.chr.fa_GCA_001511975.1_FBWV01000014.1:1:1', 'IntI1', '1272.5'];['GCA_001511975.1.chr.fa_GCA_001511975.1_FBWV01000014.1:1:2', 'ORF', '2147.5', 'CAM88357', 'aminoglycoside__aac(3)-I', 'aminoglycoside'];['GCA_001511975.1.chr.fa_GCA_001511975.1_FBWV01000014.1:1:attC', 'attC', '2463.0'];['GCA_001511975.1.chr.fa_GCA_001511975.1_FBWV01000014.1:1:3', 'ORF', '2715.5'];['GCA_001511975.1.c…	Acinetobacter baumannii	Scaffold	Proteobacteria_3	Gammaproteobacteria_4	PseudomoNonedales_5	Moraxellaceae_6	Acinetobacter_7	Acinetobacter calcoaceticus_8	Acinetobacter baumannii_9	TRUE	1	gi|345447463|gb|CP002522.2|	99.96	1	4837	2	0	1	4837	274962	279798	0	8922	4138388	4837
GCA_001512095.1.chr.fa_GCA_001512095.1_FBWW01000020.1:1	A	GCA_001512095.1	['GCA_001512095.1.chr.fa_GCA_001512095.1_FBWW01000020.1:1:1', 'SulI', '67527.5', 'AF191564.1.gene5.p01', 'sulfonamide__sul1', 'sulfonamide'];['GCA_001512095.1.chr.fa_GCA_001512095.1_FBWW01000020.1:1:2', 'ORF', '68114.5'];['GCA_001512095.1.chr.fa_GCA_001512095.1_FBWW01000020.1:1:attC', 'attC', '68420.5'];['GCA_001512095.1.chr.fa_GCA_001512095.1_FBWW01000020.1:1:3', 'ORF', '68841.5', 'ZP_03063004',…	Acinetobacter baumannii	Scaffold	Proteobacteria_3	Gammaproteobacteria_4	PseudomoNonedales_5	Moraxellaceae_6	Acinetobacter_7	Acinetobacter calcoaceticus_8	Acinetobacter baumannii_9	TRUE	1	gi|345447463|gb|CP002522.2|	99.96	1	4837	2	0	1	4837	279797	274961	0	8922	4138388	4837
GCA_001512235.1.chr.fa_GCA_001512235.1_FBWU01000008.1:1	A	GCA_001512235.1	['GCA_001512235.1.chr.fa_GCA_001512235.1_FBWU01000008.1:1:1', 'IntI1', '1274.5'];['GCA_001512235.1.chr.fa_GCA_001512235.1_FBWU01000008.1:1:2', 'ORF', '2149.5', 'CAM88357', 'aminoglycoside__aac(3)-I', 'aminoglycoside'];['GCA_001512235.1.chr.fa_GCA_001512235.1_FBWU01000008.1:1:attC', 'attC', '2465.0'];['GCA_001512235.1.chr.fa_GCA_001512235.1_FBWU01000008.1:1:3', 'ORF', '2717.5'];['GCA_001512235.1.c…	Acinetobacter baumannii	Scaffold	Proteobacteria_3	Gammaproteobacteria_4	PseudomoNonedales_5	Moraxellaceae_6	Acinetobacter_7	Acinetobacter calcoaceticus_8	Acinetobacter baumannii_9	TRUE	1	gi|345447463|gb|CP002522.2|	99.96	1	4837	2	0	1	4837	274962	279798	0	8922	4138388	4837
GCA_001513655.1_CP013836.1.1.pla.fa:1	A	GCA_001513655.1	['GCA_001513655.1_CP013836.1.1.pla.fa:1:1', 'SulI', '105902', 'CAF18336', 'sulfonamide__sul1', 'sulfonamide'];['GCA_001513655.1_CP013836.1.1.pla.fa:1:2', 'ORF', '106489'];['GCA_001513655.1_CP013836.1.1.pla.fa:1:attC', 'attC', '106800.5'];['GCA_001513655.1_CP013836.1.1.pla.fa:1:3', 'ORF', '107484', 'JQ1201', 'chloramphenicol__cmlA', 'chloramphenicol'];['GCA_001513655.1_CP013836.1.1.pla.fa:1:attC',…	Escherichia coli	Complete Genome	Proteobacteria_3	Gammaproteobacteria_4	Enterobacterales_5	Enterobacteriaceae_6	Escherichia_7	Escherichia_8	Escherichia coli_9	TRUE	1	gi|283148035|gb|GQ402463.2|	99.81	1.000929541	5384	5	5	1	5379	9184	3801	0	9886	14561	5379
GCA_001514375.1_CP013924.1.chr.fa:2	A	GCA_001514375.1	['GCA_001514375.1_CP013924.1.chr.fa:2:1', 'SulI', '2756985', 'CAF18336', 'sulfonamide__sul1', 'sulfonamide'];['GCA_001514375.1_CP013924.1.chr.fa:2:2', 'ORF', '2757572'];['GCA_001514375.1_CP013924.1.chr.fa:2:attC', 'attC', '2757878.5'];['GCA_001514375.1_CP013924.1.chr.fa:2:3', 'ORF', '2758299', 'AB104852.1.gene4.p01', 'aminoglycoside__aadA', 'aminoglycoside'];['GCA_001514375.1_CP013924.1.chr.fa:2:…	Acinetobacter baumannii	Complete Genome	Proteobacteria_3	Gammaproteobacteria_4	PseudomoNonedales_5	Moraxellaceae_6	Acinetobacter_7	Acinetobacter calcoaceticus_8	Acinetobacter baumannii_9	TRUE	1	gi|85813394|emb|CT025832.1|	100	1	5366	0	0	1	5366	82624	77259	0	9910	100001	5366
GCA_001517805.1_JTGA01000038.1.chr.fa:1	A	GCA_001517805.1	['GCA_001517805.1_JTGA01000038.1.chr.fa:1:1', 'SulI', '6732', 'CAF18336', 'sulfonamide__sul1', 'sulfonamide'];['GCA_001517805.1_JTGA01000038.1.chr.fa:1:2', 'ORF', '7319'];['GCA_001517805.1_JTGA01000038.1.chr.fa:1:attC', 'attC', '7625.5'];['GCA_001517805.1_JTGA01000038.1.chr.fa:1:3', 'ORF', '8052', 'AY139603.1.gene1.p01', 'aminoglycoside__aadA', 'aminoglycoside'];['GCA_001517805.1_JTGA01000038.1.c…	Klebsiella pneumoniae	Scaffold	Proteobacteria_3	Gammaproteobacteria_4	Enterobacterales_5	Enterobacteriaceae_6	Klebsiella_7	Klebsiella_8	Klebsiella pneumoniae_9	TRUE	1	gi|493665175|dbj|AP012055.1|	100	1	4199	0	0	1	4199	175389	179587	0	7755	250444	4199
GCA_001517955.1_JTFY01000002.1.chr.fa:1	A	GCA_001517955.1	['GCA_001517955.1_JTFY01000002.1.chr.fa:1:1', 'SulI', '6732', 'CAF18336', 'sulfonamide__sul1', 'sulfonamide'];['GCA_001517955.1_JTFY01000002.1.chr.fa:1:2', 'ORF', '7319'];['GCA_001517955.1_JTFY01000002.1.chr.fa:1:attC', 'attC', '7625.5'];['GCA_001517955.1_JTFY01000002.1.chr.fa:1:3', 'ORF', '8052', 'AY139603.1.gene1.p01', 'aminoglycoside__aadA', 'aminoglycoside'];['GCA_001517955.1_JTFY01000002.1.c…	Klebsiella pneumoniae	Scaffold	Proteobacteria_3	Gammaproteobacteria_4	Enterobacterales_5	Enterobacteriaceae_6	Klebsiella_7	Klebsiella_8	Klebsiella pneumoniae_9	TRUE	1	gi|493665175|dbj|AP012055.1|	100	1	4199	0	0	1	4199	175389	179587	0	7755	250444	4199
GCA_001547955.1_AP014651.1.chr.fa:1	A	GCA_001547955.1	['GCA_001547955.1_AP014651.1.chr.fa:1:1', 'SulI', '324403', 'AY162283.2.gene7.p01', 'sulfonamide__sul1', 'sulfonamide'];['GCA_001547955.1_AP014651.1.chr.fa:1:attC', 'attC', '325362.5'];['GCA_001547955.1_AP014651.1.chr.fa:1:2', 'ORF', '325783', 'AY139603.1.gene1.p01', 'aminoglycoside__aadA', 'aminoglycoside'];['GCA_001547955.1_AP014651.1.chr.fa:1:attC', 'attC', '326233.5'];['GCA_001547955.1_AP0146…	PseudomoNones aeruginosa	Complete Genome	Proteobacteria_3	Gammaproteobacteria_4	PseudomoNonedales_5	PseudomoNonedaceae_6	PseudomoNones_7	PseudomoNones aeruginosa group_8	PseudomoNones aeruginosa_9	TRUE	1	gi|312910970|dbj|AP011957.1|	97.67	0.900473934	3990	90	1	445	4431	4076785	4072796	0	6850	4954814	4431
GCA_001548335.1_AP017302.1.chr.fa:1	A	GCA_001548335.1	['GCA_001548335.1_AP017302.1.chr.fa:1:1', 'SulI', '411584', 'CAF18336', 'sulfonamide__sul1', 'sulfonamide'];['GCA_001548335.1_AP017302.1.chr.fa:1:2', 'ORF', '412172.5'];['GCA_001548335.1_AP017302.1.chr.fa:1:3', 'ORF', '413210'];['GCA_001548335.1_AP017302.1.chr.fa:1:attC', 'attC', '413566.5'];['GCA_001548335.1_AP017302.1.chr.fa:1:4', 'ORF', '413857', 'AF205943.1.gene7.p01', 'aminoglycoside__aadB',…	PseudomoNones aeruginosa	Complete Genome	Proteobacteria_3	Gammaproteobacteria_4	PseudomoNonedales_5	PseudomoNonedaceae_6	PseudomoNones_7	PseudomoNones aeruginosa group_8	PseudomoNones aeruginosa_9	TRUE	1	gi|85376218|gb|DQ315789.1|	99.62	1.00289296	3120	2	5	1009	4127	3111	1	0	5686	3111	6033
GCA_001571545.2_CP011540.1.1.pla.fa:1	A	GCA_001571545.2	['GCA_001571545.2_CP011540.1.1.pla.fa:1:1', 'SulI', '51693', 'CAF18336', 'sulfonamide__sul1', 'sulfonamide'];['GCA_001571545.2_CP011540.1.1.pla.fa:1:attC', 'attC', '52586.5'];['GCA_001571545.2_CP011540.1.1.pla.fa:1:2', 'ORF', '53013', 'AB104852.1.gene4.p01', 'aminoglycoside__aadA', 'aminoglycoside'];['GCA_001571545.2_CP011540.1.1.pla.fa:1:attC', 'attC', '53460'];['GCA_001571545.2_CP011540.1.1.pla…	Klebsiella aerogenes	Complete Genome	Proteobacteria_3	Gammaproteobacteria_4	Enterobacterales_5	Enterobacteriaceae_6	Klebsiella_7	Klebsiella_8	Klebsiella aerogenes_9	FALSE	1	gi|45332239|gb|AY524415.2|	99.71	0.992510331	3843	11	0	2	3844	10579	6737	0	7036	10579	3872
GCA_001576255.1_CP014358.1.chr.fa:1	A	GCA_001576255.1	['GCA_001576255.1_CP014358.1.chr.fa:1:1', 'Integrase', '4110584'];['GCA_001576255.1_CP014358.1.chr.fa:1:2', 'ORF', '4111638', 'AY139603.1.gene1.p01', 'aminoglycoside__aadA', 'aminoglycoside'];['GCA_001576255.1_CP014358.1.chr.fa:1:attC', 'attC', '4112059.5'];['GCA_001576255.1_CP014358.1.chr.fa:1:3', 'ORF', '4112365'];['GCA_001576255.1_CP014358.1.chr.fa:1:4', 'SulI', '4113018', 'AY162283.2.gene7.p0…	Salmonella enterica subsp. enterica serovar Typhimurium	Complete Genome	Proteobacteria_3	Gammaproteobacteria_4	Enterobacterales_5	Enterobacteriaceae_6	Salmonella_7	Salmonella enterica_8	Salmonella enterica subsp. enterica serovar Typhimurium_9	FALSE	1	gi|4063850|gb|AF071555.1|	99.97	1	3427	1	0	1	3427	801	4227	0	6324	13077	3427
GCA_001601665.1_LOHJ01000053.1.chr.fa:1	A	GCA_001601665.1	['GCA_001601665.1_LOHJ01000053.1.chr.fa:1:1', 'Integrase', '14504'];['GCA_001601665.1_LOHJ01000053.1.chr.fa:1:2', 'ORF', '15510', 'AF191564.1.gene2.p01', 'beta-lactam__VIM-2', 'beta-lactam'];['GCA_001601665.1_LOHJ01000053.1.chr.fa:1:attC', 'attC', '16026.5'];['GCA_001601665.1_LOHJ01000053.1.chr.fa:1:3', 'ORF', '16637.5', 'AAS92348', 'beta-lactam__OXA-10', 'beta-lactam'];['GCA_001601665.1_LOHJ0100…	PseudomoNones aeruginosa	Scaffold	Proteobacteria_3	Gammaproteobacteria_4	PseudomoNonedales_5	PseudomoNonedaceae_6	PseudomoNones_7	PseudomoNones aeruginosa group_8	PseudomoNones aeruginosa_9	TRUE	1	gi|222446218|emb|FM994936.1|	99.95	1.000254259	3934	1	1	211	4144	1	3933	0	7252	3933	4976
GCA_001605825.2_LQWX02000178.1.chr.fa:1	A	GCA_001605825.2	['GCA_001605825.2_LQWX02000178.1.chr.fa:1:1', 'Integrase', '30959'];['GCA_001605825.2_LQWX02000178.1.chr.fa:1:2', 'ORF', '31859', 'AAT45231', 'trimethoprim__dfrA12', 'trimethoprim'];['GCA_001605825.2_LQWX02000178.1.chr.fa:1:attC', 'attC', '32147.5'];['GCA_001605825.2_LQWX02000178.1.chr.fa:1:attC', 'attC', '32482.5'];['GCA_001605825.2_LQWX02000178.1.chr.fa:1:3', 'ORF', '32911', 'AY139603.1.gene1.p…	Escherichia coli	Scaffold	Proteobacteria_3	Gammaproteobacteria_4	Enterobacterales_5	Enterobacteriaceae_6	Escherichia_7	Escherichia_8	Escherichia coli_9	TRUE	1	gi|493665175|dbj|AP012055.1|	100	1	4199	0	0	1	4199	179589	175391	0	7755	250444	4199
GCA_001607025.1_LOCZ01000046.1.chr.fa:1	A	GCA_001607025.1	['GCA_001607025.1_LOCZ01000046.1.chr.fa:1:1', 'SulI', '17890', 'CAF18336', 'sulfonamide__sul1', 'sulfonamide'];['GCA_001607025.1_LOCZ01000046.1.chr.fa:1:2', 'ORF', '18477'];['GCA_001607025.1_LOCZ01000046.1.chr.fa:1:attC', 'attC', '18783.5'];['GCA_001607025.1_LOCZ01000046.1.chr.fa:1:3', 'ORF', '19210', 'AB104852.1.gene4.p01', 'aminoglycoside__aadA', 'aminoglycoside'];['GCA_001607025.1_LOCZ01000046…	Escherichia coli	Scaffold	Proteobacteria_3	Gammaproteobacteria_4	Enterobacterales_5	Enterobacteriaceae_6	Escherichia_7	Escherichia_8	Escherichia coli_9	TRUE	1	gi|45332239|gb|AY524415.2|	99.69	0.999845297	6463	20	0	2	6464	10579	4117	0	11800	10579	6464
GCA_001607385.1_LNZJ01000186.1.chr.fa:1	A	GCA_001607385.1	['GCA_001607385.1_LNZJ01000186.1.chr.fa:1:1', 'SulI', '17889', 'CAF18336', 'sulfonamide__sul1', 'sulfonamide'];['GCA_001607385.1_LNZJ01000186.1.chr.fa:1:2', 'ORF', '18476'];['GCA_001607385.1_LNZJ01000186.1.chr.fa:1:attC', 'attC', '18782.5'];['GCA_001607385.1_LNZJ01000186.1.chr.fa:1:3', 'ORF', '19209', 'AB104852.1.gene4.p01', 'aminoglycoside__aadA', 'aminoglycoside'];['GCA_001607385.1_LNZJ01000186…	Escherichia coli	Scaffold	Proteobacteria_3	Gammaproteobacteria_4	Enterobacterales_5	Enterobacteriaceae_6	Escherichia_7	Escherichia_8	Escherichia coli_9	TRUE	1	gi|45332239|gb|AY524415.2|	99.68	0.999845297	6463	21	0	2	6464	10579	4117	0	11800	10579	6464
GCA_001608085.1_LOFO01000112.1.chr.fa:1	A	GCA_001608085.1	['GCA_001608085.1_LOFO01000112.1.chr.fa:1:1', 'Integrase', '9564'];['GCA_001608085.1_LOFO01000112.1.chr.fa:1:2', 'ORF', '10115.5'];['GCA_001608085.1_LOFO01000112.1.chr.fa:1:3', 'ORF', '10464', 'ACJ22953', 'trimethoprim__dfrA1', 'trimethoprim'];['GCA_001608085.1_LOFO01000112.1.chr.fa:1:attC', 'attC', '10743'];['GCA_001608085.1_LOFO01000112.1.chr.fa:1:4', 'ORF', '11189', 'AB104852.1.gene4.p01', 'am…	Escherichia coli	Scaffold	Proteobacteria_3	Gammaproteobacteria_4	Enterobacterales_5	Enterobacteriaceae_6	Escherichia_7	Escherichia_8	Escherichia coli_9	TRUE	1	gi|45332239|gb|AY524415.2|	99.79	0.992252066	3842	8	0	31	3872	6737	10578	0	7051	10579	3872
GCA_001609255.1_LPUJ01000068.1.chr.fa:1	A	GCA_001609255.1	['GCA_001609255.1_LPUJ01000068.1.chr.fa:1:1', 'Integrase', '27960'];['GCA_001609255.1_LPUJ01000068.1.chr.fa:1:2', 'ORF', '28860', 'AAN41648', 'trimethoprim__dfrA1', 'trimethoprim'];['GCA_001609255.1_LPUJ01000068.1.chr.fa:1:attC', 'attC', '29139'];['GCA_001609255.1_LPUJ01000068.1.chr.fa:1:3', 'ORF', '29530.5', 'ABP35557', 'chloramphenicol__catB', 'chloramphenicol'];['GCA_001609255.1_LPUJ01000068.1…	Escherichia coli	Scaffold	Proteobacteria_3	Gammaproteobacteria_4	Enterobacterales_5	Enterobacteriaceae_6	Escherichia_7	Escherichia_8	Escherichia coli_9	TRUE	1	gi|57903207|gb|AY214164.3|	100	1	4626	0	0	1	4626	88444	93069	0	8543	101375	4626
GCA_001610755.1_CP011062.1.2.pla.fa:1	A	GCA_001610755.1	['GCA_001610755.1_CP011062.1.2.pla.fa:1:1', 'Integrase', '150234'];['GCA_001610755.1_CP011062.1.2.pla.fa:1:2', 'ORF', '151328.5'];['GCA_001610755.1_CP011062.1.2.pla.fa:1:3', 'ORF', '152149.5'];['GCA_001610755.1_CP011062.1.2.pla.fa:1:attC', 'attC', '152478.5'];['GCA_001610755.1_CP011062.1.2.pla.fa:1:4', 'ORF', '152907', 'AY139603.1.gene1.p01', 'aminoglycoside__aadA', 'aminoglycoside'];['GCA_001610…	Escherichia coli str. Sanji	Complete Genome	Proteobacteria_3	Gammaproteobacteria_4	Enterobacterales_5	Enterobacteriaceae_6	Escherichia_7	Escherichia coli_8	Escherichia coli str. Sanji_9	TRUE	1	gi|45758072|gb|AY509004.1|	99.96	1	8454	3	0	1	8454	45704	37251	0	15600	138742	8454
GCA_001617585.1_CP012985.1.chr.fa:1	A	GCA_001617585.1	['GCA_001617585.1_CP012985.1.chr.fa:1:1', 'Integrase', '4135048'];['GCA_001617585.1_CP012985.1.chr.fa:1:2', 'ORF', '4136204', 'YP_002894485', 'aminoglycoside__aadA', 'aminoglycoside'];['GCA_001617585.1_CP012985.1.chr.fa:1:attC', 'attC', '4136739.5'];['GCA_001617585.1_CP012985.1.chr.fa:1:3', 'SulI', '4137698', 'AY162283.2.gene7.p01', 'sulfonamide__sul1', 'sulfonamide'];	Salmonella enterica subsp. enterica serovar Typhimurium	Complete Genome	Proteobacteria_3	Gammaproteobacteria_4	Enterobacterales_5	Enterobacteriaceae_6	Salmonella_7	Salmonella enterica_8	Salmonella enterica subsp. enterica serovar Typhimurium_9	FALSE	1	gi|4063850|gb|AF071555.1|	99.97	1	3427	1	0	1	3427	801	4227	0	6324	13077	3427
GCA_001618365.1_CP015078.1.2.pla.fa:2	A	GCA_001618365.1	['GCA_001618365.1_CP015078.1.2.pla.fa:2:1', 'Integrase', '61126'];['GCA_001618365.1_CP015078.1.2.pla.fa:2:2', 'ORF', '62025', 'AAC32186', 'trimethoprim__dfrA16', 'trimethoprim'];['GCA_001618365.1_CP015078.1.2.pla.fa:2:attC', 'attC', '62310'];['GCA_001618365.1_CP015078.1.2.pla.fa:2:3', 'ORF', '62639'];['GCA_001618365.1_CP015078.1.2.pla.fa:2:4', 'SulI', '63226', 'CAF18336', 'sulfonamide__sul1', 'su…	Escherichia coli	Complete Genome	Proteobacteria_3	Gammaproteobacteria_4	Enterobacterales_5	Enterobacteriaceae_6	Escherichia_7	Escherichia_8	Escherichia coli_9	TRUE	1	gi|29329826|emb|AJ517790.2|	100	1	3027	0	0	1	3027	196	3222	0	5590	11663	3027
GCA_001620115.1_CP014658.1.1.pla.fa:1	A	GCA_001620115.1	['GCA_001620115.1_CP014658.1.1.pla.fa:1:1', 'SulI', '124471', 'CAF18336', 'sulfonamide__sul1', 'sulfonamide'];['GCA_001620115.1_CP014658.1.1.pla.fa:1:2', 'ORF', '125058'];['GCA_001620115.1_CP014658.1.1.pla.fa:1:attC', 'attC', '125364.5'];['GCA_001620115.1_CP014658.1.1.pla.fa:1:3', 'ORF', '125791', 'AM261837.1.gene1.p01', 'aminoglycoside__aadA', 'aminoglycoside'];['GCA_001620115.1_CP014658.1.1.pla…	Salmonella enterica subsp. enterica serovar ANonetum str. USDA-ARS-USMARC-1736	Complete Genome	Proteobacteria_3	Gammaproteobacteria_4	Enterobacterales_5	Enterobacteriaceae_6	Salmonella_7	Salmonella enterica_8	Salmonella enterica subsp. enterica serovar ANonetum str. USDA-ARS-USMARC-1736_9	FALSE	1	gi|316945283|gb|CP002432.1|	98.3	1	3298	53	1	1	3298	9328	12622	0	5777	2928377	3298
GCA_001623805.1_CP014975.1.chr.fa:1	A	GCA_001623805.1	['GCA_001623805.1_CP014975.1.chr.fa:1:1', 'SulI', '45369.5'];['GCA_001623805.1_CP014975.1.chr.fa:1:2', 'ORF', '46095.5', 'YP_002286768', 'chloramphenicol__chloramphenicol exporter', 'chloramphenicol'];['GCA_001623805.1_CP014975.1.chr.fa:1:3', 'SulI', '47405', 'AY162283.2.gene7.p01', 'sulfonamide__sul1', 'sulfonamide'];['GCA_001623805.1_CP014975.1.chr.fa:1:4', 'ORF', '48058'];['GCA_001623805.1_CP0…	Salmonella enterica subsp. enterica serovar Typhimurium str. CDC 2009K-1640	Complete Genome	Proteobacteria_3	Gammaproteobacteria_4	Enterobacterales_5	Enterobacteriaceae_6	Salmonella_7	Salmonella enterica_8	Salmonella enterica subsp. enterica serovar Typhimurium str. CDC 2009K-1640_9	FALSE	1	gi|4063850|gb|AF071555.1|	99.94	1	5068	3	0	1	5068	5870	803	0	9343	13077	5068
GCA_001623825.1_CP014979.1.chr.fa:1	A	GCA_001623825.1	['GCA_001623825.1_CP014979.1.chr.fa:1:1', 'SulI', '45369.5'];['GCA_001623825.1_CP014979.1.chr.fa:1:2', 'ORF', '46095.5', 'YP_002286768', 'chloramphenicol__chloramphenicol exporter', 'chloramphenicol'];['GCA_001623825.1_CP014979.1.chr.fa:1:3', 'SulI', '47405', 'AY162283.2.gene7.p01', 'sulfonamide__sul1', 'sulfonamide'];['GCA_001623825.1_CP014979.1.chr.fa:1:4', 'ORF', '48058'];['GCA_001623825.1_CP0…	Salmonella enterica subsp. enterica serovar Typhimurium str. CDC H2662	Complete Genome	Proteobacteria_3	Gammaproteobacteria_4	Enterobacterales_5	Enterobacteriaceae_6	Salmonella_7	Salmonella enterica_8	Salmonella enterica subsp. enterica serovar Typhimurium str. CDC H2662_9	FALSE	1	gi|4063850|gb|AF071555.1|	99.94	1	5068	3	0	1	5068	5870	803	0	9343	13077	5068
GCA_001634325.1_CP014775.1.1.pla.fa:1	A	GCA_001634325.1	['GCA_001634325.1_CP014775.1.1.pla.fa:1:1', 'SulI', '35355', 'CAF18336', 'sulfonamide__sul1', 'sulfonamide'];['GCA_001634325.1_CP014775.1.1.pla.fa:1:2', 'ORF', '35942'];['GCA_001634325.1_CP014775.1.1.pla.fa:1:attC', 'attC', '36248.5'];['GCA_001634325.1_CP014775.1.1.pla.fa:1:3', 'ORF', '36675', 'AY139603.1.gene1.p01', 'aminoglycoside__aadA', 'aminoglycoside'];['GCA_001634325.1_CP014775.1.1.pla.fa:…	AeromoNones veronii	Complete Genome	Proteobacteria_3	Gammaproteobacteria_4	AeromoNonedales_5	AeromoNonedaceae_6	AeromoNones_7	AeromoNones_8	AeromoNones veronii_9	TRUE	1	gi|493665175|dbj|AP012055.1|	100	1	4199	0	0	1	4199	175389	179587	0	7755	250444	4199
GCA_001647455.1_LQQF01000040.1.chr.fa:1	A	GCA_001647455.1	['GCA_001647455.1_LQQF01000040.1.chr.fa:1:1', 'Integrase', '6261'];['GCA_001647455.1_LQQF01000040.1.chr.fa:1:2', 'ORF', '7161', 'AAT45231', 'trimethoprim__dfrA12', 'trimethoprim'];['GCA_001647455.1_LQQF01000040.1.chr.fa:1:attC', 'attC', '7449.5'];['GCA_001647455.1_LQQF01000040.1.chr.fa:1:attC', 'attC', '7784.5'];['GCA_001647455.1_LQQF01000040.1.chr.fa:1:3', 'ORF', '8219', 'AY139603.1.gene1.p01', …	Klebsiella pneumoniae	Scaffold	Proteobacteria_3	Gammaproteobacteria_4	Enterobacterales_5	Enterobacteriaceae_6	Klebsiella_7	Klebsiella_8	Klebsiella pneumoniae_9	TRUE	1	gi|493665175|dbj|AP012055.1|	100	1	4199	0	0	1	4199	179589	175391	0	7755	250444	4199
GCA_001647755.1_CP015725.1.1.pla.fa:1	A	GCA_001647755.1	['GCA_001647755.1_CP015725.1.1.pla.fa:1:1', 'SulI', '25472', 'CAF18336', 'sulfonamide__sul1', 'sulfonamide'];['GCA_001647755.1_CP015725.1.1.pla.fa:1:2', 'ORF', '26059'];['GCA_001647755.1_CP015725.1.1.pla.fa:1:attC', 'attC', '26365.5'];['GCA_001647755.1_CP015725.1.1.pla.fa:1:3', 'ORF', '26792', 'AY139603.1.gene1.p01', 'aminoglycoside__aadA', 'aminoglycoside'];['GCA_001647755.1_CP015725.1.1.pla.fa:…	Salmonella enterica	Complete Genome	Proteobacteria_3	Gammaproteobacteria_4	Enterobacterales_5	Enterobacteriaceae_6	Salmonella_7	Salmonella_8	Salmonella enterica_9	FALSE	1	gi|493665175|dbj|AP012055.1|	100	1	4199	0	0	1	4199	175389	179587	0	7755	250444	4199
GCA_001648215.1_CP014757.1.3.pla.fa:1	A	GCA_001648215.1	['GCA_001648215.1_CP014757.1.3.pla.fa:1:attC', 'attC', '23402.5'];['GCA_001648215.1_CP014757.1.3.pla.fa:1:attC', 'attC', '23979.5'];['GCA_001648215.1_CP014757.1.3.pla.fa:1:attC', 'attC', '24709.5'];['GCA_001648215.1_CP014757.1.3.pla.fa:1:1', 'ORF', '27032'];['GCA_001648215.1_CP014757.1.3.pla.fa:1:2', 'SulI', '22483', 'CAF18336', 'sulfonamide__sul1', 'sulfonamide'];['GCA_001648215.1_CP014757.1.3.p…	Klebsiella pneumoniae	Complete Genome	Proteobacteria_3	Gammaproteobacteria_4	Enterobacterales_5	Enterobacteriaceae_6	Klebsiella_7	Klebsiella_8	Klebsiella pneumoniae_9	TRUE	1	gi|30349182|gb|AY259086.1|	100	1	5531	0	0	1	5531	5873	343	0	10200	14872	5531
GCA_001672015.1_CP016035.1.chr.fa:1	A	GCA_001672015.1	['GCA_001672015.1_CP016035.1.chr.fa:1:1', 'SulI', '110703', 'CAF18336', 'sulfonamide__sul1', 'sulfonamide'];['GCA_001672015.1_CP016035.1.chr.fa:1:2', 'ORF', '111290'];['GCA_001672015.1_CP016035.1.chr.fa:1:attC', 'attC', '111596.5'];['GCA_001672015.1_CP016035.1.chr.fa:1:3', 'ORF', '112023', 'AY139603.1.gene1.p01', 'aminoglycoside__aadA', 'aminoglycoside'];['GCA_001672015.1_CP016035.1.chr.fa:1:attC…	Escherichia coli	Chromosome	Proteobacteria_3	Gammaproteobacteria_4	Enterobacterales_5	Enterobacteriaceae_6	Escherichia_7	Escherichia_8	Escherichia coli_9	TRUE	1	gi|493665175|dbj|AP012055.1|	100	1	4199	0	0	1	4199	175389	179587	0	7755	250444	4199
GCA_001675125.1_CP014648.1.1.pla.fa:1	A	GCA_001675125.1	['GCA_001675125.1_CP014648.1.1.pla.fa:1:1', 'SulI', '24102', 'CAF18336', 'sulfonamide__sul1', 'sulfonamide'];['GCA_001675125.1_CP014648.1.1.pla.fa:1:2', 'ORF', '24689'];['GCA_001675125.1_CP014648.1.1.pla.fa:1:attC', 'attC', '24995.5'];['GCA_001675125.1_CP014648.1.1.pla.fa:1:3', 'ORF', '25422', 'AY139603.1.gene1.p01', 'aminoglycoside__aadA', 'aminoglycoside'];['GCA_001675125.1_CP014648.1.1.pla.fa:…	Klebsiella pneumoniae	Complete Genome	Proteobacteria_3	Gammaproteobacteria_4	Enterobacterales_5	Enterobacteriaceae_6	Klebsiella_7	Klebsiella_8	Klebsiella pneumoniae_9	TRUE	1	gi|493665175|dbj|AP012055.1|	100	1	4199	0	0	1	4199	175389	179587	0	7755	250444	4199
GCA_001679685.1_CP016215.1.1.pla.fa:1	A	GCA_001679685.1	['GCA_001679685.1_CP016215.1.1.pla.fa:1:1', 'Integrase', '55135'];['GCA_001679685.1_CP016215.1.1.pla.fa:1:2', 'ORF', '56079.5', 'AF318077.1.gene1.p01', aminoglycoside__aac(6')-I, 'aminoglycoside'];['GCA_001679685.1_CP016215.1.1.pla.fa:1:attC', 'attC', '56387.5'];['GCA_001679685.1_CP016215.1.1.pla.fa:1:3', 'ORF', '56803', 'AB777500.1.gene4.p01', 'beta-lactam__IMP-43', 'beta-lactam'];['GCA_00167968…	PseudomoNones aeruginosa	Complete Genome	Proteobacteria_3	Gammaproteobacteria_4	PseudomoNonedales_5	PseudomoNonedaceae_6	PseudomoNones_7	PseudomoNones aeruginosa group_8	PseudomoNones aeruginosa_9	TRUE	1	gi|194245456|gb|EU588392.2|	99.98	1	5999	1	0	1	5999	66	6064	0	11100	6149	5999
GCA_001687125.1_CP016381.1.1.pla.fa:1	A	GCA_001687125.1	['GCA_001687125.1_CP016381.1.1.pla.fa:1:1', 'Integrase', '105034'];['GCA_001687125.1_CP016381.1.1.pla.fa:1:2', 'ORF', '105953', 'AF205943.1.gene7.p01', 'aminoglycoside__aadB', 'aminoglycoside'];['GCA_001687125.1_CP016381.1.1.pla.fa:1:attC', 'attC', '106244.5'];['GCA_001687125.1_CP016381.1.1.pla.fa:1:3', 'ORF', '106618.5', 'ABP35557', 'chloramphenicol__catB', 'chloramphenicol'];['GCA_001687125.1_C…	AeromoNones hydrophila	Complete Genome	Proteobacteria_3	Gammaproteobacteria_4	AeromoNonedales_5	AeromoNonedaceae_6	AeromoNones_7	AeromoNones_8	AeromoNones hydrophila_9	TRUE	1	gi|660573358|gb|CP008790.1|	100	1	3745	0	0	1	3745	154370	158114	0	6916	193725	3745
GCA_001687125.1_CP016381.1.1.pla.fa:2	A	GCA_001687125.1	['GCA_001687125.1_CP016381.1.1.pla.fa:2:1', 'Integrase', '92531'];['GCA_001687125.1_CP016381.1.1.pla.fa:2:attC', 'attC', '94169'];['GCA_001687125.1_CP016381.1.1.pla.fa:2:2', 'ORF', '94623', 'AY139603.1.gene1.p01', 'aminoglycoside__aadA', 'aminoglycoside'];['GCA_001687125.1_CP016381.1.1.pla.fa:2:3', 'ORF', '95782'];['GCA_001687125.1_CP016381.1.1.pla.fa:2:attC', 'attC', '97027.5'];['GCA_001687125.1…	AeromoNones hydrophila	Complete Genome	Proteobacteria_3	Gammaproteobacteria_4	AeromoNonedales_5	AeromoNonedaceae_6	AeromoNones_7	AeromoNones_8	AeromoNones hydrophila_9	TRUE	1	gi|660573358|gb|CP008790.1|	100	1	8620	0	0	1	8620	137893	146512	0	15900	193725	8620
GCA_001702455.1_CP016764.1.2.pla.fa:1	A	GCA_001702455.1	['GCA_001702455.1_CP016764.1.2.pla.fa:1:1', 'Integrase', '195250'];['GCA_001702455.1_CP016764.1.2.pla.fa:1:2', 'ORF', '196071'];['GCA_001702455.1_CP016764.1.2.pla.fa:1:attC', 'attC', '196191.5'];['GCA_001702455.1_CP016764.1.2.pla.fa:1:3', 'ORF', '196489', 'ACJ22953', 'trimethoprim__dfrA1', 'trimethoprim'];['GCA_001702455.1_CP016764.1.2.pla.fa:1:4', 'ORF', '197023.5'];['GCA_001702455.1_CP016764.1.…	Citrobacter freundii	Complete Genome	Proteobacteria_3	Gammaproteobacteria_4	Enterobacterales_5	Enterobacteriaceae_6	Citrobacter_7	Citrobacter freundii complex_8	Citrobacter freundii_9	TRUE	1	gi|394348876|gb|CP003684.1|	99.96	1.000215703	4637	0	2	1	4636	337147	341782	0	8551	353865	4636
GCA_001704235.1_CP016810.1.1.pla.fa:1	A	GCA_001704235.1	['GCA_001704235.1_CP016810.1.1.pla.fa:1:1', 'Integrase', '48262'];['GCA_001704235.1_CP016810.1.1.pla.fa:1:2', 'ORF', '49310', 'AB104852.1.gene4.p01', 'aminoglycoside__aadA', 'aminoglycoside'];['GCA_001704235.1_CP016810.1.1.pla.fa:1:attC', 'attC', '49737.5'];['GCA_001704235.1_CP016810.1.1.pla.fa:1:3', 'ORF', '50043'];['GCA_001704235.1_CP016810.1.1.pla.fa:1:4', 'SulI', '50630', 'CAF18336', 'sulfona…	Klebsiella pneumoniae	Complete Genome	Proteobacteria_3	Gammaproteobacteria_4	Enterobacterales_5	Enterobacteriaceae_6	Klebsiella_7	Klebsiella_8	Klebsiella pneumoniae_9	TRUE	1	gi|316945283|gb|CP002432.1|	99.91	1	3295	3	0	1	3295	12624	9330	0	6069	2928377	3295
GCA_001704235.1_CP016811.1.chr.fa:1	A	GCA_001704235.1	['GCA_001704235.1_CP016811.1.chr.fa:1:1', 'SulI', '43504', 'CAF18336', 'sulfonamide__sul1', 'sulfonamide'];['GCA_001704235.1_CP016811.1.chr.fa:1:2', 'ORF', '44091'];['GCA_001704235.1_CP016811.1.chr.fa:1:attC', 'attC', '44397.5'];['GCA_001704235.1_CP016811.1.chr.fa:1:3', 'ORF', '44824', 'AY139603.1.gene1.p01', 'aminoglycoside__aadA', 'aminoglycoside'];['GCA_001704235.1_CP016811.1.chr.fa:1:attC', '…	Klebsiella pneumoniae	Complete Genome	Proteobacteria_3	Gammaproteobacteria_4	Enterobacterales_5	Enterobacteriaceae_6	Klebsiella_7	Klebsiella_8	Klebsiella pneumoniae_9	TRUE	1	gi|493665175|dbj|AP012055.1|	100	1	4199	0	0	1	4199	175389	179587	0	7755	250444	4199
GCA_001705385.1_CP015823.1.1.pla.fa:1	A	GCA_001705385.1	['GCA_001705385.1_CP015823.1.1.pla.fa:1:1', 'SulI', '75133', 'CAF18336', 'sulfonamide__sul1', 'sulfonamide'];['GCA_001705385.1_CP015823.1.1.pla.fa:1:2', 'ORF', '75720'];['GCA_001705385.1_CP015823.1.1.pla.fa:1:attC', 'attC', '76026.5'];['GCA_001705385.1_CP015823.1.1.pla.fa:1:3', 'ORF', '76453', 'AY139603.1.gene1.p01', 'aminoglycoside__aadA', 'aminoglycoside'];['GCA_001705385.1_CP015823.1.1.pla.fa:…	Klebsiella pneumoniae	Complete Genome	Proteobacteria_3	Gammaproteobacteria_4	Enterobacterales_5	Enterobacteriaceae_6	Klebsiella_7	Klebsiella_8	Klebsiella pneumoniae_9	TRUE	1	gi|493665175|dbj|AP012055.1|	100	1	4199	0	0	1	4199	175389	179587	0	7755	250444	4199
GCA_001709275.1_CP016919.1.1.pla.fa:1	A	GCA_001709275.1	['GCA_001709275.1_CP016919.1.1.pla.fa:1:1', 'SulI', '27847', 'CAF18336', 'sulfonamide__sul1', 'sulfonamide'];['GCA_001709275.1_CP016919.1.1.pla.fa:1:2', 'ORF', '28434'];['GCA_001709275.1_CP016919.1.1.pla.fa:1:attC', 'attC', '28745.5'];['GCA_001709275.1_CP016919.1.1.pla.fa:1:3', 'ORF', '29429', 'AF458080.1.gene3.p01', 'chloramphenicol__cmlA', 'chloramphenicol'];['GCA_001709275.1_CP016919.1.1.pla.f…	Klebsiella pneumoniae	Complete Genome	Proteobacteria_3	Gammaproteobacteria_4	Enterobacterales_5	Enterobacteriaceae_6	Klebsiella_7	Klebsiella_8	Klebsiella pneumoniae_9	TRUE	1	gi|255031064|emb|FN396877.1|	99.98	0.999580273	4763	0	1	1167	5929	4764	3	0	8789	4765	6871
GCA_001709275.1_CP016921.1.4.pla.fa:1	A	GCA_001709275.1	['GCA_001709275.1_CP016921.1.4.pla.fa:1:1', 'SulI', '71121', 'CAF18336', 'sulfonamide__sul1', 'sulfonamide'];['GCA_001709275.1_CP016921.1.4.pla.fa:1:2', 'ORF', '71708'];['GCA_001709275.1_CP016921.1.4.pla.fa:1:attC', 'attC', '72014.5'];['GCA_001709275.1_CP016921.1.4.pla.fa:1:3', 'ORF', '72441', 'AY139603.1.gene1.p01', 'aminoglycoside__aadA', 'aminoglycoside'];['GCA_001709275.1_CP016921.1.4.pla.fa:…	Klebsiella pneumoniae	Complete Genome	Proteobacteria_3	Gammaproteobacteria_4	Enterobacterales_5	Enterobacteriaceae_6	Klebsiella_7	Klebsiella_8	Klebsiella pneumoniae_9	TRUE	1	gi|493665175|dbj|AP012055.1|	100	1	4199	0	0	1	4199	175389	179587	0	7755	250444	4199
GCA_001718055.1_CP017059.1.2.pla.fa:1	A	GCA_001718055.1	['GCA_001718055.1_CP017059.1.2.pla.fa:1:1', 'Integrase', '155421'];['GCA_001718055.1_CP017059.1.2.pla.fa:1:2', 'ORF', '156474', 'ABC54722', aminoglycoside__aac(6')-I, 'aminoglycoside'];['GCA_001718055.1_CP017059.1.2.pla.fa:1:attC', 'attC', '156804.5'];['GCA_001718055.1_CP017059.1.2.pla.fa:1:3', 'ORF', '157096.5', 'AF205943.1.gene12.p01', 'rifamycin__ADP-ribosylating transferase_arr', 'rifamycin']…	Citrobacter freundii	Complete Genome	Proteobacteria_3	Gammaproteobacteria_4	Enterobacterales_5	Enterobacteriaceae_6	Citrobacter_7	Citrobacter freundii complex_8	Citrobacter freundii_9	TRUE	1	gi|193409923|gb|EU675686.2|	99.81	1	4864	8	1	2	4864	1	4864	0	8931	4864	5338
GCA_001718175.1_LYMZ01000050.1.chr.fa:1	A	GCA_001718175.1	['GCA_001718175.1_LYMZ01000050.1.chr.fa:1:1', 'Integrase', '227'];['GCA_001718175.1_LYMZ01000050.1.chr.fa:1:2', 'ORF', '847', 'AAT45231', 'trimethoprim__dfrA12', 'trimethoprim'];['GCA_001718175.1_LYMZ01000050.1.chr.fa:1:attC', 'attC', '1135.5'];['GCA_001718175.1_LYMZ01000050.1.chr.fa:1:3', 'ORF', '1407'];['GCA_001718175.1_LYMZ01000050.1.chr.fa:1:attC', 'attC', '1470.5'];['GCA_001718175.1_LYMZ0100…	Klebsiella pneumoniae	Scaffold	Proteobacteria_3	Gammaproteobacteria_4	Enterobacterales_5	Enterobacteriaceae_6	Klebsiella_7	Klebsiella_8	Klebsiella pneumoniae_9	TRUE	1	gi|493665175|dbj|AP012055.1|	100	0.998625618	3633	0	0	6	3638	179023	175391	0	6709	250444	3638
GCA_001862735.1_LYGQ01000060.1.chr.fa:1	A	GCA_001862735.1	['GCA_001862735.1_LYGQ01000060.1.chr.fa:1:1', 'SulI', '11410', 'CAF18336', 'sulfonamide__sul1', 'sulfonamide'];['GCA_001862735.1_LYGQ01000060.1.chr.fa:1:2', 'ORF', '11997'];['GCA_001862735.1_LYGQ01000060.1.chr.fa:1:attC', 'attC', '12303.5'];['GCA_001862735.1_LYGQ01000060.1.chr.fa:1:3', 'ORF', '12730', 'AB104852.1.gene4.p01', 'aminoglycoside__aadA', 'aminoglycoside'];['GCA_001862735.1_LYGQ01000060…	Acinetobacter baumannii	Scaffold	Proteobacteria_3	Gammaproteobacteria_4	PseudomoNonedales_5	Moraxellaceae_6	Acinetobacter_7	Acinetobacter calcoaceticus_8	Acinetobacter baumannii_9	TRUE	1	gi|385876581|gb|CP003500.1|	99.98	1	4472	1	0	1	4472	1381495	1377024	0	8253	3964912	4472
GCA_001863115.1_LYFS01000084.1.chr.fa:1	A	GCA_001863115.1	['GCA_001863115.1_LYFS01000084.1.chr.fa:1:1', 'Integrase', '409.5'];['GCA_001863115.1_LYFS01000084.1.chr.fa:1:2', 'ORF', '1275.5', 'AAK51920', aminoglycoside__aac(6')-I, 'aminoglycoside'];['GCA_001863115.1_LYFS01000084.1.chr.fa:1:attC', 'attC', '1583.5'];['GCA_001863115.1_LYFS01000084.1.chr.fa:1:3', 'ORF', '1961.5', 'AF418284.1.gene3.p01', 'chloramphenicol__catB', 'chloramphenicol'];['GCA_0018631…	Acinetobacter baumannii	Scaffold	Proteobacteria_3	Gammaproteobacteria_4	PseudomoNonedales_5	Moraxellaceae_6	Acinetobacter_7	Acinetobacter calcoaceticus_8	Acinetobacter baumannii_9	TRUE	1	gi|385876581|gb|CP003500.1|	100	1	4470	0	0	1	4470	1377024	1381493	0	8255	3964912	4470
GCA_001863165.1_LYFP01000079.1.chr.fa:1	A	GCA_001863165.1	['GCA_001863165.1_LYFP01000079.1.chr.fa:1:1', 'SulI', '13423', 'CAF18336', 'sulfonamide__sul1', 'sulfonamide'];['GCA_001863165.1_LYFP01000079.1.chr.fa:1:2', 'ORF', '14010'];['GCA_001863165.1_LYFP01000079.1.chr.fa:1:attC', 'attC', '14316.5'];['GCA_001863165.1_LYFP01000079.1.chr.fa:1:3', 'ORF', '14743', 'AB104852.1.gene4.p01', 'aminoglycoside__aadA', 'aminoglycoside'];['GCA_001863165.1_LYFP01000079…	Acinetobacter baumannii	Scaffold	Proteobacteria_3	Gammaproteobacteria_4	PseudomoNonedales_5	Moraxellaceae_6	Acinetobacter_7	Acinetobacter calcoaceticus_8	Acinetobacter baumannii_9	TRUE	1	gi|385876581|gb|CP003500.1|	100	1	4471	0	0	1	4471	1381495	1377025	0	8257	3964912	4471
GCA_001864045.1_LYKR01000030.1.chr.fa:1	A	GCA_001864045.1	['GCA_001864045.1_LYKR01000030.1.chr.fa:1:1', 'SulI', '9384', 'CAF18336', 'sulfonamide__sul1', 'sulfonamide'];['GCA_001864045.1_LYKR01000030.1.chr.fa:1:2', 'ORF', '9971'];['GCA_001864045.1_LYKR01000030.1.chr.fa:1:attC', 'attC', '10277.5'];['GCA_001864045.1_LYKR01000030.1.chr.fa:1:3', 'ORF', '10704', 'AB104852.1.gene4.p01', 'aminoglycoside__aadA', 'aminoglycoside'];['GCA_001864045.1_LYKR01000030.1…	Acinetobacter baumannii	Scaffold	Proteobacteria_3	Gammaproteobacteria_4	PseudomoNonedales_5	Moraxellaceae_6	Acinetobacter_7	Acinetobacter calcoaceticus_8	Acinetobacter baumannii_9	TRUE	1	gi|385876581|gb|CP003500.1|	100	1	4469	0	0	1	4469	1381495	1377027	0	8253	3964912	4469
GCA_001864125.1_LYKL01000137.1.chr.fa:1	A	GCA_001864125.1	['GCA_001864125.1_LYKL01000137.1.chr.fa:1:1', 'SulI', '6275', 'CAF18336', 'sulfonamide__sul1', 'sulfonamide'];['GCA_001864125.1_LYKL01000137.1.chr.fa:1:2', 'ORF', '6862'];['GCA_001864125.1_LYKL01000137.1.chr.fa:1:attC', 'attC', '7168.5'];['GCA_001864125.1_LYKL01000137.1.chr.fa:1:3', 'ORF', '7595', 'AB104852.1.gene4.p01', 'aminoglycoside__aadA', 'aminoglycoside'];['GCA_001864125.1_LYKL01000137.1.c…	Acinetobacter baumannii	Scaffold	Proteobacteria_3	Gammaproteobacteria_4	PseudomoNonedales_5	Moraxellaceae_6	Acinetobacter_7	Acinetobacter calcoaceticus_8	Acinetobacter baumannii_9	TRUE	1	gi|385876581|gb|CP003500.1|	99.58	1.004267745	4471	0	5	1	4452	1381495	1377025	0	8133	3964912	4452
GCA_001864755.1_LYIV01000053.1.chr.fa:1	A	GCA_001864755.1	['GCA_001864755.1_LYIV01000053.1.chr.fa:1:1', 'SulI', '13423', 'CAF18336', 'sulfonamide__sul1', 'sulfonamide'];['GCA_001864755.1_LYIV01000053.1.chr.fa:1:2', 'ORF', '14010'];['GCA_001864755.1_LYIV01000053.1.chr.fa:1:attC', 'attC', '14316.5'];['GCA_001864755.1_LYIV01000053.1.chr.fa:1:3', 'ORF', '14743', 'AB104852.1.gene4.p01', 'aminoglycoside__aadA', 'aminoglycoside'];['GCA_001864755.1_LYIV01000053…	Acinetobacter baumannii	Scaffold	Proteobacteria_3	Gammaproteobacteria_4	PseudomoNonedales_5	Moraxellaceae_6	Acinetobacter_7	Acinetobacter calcoaceticus_8	Acinetobacter baumannii_9	TRUE	1	gi|385876581|gb|CP003500.1|	100	1	4472	0	0	1	4472	1381495	1377024	0	8259	3964912	4472
GCA_001865985.1_MIIJ01000048.1.chr.fa:1	A	GCA_001865985.1	['GCA_001865985.1_MIIJ01000048.1.chr.fa:1:1', 'SulI', '8574', 'CAF18336', 'sulfonamide__sul1', 'sulfonamide'];['GCA_001865985.1_MIIJ01000048.1.chr.fa:1:2', 'ORF', '9161'];['GCA_001865985.1_MIIJ01000048.1.chr.fa:1:attC', 'attC', '9467.5'];['GCA_001865985.1_MIIJ01000048.1.chr.fa:1:3', 'ORF', '9894', 'AB104852.1.gene4.p01', 'aminoglycoside__aadA', 'aminoglycoside'];['GCA_001865985.1_MIIJ01000048.1.c…	Escherichia coli	Scaffold	Proteobacteria_3	Gammaproteobacteria_4	Enterobacterales_5	Enterobacteriaceae_6	Escherichia_7	Escherichia_8	Escherichia coli_9	TRUE	1	gi|316945283|gb|CP002432.1|	99.82	1	3298	3	1	1	3298	9328	12622	0	6054	2928377	3298
GCA_001870165.1_CP017935.1.2.pla.fa:1	A	GCA_001870165.1	['GCA_001870165.1_CP017935.1.2.pla.fa:1:1', 'Integrase', '59416'];['GCA_001870165.1_CP017935.1.2.pla.fa:1:2', 'ORF', '60316', 'ACJ22953', 'trimethoprim__dfrA1', 'trimethoprim'];['GCA_001870165.1_CP017935.1.2.pla.fa:1:attC', 'attC', '60595'];['GCA_001870165.1_CP017935.1.2.pla.fa:1:3', 'ORF', '61041', 'AB104852.1.gene4.p01', 'aminoglycoside__aadA', 'aminoglycoside'];['GCA_001870165.1_CP017935.1.2.p…	Klebsiella pneumoniae	Complete Genome	Proteobacteria_3	Gammaproteobacteria_4	Enterobacterales_5	Enterobacteriaceae_6	Klebsiella_7	Klebsiella_8	Klebsiella pneumoniae_9	TRUE	1	gi|45332239|gb|AY524415.2|	99.77	0.992252066	3842	9	0	31	3872	6737	10578	0	7046	10579	3872
GCA_001870165.1_CP017936.1.1.pla.fa:1	A	GCA_001870165.1	['GCA_001870165.1_CP017936.1.1.pla.fa:1:1', 'Integrase', '38382'];['GCA_001870165.1_CP017936.1.1.pla.fa:1:2', 'ORF', '39438', 'ABC54722', aminoglycoside__aac(6')-I, 'aminoglycoside'];['GCA_001870165.1_CP017936.1.1.pla.fa:1:attC', 'attC', '39768.5'];['GCA_001870165.1_CP017936.1.1.pla.fa:1:3', 'ORF', '40283.5', 'ABB99435', 'beta-lactam__OXA-1', 'beta-lactam'];['GCA_001870165.1_CP017936.1.1.pla.fa:1…	Klebsiella pneumoniae	Complete Genome	Proteobacteria_3	Gammaproteobacteria_4	Enterobacterales_5	Enterobacteriaceae_6	Klebsiella_7	Klebsiella_8	Klebsiella pneumoniae_9	TRUE	1	gi|30349182|gb|AY259086.1|	99.95	1	5534	0	1	1	5534	341	5871	0	10200	14872	5534
GCA_001870185.1_CP017932.1.4.pla.fa:1	A	GCA_001870185.1	['GCA_001870185.1_CP017932.1.4.pla.fa:1:1', 'Integrase', '23417'];['GCA_001870185.1_CP017932.1.4.pla.fa:1:2', 'ORF', '24473', 'ABC54722', aminoglycoside__aac(6')-I, 'aminoglycoside'];['GCA_001870185.1_CP017932.1.4.pla.fa:1:attC', 'attC', '24803.5'];['GCA_001870185.1_CP017932.1.4.pla.fa:1:3', 'ORF', '25318.5', 'ABB99435', 'beta-lactam__OXA-1', 'beta-lactam'];['GCA_001870185.1_CP017932.1.4.pla.fa:1…	Klebsiella oxytoca	Complete Genome	Proteobacteria_3	Gammaproteobacteria_4	Enterobacterales_5	Enterobacteriaceae_6	Klebsiella_7	Klebsiella_8	Klebsiella oxytoca_9	TRUE	1	gi|30349182|gb|AY259086.1|	99.95	1	5534	0	1	1	5534	341	5871	0	10200	14872	5534
GCA_001870265.1_CP014999.1.chr.fa:1	A	GCA_001870265.1	['GCA_001870265.1_CP014999.1.chr.fa:1:1', 'Integrase', '2702207.5'];['GCA_001870265.1_CP014999.1.chr.fa:1:2', 'ORF', '2703060.5', 'U59183.1.gene2.p01', aminoglycoside__aac(6')-I, 'aminoglycoside'];['GCA_001870265.1_CP014999.1.chr.fa:1:attC', 'attC', '2703407.5'];['GCA_001870265.1_CP014999.1.chr.fa:1:3', 'ORF', '2703857.5', 'AF043381.1.gene3.p01', 'beta-lactam__OXA-19', 'beta-lactam'];['GCA_001870…	PseudomoNones aeruginosa	Complete Genome	Proteobacteria_3	Gammaproteobacteria_4	PseudomoNonedales_5	PseudomoNonedaceae_6	PseudomoNones_7	PseudomoNones aeruginosa group_8	PseudomoNones aeruginosa_9	TRUE	1	gi|50313505|gb|AY660529.1|	99.95	1	3902	1	1	950	4850	1	3902	0	7193	3902	9170
GCA_001874505.1_CP011661.1.3.pla.fa:1	A	GCA_001874505.1	['GCA_001874505.1_CP011661.1.3.pla.fa:1:1', 'SulI', '69743', 'CAF18336', 'sulfonamide__sul1', 'sulfonamide'];['GCA_001874505.1_CP011661.1.3.pla.fa:1:2', 'ORF', '70330'];['GCA_001874505.1_CP011661.1.3.pla.fa:1:attC', 'attC', '70636.5'];['GCA_001874505.1_CP011661.1.3.pla.fa:1:3', 'ORF', '71063', 'AB104852.1.gene4.p01', 'aminoglycoside__aadA', 'aminoglycoside'];['GCA_001874505.1_CP011661.1.3.pla.fa:…	Enterobacter hormaechei	Complete Genome	Proteobacteria_3	Gammaproteobacteria_4	Enterobacterales_5	Enterobacteriaceae_6	Enterobacter_7	Enterobacter cloacae complex_8	Enterobacter hormaechei_9	TRUE	1	gi|316945283|gb|CP002432.1|	99.85	1	3295	5	0	1	3295	9328	12622	0	6058	2928377	3295
GCA_001885255.2_CP018318.1.2.pla.fa:1	A	GCA_001885255.2	['GCA_001885255.2_CP018318.1.2.pla.fa:1:1', 'SulI', '82847', 'CAF18336', 'sulfonamide__sul1', 'sulfonamide'];['GCA_001885255.2_CP018318.1.2.pla.fa:1:2', 'ORF', '83434'];['GCA_001885255.2_CP018318.1.2.pla.fa:1:attC', 'attC', '83746.5'];['GCA_001885255.2_CP018318.1.2.pla.fa:1:3', 'ORF', '84122.5', 'AF043381.1.gene2.p01', aminoglycoside__aac(6')-I, 'aminoglycoside'];['GCA_001885255.2_CP018318.1.2.pl…	Klebsiella pneumoniae	Complete Genome	Proteobacteria_3	Gammaproteobacteria_4	Enterobacterales_5	Enterobacteriaceae_6	Klebsiella_7	Klebsiella_8	Klebsiella pneumoniae_9	TRUE	1	gi|374413489|gb|JN687470.1|	100	1	3033	0	0	1	3033	154427	157459	0	5602	178277	3033
GCA_001885555.1_LLXC01000061.1.chr.fa:1	A	GCA_001885555.1	['GCA_001885555.1_LLXC01000061.1.chr.fa:1:1', 'SulI', '2543', 'AJ459418.gene.p01', 'sulfonamide__sul3', 'sulfonamide'];['GCA_001885555.1_LLXC01000061.1.chr.fa:1:2', 'ORF', '3536'];['GCA_001885555.1_LLXC01000061.1.chr.fa:1:attC', 'attC', '4078.5'];['GCA_001885555.1_LLXC01000061.1.chr.fa:1:3', 'ORF', '4284.5'];['GCA_001885555.1_LLXC01000061.1.chr.fa:1:attC', 'attC', '4589.5'];['GCA_001885555.1_LLXC…	Escherichia coli	Scaffold	Proteobacteria_3	Gammaproteobacteria_4	Enterobacterales_5	Enterobacteriaceae_6	Escherichia_7	Escherichia_8	Escherichia coli_9	TRUE	1	gi|261390708|emb|FM244708.1|	100	0.972954326	7051	0	0	1	7051	7051	1	0	13000	11073	7247
GCA_001890185.1_CP016013.1.1.pla.fa:1	A	GCA_001890185.1	['GCA_001890185.1_CP016013.1.1.pla.fa:1:1', 'SulI', '115354', 'CAF18336', 'sulfonamide__sul1', 'sulfonamide'];['GCA_001890185.1_CP016013.1.1.pla.fa:1:2', 'ORF', '115941'];['GCA_001890185.1_CP016013.1.1.pla.fa:1:attC', 'attC', '116247.5'];['GCA_001890185.1_CP016013.1.1.pla.fa:1:3', 'ORF', '116674', 'AY139603.1.gene1.p01', 'aminoglycoside__aadA', 'aminoglycoside'];['GCA_001890185.1_CP016013.1.1.pla…	Salmonella enterica subsp. enterica serovar Newport	Complete Genome	Proteobacteria_3	Gammaproteobacteria_4	Enterobacterales_5	Enterobacteriaceae_6	Salmonella_7	Salmonella enterica_8	Salmonella enterica subsp. enterica serovar Newport_9	FALSE	1	gi|493665175|dbj|AP012055.1|	100	1	4199	0	0	1	4199	175389	179587	0	7755	250444	4199
GCA_001891615.1_MOGA01000098.1.chr.fa:1	A	GCA_001891615.1	['GCA_001891615.1_MOGA01000098.1.chr.fa:1:1', 'SulI', '3757', 'CAF18336', 'sulfonamide__sul1', 'sulfonamide'];['GCA_001891615.1_MOGA01000098.1.chr.fa:1:2', 'ORF', '4344'];['GCA_001891615.1_MOGA01000098.1.chr.fa:1:attC', 'attC', '4650.5'];['GCA_001891615.1_MOGA01000098.1.chr.fa:1:3', 'ORF', '5077', 'AY139603.1.gene1.p01', 'aminoglycoside__aadA', 'aminoglycoside'];['GCA_001891615.1_MOGA01000098.1.c…	Escherichia coli	Scaffold	Proteobacteria_3	Gammaproteobacteria_4	Enterobacterales_5	Enterobacteriaceae_6	Escherichia_7	Escherichia_8	Escherichia coli_9	TRUE	1	gi|493665175|dbj|AP012055.1|	100	1	4199	0	0	1	4199	175389	179587	0	7755	250444	4199
GCA_001891965.1_MOGY01000037.1.chr.fa:1	A	GCA_001891965.1	['GCA_001891965.1_MOGY01000037.1.chr.fa:1:1', 'Integrase', '748'];['GCA_001891965.1_MOGY01000037.1.chr.fa:1:2', 'ORF', '1648', 'AAT45231', 'trimethoprim__dfrA12', 'trimethoprim'];['GCA_001891965.1_MOGY01000037.1.chr.fa:1:attC', 'attC', '1936.5'];['GCA_001891965.1_MOGY01000037.1.chr.fa:1:attC', 'attC', '2271.5'];['GCA_001891965.1_MOGY01000037.1.chr.fa:1:3', 'ORF', '2700', 'AY139603.1.gene1.p01', '…	Escherichia coli	Scaffold	Proteobacteria_3	Gammaproteobacteria_4	Enterobacterales_5	Enterobacteriaceae_6	Escherichia_7	Escherichia_8	Escherichia coli_9	TRUE	1	gi|493665175|dbj|AP012055.1|	100	1	4199	0	0	1	4199	179589	175391	0	7755	250444	4199
GCA_001892335.1_MOFL01000043.1.chr.fa:1	A	GCA_001892335.1	['GCA_001892335.1_MOFL01000043.1.chr.fa:1:1', 'SulI', '2845', 'AJ459418.gene.p01', 'sulfonamide__sul3', 'sulfonamide'];['GCA_001892335.1_MOFL01000043.1.chr.fa:1:2', 'ORF', '3838'];['GCA_001892335.1_MOFL01000043.1.chr.fa:1:attC', 'attC', '4380.5'];['GCA_001892335.1_MOFL01000043.1.chr.fa:1:3', 'ORF', '4586.5'];['GCA_001892335.1_MOFL01000043.1.chr.fa:1:attC', 'attC', '4891.5'];['GCA_001892335.1_MOFL…	Escherichia coli	Scaffold	Proteobacteria_3	Gammaproteobacteria_4	Enterobacterales_5	Enterobacteriaceae_6	Escherichia_7	Escherichia_8	Escherichia coli_9	TRUE	1	gi|261390708|emb|FM244708.1|	99.96	0.911806543	7051	3	0	1	7051	7051	1	0	13000	11073	7733
GCA_001893285.1_MOIT01000120.1.chr.fa:1	A	GCA_001893285.1	['GCA_001893285.1_MOIT01000120.1.chr.fa:1:1', 'SulI', '3802', 'AJ459418.gene.p01', 'sulfonamide__sul3', 'sulfonamide'];['GCA_001893285.1_MOIT01000120.1.chr.fa:1:2', 'ORF', '4795'];['GCA_001893285.1_MOIT01000120.1.chr.fa:1:attC', 'attC', '5337.5'];['GCA_001893285.1_MOIT01000120.1.chr.fa:1:3', 'ORF', '5543.5'];['GCA_001893285.1_MOIT01000120.1.chr.fa:1:attC', 'attC', '5848.5'];['GCA_001893285.1_MOIT…	Escherichia coli	Scaffold	Proteobacteria_3	Gammaproteobacteria_4	Enterobacterales_5	Enterobacteriaceae_6	Escherichia_7	Escherichia_8	Escherichia coli_9	TRUE	1	gi|261390708|emb|FM244708.1|	99.97	0.910393802	7051	2	0	1	7051	7051	1	0	13000	11073	7745
GCA_001893775.1_MOKT01000001.1.chr.fa:1	A	GCA_001893775.1	['GCA_001893775.1_MOKT01000001.1.chr.fa:1:1', 'SulI', '6725', 'CAF18336', 'sulfonamide__sul1', 'sulfonamide'];['GCA_001893775.1_MOKT01000001.1.chr.fa:1:2', 'ORF', '7312'];['GCA_001893775.1_MOKT01000001.1.chr.fa:1:attC', 'attC', '7618.5'];['GCA_001893775.1_MOKT01000001.1.chr.fa:1:3', 'ORF', '8045', 'AB104852.1.gene4.p01', 'aminoglycoside__aadA', 'aminoglycoside'];['GCA_001893775.1_MOKT01000001.1.c…	Escherichia coli	Scaffold	Proteobacteria_3	Gammaproteobacteria_4	Enterobacterales_5	Enterobacteriaceae_6	Escherichia_7	Escherichia_8	Escherichia coli_9	TRUE	1	gi|45332239|gb|AY524415.2|	99.79	0.992510331	3843	8	0	2	3844	10579	6737	0	7053	10579	3872
GCA_001893785.1_MOKR01000041.1.chr.fa:1	A	GCA_001893785.1	['GCA_001893785.1_MOKR01000041.1.chr.fa:1:1', 'SulI', '3802', 'AJ459418.gene.p01', 'sulfonamide__sul3', 'sulfonamide'];['GCA_001893785.1_MOKR01000041.1.chr.fa:1:2', 'ORF', '4795'];['GCA_001893785.1_MOKR01000041.1.chr.fa:1:attC', 'attC', '5337.5'];['GCA_001893785.1_MOKR01000041.1.chr.fa:1:3', 'ORF', '5543.5'];['GCA_001893785.1_MOKR01000041.1.chr.fa:1:attC', 'attC', '5848.5'];['GCA_001893785.1_MOKR…	Escherichia coli	Scaffold	Proteobacteria_3	Gammaproteobacteria_4	Enterobacterales_5	Enterobacteriaceae_6	Escherichia_7	Escherichia_8	Escherichia coli_9	TRUE	1	gi|261390708|emb|FM244708.1|	99.97	0.910511364	7051	2	0	1	7051	7051	1	0	13000	11073	7744
GCA_001893915.1_MOJA01000062.1.chr.fa:1	A	GCA_001893915.1	['GCA_001893915.1_MOJA01000062.1.chr.fa:1:1', 'SulI', '6224', 'CAF18336', 'sulfonamide__sul1', 'sulfonamide'];['GCA_001893915.1_MOJA01000062.1.chr.fa:1:2', 'ORF', '6811'];['GCA_001893915.1_MOJA01000062.1.chr.fa:1:attC', 'attC', '7117.5'];['GCA_001893915.1_MOJA01000062.1.chr.fa:1:3', 'ORF', '7544', 'AY139603.1.gene1.p01', 'aminoglycoside__aadA', 'aminoglycoside'];['GCA_001893915.1_MOJA01000062.1.c…	Escherichia coli	Scaffold	Proteobacteria_3	Gammaproteobacteria_4	Enterobacterales_5	Enterobacteriaceae_6	Escherichia_7	Escherichia_8	Escherichia coli_9	TRUE	1	gi|493665175|dbj|AP012055.1|	100	0.995580653	4055	0	0	1	4055	175389	179443	0	7489	250444	4073
GCA_001895965.1_CP018201.1.chr.fa:2	A	GCA_001895965.1	['GCA_001895965.1_CP018201.1.chr.fa:2:1', 'Integrase', '2396639'];['GCA_001895965.1_CP018201.1.chr.fa:2:2', 'ORF', '2397687', 'AB104852.1.gene4.p01', 'aminoglycoside__aadA', 'aminoglycoside'];['GCA_001895965.1_CP018201.1.chr.fa:2:attC', 'attC', '2398114.5'];['GCA_001895965.1_CP018201.1.chr.fa:2:3', 'ORF', '2398420'];['GCA_001895965.1_CP018201.1.chr.fa:2:4', 'SulI', '2399007', 'CAF18336', 'sulfona…	AeromoNones aquatica	Complete Genome	Proteobacteria_3	Gammaproteobacteria_4	AeromoNonedales_5	AeromoNonedaceae_6	AeromoNones_7	AeromoNones_8	AeromoNones aquatica_9	FALSE	1	gi|316945283|gb|CP002432.1|	99.91	1	3295	3	0	1	3295	12624	9330	0	6069	2928377	3295
GCA_001895965.1_CP018201.1.chr.fa:3	A	GCA_001895965.1	['GCA_001895965.1_CP018201.1.chr.fa:3:1', 'Integrase', '2415613'];['GCA_001895965.1_CP018201.1.chr.fa:3:2', 'ORF', '2416158.5'];['GCA_001895965.1_CP018201.1.chr.fa:3:3', 'ORF', '2416513', 'AAT45231', 'trimethoprim__dfrA12', 'trimethoprim'];['GCA_001895965.1_CP018201.1.chr.fa:3:attC', 'attC', '2416801.5'];['GCA_001895965.1_CP018201.1.chr.fa:3:4', 'ORF', '2417041'];['GCA_001895965.1_CP018201.1.chr.…	AeromoNones aquatica	Complete Genome	Proteobacteria_3	Gammaproteobacteria_4	AeromoNonedales_5	AeromoNonedaceae_6	AeromoNones_7	AeromoNones_8	AeromoNones aquatica_9	FALSE	1	gi|493665175|dbj|AP012055.1|	100	1	4199	0	0	1	4199	179589	175391	0	7755	250444	4199
GCA_001899625.1_MQME01000089.1.chr.fa:1	A	GCA_001899625.1	['GCA_001899625.1_MQME01000089.1.chr.fa:1:1', 'SulI', '2543', 'AJ459418.gene.p01', 'sulfonamide__sul3', 'sulfonamide'];['GCA_001899625.1_MQME01000089.1.chr.fa:1:2', 'ORF', '3536'];['GCA_001899625.1_MQME01000089.1.chr.fa:1:attC', 'attC', '4078.5'];['GCA_001899625.1_MQME01000089.1.chr.fa:1:3', 'ORF', '4284.5'];['GCA_001899625.1_MQME01000089.1.chr.fa:1:attC', 'attC', '4589.5'];['GCA_001899625.1_MQME…	Escherichia coli	Scaffold	Proteobacteria_3	Gammaproteobacteria_4	Enterobacterales_5	Enterobacteriaceae_6	Escherichia_7	Escherichia_8	Escherichia coli_9	TRUE	1	gi|261390708|emb|FM244708.1|	100	0.972954326	7051	0	0	1	7051	7051	1	0	13000	11073	7247
GCA_001900695.1_CP010149.1.1.pla.fa:1	A	GCA_001900695.1	['GCA_001900695.1_CP010149.1.1.pla.fa:1:1', 'SulI', '184349', 'AJ459418.gene.p01', 'sulfonamide__sul3', 'sulfonamide'];['GCA_001900695.1_CP010149.1.1.pla.fa:1:attC', 'attC', '185884.5'];['GCA_001900695.1_CP010149.1.1.pla.fa:1:2', 'ORF', '186090.5'];['GCA_001900695.1_CP010149.1.1.pla.fa:1:attC', 'attC', '186395.5'];['GCA_001900695.1_CP010149.1.1.pla.fa:1:3', 'ORF', '186822', 'AB104852.1.gene4.p01'…	Escherichia coli	Complete Genome	Proteobacteria_3	Gammaproteobacteria_4	Enterobacterales_5	Enterobacteriaceae_6	Escherichia_7	Escherichia_8	Escherichia coli_9	TRUE	1	gi|261390708|emb|FM244708.1|	99.91	0.911806543	7051	6	0	1	7051	7051	1	0	13000	11073	7733
GCA_001902195.1_CP018430.1.4.pla.fa:1	A	GCA_001902195.1	['GCA_001902195.1_CP018430.1.4.pla.fa:1:1', 'Integrase', '9207'];['GCA_001902195.1_CP018430.1.4.pla.fa:1:2', 'ORF', '9752.5'];['GCA_001902195.1_CP018430.1.4.pla.fa:1:3', 'ORF', '10107', 'AAT45231', 'trimethoprim__dfrA12', 'trimethoprim'];['GCA_001902195.1_CP018430.1.4.pla.fa:1:attC', 'attC', '10395.5'];['GCA_001902195.1_CP018430.1.4.pla.fa:1:4', 'ORF', '10635'];['GCA_001902195.1_CP018430.1.4.pla.…	Klebsiella pneumoniae	Complete Genome	Proteobacteria_3	Gammaproteobacteria_4	Enterobacterales_5	Enterobacteriaceae_6	Klebsiella_7	Klebsiella_8	Klebsiella pneumoniae_9	TRUE	1	gi|493665175|dbj|AP012055.1|	100	1	4199	0	0	1	4199	179589	175391	0	7755	250444	4199
GCA_001902215.1_CP018424.1.4.pla.fa:1	A	GCA_001902215.1	['GCA_001902215.1_CP018424.1.4.pla.fa:1:1', 'Integrase', '9207'];['GCA_001902215.1_CP018424.1.4.pla.fa:1:2', 'ORF', '9752.5'];['GCA_001902215.1_CP018424.1.4.pla.fa:1:3', 'ORF', '10107', 'AAT45231', 'trimethoprim__dfrA12', 'trimethoprim'];['GCA_001902215.1_CP018424.1.4.pla.fa:1:attC', 'attC', '10395.5'];['GCA_001902215.1_CP018424.1.4.pla.fa:1:4', 'ORF', '10635'];['GCA_001902215.1_CP018424.1.4.pla.…	Klebsiella pneumoniae	Complete Genome	Proteobacteria_3	Gammaproteobacteria_4	Enterobacterales_5	Enterobacteriaceae_6	Klebsiella_7	Klebsiella_8	Klebsiella pneumoniae_9	TRUE	1	gi|493665175|dbj|AP012055.1|	100	1	4199	0	0	1	4199	179589	175391	0	7755	250444	4199
GCA_001902235.1_CP018434.1.4.pla.fa:1	A	GCA_001902235.1	['GCA_001902235.1_CP018434.1.4.pla.fa:1:1', 'Integrase', '9207'];['GCA_001902235.1_CP018434.1.4.pla.fa:1:2', 'ORF', '9752.5'];['GCA_001902235.1_CP018434.1.4.pla.fa:1:3', 'ORF', '10107', 'AAT45231', 'trimethoprim__dfrA12', 'trimethoprim'];['GCA_001902235.1_CP018434.1.4.pla.fa:1:attC', 'attC', '10395.5'];['GCA_001902235.1_CP018434.1.4.pla.fa:1:4', 'ORF', '10635'];['GCA_001902235.1_CP018434.1.4.pla.…	Klebsiella pneumoniae	Complete Genome	Proteobacteria_3	Gammaproteobacteria_4	Enterobacterales_5	Enterobacteriaceae_6	Klebsiella_7	Klebsiella_8	Klebsiella pneumoniae_9	TRUE	1	gi|493665175|dbj|AP012055.1|	100	1	4199	0	0	1	4199	179589	175391	0	7755	250444	4199
GCA_001902255.1_CP018354.1.3.pla.fa:1	A	GCA_001902255.1	['GCA_001902255.1_CP018354.1.3.pla.fa:1:1', 'ORF', '22871'];['GCA_001902255.1_CP018354.1.3.pla.fa:1:2', 'SulI', '22761', 'AJ459418.gene.p01', 'sulfonamide__sul3', 'sulfonamide'];['GCA_001902255.1_CP018354.1.3.pla.fa:1:attC', 'attC', '24296.5'];['GCA_001902255.1_CP018354.1.3.pla.fa:1:3', 'ORF', '24502.5'];['GCA_001902255.1_CP018354.1.3.pla.fa:1:attC', 'attC', '24807.5'];['GCA_001902255.1_CP018354.…	Klebsiella pneumoniae	Complete Genome	Proteobacteria_3	Gammaproteobacteria_4	Enterobacterales_5	Enterobacteriaceae_6	Klebsiella_7	Klebsiella_8	Klebsiella pneumoniae_9	TRUE	1	gi|45758072|gb|AY509004.1|	99.99	1	8454	1	0	1	8454	37249	45702	0	15600	138742	8454
GCA_001902255.1_CP018355.1.2.pla.fa:1	A	GCA_001902255.1	['GCA_001902255.1_CP018355.1.2.pla.fa:1:1', 'Integrase', '155485'];['GCA_001902255.1_CP018355.1.2.pla.fa:1:2', 'ORF', '156030.5'];['GCA_001902255.1_CP018355.1.2.pla.fa:1:3', 'ORF', '156385', 'AAT45231', 'trimethoprim__dfrA12', 'trimethoprim'];['GCA_001902255.1_CP018355.1.2.pla.fa:1:attC', 'attC', '156673.5'];['GCA_001902255.1_CP018355.1.2.pla.fa:1:4', 'ORF', '156913'];['GCA_001902255.1_CP018355.1…	Klebsiella pneumoniae	Complete Genome	Proteobacteria_3	Gammaproteobacteria_4	Enterobacterales_5	Enterobacteriaceae_6	Klebsiella_7	Klebsiella_8	Klebsiella pneumoniae_9	TRUE	1	gi|45758072|gb|AY509004.1|	99.98	1	4199	1	0	1	4199	23419	27617	0	7749	138742	4199
GCA_001902375.1_CP018421.1.chr.fa:1	A	GCA_001902375.1	['GCA_001902375.1_CP018421.1.chr.fa:1:1', 'Integrase', '1334401'];['GCA_001902375.1_CP018421.1.chr.fa:1:2', 'ORF', '1335337.5', 'AAK51920', aminoglycoside__aac(6')-I, 'aminoglycoside'];['GCA_001902375.1_CP018421.1.chr.fa:1:attC', 'attC', '1335645.5'];['GCA_001902375.1_CP018421.1.chr.fa:1:3', 'ORF', '1336023.5', 'AF418284.1.gene3.p01', 'chloramphenicol__catB', 'chloramphenicol'];['GCA_001902375.1_…	Acinetobacter baumannii	Complete Genome	Proteobacteria_3	Gammaproteobacteria_4	PseudomoNonedales_5	Moraxellaceae_6	Acinetobacter_7	Acinetobacter calcoaceticus_8	Acinetobacter baumannii_9	TRUE	1	gi|385876581|gb|CP003500.1|	100	1	4612	0	0	1	4612	1376882	1381493	0	8517	3964912	4612
GCA_001902415.1_CP018442.1.3.pla.fa:1	A	GCA_001902415.1	['GCA_001902415.1_CP018442.1.3.pla.fa:1:1', 'SulI', '17269', 'CAF18336', 'sulfonamide__sul1', 'sulfonamide'];['GCA_001902415.1_CP018442.1.3.pla.fa:1:2', 'ORF', '17856'];['GCA_001902415.1_CP018442.1.3.pla.fa:1:attC', 'attC', '18162.5'];['GCA_001902415.1_CP018442.1.3.pla.fa:1:3', 'ORF', '18589', 'AY139603.1.gene1.p01', 'aminoglycoside__aadA', 'aminoglycoside'];['GCA_001902415.1_CP018442.1.3.pla.fa:…	Klebsiella pneumoniae	Complete Genome	Proteobacteria_3	Gammaproteobacteria_4	Enterobacterales_5	Enterobacteriaceae_6	Klebsiella_7	Klebsiella_8	Klebsiella pneumoniae_9	TRUE	1	gi|493665175|dbj|AP012055.1|	100	1	4199	0	0	1	4199	175389	179587	0	7755	250444	4199
GCA_001902535.1_CP018350.1.2.pla.fa:1	A	GCA_001902535.1	['GCA_001902535.1_CP018350.1.2.pla.fa:1:attC', 'attC', '29683.5'];['GCA_001902535.1_CP018350.1.2.pla.fa:1:attC', 'attC', '30539.5'];['GCA_001902535.1_CP018350.1.2.pla.fa:1:attC', 'attC', '32083.5'];['GCA_001902535.1_CP018350.1.2.pla.fa:1:attC', 'attC', '32944.5'];['GCA_001902535.1_CP018350.1.2.pla.fa:1:1', 'ORF', '33460'];['GCA_001902535.1_CP018350.1.2.pla.fa:1:2', 'Integrase', '27439'];['GCA_001…	Klebsiella pneumoniae	Complete Genome	Proteobacteria_3	Gammaproteobacteria_4	Enterobacterales_5	Enterobacteriaceae_6	Klebsiella_7	Klebsiella_8	Klebsiella pneumoniae_9	TRUE	1	gi|45758072|gb|AY509004.1|	99.99	1	8454	1	0	1	8454	45704	37251	0	15600	138742	8454
GCA_001907935.1_MRDN01000069.1.chr.fa:1	A	GCA_001907935.1	['GCA_001907935.1_MRDN01000069.1.chr.fa:1:1', 'SulI', '13072', 'CAF18336', 'sulfonamide__sul1', 'sulfonamide'];['GCA_001907935.1_MRDN01000069.1.chr.fa:1:2', 'ORF', '13659'];['GCA_001907935.1_MRDN01000069.1.chr.fa:1:attC', 'attC', '14554'];['GCA_001907935.1_MRDN01000069.1.chr.fa:1:3', 'ORF', '14832', 'ACJ22953', 'trimethoprim__dfrA1', 'trimethoprim'];['GCA_001907935.1_MRDN01000069.1.chr.fa:1:attC'…	Escherichia coli	Scaffold	Proteobacteria_3	Gammaproteobacteria_4	Enterobacterales_5	Enterobacteriaceae_6	Escherichia_7	Escherichia_8	Escherichia coli_9	TRUE	1	gi|587656565|gb|KF921553.1|	99.71	0.999681122	3135	8	1	1282	4416	3136	3	0	5738	3136	4521
GCA_001908515.1_CP018669.1.6.pla.fa:1	A	GCA_001908515.1	['GCA_001908515.1_CP018669.1.6.pla.fa:1:1', 'SulI', '66655', 'CAF18336', 'sulfonamide__sul1', 'sulfonamide'];['GCA_001908515.1_CP018669.1.6.pla.fa:1:2', 'ORF', '67242'];['GCA_001908515.1_CP018669.1.6.pla.fa:1:attC', 'attC', '67548.5'];['GCA_001908515.1_CP018669.1.6.pla.fa:1:3', 'ORF', '67975', 'AY139603.1.gene1.p01', 'aminoglycoside__aadA', 'aminoglycoside'];['GCA_001908515.1_CP018669.1.6.pla.fa:…	Klebsiella pneumoniae	Complete Genome	Proteobacteria_3	Gammaproteobacteria_4	Enterobacterales_5	Enterobacteriaceae_6	Klebsiella_7	Klebsiella_8	Klebsiella pneumoniae_9	TRUE	1	gi|493665175|dbj|AP012055.1|	100	1	4199	0	0	1	4199	175389	179587	0	7755	250444	4199
GCA_001908595.1_CP018689.1.2.pla.fa:1	A	GCA_001908595.1	['GCA_001908595.1_CP018689.1.2.pla.fa:1:1', 'SulI', '57357', 'CAF18336', 'sulfonamide__sul1', 'sulfonamide'];['GCA_001908595.1_CP018689.1.2.pla.fa:1:2', 'ORF', '57944'];['GCA_001908595.1_CP018689.1.2.pla.fa:1:attC', 'attC', '58256.5'];['GCA_001908595.1_CP018689.1.2.pla.fa:1:3', 'ORF', '58563.5', 'ABC54722', aminoglycoside__aac(6')-I, 'aminoglycoside'];['GCA_001908595.1_CP018689.1.2.pla.fa:1:4', '…	Klebsiella pneumoniae	Complete Genome	Proteobacteria_3	Gammaproteobacteria_4	Enterobacterales_5	Enterobacteriaceae_6	Klebsiella_7	Klebsiella_8	Klebsiella pneumoniae_9	TRUE	1	gi|374413489|gb|JN687470.1|	100	1	3033	0	0	1	3033	154427	157459	0	5602	178277	3033
GCA_001908625.1_CP018704.1.2.pla.fa:1	A	GCA_001908625.1	['GCA_001908625.1_CP018704.1.2.pla.fa:1:1', 'SulI', '32358', 'CAF18336', 'sulfonamide__sul1', 'sulfonamide'];['GCA_001908625.1_CP018704.1.2.pla.fa:1:2', 'ORF', '32945'];['GCA_001908625.1_CP018704.1.2.pla.fa:1:attC', 'attC', '33257.5'];['GCA_001908625.1_CP018704.1.2.pla.fa:1:3', 'ORF', '33564.5', 'ABC54722', aminoglycoside__aac(6')-I, 'aminoglycoside'];['GCA_001908625.1_CP018704.1.2.pla.fa:1:4', '…	Klebsiella pneumoniae	Complete Genome	Proteobacteria_3	Gammaproteobacteria_4	Enterobacterales_5	Enterobacteriaceae_6	Klebsiella_7	Klebsiella_8	Klebsiella pneumoniae_9	TRUE	1	gi|374413489|gb|JN687470.1|	100	1	3033	0	0	1	3033	154427	157459	0	5602	178277	3033
GCA_001908655.1_CP018710.1.2.pla.fa:1	A	GCA_001908655.1	['GCA_001908655.1_CP018710.1.2.pla.fa:1:1', 'Integrase', '21436'];['GCA_001908655.1_CP018710.1.2.pla.fa:1:2', 'ORF', '22362.5', 'ABC54722', aminoglycoside__aac(6')-I, 'aminoglycoside'];['GCA_001908655.1_CP018710.1.2.pla.fa:1:attC', 'attC', '22670.5'];['GCA_001908655.1_CP018710.1.2.pla.fa:1:3', 'ORF', '22982'];['GCA_001908655.1_CP018710.1.2.pla.fa:1:4', 'SulI', '23569', 'CAF18336', 'sulfonamide__s…	Klebsiella pneumoniae	Complete Genome	Proteobacteria_3	Gammaproteobacteria_4	Enterobacterales_5	Enterobacteriaceae_6	Klebsiella_7	Klebsiella_8	Klebsiella pneumoniae_9	TRUE	1	gi|374413489|gb|JN687470.1|	100	1	3033	0	0	1	3033	157461	154429	0	5602	178277	3033
GCA_001908675.1_CP018716.1.2.pla.fa:1	A	GCA_001908675.1	['GCA_001908675.1_CP018716.1.2.pla.fa:1:1', 'Integrase', '43998'];['GCA_001908675.1_CP018716.1.2.pla.fa:1:2', 'ORF', '44924.5', 'ABC54722', aminoglycoside__aac(6')-I, 'aminoglycoside'];['GCA_001908675.1_CP018716.1.2.pla.fa:1:attC', 'attC', '45232.5'];['GCA_001908675.1_CP018716.1.2.pla.fa:1:3', 'ORF', '45544'];['GCA_001908675.1_CP018716.1.2.pla.fa:1:4', 'SulI', '46131', 'CAF18336', 'sulfonamide__s…	Klebsiella pneumoniae	Complete Genome	Proteobacteria_3	Gammaproteobacteria_4	Enterobacterales_5	Enterobacteriaceae_6	Klebsiella_7	Klebsiella_8	Klebsiella pneumoniae_9	TRUE	1	gi|374413489|gb|JN687470.1|	100	1	3033	0	0	1	3033	157461	154429	0	5602	178277	3033
GCA_001908695.1_CP018722.1.2.pla.fa:1	A	GCA_001908695.1	['GCA_001908695.1_CP018722.1.2.pla.fa:1:1', 'SulI', '7355', 'CAF18336', 'sulfonamide__sul1', 'sulfonamide'];['GCA_001908695.1_CP018722.1.2.pla.fa:1:2', 'ORF', '7942'];['GCA_001908695.1_CP018722.1.2.pla.fa:1:attC', 'attC', '8254.5'];['GCA_001908695.1_CP018722.1.2.pla.fa:1:3', 'ORF', '8561.5', 'ABC54722', aminoglycoside__aac(6')-I, 'aminoglycoside'];['GCA_001908695.1_CP018722.1.2.pla.fa:1:4', 'Inte…	Klebsiella pneumoniae	Complete Genome	Proteobacteria_3	Gammaproteobacteria_4	Enterobacterales_5	Enterobacteriaceae_6	Klebsiella_7	Klebsiella_8	Klebsiella pneumoniae_9	TRUE	1	gi|374413489|gb|JN687470.1|	100	1	3033	0	0	1	3033	154427	157459	0	5602	178277	3033
GCA_001908875.1_CP018698.1.2.pla.fa:1	A	GCA_001908875.1	['GCA_001908875.1_CP018698.1.2.pla.fa:1:1', 'SulI', '41947', 'CAF18336', 'sulfonamide__sul1', 'sulfonamide'];['GCA_001908875.1_CP018698.1.2.pla.fa:1:2', 'ORF', '42534'];['GCA_001908875.1_CP018698.1.2.pla.fa:1:attC', 'attC', '42846.5'];['GCA_001908875.1_CP018698.1.2.pla.fa:1:3', 'ORF', '43153.5', 'ABC54722', aminoglycoside__aac(6')-I, 'aminoglycoside'];['GCA_001908875.1_CP018698.1.2.pla.fa:1:4', '…	Klebsiella pneumoniae	Complete Genome	Proteobacteria_3	Gammaproteobacteria_4	Enterobacterales_5	Enterobacteriaceae_6	Klebsiella_7	Klebsiella_8	Klebsiella pneumoniae_9	TRUE	1	gi|374413489|gb|JN687470.1|	100	1	3033	0	0	1	3033	154427	157459	0	5602	178277	3033
GCA_001931555.1_CP016407.1.1.pla.fa:1	A	GCA_001931555.1	['GCA_001931555.1_CP016407.1.1.pla.fa:1:1', 'Integrase', '159591'];['GCA_001931555.1_CP016407.1.1.pla.fa:1:2', 'ORF', '160642', 'AB104852.1.gene4.p01', 'aminoglycoside__aadA', 'aminoglycoside'];['GCA_001931555.1_CP016407.1.1.pla.fa:1:attC', 'attC', '161069.5'];['GCA_001931555.1_CP016407.1.1.pla.fa:1:3', 'ORF', '161375'];['GCA_001931555.1_CP016407.1.1.pla.fa:1:4', 'SulI', '161962', 'CAF18336', 'su…	Salmonella enterica subsp. enterica serovar Infantis	Complete Genome	Proteobacteria_3	Gammaproteobacteria_4	Enterobacterales_5	Enterobacteriaceae_6	Salmonella_7	Salmonella enterica_8	Salmonella enterica subsp. enterica serovar Infantis_9	FALSE	1	gi|316945283|gb|CP002432.1|	99.79	1	3298	4	1	1	3298	12624	9330	0	6048	2928377	3298
GCA_001931575.1_CP016409.1.1.pla.fa:1	A	GCA_001931575.1	['GCA_001931575.1_CP016409.1.1.pla.fa:1:1', 'Integrase', '159591'];['GCA_001931575.1_CP016409.1.1.pla.fa:1:2', 'ORF', '160642', 'AB104852.1.gene4.p01', 'aminoglycoside__aadA', 'aminoglycoside'];['GCA_001931575.1_CP016409.1.1.pla.fa:1:attC', 'attC', '161069.5'];['GCA_001931575.1_CP016409.1.1.pla.fa:1:3', 'ORF', '161375'];['GCA_001931575.1_CP016409.1.1.pla.fa:1:4', 'SulI', '161962', 'CAF18336', 'su…	Salmonella enterica subsp. enterica serovar Infantis	Complete Genome	Proteobacteria_3	Gammaproteobacteria_4	Enterobacterales_5	Enterobacteriaceae_6	Salmonella_7	Salmonella enterica_8	Salmonella enterica subsp. enterica serovar Infantis_9	FALSE	1	gi|316945283|gb|CP002432.1|	99.79	1	3298	4	1	1	3298	12624	9330	0	6048	2928377	3298
GCA_001931615.1_CP016413.1.1.pla.fa:1	A	GCA_001931615.1	['GCA_001931615.1_CP016413.1.1.pla.fa:1:1', 'Integrase', '159591'];['GCA_001931615.1_CP016413.1.1.pla.fa:1:2', 'ORF', '160642', 'AB104852.1.gene4.p01', 'aminoglycoside__aadA', 'aminoglycoside'];['GCA_001931615.1_CP016413.1.1.pla.fa:1:attC', 'attC', '161069.5'];['GCA_001931615.1_CP016413.1.1.pla.fa:1:3', 'ORF', '161375'];['GCA_001931615.1_CP016413.1.1.pla.fa:1:4', 'SulI', '161962', 'CAF18336', 'su…	Salmonella enterica subsp. enterica serovar Infantis	Complete Genome	Proteobacteria_3	Gammaproteobacteria_4	Enterobacterales_5	Enterobacteriaceae_6	Salmonella_7	Salmonella enterica_8	Salmonella enterica subsp. enterica serovar Infantis_9	FALSE	1	gi|316945283|gb|CP002432.1|	99.79	1	3298	4	1	1	3298	12624	9330	0	6048	2928377	3298
GCA_001936315.1_CP017632.1.1.pla.fa:1	A	GCA_001936315.1	['GCA_001936315.1_CP017632.1.1.pla.fa:1:1', 'SulI', '25705', 'AJ459418.gene.p01', 'sulfonamide__sul3', 'sulfonamide'];['GCA_001936315.1_CP017632.1.1.pla.fa:1:attC', 'attC', '27240.5'];['GCA_001936315.1_CP017632.1.1.pla.fa:1:2', 'ORF', '27446.5'];['GCA_001936315.1_CP017632.1.1.pla.fa:1:attC', 'attC', '27751.5'];['GCA_001936315.1_CP017632.1.1.pla.fa:1:3', 'ORF', '28178', 'AB104852.1.gene4.p01', 'am…	Escherichia coli	Complete Genome	Proteobacteria_3	Gammaproteobacteria_4	Enterobacterales_5	Enterobacteriaceae_6	Escherichia_7	Escherichia_8	Escherichia coli_9	TRUE	1	gi|261390708|emb|FM244708.1|	100	0.911806543	7051	0	0	1	7051	7051	1	0	13000	11073	7733
GCA_001951925.1_JHAT01000056.1.chr.fa:1	A	GCA_001951925.1	['GCA_001951925.1_JHAT01000056.1.chr.fa:1:1', 'Integrase', '561'];['GCA_001951925.1_JHAT01000056.1.chr.fa:1:2', 'ORF', '1171', 'AF205943.1.gene7.p01', 'aminoglycoside__aadB', 'aminoglycoside'];['GCA_001951925.1_JHAT01000056.1.chr.fa:1:attC', 'attC', '1462.5'];['GCA_001951925.1_JHAT01000056.1.chr.fa:1:attC', 'attC', '1724.5'];['GCA_001951925.1_JHAT01000056.1.chr.fa:1:3', 'ORF', '1939.5'];['GCA_001…	Salmonella enterica	Scaffold	Proteobacteria_3	Gammaproteobacteria_4	Enterobacterales_5	Enterobacteriaceae_6	Salmonella_7	Salmonella_8	Salmonella enterica_9	FALSE	1	gi|778407639|gb|CP009409.2|	100	1	4185	0	0	1	4185	156510	152326	0	7729	190923	4185
GCA_001952895.1_CP015385.1.chr.fa:1	A	GCA_001952895.1	['GCA_001952895.1_CP015385.1.chr.fa:1:1', 'SulI', '3023452', 'AJ459418.gene.p01', 'sulfonamide__sul3', 'sulfonamide'];['GCA_001952895.1_CP015385.1.chr.fa:1:2', 'ORF', '3024445'];['GCA_001952895.1_CP015385.1.chr.fa:1:attC', 'attC', '3024987.5'];['GCA_001952895.1_CP015385.1.chr.fa:1:3', 'ORF', '3025193.5'];['GCA_001952895.1_CP015385.1.chr.fa:1:attC', 'attC', '3025498.5'];['GCA_001952895.1_CP015385.…	Klebsiella pneumoniae	Complete Genome	Proteobacteria_3	Gammaproteobacteria_4	Enterobacterales_5	Enterobacteriaceae_6	Klebsiella_7	Klebsiella_8	Klebsiella pneumoniae_9	TRUE	1	gi|45758072|gb|AY509004.1|	99.99	1	8454	1	0	1	8454	37249	45702	0	15600	138742	8454
GCA_001952895.1_CP015386.1.1.pla.fa:1	A	GCA_001952895.1	['GCA_001952895.1_CP015386.1.1.pla.fa:1:1', 'SulI', '86594', 'CAF18336', 'sulfonamide__sul1', 'sulfonamide'];['GCA_001952895.1_CP015386.1.1.pla.fa:1:2', 'ORF', '87181'];['GCA_001952895.1_CP015386.1.1.pla.fa:1:attC', 'attC', '87487.5'];['GCA_001952895.1_CP015386.1.1.pla.fa:1:3', 'ORF', '87914', 'AY139603.1.gene1.p01', 'aminoglycoside__aadA', 'aminoglycoside'];['GCA_001952895.1_CP015386.1.1.pla.fa:…	Klebsiella pneumoniae	Complete Genome	Proteobacteria_3	Gammaproteobacteria_4	Enterobacterales_5	Enterobacteriaceae_6	Klebsiella_7	Klebsiella_8	Klebsiella pneumoniae_9	TRUE	1	gi|493665175|dbj|AP012055.1|	100	1	4199	0	0	1	4199	175389	179587	0	7755	250444	4199
GCA_001956965.1_CP017987.1.2.pla.fa:1	A	GCA_001956965.1	['GCA_001956965.1_CP017987.1.2.pla.fa:1:1', 'Integrase', '53569'];['GCA_001956965.1_CP017987.1.2.pla.fa:1:2', 'ORF', '54426.5', 'AF043381.1.gene2.p01', aminoglycoside__aac(6')-I, 'aminoglycoside'];['GCA_001956965.1_CP017987.1.2.pla.fa:1:attC', 'attC', '54803.5'];['GCA_001956965.1_CP017987.1.2.pla.fa:1:3', 'ORF', '55115'];['GCA_001956965.1_CP017987.1.2.pla.fa:1:4', 'SulI', '55702', 'CAF18336', 'su…	Klebsiella pneumoniae	Complete Genome	Proteobacteria_3	Gammaproteobacteria_4	Enterobacterales_5	Enterobacteriaceae_6	Klebsiella_7	Klebsiella_8	Klebsiella pneumoniae_9	TRUE	1	gi|374413489|gb|JN687470.1|	100	1	3033	0	0	1	3033	157461	154429	0	5602	178277	3033
GCA_001969285.1_CP019214.1.2.pla.fa:1	A	GCA_001969285.1	['GCA_001969285.1_CP019214.1.2.pla.fa:1:1', 'SulI', '278228', 'AJ459418.gene.p01', 'sulfonamide__sul3', 'sulfonamide'];['GCA_001969285.1_CP019214.1.2.pla.fa:1:2', 'ORF', '279213.5'];['GCA_001969285.1_CP019214.1.2.pla.fa:1:3', 'ORF', '279571'];['GCA_001969285.1_CP019214.1.2.pla.fa:1:attC', 'attC', '279763.5'];['GCA_001969285.1_CP019214.1.2.pla.fa:1:4', 'ORF', '279969.5'];['GCA_001969285.1_CP019214…	Escherichia coli	Complete Genome	Proteobacteria_3	Gammaproteobacteria_4	Enterobacterales_5	Enterobacteriaceae_6	Escherichia_7	Escherichia_8	Escherichia coli_9	TRUE	1	gi|261390708|emb|FM244708.1|	100	0.911806543	7051	0	0	1	7051	7051	1	0	13000	11073	7733
GCA_001970095.1_KZ160272.1.chr.fa:1	A	GCA_001970095.1	['GCA_001970095.1_KZ160272.1.chr.fa:1:1', 'Integrase', '72022'];['GCA_001970095.1_KZ160272.1.chr.fa:1:2', 'ORF', '72608'];['GCA_001970095.1_KZ160272.1.chr.fa:1:3', 'ORF', '72922', 'ACJ22953', 'trimethoprim__dfrA1', 'trimethoprim'];['GCA_001970095.1_KZ160272.1.chr.fa:1:attC', 'attC', '73201'];['GCA_001970095.1_KZ160272.1.chr.fa:1:4', 'ORF', '73647', 'AB104852.1.gene4.p01', 'aminoglycoside__aadA', …	Escherichia coli N37122PS	Scaffold	Proteobacteria_3	Gammaproteobacteria_4	Enterobacterales_5	Enterobacteriaceae_6	Escherichia_7	Escherichia coli_8	Escherichia coli N37122PS_9	TRUE	1	gi|45332239|gb|AY524415.2|	99.79	0.992252066	3842	8	0	31	3872	6737	10578	0	7051	10579	3872
GCA_001989495.1_CP017283.1.1.pla.fa:1	A	GCA_001989495.1	['GCA_001989495.1_CP017283.1.1.pla.fa:1:1', 'SulI', '10387', 'CAF18336', 'sulfonamide__sul1', 'sulfonamide'];['GCA_001989495.1_CP017283.1.1.pla.fa:1:2', 'ORF', '10974'];['GCA_001989495.1_CP017283.1.1.pla.fa:1:attC', 'attC', '11280.5'];['GCA_001989495.1_CP017283.1.1.pla.fa:1:3', 'ORF', '11707', 'AY139603.1.gene1.p01', 'aminoglycoside__aadA', 'aminoglycoside'];['GCA_001989495.1_CP017283.1.1.pla.fa:…	Klebsiella variicola	Complete Genome	Proteobacteria_3	Gammaproteobacteria_4	Enterobacterales_5	Enterobacteriaceae_6	Klebsiella_7	Klebsiella_8	Klebsiella variicola_9	FALSE	1	gi|493665175|dbj|AP012055.1|	100	1	4199	0	0	1	4199	175389	179587	0	7755	250444	4199
GCA_002007665.1_CP019772.1.chr.fa:1	A	GCA_002007665.1	['GCA_002007665.1_CP019772.1.chr.fa:1:1', 'Integrase', '3962948'];['GCA_002007665.1_CP019772.1.chr.fa:1:2', 'ORF', '3963969', 'AY139603.1.gene1.p01', 'aminoglycoside__aadA', 'aminoglycoside'];['GCA_002007665.1_CP019772.1.chr.fa:1:attC', 'attC', '3964396.5'];['GCA_002007665.1_CP019772.1.chr.fa:1:3', 'ORF', '3964702'];['GCA_002007665.1_CP019772.1.chr.fa:1:4', 'SulI', '3965289', 'CAF18336', 'sulfona…	Klebsiella pneumoniae subsp. pneumoniae	Chromosome	Proteobacteria_3	Gammaproteobacteria_4	Enterobacterales_5	Enterobacteriaceae_6	Klebsiella_7	Klebsiella pneumoniae_8	Klebsiella pneumoniae subsp. pneumoniae_9	TRUE	1	gi|116294654|gb|AY522431.4|	99.85	1.00092564	3244	2	1	1	3241	10983	14226	0	5960	56634	3241
GCA_002007665.1_CP019773.1.chr.fa:1	A	GCA_002007665.1	['GCA_002007665.1_CP019773.1.chr.fa:1:1', 'SulI', '40116', 'CAF18336', 'sulfonamide__sul1', 'sulfonamide'];['GCA_002007665.1_CP019773.1.chr.fa:1:2', 'ORF', '40703'];['GCA_002007665.1_CP019773.1.chr.fa:1:attC', 'attC', '41009.5'];['GCA_002007665.1_CP019773.1.chr.fa:1:3', 'ORF', '41436', 'AY139603.1.gene1.p01', 'aminoglycoside__aadA', 'aminoglycoside'];['GCA_002007665.1_CP019773.1.chr.fa:1:attC', '…	Klebsiella pneumoniae subsp. pneumoniae	Chromosome	Proteobacteria_3	Gammaproteobacteria_4	Enterobacterales_5	Enterobacteriaceae_6	Klebsiella_7	Klebsiella pneumoniae_8	Klebsiella pneumoniae subsp. pneumoniae_9	TRUE	1	gi|493665175|dbj|AP012055.1|	100	1	4199	0	0	1	4199	175389	179587	0	7755	250444	4199
GCA_002009075.1_CP014297.1.3.pla.fa:1	A	GCA_002009075.1	['GCA_002009075.1_CP014297.1.3.pla.fa:1:1', 'SulI', '6250', 'Q49184', 'sulfonamide__sul1', 'sulfonamide'];['GCA_002009075.1_CP014297.1.3.pla.fa:1:2', 'ORF', '6837'];['GCA_002009075.1_CP014297.1.3.pla.fa:1:attC', 'attC', '7170.5'];['GCA_002009075.1_CP014297.1.3.pla.fa:1:3', 'ORF', '7459.5', 'AF205943.1.gene12.p01', 'rifamycin__ADP-ribosylating transferase_arr', 'rifamycin'];['GCA_002009075.1_CP014…	Klebsiella pneumoniae	Complete Genome	Proteobacteria_3	Gammaproteobacteria_4	Enterobacterales_5	Enterobacteriaceae_6	Klebsiella_7	Klebsiella_8	Klebsiella pneumoniae_9	TRUE	1	gi|30349182|gb|AY259086.1|	99.96	1	5531	2	0	1	5531	5873	343	0	10200	14872	5531
GCA_002009075.1_CP014299.1.5.pla.fa:1	A	GCA_002009075.1	['GCA_002009075.1_CP014299.1.5.pla.fa:1:1', 'SulI', '3966', 'CAF18336', 'sulfonamide__sul1', 'sulfonamide'];['GCA_002009075.1_CP014299.1.5.pla.fa:1:2', 'ORF', '4553'];['GCA_002009075.1_CP014299.1.5.pla.fa:1:attC', 'attC', '4886.5'];['GCA_002009075.1_CP014299.1.5.pla.fa:1:3', 'ORF', '5175.5', 'AF205943.1.gene12.p01', 'rifamycin__ADP-ribosylating transferase_arr', 'rifamycin'];['GCA_002009075.1_CP0…	Klebsiella pneumoniae	Complete Genome	Proteobacteria_3	Gammaproteobacteria_4	Enterobacterales_5	Enterobacteriaceae_6	Klebsiella_7	Klebsiella_8	Klebsiella pneumoniae_9	TRUE	1	gi|30349182|gb|AY259086.1|	100	1	5531	0	0	1	5531	5873	343	0	10200	14872	5531
GCA_002011945.1_CP018945.1.8.pla.fa:1	A	GCA_002011945.1	['GCA_002011945.1_CP018945.1.8.pla.fa:1:1', 'SulI', '420', 'CAF18336', 'sulfonamide__sul1', 'sulfonamide'];['GCA_002011945.1_CP018945.1.8.pla.fa:1:2', 'ORF', '1007'];['GCA_002011945.1_CP018945.1.8.pla.fa:1:attC', 'attC', '1313.5'];['GCA_002011945.1_CP018945.1.8.pla.fa:1:3', 'ORF', '1720', 'EU675686.2.gene5.p01', 'aminoglycoside__aadA', 'aminoglycoside'];['GCA_002011945.1_CP018945.1.8.pla.fa:1:4',…	Escherichia coli	Complete Genome	Proteobacteria_3	Gammaproteobacteria_4	Enterobacterales_5	Enterobacteriaceae_6	Escherichia_7	Escherichia_8	Escherichia coli_9	TRUE	1	gi|193409923|gb|EU675686.2|	99.81	0.999794408	4863	8	1	476	5337	4864	2	0	8929	4864	5337
GCA_002012145.1_CP019006.1.2.pla.fa:1	A	GCA_002012145.1	['GCA_002012145.1_CP019006.1.2.pla.fa:1:1', 'Integrase', '12555'];['GCA_002012145.1_CP019006.1.2.pla.fa:1:2', 'ORF', '13105'];['GCA_002012145.1_CP019006.1.2.pla.fa:1:3', 'ORF', '13608', 'ABC54722', aminoglycoside__aac(6')-I, 'aminoglycoside'];['GCA_002012145.1_CP019006.1.2.pla.fa:1:attC', 'attC', '13938.5'];['GCA_002012145.1_CP019006.1.2.pla.fa:1:4', 'ORF', '14230.5', 'AF205943.1.gene12.p01', 'ri…	Escherichia coli	Complete Genome	Proteobacteria_3	Gammaproteobacteria_4	Enterobacterales_5	Enterobacteriaceae_6	Escherichia_7	Escherichia_8	Escherichia coli_9	TRUE	1	gi|193409923|gb|EU675686.2|	99.81	1	4864	8	1	2	4864	1	4864	0	8931	4864	5338
GCA_002012185.1_CP018959.1.4.pla.fa:1	A	GCA_002012185.1	['GCA_002012185.1_CP018959.1.4.pla.fa:1:1', 'Integrase', '11493'];['GCA_002012185.1_CP018959.1.4.pla.fa:1:2', 'ORF', '12043'];['GCA_002012185.1_CP018959.1.4.pla.fa:1:3', 'ORF', '12546', 'ABC54722', aminoglycoside__aac(6')-I, 'aminoglycoside'];['GCA_002012185.1_CP018959.1.4.pla.fa:1:attC', 'attC', '12876.5'];['GCA_002012185.1_CP018959.1.4.pla.fa:1:4', 'ORF', '13391.5', 'ABB99435', 'beta-lactam__OX…	Escherichia coli	Complete Genome	Proteobacteria_3	Gammaproteobacteria_4	Enterobacterales_5	Enterobacteriaceae_6	Escherichia_7	Escherichia_8	Escherichia coli_9	TRUE	1	gi|30349182|gb|AY259086.1|	99.98	1	5531	1	0	1	5531	341	5871	0	10200	14872	5531
GCA_002012185.1_CP018961.1.1.pla.fa:1	A	GCA_002012185.1	['GCA_002012185.1_CP018961.1.1.pla.fa:1:1', 'Integrase', '125279'];['GCA_002012185.1_CP018961.1.1.pla.fa:1:2', 'ORF', '125802'];['GCA_002012185.1_CP018961.1.1.pla.fa:1:3', 'ORF', '126305', 'ABC54722', aminoglycoside__aac(6')-I, 'aminoglycoside'];['GCA_002012185.1_CP018961.1.1.pla.fa:1:attC', 'attC', '126635.5'];['GCA_002012185.1_CP018961.1.1.pla.fa:1:4', 'ORF', '127150.5', 'ABB99435', 'beta-lacta…	Escherichia coli	Complete Genome	Proteobacteria_3	Gammaproteobacteria_4	Enterobacterales_5	Enterobacteriaceae_6	Escherichia_7	Escherichia_8	Escherichia coli_9	TRUE	1	gi|30349182|gb|AY259086.1|	99.98	0.970239182	5314	1	0	164	5477	558	5871	0	9808	14872	5477
GCA_002012225.1_CP019026.1.8.pla.fa:1	A	GCA_002012225.1	['GCA_002012225.1_CP019026.1.8.pla.fa:1:1', 'SulI', '9260', 'CAF18336', 'sulfonamide__sul1', 'sulfonamide'];['GCA_002012225.1_CP019026.1.8.pla.fa:1:2', 'ORF', '9847'];['GCA_002012225.1_CP019026.1.8.pla.fa:1:attC', 'attC', '10153.5'];['GCA_002012225.1_CP019026.1.8.pla.fa:1:3', 'ORF', '10560', 'EU675686.2.gene5.p01', 'aminoglycoside__aadA', 'aminoglycoside'];['GCA_002012225.1_CP019026.1.8.pla.fa:1:…	Escherichia coli	Complete Genome	Proteobacteria_3	Gammaproteobacteria_4	Enterobacterales_5	Enterobacteriaceae_6	Escherichia_7	Escherichia_8	Escherichia coli_9	TRUE	1	gi|193409923|gb|EU675686.2|	99.79	0.999794408	4863	9	1	477	5338	4864	2	0	8924	4864	5338
GCA_002055765.1_CP020062.1.1.pla.fa:1	A	GCA_002055765.1	['GCA_002055765.1_CP020062.1.1.pla.fa:1:1', 'SulI', '41778', 'CAF18336', 'sulfonamide__sul1', 'sulfonamide'];['GCA_002055765.1_CP020062.1.1.pla.fa:1:2', 'ORF', '42365'];['GCA_002055765.1_CP020062.1.1.pla.fa:1:attC', 'attC', '42671.5'];['GCA_002055765.1_CP020062.1.1.pla.fa:1:3', 'ORF', '43011.5', 'ABP35557', 'chloramphenicol__catB', 'chloramphenicol'];['GCA_002055765.1_CP020062.1.1.pla.fa:1:attC',…	Klebsiella pneumoniae	Complete Genome	Proteobacteria_3	Gammaproteobacteria_4	Enterobacterales_5	Enterobacteriaceae_6	Klebsiella_7	Klebsiella_8	Klebsiella pneumoniae_9	TRUE	1	gi|660573358|gb|CP008790.1|	99.97	1	3745	1	0	1	3745	158116	154372	0	6911	193725	3745
GCA_002055855.1_CP020068.1.1.pla.fa:1	A	GCA_002055855.1	['GCA_002055855.1_CP020068.1.1.pla.fa:1:1', 'SulI', '272057', 'CAF18336', 'sulfonamide__sul1', 'sulfonamide'];['GCA_002055855.1_CP020068.1.1.pla.fa:1:2', 'ORF', '272644'];['GCA_002055855.1_CP020068.1.1.pla.fa:1:attC', 'attC', '272950.5'];['GCA_002055855.1_CP020068.1.1.pla.fa:1:3', 'ORF', '273377', 'AY139603.1.gene1.p01', 'aminoglycoside__aadA', 'aminoglycoside'];['GCA_002055855.1_CP020068.1.1.pla…	Klebsiella pneumoniae	Complete Genome	Proteobacteria_3	Gammaproteobacteria_4	Enterobacterales_5	Enterobacteriaceae_6	Klebsiella_7	Klebsiella_8	Klebsiella pneumoniae_9	TRUE	1	gi|493665175|dbj|AP012055.1|	100	1	4199	0	0	1	4199	175389	179587	0	7755	250444	4199
GCA_002056385.1_CP020071.1.chr.fa:1	A	GCA_002056385.1	['GCA_002056385.1_CP020071.1.chr.fa:1:1', 'Integrase', '3558494'];['GCA_002056385.1_CP020071.1.chr.fa:1:2', 'ORF', '3559515', 'AY139603.1.gene1.p01', 'aminoglycoside__aadA', 'aminoglycoside'];['GCA_002056385.1_CP020071.1.chr.fa:1:attC', 'attC', '3559942.5'];['GCA_002056385.1_CP020071.1.chr.fa:1:3', 'ORF', '3560248'];['GCA_002056385.1_CP020071.1.chr.fa:1:4', 'SulI', '3560835', 'CAF18336', 'sulfona…	Klebsiella pneumoniae	Complete Genome	Proteobacteria_3	Gammaproteobacteria_4	Enterobacterales_5	Enterobacteriaceae_6	Klebsiella_7	Klebsiella_8	Klebsiella pneumoniae_9	TRUE	1	gi|116294654|gb|AY522431.4|	99.85	1.00092564	3244	2	1	1	3241	10983	14226	0	5960	56634	3241
GCA_002056385.1_CP020072.1.1.pla.fa:1	A	GCA_002056385.1	['GCA_002056385.1_CP020072.1.1.pla.fa:1:1', 'SulI', '44373', 'CAF18336', 'sulfonamide__sul1', 'sulfonamide'];['GCA_002056385.1_CP020072.1.1.pla.fa:1:2', 'ORF', '44960'];['GCA_002056385.1_CP020072.1.1.pla.fa:1:attC', 'attC', '45266.5'];['GCA_002056385.1_CP020072.1.1.pla.fa:1:3', 'ORF', '45693', 'AY139603.1.gene1.p01', 'aminoglycoside__aadA', 'aminoglycoside'];['GCA_002056385.1_CP020072.1.1.pla.fa:…	Klebsiella pneumoniae	Complete Genome	Proteobacteria_3	Gammaproteobacteria_4	Enterobacterales_5	Enterobacteriaceae_6	Klebsiella_7	Klebsiella_8	Klebsiella pneumoniae_9	TRUE	1	gi|493665175|dbj|AP012055.1|	100	1	4199	0	0	1	4199	175389	179587	0	7755	250444	4199
GCA_002056385.1_CP020073.1.2.pla.fa:1	A	GCA_002056385.1	['GCA_002056385.1_CP020073.1.2.pla.fa:1:1', 'SulI', '20774', 'AJ459418.gene.p01', 'sulfonamide__sul3', 'sulfonamide'];['GCA_002056385.1_CP020073.1.2.pla.fa:1:2', 'ORF', '21759.5'];['GCA_002056385.1_CP020073.1.2.pla.fa:1:3', 'ORF', '22117'];['GCA_002056385.1_CP020073.1.2.pla.fa:1:attC', 'attC', '22309.5'];['GCA_002056385.1_CP020073.1.2.pla.fa:1:4', 'ORF', '22515.5'];['GCA_002056385.1_CP020073.1.2.…	Klebsiella pneumoniae	Complete Genome	Proteobacteria_3	Gammaproteobacteria_4	Enterobacterales_5	Enterobacteriaceae_6	Klebsiella_7	Klebsiella_8	Klebsiella pneumoniae_9	TRUE	1	gi|45758072|gb|AY509004.1|	99.99	1	8454	1	0	1	8454	37249	45702	0	15600	138742	8454
GCA_002056475.1_CP020109.1.1.pla.fa:1	A	GCA_002056475.1	['GCA_002056475.1_CP020109.1.1.pla.fa:1:1', 'Integrase', '133628'];['GCA_002056475.1_CP020109.1.1.pla.fa:1:2', 'ORF', '134528', 'AAT45231', 'trimethoprim__dfrA12', 'trimethoprim'];['GCA_002056475.1_CP020109.1.1.pla.fa:1:attC', 'attC', '134816.5'];['GCA_002056475.1_CP020109.1.1.pla.fa:1:3', 'ORF', '135082'];['GCA_002056475.1_CP020109.1.1.pla.fa:1:attC', 'attC', '135151.5'];['GCA_002056475.1_CP0201…	Klebsiella pneumoniae	Complete Genome	Proteobacteria_3	Gammaproteobacteria_4	Enterobacterales_5	Enterobacteriaceae_6	Klebsiella_7	Klebsiella_8	Klebsiella pneumoniae_9	TRUE	1	gi|493665175|dbj|AP012055.1|	100	1	4199	0	0	1	4199	179589	175391	0	7755	250444	4199
GCA_002072655.1_CP020359.1.1.pla.fa:1	A	GCA_002072655.1	['GCA_002072655.1_CP020359.1.1.pla.fa:1:1', 'SulI', '60417', 'CAF18336', 'sulfonamide__sul1', 'sulfonamide'];['GCA_002072655.1_CP020359.1.1.pla.fa:1:2', 'ORF', '61004'];['GCA_002072655.1_CP020359.1.1.pla.fa:1:attC', 'attC', '61310.5'];['GCA_002072655.1_CP020359.1.1.pla.fa:1:3', 'ORF', '61601', 'AF205943.1.gene7.p01', 'aminoglycoside__aadB', 'aminoglycoside'];['GCA_002072655.1_CP020359.1.1.pla.fa:…	Klebsiella oxytoca	Complete Genome	Proteobacteria_3	Gammaproteobacteria_4	Enterobacterales_5	Enterobacteriaceae_6	Klebsiella_7	Klebsiella_8	Klebsiella oxytoca_9	TRUE	1	gi|17157968|gb|L06418.4|PDGINTORF	99.87	1	3033	1	1	1	3033	3167	138	0	5576	7634	3033
GCA_002079245.1_CP015598.1.chr.fa:2	A	GCA_002079245.1	['GCA_002079245.1_CP015598.1.chr.fa:2:1', 'SulI', '4909237', 'AY162283.2.gene7.p01', 'sulfonamide__sul1', 'sulfonamide'];['GCA_002079245.1_CP015598.1.chr.fa:2:2', 'ORF', '4909890'];['GCA_002079245.1_CP015598.1.chr.fa:2:attC', 'attC', '4910196.5'];['GCA_002079245.1_CP015598.1.chr.fa:2:3', 'ORF', '4910696.5', 'YP_002894485', 'aminoglycoside__aadA', 'aminoglycoside'];['GCA_002079245.1_CP015598.1.chr…	Salmonella enterica	Complete Genome	Proteobacteria_3	Gammaproteobacteria_4	Enterobacterales_5	Enterobacteriaceae_6	Salmonella_7	Salmonella_8	Salmonella enterica_9	FALSE	1	gi|4063850|gb|AF071555.1|	99.97	1	3427	1	0	1	3427	4229	803	0	6324	13077	3427
GCA_002082745.1_CP020591.1.chr.fa:1	A	GCA_002082745.1	['GCA_002082745.1_CP020591.1.chr.fa:1:1', 'SulI', '3710911', 'CAF18336', 'sulfonamide__sul1', 'sulfonamide'];['GCA_002082745.1_CP020591.1.chr.fa:1:2', 'ORF', '3711498'];['GCA_002082745.1_CP020591.1.chr.fa:1:attC', 'attC', '3711804.5'];['GCA_002082745.1_CP020591.1.chr.fa:1:3', 'ORF', '3712231', 'AB104852.1.gene4.p01', 'aminoglycoside__aadA', 'aminoglycoside'];['GCA_002082745.1_CP020591.1.chr.fa:1:…	Acinetobacter baumannii	Complete Genome	Proteobacteria_3	Gammaproteobacteria_4	PseudomoNonedales_5	Moraxellaceae_6	Acinetobacter_7	Acinetobacter calcoaceticus_8	Acinetobacter baumannii_9	TRUE	1	gi|385876581|gb|CP003500.1|	99.59	1.00413673	4612	0	5	1	4593	1381495	1376884	0	8394	3964912	4593
GCA_002103515.1_MSLD01000003.1.chr.fa:1	A	GCA_002103515.1	['GCA_002103515.1_MSLD01000003.1.chr.fa:1:1', 'SulI', '6723', 'CAF18336', 'sulfonamide__sul1', 'sulfonamide'];['GCA_002103515.1_MSLD01000003.1.chr.fa:1:2', 'ORF', '7310'];['GCA_002103515.1_MSLD01000003.1.chr.fa:1:attC', 'attC', '7616.5'];['GCA_002103515.1_MSLD01000003.1.chr.fa:1:3', 'ORF', '8043', 'AY139603.1.gene1.p01', 'aminoglycoside__aadA', 'aminoglycoside'];['GCA_002103515.1_MSLD01000003.1.c…	Klebsiella pneumoniae	Scaffold	Proteobacteria_3	Gammaproteobacteria_4	Enterobacterales_5	Enterobacteriaceae_6	Klebsiella_7	Klebsiella_8	Klebsiella pneumoniae_9	TRUE	1	gi|493665175|dbj|AP012055.1|	100	1	4199	0	0	1	4199	175389	179587	0	7755	250444	4199
GCA_002103555.1_MSLE01000010.1.chr.fa:1	A	GCA_002103555.1	['GCA_002103555.1_MSLE01000010.1.chr.fa:1:1', 'SulI', '6723', 'CAF18336', 'sulfonamide__sul1', 'sulfonamide'];['GCA_002103555.1_MSLE01000010.1.chr.fa:1:2', 'ORF', '7310'];['GCA_002103555.1_MSLE01000010.1.chr.fa:1:attC', 'attC', '7616.5'];['GCA_002103555.1_MSLE01000010.1.chr.fa:1:3', 'ORF', '8043', 'AY139603.1.gene1.p01', 'aminoglycoside__aadA', 'aminoglycoside'];['GCA_002103555.1_MSLE01000010.1.c…	Klebsiella pneumoniae	Scaffold	Proteobacteria_3	Gammaproteobacteria_4	Enterobacterales_5	Enterobacteriaceae_6	Klebsiella_7	Klebsiella_8	Klebsiella pneumoniae_9	TRUE	1	gi|493665175|dbj|AP012055.1|	100	1	4199	0	0	1	4199	175389	179587	0	7755	250444	4199
GCA_002103565.1_MSLF01000030.1.chr.fa:1	A	GCA_002103565.1	['GCA_002103565.1_MSLF01000030.1.chr.fa:1:1', 'Integrase', '41714'];['GCA_002103565.1_MSLF01000030.1.chr.fa:1:2', 'ORF', '42259.5'];['GCA_002103565.1_MSLF01000030.1.chr.fa:1:3', 'ORF', '42614', 'AAT45231', 'trimethoprim__dfrA12', 'trimethoprim'];['GCA_002103565.1_MSLF01000030.1.chr.fa:1:attC', 'attC', '42902.5'];['GCA_002103565.1_MSLF01000030.1.chr.fa:1:4', 'ORF', '43036'];['GCA_002103565.1_MSLF0…	Klebsiella pneumoniae	Scaffold	Proteobacteria_3	Gammaproteobacteria_4	Enterobacterales_5	Enterobacteriaceae_6	Klebsiella_7	Klebsiella_8	Klebsiella pneumoniae_9	TRUE	1	gi|493665175|dbj|AP012055.1|	100	1	4199	0	0	1	4199	179589	175391	0	7755	250444	4199
GCA_002103595.1_MSLG01000043.1.chr.fa:1	A	GCA_002103595.1	['GCA_002103595.1_MSLG01000043.1.chr.fa:1:1', 'SulI', '6836', 'CAF18336', 'sulfonamide__sul1', 'sulfonamide'];['GCA_002103595.1_MSLG01000043.1.chr.fa:1:2', 'ORF', '7423'];['GCA_002103595.1_MSLG01000043.1.chr.fa:1:attC', 'attC', '7729.5'];['GCA_002103595.1_MSLG01000043.1.chr.fa:1:3', 'ORF', '8156', 'AY139603.1.gene1.p01', 'aminoglycoside__aadA', 'aminoglycoside'];['GCA_002103595.1_MSLG01000043.1.c…	Klebsiella pneumoniae	Scaffold	Proteobacteria_3	Gammaproteobacteria_4	Enterobacterales_5	Enterobacteriaceae_6	Klebsiella_7	Klebsiella_8	Klebsiella pneumoniae_9	TRUE	1	gi|493665175|dbj|AP012055.1|	100	1	4199	0	0	1	4199	175389	179587	0	7755	250444	4199
GCA_002103675.1_MSLL01000014.1.chr.fa:1	A	GCA_002103675.1	['GCA_002103675.1_MSLL01000014.1.chr.fa:1:1', 'SulI', '6723', 'CAF18336', 'sulfonamide__sul1', 'sulfonamide'];['GCA_002103675.1_MSLL01000014.1.chr.fa:1:2', 'ORF', '7310'];['GCA_002103675.1_MSLL01000014.1.chr.fa:1:attC', 'attC', '7616.5'];['GCA_002103675.1_MSLL01000014.1.chr.fa:1:3', 'ORF', '8043', 'AY139603.1.gene1.p01', 'aminoglycoside__aadA', 'aminoglycoside'];['GCA_002103675.1_MSLL01000014.1.c…	Klebsiella pneumoniae	Scaffold	Proteobacteria_3	Gammaproteobacteria_4	Enterobacterales_5	Enterobacteriaceae_6	Klebsiella_7	Klebsiella_8	Klebsiella pneumoniae_9	TRUE	1	gi|493665175|dbj|AP012055.1|	100	1	4199	0	0	1	4199	175389	179587	0	7755	250444	4199
GCA_002113865.1_CP020902.1.1.pla.fa:1	A	GCA_002113865.1	['GCA_002113865.1_CP020902.1.1.pla.fa:1:1', 'SulI', '97322', 'CAF18336', 'sulfonamide__sul1', 'sulfonamide'];['GCA_002113865.1_CP020902.1.1.pla.fa:1:2', 'ORF', '97909'];['GCA_002113865.1_CP020902.1.1.pla.fa:1:attC', 'attC', '98215.5'];['GCA_002113865.1_CP020902.1.1.pla.fa:1:3', 'ORF', '98642', 'AY139603.1.gene1.p01', 'aminoglycoside__aadA', 'aminoglycoside'];['GCA_002113865.1_CP020902.1.1.pla.fa:…	Klebsiella pneumoniae	Complete Genome	Proteobacteria_3	Gammaproteobacteria_4	Enterobacterales_5	Enterobacteriaceae_6	Klebsiella_7	Klebsiella_8	Klebsiella pneumoniae_9	TRUE	1	gi|493665175|dbj|AP012055.1|	100	1	4199	0	0	1	4199	175389	179587	0	7755	250444	4199
GCA_002135615.1_NFFI01000020.1.chr.fa:1	A	GCA_002135615.1	['GCA_002135615.1_NFFI01000020.1.chr.fa:1:1', 'SulI', '95942', 'CAF18336', 'sulfonamide__sul1', 'sulfonamide'];['GCA_002135615.1_NFFI01000020.1.chr.fa:1:2', 'ORF', '96529'];['GCA_002135615.1_NFFI01000020.1.chr.fa:1:attC', 'attC', '96841.5'];['GCA_002135615.1_NFFI01000020.1.chr.fa:1:3', 'ORF', '97148.5', 'AF318077.1.gene1.p01', aminoglycoside__aac(6')-I, 'aminoglycoside'];['GCA_002135615.1_NFFI010…	PseudomoNones aeruginosa	Scaffold	Proteobacteria_3	Gammaproteobacteria_4	PseudomoNonedales_5	PseudomoNonedaceae_6	PseudomoNones_7	PseudomoNones aeruginosa group_8	PseudomoNones aeruginosa_9	TRUE	1	gi|459978576|dbj|AB777501.1|	96.8	1.000756811	3967	120	7	1	3964	4196	234	0	6615	4219	3964
GCA_002135765.1_NFFQ01000021.1.chr.fa:1	A	GCA_002135765.1	['GCA_002135765.1_NFFQ01000021.1.chr.fa:1:1', 'Integrase', '35071'];['GCA_002135765.1_NFFQ01000021.1.chr.fa:1:2', 'ORF', '36100.5', 'AF322577.2.gene2.p01', 'beta-lactam__IMP-8', 'beta-lactam'];['GCA_002135765.1_NFFQ01000021.1.chr.fa:1:attC', 'attC', '36540'];['GCA_002135765.1_NFFQ01000021.1.chr.fa:1:3', 'ORF', '36901.5', 'AF318077.1.gene1.p01', aminoglycoside__aac(6')-I, 'aminoglycoside'];['GCA_0…	PseudomoNones aeruginosa	Scaffold	Proteobacteria_3	Gammaproteobacteria_4	PseudomoNonedales_5	PseudomoNonedaceae_6	PseudomoNones_7	PseudomoNones aeruginosa group_8	PseudomoNones aeruginosa_9	TRUE	1	gi|459978576|dbj|AB777501.1|	96.8	1.000756811	3967	120	7	1	3964	232	4194	0	6615	4219	3964
GCA_002135875.1_NFFU01000013.1.chr.fa:1	A	GCA_002135875.1	['GCA_002135875.1_NFFU01000013.1.chr.fa:1:1', 'SulI', '85253', 'CAF18336', 'sulfonamide__sul1', 'sulfonamide'];['GCA_002135875.1_NFFU01000013.1.chr.fa:1:2', 'ORF', '85840'];['GCA_002135875.1_NFFU01000013.1.chr.fa:1:3', 'ORF', '86533', 'AB104852.1.gene4.p01', 'aminoglycoside__aadA', 'aminoglycoside'];['GCA_002135875.1_NFFU01000013.1.chr.fa:1:attC', 'attC', '86986.5'];['GCA_002135875.1_NFFU01000013…	PseudomoNones aeruginosa	Scaffold	Proteobacteria_3	Gammaproteobacteria_4	PseudomoNonedales_5	PseudomoNonedaceae_6	PseudomoNones_7	PseudomoNones aeruginosa group_8	PseudomoNones aeruginosa_9	TRUE	1	gi|265509427|gb|GQ161847.1|	99.98	1	5720	1	0	1	5720	17901	23620	0	10600	43062	5720
GCA_002136455.1_NFGC01000059.1.chr.fa:1	A	GCA_002136455.1	['GCA_002136455.1_NFGC01000059.1.chr.fa:1:1', 'SulI', '3833', 'CAF18336', 'sulfonamide__sul1', 'sulfonamide'];['GCA_002136455.1_NFGC01000059.1.chr.fa:1:2', 'ORF', '4420'];['GCA_002136455.1_NFGC01000059.1.chr.fa:1:3', 'ORF', '5113', 'AB104852.1.gene4.p01', 'aminoglycoside__aadA', 'aminoglycoside'];['GCA_002136455.1_NFGC01000059.1.chr.fa:1:attC', 'attC', '5566.5'];['GCA_002136455.1_NFGC01000059.1.c…	PseudomoNones aeruginosa	Scaffold	Proteobacteria_3	Gammaproteobacteria_4	PseudomoNonedales_5	PseudomoNonedaceae_6	PseudomoNones_7	PseudomoNones aeruginosa group_8	PseudomoNones aeruginosa_9	TRUE	1	gi|265509427|gb|GQ161847.1|	100	1	5720	0	0	1	5720	17901	23620	0	10600	43062	5720
GCA_002142695.1_CP021177.1.2.pla.fa:1	A	GCA_002142695.1	['GCA_002142695.1_CP021177.1.2.pla.fa:1:1', 'Integrase', '75430'];['GCA_002142695.1_CP021177.1.2.pla.fa:1:2', 'ORF', '76330', 'AAT45231', 'trimethoprim__dfrA12', 'trimethoprim'];['GCA_002142695.1_CP021177.1.2.pla.fa:1:attC', 'attC', '76618.5'];['GCA_002142695.1_CP021177.1.2.pla.fa:1:attC', 'attC', '76952.5'];['GCA_002142695.1_CP021177.1.2.pla.fa:1:3', 'ORF', '77381', 'AY139603.1.gene1.p01', 'amin…	Escherichia coli	Complete Genome	Proteobacteria_3	Gammaproteobacteria_4	Enterobacterales_5	Enterobacteriaceae_6	Escherichia_7	Escherichia_8	Escherichia coli_9	TRUE	1	gi|493665175|dbj|AP012055.1|	99.98	1.000238209	4199	0	1	1	4198	179589	175391	0	7747	250444	4198
GCA_002144135.1_MBOB01000079.1.chr.fa:1	A	GCA_002144135.1	['GCA_002144135.1_MBOB01000079.1.chr.fa:1:1', 'SulI', '498', 'CAF18336', 'sulfonamide__sul1', 'sulfonamide'];['GCA_002144135.1_MBOB01000079.1.chr.fa:1:2', 'ORF', '1055'];['GCA_002144135.1_MBOB01000079.1.chr.fa:1:attC', 'attC', '1398'];['GCA_002144135.1_MBOB01000079.1.chr.fa:1:3', 'ORF', '1695', 'CAP69686', 'trimethoprim__dfrA17', 'trimethoprim'];['GCA_002144135.1_MBOB01000079.1.chr.fa:1:4', 'Inte…	Escherichia coli	Scaffold	Proteobacteria_3	Gammaproteobacteria_4	Enterobacterales_5	Enterobacteriaceae_6	Escherichia_7	Escherichia_8	Escherichia coli_9	TRUE	1	gi|43090|emb|X58425.1|	99.9	1	2000	1	1	420	2418	2000	1	0	3681	2000	2995
GCA_002151825.1_NGRJ01000002.1.chr.fa:1	A	GCA_002151825.1	['GCA_002151825.1_NGRJ01000002.1.chr.fa:1:1', 'SulI', '64359', 'CAF18336', 'sulfonamide__sul1', 'sulfonamide'];['GCA_002151825.1_NGRJ01000002.1.chr.fa:1:2', 'ORF', '64946'];['GCA_002151825.1_NGRJ01000002.1.chr.fa:1:attC', 'attC', '65252.5'];['GCA_002151825.1_NGRJ01000002.1.chr.fa:1:3', 'ORF', '65673', 'AB104852.1.gene4.p01', 'aminoglycoside__aadA', 'aminoglycoside'];['GCA_002151825.1_NGRJ01000002…	Enterobacter cloacae	Scaffold	Proteobacteria_3	Gammaproteobacteria_4	Enterobacterales_5	Enterobacteriaceae_6	Enterobacter_7	Enterobacter cloacae complex_8	Enterobacter cloacae_9	TRUE	1	gi|316945283|gb|CP002432.1|	99.82	1	3298	3	1	1	3298	9328	12622	0	6054	2928377	3298
GCA_002151825.1_NGRJ01000002.1.chr.fa:2	A	GCA_002151825.1	['GCA_002151825.1_NGRJ01000002.1.chr.fa:2:1', 'SulI', '2598', 'CAF18336', 'sulfonamide__sul1', 'sulfonamide'];['GCA_002151825.1_NGRJ01000002.1.chr.fa:2:2', 'ORF', '3185'];['GCA_002151825.1_NGRJ01000002.1.chr.fa:2:attC', 'attC', '3491.5'];['GCA_002151825.1_NGRJ01000002.1.chr.fa:2:3', 'ORF', '3912', 'AY139603.1.gene1.p01', 'aminoglycoside__aadA', 'aminoglycoside'];['GCA_002151825.1_NGRJ01000002.1.c…	Enterobacter cloacae	Scaffold	Proteobacteria_3	Gammaproteobacteria_4	Enterobacterales_5	Enterobacteriaceae_6	Enterobacter_7	Enterobacter cloacae complex_8	Enterobacter cloacae_9	TRUE	1	gi|116294654|gb|AY522431.4|	99.84	0.935660091	3083	2	1	1	3080	14228	11146	0	5662	56634	3295
GCA_002151975.1_NGRU01000003.1.chr.fa:1	A	GCA_002151975.1	['GCA_002151975.1_NGRU01000003.1.chr.fa:1:1', 'Integrase', '116705'];['GCA_002151975.1_NGRU01000003.1.chr.fa:1:2', 'ORF', '117759', 'AY139603.1.gene1.p01', 'aminoglycoside__aadA', 'aminoglycoside'];['GCA_002151975.1_NGRU01000003.1.chr.fa:1:attC', 'attC', '118180.5'];['GCA_002151975.1_NGRU01000003.1.chr.fa:1:3', 'ORF', '118486'];['GCA_002151975.1_NGRU01000003.1.chr.fa:1:4', 'SulI', '119073', 'CAF1…	Pluralibacter gergoviae	Scaffold	Proteobacteria_3	Gammaproteobacteria_4	Enterobacterales_5	Enterobacteriaceae_6	Pluralibacter_7	Pluralibacter_8	Pluralibacter gergoviae_9	FALSE	1	gi|116294654|gb|AY522431.4|	99.84	0.935053111	3081	2	1	218	3295	11146	14226	0	5659	56634	3295
GCA_002152525.1_NGTD01000003.1.chr.fa:1	A	GCA_002152525.1	['GCA_002152525.1_NGTD01000003.1.chr.fa:1:1', 'SulI', '252226', 'CAF18336', 'sulfonamide__sul1', 'sulfonamide'];['GCA_002152525.1_NGTD01000003.1.chr.fa:1:2', 'ORF', '252813'];['GCA_002152525.1_NGTD01000003.1.chr.fa:1:attC', 'attC', '253119.5'];['GCA_002152525.1_NGTD01000003.1.chr.fa:1:3', 'ORF', '253540', 'AY139603.1.gene1.p01', 'aminoglycoside__aadA', 'aminoglycoside'];['GCA_002152525.1_NGTD0100…	Klebsiella pneumoniae	Scaffold	Proteobacteria_3	Gammaproteobacteria_4	Enterobacterales_5	Enterobacteriaceae_6	Klebsiella_7	Klebsiella_8	Klebsiella pneumoniae_9	TRUE	1	gi|493665175|dbj|AP012055.1|	100	1	4199	0	0	1	4199	175389	179587	0	7755	250444	4199
GCA_002153105.1_NGSW01000003.1.chr.fa:1	A	GCA_002153105.1	['GCA_002153105.1_NGSW01000003.1.chr.fa:1:1', 'Integrase', '82903'];['GCA_002153105.1_NGSW01000003.1.chr.fa:1:2', 'ORF', '83803', 'AAT45231', 'trimethoprim__dfrA12', 'trimethoprim'];['GCA_002153105.1_NGSW01000003.1.chr.fa:1:attC', 'attC', '84091.5'];['GCA_002153105.1_NGSW01000003.1.chr.fa:1:attC', 'attC', '84426.5'];['GCA_002153105.1_NGSW01000003.1.chr.fa:1:3', 'ORF', '84861', 'AY139603.1.gene1.p…	Klebsiella pneumoniae	Scaffold	Proteobacteria_3	Gammaproteobacteria_4	Enterobacterales_5	Enterobacteriaceae_6	Klebsiella_7	Klebsiella_8	Klebsiella pneumoniae_9	TRUE	1	gi|493665175|dbj|AP012055.1|	100	1	4199	0	0	1	4199	179589	175391	0	7755	250444	4199
GCA_002156725.1_CP020838.1.1.pla.fa:1	A	GCA_002156725.1	['GCA_002156725.1_CP020838.1.1.pla.fa:1:1', 'SulI', '31043', 'CAF18336', 'sulfonamide__sul1', 'sulfonamide'];['GCA_002156725.1_CP020838.1.1.pla.fa:1:2', 'ORF', '31630'];['GCA_002156725.1_CP020838.1.1.pla.fa:1:attC', 'attC', '31936.5'];['GCA_002156725.1_CP020838.1.1.pla.fa:1:3', 'ORF', '32363', 'AY139603.1.gene1.p01', 'aminoglycoside__aadA', 'aminoglycoside'];['GCA_002156725.1_CP020838.1.1.pla.fa:…	Klebsiella pneumoniae	Complete Genome	Proteobacteria_3	Gammaproteobacteria_4	Enterobacterales_5	Enterobacteriaceae_6	Klebsiella_7	Klebsiella_8	Klebsiella pneumoniae_9	TRUE	1	gi|493665175|dbj|AP012055.1|	100	1	4199	0	0	1	4199	175389	179587	0	7755	250444	4199
GCA_002156785.1_CP020854.1.1.pla.fa:1	A	GCA_002156785.1	['GCA_002156785.1_CP020854.1.1.pla.fa:1:1', 'SulI', '92060', 'CAF18336', 'sulfonamide__sul1', 'sulfonamide'];['GCA_002156785.1_CP020854.1.1.pla.fa:1:2', 'ORF', '92647'];['GCA_002156785.1_CP020854.1.1.pla.fa:1:attC', 'attC', '92953.5'];['GCA_002156785.1_CP020854.1.1.pla.fa:1:3', 'ORF', '93380', 'AY139603.1.gene1.p01', 'aminoglycoside__aadA', 'aminoglycoside'];['GCA_002156785.1_CP020854.1.1.pla.fa:…	Klebsiella pneumoniae	Complete Genome	Proteobacteria_3	Gammaproteobacteria_4	Enterobacterales_5	Enterobacteriaceae_6	Klebsiella_7	Klebsiella_8	Klebsiella pneumoniae_9	TRUE	1	gi|493665175|dbj|AP012055.1|	100	1	4199	0	0	1	4199	175389	179587	0	7755	250444	4199
GCA_002156785.1_CP020856.1.3.pla.fa:1	A	GCA_002156785.1	['GCA_002156785.1_CP020856.1.3.pla.fa:1:1', 'SulI', '55212', 'CAF18336', 'sulfonamide__sul1', 'sulfonamide'];['GCA_002156785.1_CP020856.1.3.pla.fa:1:2', 'ORF', '55799'];['GCA_002156785.1_CP020856.1.3.pla.fa:1:3', 'ORF', '56031'];['GCA_002156785.1_CP020856.1.3.pla.fa:1:attC', 'attC', '56110.5'];['GCA_002156785.1_CP020856.1.3.pla.fa:1:4', 'ORF', '56794', 'AF458080.1.gene3.p01', 'chloramphenicol__cm…	Klebsiella pneumoniae	Complete Genome	Proteobacteria_3	Gammaproteobacteria_4	Enterobacterales_5	Enterobacteriaceae_6	Klebsiella_7	Klebsiella_8	Klebsiella pneumoniae_9	TRUE	1	gi|255031064|emb|FN396877.1|	99.98	0.999580273	4763	0	1	1167	5929	4764	3	0	8789	4765	6871
GCA_002180115.1_CP021551.1.1.pla.fa:1	A	GCA_002180115.1	['GCA_002180115.1_CP021551.1.1.pla.fa:1:1', 'SulI', '115467', 'CAF18336', 'sulfonamide__sul1', 'sulfonamide'];['GCA_002180115.1_CP021551.1.1.pla.fa:1:2', 'ORF', '116054'];['GCA_002180115.1_CP021551.1.1.pla.fa:1:attC', 'attC', '116360.5'];['GCA_002180115.1_CP021551.1.1.pla.fa:1:3', 'ORF', '116787', 'AY139603.1.gene1.p01', 'aminoglycoside__aadA', 'aminoglycoside'];['GCA_002180115.1_CP021551.1.1.pla…	Proteus mirabilis	Complete Genome	Proteobacteria_3	Gammaproteobacteria_4	Enterobacterales_5	Morganellaceae_6	Proteus_7	Proteus_8	Proteus mirabilis_9	TRUE	1	gi|493665175|dbj|AP012055.1|	99.98	1	4199	1	0	1	4199	175389	179587	0	7749	250444	4199
GCA_002192275.1_CP021733.1.1.pla.fa:1	A	GCA_002192275.1	['GCA_002192275.1_CP021733.1.1.pla.fa:1:1', 'SulI', '59769', 'CAF18336', 'sulfonamide__sul1', 'sulfonamide'];['GCA_002192275.1_CP021733.1.1.pla.fa:1:2', 'ORF', '60356'];['GCA_002192275.1_CP021733.1.1.pla.fa:1:3', 'ORF', '60588'];['GCA_002192275.1_CP021733.1.1.pla.fa:1:attC', 'attC', '60667.5'];['GCA_002192275.1_CP021733.1.1.pla.fa:1:4', 'ORF', '61351', 'JQ1201', 'chloramphenicol__cmlA', 'chloramp…	Escherichia coli	Complete Genome	Proteobacteria_3	Gammaproteobacteria_4	Enterobacterales_5	Enterobacteriaceae_6	Escherichia_7	Escherichia_8	Escherichia coli_9	TRUE	1	gi|283148035|gb|GQ402463.2|	99.85	1.000557517	5384	5	3	1	5381	9184	3801	0	9899	14561	5381
GCA_002192275.1_CP021734.1.2.pla.fa:1	A	GCA_002192275.1	['GCA_002192275.1_CP021734.1.2.pla.fa:1:1', 'SulI', '66103', 'CAF18336', 'sulfonamide__sul1', 'sulfonamide'];['GCA_002192275.1_CP021734.1.2.pla.fa:1:2', 'ORF', '66690'];['GCA_002192275.1_CP021734.1.2.pla.fa:1:attC', 'attC', '67010'];['GCA_002192275.1_CP021734.1.2.pla.fa:1:3', 'ORF', '67284', 'ABB77558', 'trimethoprim__dfrA14', 'trimethoprim'];['GCA_002192275.1_CP021734.1.2.pla.fa:1:4', 'Integrase…	Escherichia coli	Complete Genome	Proteobacteria_3	Gammaproteobacteria_4	Enterobacterales_5	Enterobacteriaceae_6	Escherichia_7	Escherichia_8	Escherichia coli_9	TRUE	1	gi|45672|emb|X12868.1|	99.92	0.948592871	2528	2	0	480	3007	2665	138	0	4658	2665	3007
GCA_002192315.1_CP021741.1.1.pla.fa:1	A	GCA_002192315.1	['GCA_002192315.1_CP021741.1.1.pla.fa:1:1', 'Integrase', '63180'];['GCA_002192315.1_CP021741.1.1.pla.fa:1:2', 'ORF', '64080', 'ACJ22953', 'trimethoprim__dfrA1', 'trimethoprim'];['GCA_002192315.1_CP021741.1.1.pla.fa:1:attC', 'attC', '64359'];['GCA_002192315.1_CP021741.1.1.pla.fa:1:3', 'ORF', '64805', 'AB104852.1.gene4.p01', 'aminoglycoside__aadA', 'aminoglycoside'];['GCA_002192315.1_CP021741.1.1.p…	Klebsiella pneumoniae	Complete Genome	Proteobacteria_3	Gammaproteobacteria_4	Enterobacterales_5	Enterobacteriaceae_6	Klebsiella_7	Klebsiella_8	Klebsiella pneumoniae_9	TRUE	1	gi|45332239|gb|AY524415.2|	99.77	0.992252066	3842	9	0	31	3872	6737	10578	0	7046	10579	3872
GCA_002192315.1_CP021742.1.2.pla.fa:1	A	GCA_002192315.1	['GCA_002192315.1_CP021742.1.2.pla.fa:1:1', 'SulI', '11064', 'CAF18336', 'sulfonamide__sul1', 'sulfonamide'];['GCA_002192315.1_CP021742.1.2.pla.fa:1:2', 'ORF', '11651'];['GCA_002192315.1_CP021742.1.2.pla.fa:1:attC', 'attC', '11984.5'];['GCA_002192315.1_CP021742.1.2.pla.fa:1:3', 'ORF', '12273.5', 'AF205943.1.gene12.p01', 'rifamycin__ADP-ribosylating transferase_arr', 'rifamycin'];['GCA_002192315.1…	Klebsiella pneumoniae	Complete Genome	Proteobacteria_3	Gammaproteobacteria_4	Enterobacterales_5	Enterobacteriaceae_6	Klebsiella_7	Klebsiella_8	Klebsiella pneumoniae_9	TRUE	1	gi|30349182|gb|AY259086.1|	99.95	1	5534	0	1	1	5534	5873	343	0	10200	14872	5534
GCA_002192335.1_CP021752.1.1.pla.fa:1	A	GCA_002192335.1	['GCA_002192335.1_CP021752.1.1.pla.fa:1:1', 'SulI', '172971', 'CAF18336', 'sulfonamide__sul1', 'sulfonamide'];['GCA_002192335.1_CP021752.1.1.pla.fa:1:2', 'ORF', '173558'];['GCA_002192335.1_CP021752.1.1.pla.fa:1:attC', 'attC', '173864.5'];['GCA_002192335.1_CP021752.1.1.pla.fa:1:3', 'ORF', '174291', 'AY139603.1.gene1.p01', 'aminoglycoside__aadA', 'aminoglycoside'];['GCA_002192335.1_CP021752.1.1.pla…	Klebsiella pneumoniae	Complete Genome	Proteobacteria_3	Gammaproteobacteria_4	Enterobacterales_5	Enterobacteriaceae_6	Klebsiella_7	Klebsiella_8	Klebsiella pneumoniae_9	TRUE	1	gi|493665175|dbj|AP012055.1|	100	1	4199	0	0	1	4199	175389	179587	0	7755	250444	4199
GCA_002192335.1_CP021755.1.4.pla.fa:1	A	GCA_002192335.1	['GCA_002192335.1_CP021755.1.4.pla.fa:1:1', 'Integrase', '28215'];['GCA_002192335.1_CP021755.1.4.pla.fa:1:2', 'ORF', '29309.5'];['GCA_002192335.1_CP021755.1.4.pla.fa:1:3', 'ORF', '30130.5'];['GCA_002192335.1_CP021755.1.4.pla.fa:1:attC', 'attC', '30459.5'];['GCA_002192335.1_CP021755.1.4.pla.fa:1:4', 'ORF', '30888', 'AY139603.1.gene1.p01', 'aminoglycoside__aadA', 'aminoglycoside'];['GCA_002192335.1…	Klebsiella pneumoniae	Complete Genome	Proteobacteria_3	Gammaproteobacteria_4	Enterobacterales_5	Enterobacteriaceae_6	Klebsiella_7	Klebsiella_8	Klebsiella pneumoniae_9	TRUE	1	gi|45758072|gb|AY509004.1|	99.99	1	8454	1	0	1	8454	45704	37251	0	15600	138742	8454
GCA_002196475.1_CP021842.1.2.pla.fa:1	A	GCA_002196475.1	['GCA_002196475.1_CP021842.1.2.pla.fa:1:1', 'SulI', '77679.5'];['GCA_002196475.1_CP021842.1.2.pla.fa:1:2', 'ORF', '77995'];['GCA_002196475.1_CP021842.1.2.pla.fa:1:attC', 'attC', '78301.5'];['GCA_002196475.1_CP021842.1.2.pla.fa:1:3', 'ORF', '78728', 'AY139603.1.gene1.p01', 'aminoglycoside__aadA', 'aminoglycoside'];['GCA_002196475.1_CP021842.1.2.pla.fa:1:attC', 'attC', '79157.5'];['GCA_002196475.1_…	Escherichia coli	Complete Genome	Proteobacteria_3	Gammaproteobacteria_4	Enterobacterales_5	Enterobacteriaceae_6	Escherichia_7	Escherichia_8	Escherichia coli_9	TRUE	1	gi|493665175|dbj|AP012055.1|	99.89	0.970757037	3552	1	1	108	3659	176039	179587	0	6534	250444	3659
GCA_002196495.1_CP021846.1.2.pla.fa:1	A	GCA_002196495.1	['GCA_002196495.1_CP021846.1.2.pla.fa:1:1', 'SulI', '19758.5'];['GCA_002196495.1_CP021846.1.2.pla.fa:1:2', 'ORF', '20074'];['GCA_002196495.1_CP021846.1.2.pla.fa:1:attC', 'attC', '20380.5'];['GCA_002196495.1_CP021846.1.2.pla.fa:1:3', 'ORF', '20807', 'AY139603.1.gene1.p01', 'aminoglycoside__aadA', 'aminoglycoside'];['GCA_002196495.1_CP021846.1.2.pla.fa:1:attC', 'attC', '21236.5'];['GCA_002196495.1_…	Escherichia coli	Complete Genome	Proteobacteria_3	Gammaproteobacteria_4	Enterobacterales_5	Enterobacteriaceae_6	Escherichia_7	Escherichia_8	Escherichia coli_9	TRUE	1	gi|493665175|dbj|AP012055.1|	99.89	0.970757037	3552	1	1	108	3659	176039	179587	0	6534	250444	3659
GCA_002197225.1_CP021834.1.1.pla.fa:1	A	GCA_002197225.1	['GCA_002197225.1_CP021834.1.1.pla.fa:1:1', 'SulI', '142493', 'CAF18336', 'sulfonamide__sul1', 'sulfonamide'];['GCA_002197225.1_CP021834.1.1.pla.fa:1:2', 'ORF', '143080'];['GCA_002197225.1_CP021834.1.1.pla.fa:1:attC', 'attC', '143386.5'];['GCA_002197225.1_CP021834.1.1.pla.fa:1:3', 'ORF', '143813', 'AY139603.1.gene1.p01', 'aminoglycoside__aadA', 'aminoglycoside'];['GCA_002197225.1_CP021834.1.1.pla…	Klebsiella pneumoniae	Complete Genome	Proteobacteria_3	Gammaproteobacteria_4	Enterobacterales_5	Enterobacteriaceae_6	Klebsiella_7	Klebsiella_8	Klebsiella pneumoniae_9	TRUE	1	gi|493665175|dbj|AP012055.1|	100	1	4199	0	0	1	4199	175389	179587	0	7755	250444	4199
GCA_002197505.1_CP021856.1.1.pla.fa:1	A	GCA_002197505.1	['GCA_002197505.1_CP021856.1.1.pla.fa:1:1', 'Integrase', '4305'];['GCA_002197505.1_CP021856.1.1.pla.fa:1:2', 'ORF', '5205', 'AAT45231', 'trimethoprim__dfrA12', 'trimethoprim'];['GCA_002197505.1_CP021856.1.1.pla.fa:1:attC', 'attC', '5493.5'];['GCA_002197505.1_CP021856.1.1.pla.fa:1:attC', 'attC', '5828.5'];['GCA_002197505.1_CP021856.1.1.pla.fa:1:3', 'ORF', '6257', 'AY139603.1.gene1.p01', 'aminoglyc…	Klebsiella pneumoniae	Complete Genome	Proteobacteria_3	Gammaproteobacteria_4	Enterobacterales_5	Enterobacteriaceae_6	Klebsiella_7	Klebsiella_8	Klebsiella pneumoniae_9	TRUE	1	gi|493665175|dbj|AP012055.1|	100	1	4199	0	0	1	4199	179589	175391	0	7755	250444	4199
GCA_002197505.1_CP021858.1.3.pla.fa:1	A	GCA_002197505.1	['GCA_002197505.1_CP021858.1.3.pla.fa:1:1', 'SulI', '36665', 'AJ459418.gene.p01', 'sulfonamide__sul3', 'sulfonamide'];['GCA_002197505.1_CP021858.1.3.pla.fa:1:2', 'ORF', '38008'];['GCA_002197505.1_CP021858.1.3.pla.fa:1:attC', 'attC', '38200.5'];['GCA_002197505.1_CP021858.1.3.pla.fa:1:3', 'ORF', '38406.5'];['GCA_002197505.1_CP021858.1.3.pla.fa:1:attC', 'attC', '38711.5'];['GCA_002197505.1_CP021858.…	Klebsiella pneumoniae	Complete Genome	Proteobacteria_3	Gammaproteobacteria_4	Enterobacterales_5	Enterobacteriaceae_6	Klebsiella_7	Klebsiella_8	Klebsiella pneumoniae_9	TRUE	1	gi|45758072|gb|AY509004.1|	99.99	1	8454	1	0	1	8454	37249	45702	0	15600	138742	8454
GCA_002201815.1_CP021899.1.3.pla.fa:1	A	GCA_002201815.1	['GCA_002201815.1_CP021899.1.3.pla.fa:1:1', 'SulI', '26155', 'CAF18336', 'sulfonamide__sul1', 'sulfonamide'];['GCA_002201815.1_CP021899.1.3.pla.fa:1:2', 'ORF', '26742'];['GCA_002201815.1_CP021899.1.3.pla.fa:1:attC', 'attC', '27048.5'];['GCA_002201815.1_CP021899.1.3.pla.fa:1:3', 'ORF', '27254.5'];['GCA_002201815.1_CP021899.1.3.pla.fa:1:attC', 'attC', '27583.5'];['GCA_002201815.1_CP021899.1.3.pla.f…	Enterobacter cloacae	Complete Genome	Proteobacteria_3	Gammaproteobacteria_4	Enterobacterales_5	Enterobacteriaceae_6	Enterobacter_7	Enterobacter cloacae complex_8	Enterobacter cloacae_9	TRUE	1	gi|429201046|gb|JX193301.1|	100	1	3523	0	0	1	3523	30366	26844	0	6506	83712	3523
GCA_002202215.1_CP021941.1.2.pla.fa:1	A	GCA_002202215.1	['GCA_002202215.1_CP021941.1.2.pla.fa:1:1', 'SulI', '34240', 'CAF18336', 'sulfonamide__sul1', 'sulfonamide'];['GCA_002202215.1_CP021941.1.2.pla.fa:1:2', 'ORF', '34827'];['GCA_002202215.1_CP021941.1.2.pla.fa:1:attC', 'attC', '35160.5'];['GCA_002202215.1_CP021941.1.2.pla.fa:1:3', 'ORF', '35449.5', 'AF205943.1.gene12.p01', 'rifamycin__ADP-ribosylating transferase_arr', 'rifamycin'];['GCA_002202215.1…	Klebsiella pneumoniae	Complete Genome	Proteobacteria_3	Gammaproteobacteria_4	Enterobacterales_5	Enterobacteriaceae_6	Klebsiella_7	Klebsiella_8	Klebsiella pneumoniae_9	TRUE	1	gi|30349182|gb|AY259086.1|	100	1	5531	0	0	1	5531	5873	343	0	10200	14872	5531
GCA_002202235.1_CP021947.1.3.pla.fa:1	A	GCA_002202235.1	['GCA_002202235.1_CP021947.1.3.pla.fa:1:1', 'Integrase', '36363'];['GCA_002202235.1_CP021947.1.3.pla.fa:1:2', 'ORF', '37438.5', 'ABC54722', aminoglycoside__aac(6')-I, 'aminoglycoside'];['GCA_002202235.1_CP021947.1.3.pla.fa:1:attC', 'attC', '37746.5'];['GCA_002202235.1_CP021947.1.3.pla.fa:1:3', 'ORF', '38261.5', 'ABB99435', 'beta-lactam__OXA-1', 'beta-lactam'];['GCA_002202235.1_CP021947.1.3.pla.fa…	Klebsiella pneumoniae	Complete Genome	Proteobacteria_3	Gammaproteobacteria_4	Enterobacterales_5	Enterobacteriaceae_6	Klebsiella_7	Klebsiella_8	Klebsiella pneumoniae_9	TRUE	1	gi|30349182|gb|AY259086.1|	100	1	5531	0	0	1	5531	341	5871	0	10200	14872	5531
GCA_002208095.1_CP017990.1.chr.fa:1	A	GCA_002208095.1	['GCA_002208095.1_CP017990.1.chr.fa:1:1', 'SulI', '4315486', 'CAF18336', 'sulfonamide__sul1', 'sulfonamide'];['GCA_002208095.1_CP017990.1.chr.fa:1:2', 'ORF', '4316073'];['GCA_002208095.1_CP017990.1.chr.fa:1:attC', 'attC', '4316379.5'];['GCA_002208095.1_CP017990.1.chr.fa:1:3', 'ORF', '4316719.5', 'ABP35557', 'chloramphenicol__catB', 'chloramphenicol'];['GCA_002208095.1_CP017990.1.chr.fa:1:attC', '…	Enterobacter cloacae complex sp. ECNIH7	Complete Genome	Proteobacteria_3	Gammaproteobacteria_4	Enterobacterales_5	Enterobacteriaceae_6	Enterobacter_7	Enterobacter cloacae complex_8	Enterobacter cloacae complex sp. ECNIH7_9	FALSE	1	gi|660573358|gb|CP008790.1|	100	1	3745	0	0	1	3745	158116	154372	0	6916	193725	3745
GCA_002208095.1_CP017990.1.chr.fa:2	A	GCA_002208095.1	['GCA_002208095.1_CP017990.1.chr.fa:2:1', 'SulI', '4323114', 'CAF18336', 'sulfonamide__sul1', 'sulfonamide'];['GCA_002208095.1_CP017990.1.chr.fa:2:2', 'ORF', '4323632'];['GCA_002208095.1_CP017990.1.chr.fa:2:3', 'ORF', '4324061.5', 'ACE95087', 'quinolone__qnrA', 'quinolone'];['GCA_002208095.1_CP017990.1.chr.fa:2:4', 'ORF', '4325496'];['GCA_002208095.1_CP017990.1.chr.fa:2:5', 'SulI', '4327088', 'CA…	Enterobacter cloacae complex sp. ECNIH7	Complete Genome	Proteobacteria_3	Gammaproteobacteria_4	Enterobacterales_5	Enterobacteriaceae_6	Enterobacter_7	Enterobacter cloacae complex_8	Enterobacter cloacae complex sp. ECNIH7_9	FALSE	1	gi|660573358|gb|CP008790.1|	100	1	12594	0	0	1	12594	150488	137895	0	23300	193725	12594
GCA_002210065.1_CP021782.1.chr.fa:1	A	GCA_002210065.1	['GCA_002210065.1_CP021782.1.chr.fa:1:1', 'Integrase', '311220.5'];['GCA_002210065.1_CP021782.1.chr.fa:1:2', 'ORF', '312139.5', 'HM036080.1.gene1.p01', 'aminoglycoside__aac(3)-I', 'aminoglycoside'];['GCA_002210065.1_CP021782.1.chr.fa:1:attC', 'attC', '312421'];['GCA_002210065.1_CP021782.1.chr.fa:1:3', 'ORF', '312746.5'];['GCA_002210065.1_CP021782.1.chr.fa:1:attC', 'attC', '312978.5'];['GCA_002210…	Acinetobacter baumannii	Complete Genome	Proteobacteria_3	Gammaproteobacteria_4	PseudomoNonedales_5	Moraxellaceae_6	Acinetobacter_7	Acinetobacter calcoaceticus_8	Acinetobacter baumannii_9	TRUE	1	gi|345447463|gb|CP002522.2|	99.94	0.985354785	4777	2	1	73	4848	275016	279792	0	8804	4138388	4848
GCA_002214305.1_CP022176.1.1.pla.fa:2	A	GCA_002214305.1	['GCA_002214305.1_CP022176.1.1.pla.fa:2:1', 'Integrase', '181186'];['GCA_002214305.1_CP022176.1.1.pla.fa:2:2', 'ORF', '182261.5', 'ABC54722', aminoglycoside__aac(6')-I, 'aminoglycoside'];['GCA_002214305.1_CP022176.1.1.pla.fa:2:attC', 'attC', '182569.5'];['GCA_002214305.1_CP022176.1.1.pla.fa:2:3', 'ORF', '183084.5', 'ABB99435', 'beta-lactam__OXA-1', 'beta-lactam'];['GCA_002214305.1_CP022176.1.1.pl…	AeromoNones salmonicida	Complete Genome	Proteobacteria_3	Gammaproteobacteria_4	AeromoNonedales_5	AeromoNonedaceae_6	AeromoNones_7	AeromoNones_8	AeromoNones salmonicida_9	FALSE	1	gi|30349182|gb|AY259086.1|	99.98	1	5531	1	0	1	5531	341	5871	0	10200	14872	5531
GCA_002214825.1_CP021328.1.1.pla.fa:1	A	GCA_002214825.1	['GCA_002214825.1_CP021328.1.1.pla.fa:1:1', 'Integrase', '366278'];['GCA_002214825.1_CP021328.1.1.pla.fa:1:2', 'ORF', '367307.5', 'AB104852.1.gene2.p01', 'beta-lactam__IMP-1', 'beta-lactam'];['GCA_002214825.1_CP021328.1.1.pla.fa:1:3', 'ORF', '368442'];['GCA_002214825.1_CP021328.1.1.pla.fa:1:attC', 'attC', '369657.5'];['GCA_002214825.1_CP021328.1.1.pla.fa:1:4', 'ORF', '369963'];['GCA_002214825.1_C…	Raoultella ornithinolytica	Complete Genome	Proteobacteria_3	Gammaproteobacteria_4	Enterobacterales_5	Enterobacteriaceae_6	Raoultella_7	Raoultella_8	Raoultella ornithinolytica_9	FALSE	1	gi|217038355|gb|FJ384365.1|	99.96	0.975187536	5070	2	0	130	5199	1	5070	0	9352	11155	5199
GCA_002257785.1.chr.fa_GCA_002257785.1_NBXV01000030.1:1	A	GCA_002257785.1	['GCA_002257785.1.chr.fa_GCA_002257785.1_NBXV01000030.1:1:1', 'SulI', '7331.5', 'AF191564.1.gene5.p01', 'sulfonamide__sul1', 'sulfonamide'];['GCA_002257785.1.chr.fa_GCA_002257785.1_NBXV01000030.1:1:2', 'ORF', '7918.5'];['GCA_002257785.1.chr.fa_GCA_002257785.1_NBXV01000030.1:1:attC', 'attC', '8251.5'];['GCA_002257785.1.chr.fa_GCA_002257785.1_NBXV01000030.1:1:attC', 'attC', '8827.5'];['GCA_00225778…	Klebsiella pneumoniae	Scaffold	Proteobacteria_3	Gammaproteobacteria_4	Enterobacterales_5	Enterobacteriaceae_6	Klebsiella_7	Klebsiella_8	Klebsiella pneumoniae_9	TRUE	1	gi|30349182|gb|AY259086.1|	99.98	1	5540	1	0	1	5540	5876	337	0	10200	14872	5540
GCA_002257855.1.chr.fa_GCA_002257855.1_NBYD01000035.1:1	A	GCA_002257855.1	['GCA_002257855.1.chr.fa_GCA_002257855.1_NBYD01000035.1:1:1', 'SulI', '11805.5', 'AF191564.1.gene5.p01', 'sulfonamide__sul1', 'sulfonamide'];['GCA_002257855.1.chr.fa_GCA_002257855.1_NBYD01000035.1:1:2', 'ORF', '12481.0'];['GCA_002257855.1.chr.fa_GCA_002257855.1_NBYD01000035.1:1:attC', 'attC', '12875.5'];['GCA_002257855.1.chr.fa_GCA_002257855.1_NBYD01000035.1:1:3', 'ORF', '13282.5', 'EU675686.2.ge…	Klebsiella pneumoniae	Scaffold	Proteobacteria_3	Gammaproteobacteria_4	Enterobacterales_5	Enterobacteriaceae_6	Klebsiella_7	Klebsiella_8	Klebsiella pneumoniae_9	TRUE	1	gi|193409923|gb|EU675686.2|	99.82	0.900287829	4379	7	1	1142	5519	4379	1	0	8041	4864	5524
GCA_002257875.1.chr.fa_GCA_002257875.1_NBYG01000028.1:1	A	GCA_002257875.1	['GCA_002257875.1.chr.fa_GCA_002257875.1_NBYG01000028.1:1:1', 'IntI1', '1006.5'];['GCA_002257875.1.chr.fa_GCA_002257875.1_NBYG01000028.1:1:2', 'ORF', '2059.5', 'DQ303918.1.gene1.p01', aminoglycoside__aac(6')-I, 'aminoglycoside'];['GCA_002257875.1.chr.fa_GCA_002257875.1_NBYG01000028.1:1:attC', 'attC', '2389.5'];['GCA_002257875.1.chr.fa_GCA_002257875.1_NBYG01000028.1:1:3', 'ORF', '2682.0', 'AY25908…	Klebsiella pneumoniae	Scaffold	Proteobacteria_3	Gammaproteobacteria_4	Enterobacterales_5	Enterobacteriaceae_6	Klebsiella_7	Klebsiella_8	Klebsiella pneumoniae_9	TRUE	1	gi|193409923|gb|EU675686.2|	99.81	1	4864	8	1	5	4867	1	4864	0	8931	4864	5347
GCA_002257975.1.chr.fa_GCA_002257975.1_NBXO01000032.1:1	A	GCA_002257975.1	['GCA_002257975.1.chr.fa_GCA_002257975.1_NBXO01000032.1:1:1', 'IntI1', '1404.5'];['GCA_002257975.1.chr.fa_GCA_002257975.1_NBXO01000032.1:1:2', 'ORF', '2457.5', 'DQ303918.1.gene1.p01', aminoglycoside__aac(6')-I, 'aminoglycoside'];['GCA_002257975.1.chr.fa_GCA_002257975.1_NBXO01000032.1:1:attC', 'attC', '2787.5'];['GCA_002257975.1.chr.fa_GCA_002257975.1_NBXO01000032.1:1:3', 'ORF', '3080.0', 'AY25908…	Klebsiella pneumoniae	Scaffold	Proteobacteria_3	Gammaproteobacteria_4	Enterobacterales_5	Enterobacteriaceae_6	Klebsiella_7	Klebsiella_8	Klebsiella pneumoniae_9	TRUE	1	gi|193409923|gb|EU675686.2|	99.81	1	4864	8	1	5	4867	1	4864	0	8931	4864	5347
GCA_002258045.1.chr.fa_GCA_002258045.1_NBXS01000065.1:1	A	GCA_002258045.1	['GCA_002258045.1.chr.fa_GCA_002258045.1_NBXS01000065.1:1:1', 'SulI', '809.5', 'AF191564.1.gene5.p01', 'sulfonamide__sul1', 'sulfonamide'];['GCA_002258045.1.chr.fa_GCA_002258045.1_NBXS01000065.1:1:2', 'ORF', '1396.5'];['GCA_002258045.1.chr.fa_GCA_002258045.1_NBXS01000065.1:1:attC', 'attC', '1702.5'];['GCA_002258045.1.chr.fa_GCA_002258045.1_NBXS01000065.1:1:3', 'ORF', '2123.5', 'KJ363320.1.gene3.p…	Klebsiella pneumoniae	Scaffold	Proteobacteria_3	Gammaproteobacteria_4	Enterobacterales_5	Enterobacteriaceae_6	Klebsiella_7	Klebsiella_8	Klebsiella pneumoniae_9	TRUE	1	gi|493665175|dbj|AP012055.1|	100	1	4208	0	0	1	4208	175386	179593	0	7771	250444	4208
GCA_002258155.1.chr.fa_GCA_002258155.1_NBYF01000040.1:1	A	GCA_002258155.1	['GCA_002258155.1.chr.fa_GCA_002258155.1_NBYF01000040.1:1:1', 'IntI1', '1662.5'];['GCA_002258155.1.chr.fa_GCA_002258155.1_NBYF01000040.1:1:2', 'ORF', '2715.5', 'DQ303918.1.gene1.p01', aminoglycoside__aac(6')-I, 'aminoglycoside'];['GCA_002258155.1.chr.fa_GCA_002258155.1_NBYF01000040.1:1:attC', 'attC', '3045.5'];['GCA_002258155.1.chr.fa_GCA_002258155.1_NBYF01000040.1:1:3', 'ORF', '3338.0', 'AY25908…	Klebsiella pneumoniae	Scaffold	Proteobacteria_3	Gammaproteobacteria_4	Enterobacterales_5	Enterobacteriaceae_6	Klebsiella_7	Klebsiella_8	Klebsiella pneumoniae_9	TRUE	1	gi|193409923|gb|EU675686.2|	99.81	1	4864	8	1	5	4867	1	4864	0	8931	4864	5347
GCA_002269365.1.chr.fa_GCA_002269365.1_CP022915.1:1	A	GCA_002269365.1	['GCA_002269365.1.chr.fa_GCA_002269365.1_CP022915.1:1:1', 'IntI1', '382529.5'];['GCA_002269365.1.chr.fa_GCA_002269365.1_CP022915.1:1:attC', 'attC', '383670.5'];['GCA_002269365.1.chr.fa_GCA_002269365.1_CP022915.1:1:2', 'ORF', '384236.5'];['GCA_002269365.1.chr.fa_GCA_002269365.1_CP022915.1:1:attC', 'attC', '384389.5'];['GCA_002269365.1.chr.fa_GCA_002269365.1_CP022915.1:1:3', 'ORF', '384824.5', 'ZP_…	Rhodococcus pyridinivorans	Complete Genome	Actinobacteria_3	Actinobacteria_4	Corynebacteriales_5	Nocardiaceae_6	Rhodococcus_7	Rhodococcus_8	Rhodococcus pyridinivorans_9	FALSE	1	gi|385876581|gb|CP003500.1|	99.48	0.99526387	4413	4	5	41	4434	1377087	1381499	0	8004	3964912	4434
GCA_002333685.1.chr.fa_GCA_002333685.1_BEEL01000037.1:1	A	GCA_002333685.1	['GCA_002333685.1.chr.fa_GCA_002333685.1_BEEL01000037.1:1:1', 'IntI1', '9285.5'];['GCA_002333685.1.chr.fa_GCA_002333685.1_BEEL01000037.1:1:2', 'ORF', '10315.0', 'AB104852.1.gene2.p01', 'beta-lactam__IMP-1', 'beta-lactam'];['GCA_002333685.1.chr.fa_GCA_002333685.1_BEEL01000037.1:1:attC', 'attC', '10751.0'];['GCA_002333685.1.chr.fa_GCA_002333685.1_BEEL01000037.1:1:3', 'ORF', '11125.5', 'AF162771.1.g…	Enterobacter hormaechei	Scaffold	Proteobacteria_3	Gammaproteobacteria_4	Enterobacterales_5	Enterobacteriaceae_6	Enterobacter_7	Enterobacter cloacae complex_8	Enterobacter hormaechei_9	TRUE	1	gi|211922742|dbj|AB469046.1|	100	1	2610	0	0	506	3115	1	2610	0	4820	2610	4066
GCA_002333885.1.chr.fa_GCA_002333885.1_BEEV01000118.1:1	A	GCA_002333885.1	['GCA_002333885.1.chr.fa_GCA_002333885.1_BEEV01000118.1:1:1', 'SulI', '2243.5', 'AF191564.1.gene5.p01', 'sulfonamide__sul1', 'sulfonamide'];['GCA_002333885.1.chr.fa_GCA_002333885.1_BEEV01000118.1:1:2', 'ORF', '2830.5'];['GCA_002333885.1.chr.fa_GCA_002333885.1_BEEV01000118.1:1:attC', 'attC', '3141.5'];['GCA_002333885.1.chr.fa_GCA_002333885.1_BEEV01000118.1:1:3', 'ORF', '3533.5', 'AF162771.1.gene2.…	Enterobacter asburiae	Scaffold	Proteobacteria_3	Gammaproteobacteria_4	Enterobacterales_5	Enterobacteriaceae_6	Enterobacter_7	Enterobacter cloacae complex_8	Enterobacter asburiae_9	TRUE	1	gi|211922742|dbj|AB469046.1|	100	1	2610	0	0	951	3560	2610	1	0	4820	2610	4066
GCA_002334025.1.chr.fa_GCA_002334025.1_BEFC01000084.1:1	A	GCA_002334025.1	['GCA_002334025.1.chr.fa_GCA_002334025.1_BEFC01000084.1:1:1', 'SulI', '7382.5', 'AF191564.1.gene5.p01', 'sulfonamide__sul1', 'sulfonamide'];['GCA_002334025.1.chr.fa_GCA_002334025.1_BEFC01000084.1:1:2', 'ORF', '7969.5'];['GCA_002334025.1.chr.fa_GCA_002334025.1_BEFC01000084.1:1:attC', 'attC', '8280.5'];['GCA_002334025.1.chr.fa_GCA_002334025.1_BEFC01000084.1:1:3', 'ORF', '8672.5', 'AF162771.1.gene2.…	Enterobacter hormaechei	Scaffold	Proteobacteria_3	Gammaproteobacteria_4	Enterobacterales_5	Enterobacteriaceae_6	Enterobacter_7	Enterobacter cloacae complex_8	Enterobacter hormaechei_9	TRUE	1	gi|211922742|dbj|AB469046.1|	100	1	2610	0	0	951	3560	2610	1	0	4820	2610	4066
GCA_002334205.1.chr.fa_GCA_002334205.1_BEFM01000080.1:1	A	GCA_002334205.1	['GCA_002334205.1.chr.fa_GCA_002334205.1_BEFM01000080.1:1:1', 'SulI', '7286.5', 'AF191564.1.gene5.p01', 'sulfonamide__sul1', 'sulfonamide'];['GCA_002334205.1.chr.fa_GCA_002334205.1_BEFM01000080.1:1:2', 'ORF', '7873.5'];['GCA_002334205.1.chr.fa_GCA_002334205.1_BEFM01000080.1:1:attC', 'attC', '8184.5'];['GCA_002334205.1.chr.fa_GCA_002334205.1_BEFM01000080.1:1:3', 'ORF', '8576.5', 'AF162771.1.gene2.…	Enterobacter hormaechei	Scaffold	Proteobacteria_3	Gammaproteobacteria_4	Enterobacterales_5	Enterobacteriaceae_6	Enterobacter_7	Enterobacter cloacae complex_8	Enterobacter hormaechei_9	TRUE	1	gi|211922742|dbj|AB469046.1|	100	1	2610	0	0	951	3560	2610	1	0	4820	2610	4066
GCA_002334225.1.chr.fa_GCA_002334225.1_BEFN01000069.1:1	A	GCA_002334225.1	['GCA_002334225.1.chr.fa_GCA_002334225.1_BEFN01000069.1:1:1', 'IntI1', '9284.5'];['GCA_002334225.1.chr.fa_GCA_002334225.1_BEFN01000069.1:1:2', 'ORF', '10314.0', 'AB104852.1.gene2.p01', 'beta-lactam__IMP-1', 'beta-lactam'];['GCA_002334225.1.chr.fa_GCA_002334225.1_BEFN01000069.1:1:attC', 'attC', '10750.0'];['GCA_002334225.1.chr.fa_GCA_002334225.1_BEFN01000069.1:1:3', 'ORF', '11124.5', 'AF162771.1.g…	Enterobacter hormaechei	Scaffold	Proteobacteria_3	Gammaproteobacteria_4	Enterobacterales_5	Enterobacteriaceae_6	Enterobacter_7	Enterobacter cloacae complex_8	Enterobacter hormaechei_9	TRUE	1	gi|211922742|dbj|AB469046.1|	100	1	2610	0	0	506	3115	1	2610	0	4820	2610	4066
GCA_002334245.1.chr.fa_GCA_002334245.1_BEFO01000052.1:1	A	GCA_002334245.1	['GCA_002334245.1.chr.fa_GCA_002334245.1_BEFO01000052.1:1:1', 'SulI', '5482.5', 'AF191564.1.gene5.p01', 'sulfonamide__sul1', 'sulfonamide'];['GCA_002334245.1.chr.fa_GCA_002334245.1_BEFO01000052.1:1:2', 'ORF', '6069.5'];['GCA_002334245.1.chr.fa_GCA_002334245.1_BEFO01000052.1:1:attC', 'attC', '6380.5'];['GCA_002334245.1.chr.fa_GCA_002334245.1_BEFO01000052.1:1:3', 'ORF', '6772.5', 'AF162771.1.gene2.…	Enterobacter hormaechei	Scaffold	Proteobacteria_3	Gammaproteobacteria_4	Enterobacterales_5	Enterobacteriaceae_6	Enterobacter_7	Enterobacter cloacae complex_8	Enterobacter hormaechei_9	TRUE	1	gi|211922742|dbj|AB469046.1|	100	1	2610	0	0	951	3560	2610	1	0	4820	2610	4066
GCA_002334265.1.chr.fa_GCA_002334265.1_BEFP01000086.1:1	A	GCA_002334265.1	['GCA_002334265.1.chr.fa_GCA_002334265.1_BEFP01000086.1:1:1', 'IntI1', '9285.5'];['GCA_002334265.1.chr.fa_GCA_002334265.1_BEFP01000086.1:1:2', 'ORF', '10315.0', 'AB104852.1.gene2.p01', 'beta-lactam__IMP-1', 'beta-lactam'];['GCA_002334265.1.chr.fa_GCA_002334265.1_BEFP01000086.1:1:attC', 'attC', '10751.0'];['GCA_002334265.1.chr.fa_GCA_002334265.1_BEFP01000086.1:1:3', 'ORF', '11125.5', 'AF162771.1.g…	Enterobacter hormaechei	Scaffold	Proteobacteria_3	Gammaproteobacteria_4	Enterobacterales_5	Enterobacteriaceae_6	Enterobacter_7	Enterobacter cloacae complex_8	Enterobacter hormaechei_9	TRUE	1	gi|211922742|dbj|AB469046.1|	100	1	2610	0	0	506	3115	1	2610	0	4820	2610	4066
GCA_002334285.1.chr.fa_GCA_002334285.1_BEFQ01000057.1:1	A	GCA_002334285.1	['GCA_002334285.1.chr.fa_GCA_002334285.1_BEFQ01000057.1:1:1', 'IntI1', '9286.5'];['GCA_002334285.1.chr.fa_GCA_002334285.1_BEFQ01000057.1:1:2', 'ORF', '10316.0', 'AB104852.1.gene2.p01', 'beta-lactam__IMP-1', 'beta-lactam'];['GCA_002334285.1.chr.fa_GCA_002334285.1_BEFQ01000057.1:1:attC', 'attC', '10752.0'];['GCA_002334285.1.chr.fa_GCA_002334285.1_BEFQ01000057.1:1:3', 'ORF', '11126.5', 'AF162771.1.g…	Enterobacter hormaechei	Scaffold	Proteobacteria_3	Gammaproteobacteria_4	Enterobacterales_5	Enterobacteriaceae_6	Enterobacter_7	Enterobacter cloacae complex_8	Enterobacter hormaechei_9	TRUE	1	gi|211922742|dbj|AB469046.1|	100	1	2610	0	0	506	3115	1	2610	0	4820	2610	4066
GCA_002334305.1.chr.fa_GCA_002334305.1_BEFR01000086.1:1	A	GCA_002334305.1	['GCA_002334305.1.chr.fa_GCA_002334305.1_BEFR01000086.1:1:1', 'IntI1', '1666.5'];['GCA_002334305.1.chr.fa_GCA_002334305.1_BEFR01000086.1:1:2', 'ORF', '2696.0', 'AB104852.1.gene2.p01', 'beta-lactam__IMP-1', 'beta-lactam'];['GCA_002334305.1.chr.fa_GCA_002334305.1_BEFR01000086.1:1:attC', 'attC', '3132.0'];['GCA_002334305.1.chr.fa_GCA_002334305.1_BEFR01000086.1:1:3', 'ORF', '3506.5', 'AF162771.1.gene…	Enterobacter hormaechei	Scaffold	Proteobacteria_3	Gammaproteobacteria_4	Enterobacterales_5	Enterobacteriaceae_6	Enterobacter_7	Enterobacter cloacae complex_8	Enterobacter hormaechei_9	TRUE	1	gi|211922742|dbj|AB469046.1|	100	1	2610	0	0	506	3115	1	2610	0	4820	2610	4066
GCA_002334325.1.chr.fa_GCA_002334325.1_BEFS01000021.1:1	A	GCA_002334325.1	['GCA_002334325.1.chr.fa_GCA_002334325.1_BEFS01000021.1:1:1', 'IntI1', '30128.5'];['GCA_002334325.1.chr.fa_GCA_002334325.1_BEFS01000021.1:1:2', 'ORF', '31158.0', 'AB104852.1.gene2.p01', 'beta-lactam__IMP-1', 'beta-lactam'];['GCA_002334325.1.chr.fa_GCA_002334325.1_BEFS01000021.1:1:attC', 'attC', '31594.0'];['GCA_002334325.1.chr.fa_GCA_002334325.1_BEFS01000021.1:1:3', 'ORF', '31968.5', 'AF162771.1.…	Enterobacter hormaechei	Scaffold	Proteobacteria_3	Gammaproteobacteria_4	Enterobacterales_5	Enterobacteriaceae_6	Enterobacter_7	Enterobacter cloacae complex_8	Enterobacter hormaechei_9	TRUE	1	gi|211922742|dbj|AB469046.1|	100	1	2610	0	0	506	3115	1	2610	0	4820	2610	4071
GCA_002334345.1.chr.fa_GCA_002334345.1_BEFT01000033.1:1	A	GCA_002334345.1	['GCA_002334345.1.chr.fa_GCA_002334345.1_BEFT01000033.1:1:1', 'IntI1', '9285.5'];['GCA_002334345.1.chr.fa_GCA_002334345.1_BEFT01000033.1:1:2', 'ORF', '10315.0', 'AB104852.1.gene2.p01', 'beta-lactam__IMP-1', 'beta-lactam'];['GCA_002334345.1.chr.fa_GCA_002334345.1_BEFT01000033.1:1:attC', 'attC', '10751.0'];['GCA_002334345.1.chr.fa_GCA_002334345.1_BEFT01000033.1:1:3', 'ORF', '11125.5', 'AF162771.1.g…	Enterobacter hormaechei	Scaffold	Proteobacteria_3	Gammaproteobacteria_4	Enterobacterales_5	Enterobacteriaceae_6	Enterobacter_7	Enterobacter cloacae complex_8	Enterobacter hormaechei_9	TRUE	1	gi|211922742|dbj|AB469046.1|	100	1	2610	0	0	506	3115	1	2610	0	4820	2610	4066
GCA_002334365.1.chr.fa_GCA_002334365.1_BEFU01000086.1:1	A	GCA_002334365.1	['GCA_002334365.1.chr.fa_GCA_002334365.1_BEFU01000086.1:1:1', 'IntI1', '9285.5'];['GCA_002334365.1.chr.fa_GCA_002334365.1_BEFU01000086.1:1:2', 'ORF', '10315.0', 'AB104852.1.gene2.p01', 'beta-lactam__IMP-1', 'beta-lactam'];['GCA_002334365.1.chr.fa_GCA_002334365.1_BEFU01000086.1:1:attC', 'attC', '10751.0'];['GCA_002334365.1.chr.fa_GCA_002334365.1_BEFU01000086.1:1:3', 'ORF', '11125.5', 'AF162771.1.g…	Enterobacter hormaechei	Scaffold	Proteobacteria_3	Gammaproteobacteria_4	Enterobacterales_5	Enterobacteriaceae_6	Enterobacter_7	Enterobacter cloacae complex_8	Enterobacter hormaechei_9	TRUE	1	gi|211922742|dbj|AB469046.1|	100	1	2610	0	0	506	3115	1	2610	0	4820	2610	4066
GCA_002334385.1.chr.fa_GCA_002334385.1_BEFV01000044.1:1	A	GCA_002334385.1	['GCA_002334385.1.chr.fa_GCA_002334385.1_BEFV01000044.1:1:1', 'IntI1', '9285.5'];['GCA_002334385.1.chr.fa_GCA_002334385.1_BEFV01000044.1:1:2', 'ORF', '10315.0', 'AB104852.1.gene2.p01', 'beta-lactam__IMP-1', 'beta-lactam'];['GCA_002334385.1.chr.fa_GCA_002334385.1_BEFV01000044.1:1:attC', 'attC', '10751.0'];['GCA_002334385.1.chr.fa_GCA_002334385.1_BEFV01000044.1:1:3', 'ORF', '11125.5', 'AF162771.1.g…	Enterobacter hormaechei	Scaffold	Proteobacteria_3	Gammaproteobacteria_4	Enterobacterales_5	Enterobacteriaceae_6	Enterobacter_7	Enterobacter cloacae complex_8	Enterobacter hormaechei_9	TRUE	1	gi|211922742|dbj|AB469046.1|	100	1	2610	0	0	506	3115	1	2610	0	4820	2610	4066
GCA_002334405.1.chr.fa_GCA_002334405.1_BEFW01000112.1:1	A	GCA_002334405.1	['GCA_002334405.1.chr.fa_GCA_002334405.1_BEFW01000112.1:1:1', 'IntI1', '9285.5'];['GCA_002334405.1.chr.fa_GCA_002334405.1_BEFW01000112.1:1:2', 'ORF', '10315.0', 'AB104852.1.gene2.p01', 'beta-lactam__IMP-1', 'beta-lactam'];['GCA_002334405.1.chr.fa_GCA_002334405.1_BEFW01000112.1:1:attC', 'attC', '10751.0'];['GCA_002334405.1.chr.fa_GCA_002334405.1_BEFW01000112.1:1:3', 'ORF', '11125.5', 'AF162771.1.g…	Enterobacter hormaechei	Scaffold	Proteobacteria_3	Gammaproteobacteria_4	Enterobacterales_5	Enterobacteriaceae_6	Enterobacter_7	Enterobacter cloacae complex_8	Enterobacter hormaechei_9	TRUE	1	gi|211922742|dbj|AB469046.1|	100	1	2610	0	0	506	3115	1	2610	0	4820	2610	4066
GCA_002334425.1.chr.fa_GCA_002334425.1_BEFX01000048.1:1	A	GCA_002334425.1	['GCA_002334425.1.chr.fa_GCA_002334425.1_BEFX01000048.1:1:1', 'SulI', '5429.5', 'AF191564.1.gene5.p01', 'sulfonamide__sul1', 'sulfonamide'];['GCA_002334425.1.chr.fa_GCA_002334425.1_BEFX01000048.1:1:2', 'ORF', '6016.5'];['GCA_002334425.1.chr.fa_GCA_002334425.1_BEFX01000048.1:1:attC', 'attC', '6327.5'];['GCA_002334425.1.chr.fa_GCA_002334425.1_BEFX01000048.1:1:3', 'ORF', '6719.5', 'AF162771.1.gene2.…	Enterobacter hormaechei	Scaffold	Proteobacteria_3	Gammaproteobacteria_4	Enterobacterales_5	Enterobacteriaceae_6	Enterobacter_7	Enterobacter cloacae complex_8	Enterobacter hormaechei_9	TRUE	1	gi|211922742|dbj|AB469046.1|	100	1	2610	0	0	951	3560	2610	1	0	4820	2610	4066
GCA_002334445.1.chr.fa_GCA_002334445.1_BEFY01000217.1:1	A	GCA_002334445.1	['GCA_002334445.1.chr.fa_GCA_002334445.1_BEFY01000217.1:1:1', 'SulI', '631.5', 'AF191564.1.gene5.p01', 'sulfonamide__sul1', 'sulfonamide'];['GCA_002334445.1.chr.fa_GCA_002334445.1_BEFY01000217.1:1:2', 'ORF', '1218.5'];['GCA_002334445.1.chr.fa_GCA_002334445.1_BEFY01000217.1:1:attC', 'attC', '1529.5'];['GCA_002334445.1.chr.fa_GCA_002334445.1_BEFY01000217.1:1:3', 'ORF', '1921.5', 'AF162771.1.gene2.p…	Enterobacter hormaechei	Scaffold	Proteobacteria_3	Gammaproteobacteria_4	Enterobacterales_5	Enterobacteriaceae_6	Enterobacter_7	Enterobacter cloacae complex_8	Enterobacter hormaechei_9	TRUE	1	gi|211922742|dbj|AB469046.1|	100	1	2610	0	0	951	3560	2610	1	0	4820	2610	4066
GCA_002334485.1.chr.fa_GCA_002334485.1_BEGB01000034.1:1	A	GCA_002334485.1	['GCA_002334485.1.chr.fa_GCA_002334485.1_BEGB01000034.1:1:1', 'SulI', '7311.5', 'AF191564.1.gene5.p01', 'sulfonamide__sul1', 'sulfonamide'];['GCA_002334485.1.chr.fa_GCA_002334485.1_BEGB01000034.1:1:2', 'ORF', '7898.5'];['GCA_002334485.1.chr.fa_GCA_002334485.1_BEGB01000034.1:1:attC', 'attC', '8209.5'];['GCA_002334485.1.chr.fa_GCA_002334485.1_BEGB01000034.1:1:3', 'ORF', '8601.5', 'AF162771.1.gene2.…	Enterobacter hormaechei subsp. steigerwaltii	Scaffold	Proteobacteria_3	Gammaproteobacteria_4	Enterobacterales_5	Enterobacteriaceae_6	Enterobacter_7	Enterobacter hormaechei_8	Enterobacter hormaechei subsp. steigerwaltii_9	TRUE	1	gi|211922742|dbj|AB469046.1|	100	1	2610	0	0	951	3560	2610	1	0	4820	2610	4066
GCA_002334525.1.chr.fa_GCA_002334525.1_BEGD01000128.1:1	A	GCA_002334525.1	['GCA_002334525.1.chr.fa_GCA_002334525.1_BEGD01000128.1:1:1', 'IntI1', '9285.5'];['GCA_002334525.1.chr.fa_GCA_002334525.1_BEGD01000128.1:1:2', 'ORF', '10315.0', 'AB104852.1.gene2.p01', 'beta-lactam__IMP-1', 'beta-lactam'];['GCA_002334525.1.chr.fa_GCA_002334525.1_BEGD01000128.1:1:attC', 'attC', '10751.0'];['GCA_002334525.1.chr.fa_GCA_002334525.1_BEGD01000128.1:1:3', 'ORF', '11125.5', 'AF162771.1.g…	Enterobacter hormaechei subsp. steigerwaltii	Scaffold	Proteobacteria_3	Gammaproteobacteria_4	Enterobacterales_5	Enterobacteriaceae_6	Enterobacter_7	Enterobacter hormaechei_8	Enterobacter hormaechei subsp. steigerwaltii_9	TRUE	1	gi|211922742|dbj|AB469046.1|	100	1	2610	0	0	506	3115	1	2610	0	4820	2610	4066
GCA_002334545.1.chr.fa_GCA_002334545.1_BEGE01000154.1:1	A	GCA_002334545.1	['GCA_002334545.1.chr.fa_GCA_002334545.1_BEGE01000154.1:1:1', 'IntI1', '9285.5'];['GCA_002334545.1.chr.fa_GCA_002334545.1_BEGE01000154.1:1:2', 'ORF', '10315.0', 'AB104852.1.gene2.p01', 'beta-lactam__IMP-1', 'beta-lactam'];['GCA_002334545.1.chr.fa_GCA_002334545.1_BEGE01000154.1:1:attC', 'attC', '10751.0'];['GCA_002334545.1.chr.fa_GCA_002334545.1_BEGE01000154.1:1:3', 'ORF', '11125.5', 'AF162771.1.g…	Enterobacter hormaechei subsp. steigerwaltii	Scaffold	Proteobacteria_3	Gammaproteobacteria_4	Enterobacterales_5	Enterobacteriaceae_6	Enterobacter_7	Enterobacter hormaechei_8	Enterobacter hormaechei subsp. steigerwaltii_9	TRUE	1	gi|211922742|dbj|AB469046.1|	100	1	2610	0	0	506	3115	1	2610	0	4820	2610	4066
GCA_002334565.1.chr.fa_GCA_002334565.1_BEGF01000129.1:1	A	GCA_002334565.1	['GCA_002334565.1.chr.fa_GCA_002334565.1_BEGF01000129.1:1:1', 'SulI', '5528.5', 'AF191564.1.gene5.p01', 'sulfonamide__sul1', 'sulfonamide'];['GCA_002334565.1.chr.fa_GCA_002334565.1_BEGF01000129.1:1:2', 'ORF', '6115.5'];['GCA_002334565.1.chr.fa_GCA_002334565.1_BEGF01000129.1:1:attC', 'attC', '6426.5'];['GCA_002334565.1.chr.fa_GCA_002334565.1_BEGF01000129.1:1:3', 'ORF', '6818.5', 'AF162771.1.gene2.…	Enterobacter hormaechei subsp. steigerwaltii	Scaffold	Proteobacteria_3	Gammaproteobacteria_4	Enterobacterales_5	Enterobacteriaceae_6	Enterobacter_7	Enterobacter hormaechei_8	Enterobacter hormaechei subsp. steigerwaltii_9	TRUE	1	gi|211922742|dbj|AB469046.1|	100	1	2610	0	0	951	3560	2610	1	0	4820	2610	4066
GCA_002334585.1.chr.fa_GCA_002334585.1_BEGG01000116.1:1	A	GCA_002334585.1	['GCA_002334585.1.chr.fa_GCA_002334585.1_BEGG01000116.1:1:1', 'SulI', '1493.5', 'AF191564.1.gene5.p01', 'sulfonamide__sul1', 'sulfonamide'];['GCA_002334585.1.chr.fa_GCA_002334585.1_BEGG01000116.1:1:2', 'ORF', '2080.5'];['GCA_002334585.1.chr.fa_GCA_002334585.1_BEGG01000116.1:1:attC', 'attC', '2391.5'];['GCA_002334585.1.chr.fa_GCA_002334585.1_BEGG01000116.1:1:3', 'ORF', '2783.5', 'AF162771.1.gene2.…	Enterobacter hormaechei subsp. steigerwaltii	Scaffold	Proteobacteria_3	Gammaproteobacteria_4	Enterobacterales_5	Enterobacteriaceae_6	Enterobacter_7	Enterobacter hormaechei_8	Enterobacter hormaechei subsp. steigerwaltii_9	TRUE	1	gi|211922742|dbj|AB469046.1|	100	1	2610	0	0	951	3560	2610	1	0	4820	2610	4066
GCA_002334725.1.chr.fa_GCA_002334725.1_BEGL01000043.1:1	A	GCA_002334725.1	['GCA_002334725.1.chr.fa_GCA_002334725.1_BEGL01000043.1:1:1', 'SulI', '7311.5', 'AF191564.1.gene5.p01', 'sulfonamide__sul1', 'sulfonamide'];['GCA_002334725.1.chr.fa_GCA_002334725.1_BEGL01000043.1:1:2', 'ORF', '7898.5'];['GCA_002334725.1.chr.fa_GCA_002334725.1_BEGL01000043.1:1:attC', 'attC', '8209.5'];['GCA_002334725.1.chr.fa_GCA_002334725.1_BEGL01000043.1:1:3', 'ORF', '8601.5', 'AF162771.1.gene2.…	Enterobacter hormaechei	Scaffold	Proteobacteria_3	Gammaproteobacteria_4	Enterobacterales_5	Enterobacteriaceae_6	Enterobacter_7	Enterobacter cloacae complex_8	Enterobacter hormaechei_9	TRUE	1	gi|211922742|dbj|AB469046.1|	100	1	2610	0	0	951	3560	2610	1	0	4820	2610	4066
GCA_002487265.1.chr.fa_GCA_002487265.1_DHAD01000008.1:1	A	GCA_002487265.1	['GCA_002487265.1.chr.fa_GCA_002487265.1_DHAD01000008.1:1:1', 'SulI', '947571.5', 'AF191564.1.gene5.p01', 'sulfonamide__sul1', 'sulfonamide'];['GCA_002487265.1.chr.fa_GCA_002487265.1_DHAD01000008.1:1:attC', 'attC', '948464.5'];['GCA_002487265.1.chr.fa_GCA_002487265.1_DHAD01000008.1:1:2', 'ORF', '948891.5'];['GCA_002487265.1.chr.fa_GCA_002487265.1_DHAD01000008.1:1:attC', 'attC', '949325.5'];['GCA_…	PseudomoNones stutzeri	Scaffold	Proteobacteria_3	Gammaproteobacteria_4	PseudomoNonedales_5	PseudomoNonedaceae_6	PseudomoNones_7	PseudomoNones stutzeri_8	PseudomoNones stutzeri_9	TRUE	1	gi|54969559|emb|AJ639924.1|	99.94	0.954461158	4632	3	0	1	4632	31310	26679	0	8538	56167	4853
GCA_002741615.1.pla.fa_GCA_002741615.1_CP024468.1:1	A	GCA_002741615.1	['GCA_002741615.1.pla.fa_GCA_002741615.1_CP024468.1:1:1', 'IntI1', '15079.5'];['GCA_002741615.1.pla.fa_GCA_002741615.1_CP024468.1:1:2', 'ORF', '15979.5', 'ABG46350', 'trimethoprim__dfrA1', 'trimethoprim'];['GCA_002741615.1.pla.fa_GCA_002741615.1_CP024468.1:1:attC', 'attC', '16258.0'];['GCA_002741615.1.pla.fa_GCA_002741615.1_CP024468.1:1:3', 'ORF', '16710.5'];['GCA_002741615.1.pla.fa_GCA_002741615…	Shigella dysenteriae	Complete Genome	Proteobacteria_3	Gammaproteobacteria_4	Enterobacterales_5	Enterobacteriaceae_6	Shigella_7	Shigella_8	Shigella dysenteriae_9	TRUE	1	gi|45332239|gb|AY524415.2|	99.77	0.990208709	3843	9	0	34	3876	6737	10579	0	7047	10579	3881
GCA_002762135.2.pla.fa_GCA_002762135.2_CP025340.1:1	A	GCA_002762135.2	['GCA_002762135.2.pla.fa_GCA_002762135.2_CP025340.1:1:1', 'IntI1', '159437.5'];['GCA_002762135.2.pla.fa_GCA_002762135.2_CP025340.1:1:2', 'ORF', '160337.5', 'AAW21254', 'trimethoprim__dfrA12', 'trimethoprim'];['GCA_002762135.2.pla.fa_GCA_002762135.2_CP025340.1:1:attC', 'attC', '160625.5'];['GCA_002762135.2.pla.fa_GCA_002762135.2_CP025340.1:1:attC', 'attC', '160960.5'];['GCA_002762135.2.pla.fa_GCA_…	Salmonella enterica subsp. enterica serovar Typhimurium	Complete Genome	Proteobacteria_3	Gammaproteobacteria_4	Enterobacterales_5	Enterobacteriaceae_6	Salmonella_7	Salmonella enterica_8	Salmonella enterica subsp. enterica serovar Typhimurium_9	FALSE	1	gi|493665175|dbj|AP012055.1|	99.95	1	4208	2	0	1	4208	179592	175385	0	7760	250444	4208
GCA_002764295.1.chr.fa_GCA_002764295.1_BEKM01000244.1:1	A	GCA_002764295.1	['GCA_002764295.1.chr.fa_GCA_002764295.1_BEKM01000244.1:1:1', 'IntI1', '20673.5'];['GCA_002764295.1.chr.fa_GCA_002764295.1_BEKM01000244.1:1:2', 'ORF', '21573.5', 'AAW21254', 'trimethoprim__dfrA12', 'trimethoprim'];['GCA_002764295.1.chr.fa_GCA_002764295.1_BEKM01000244.1:1:attC', 'attC', '21861.5'];['GCA_002764295.1.chr.fa_GCA_002764295.1_BEKM01000244.1:1:attC', 'attC', '22196.5'];['GCA_002764295.1…	Escherichia coli O26:H11	Scaffold	Proteobacteria_3	Gammaproteobacteria_4	Enterobacterales_5	Enterobacteriaceae_6	Escherichia_7	Escherichia coli_8	Escherichia coli O26:H11_9	FALSE	1	gi|45758072|gb|AY509004.1|	100	1	3941	0	0	1	3941	23416	27356	0	7278	138742	3941
GCA_002766055.1.chr.fa_GCA_002766055.1_BEOJ01000022.1:1	A	GCA_002766055.1	['GCA_002766055.1.chr.fa_GCA_002766055.1_BEOJ01000022.1:1:1', 'SulI', '5553.5', 'AF191564.1.gene5.p01', 'sulfonamide__sul1', 'sulfonamide'];['GCA_002766055.1.chr.fa_GCA_002766055.1_BEOJ01000022.1:1:2', 'ORF', '6140.5'];['GCA_002766055.1.chr.fa_GCA_002766055.1_BEOJ01000022.1:1:attC', 'attC', '6446.5'];['GCA_002766055.1.chr.fa_GCA_002766055.1_BEOJ01000022.1:1:3', 'ORF', '6867.5', 'KJ363320.1.gene3.…	Escherichia coli O26:H11	Scaffold	Proteobacteria_3	Gammaproteobacteria_4	Enterobacterales_5	Enterobacteriaceae_6	Escherichia_7	Escherichia coli_8	Escherichia coli O26:H11_9	FALSE	1	gi|493665175|dbj|AP012055.1|	100	1	4208	0	0	1	4208	175386	179593	0	7771	250444	4208
GCA_002766415.1.chr.fa_GCA_002766415.1_BEPF01000152.1:1	A	GCA_002766415.1	['GCA_002766415.1.chr.fa_GCA_002766415.1_BEPF01000152.1:1:1', 'IntI1', '20144.5'];['GCA_002766415.1.chr.fa_GCA_002766415.1_BEPF01000152.1:1:2', 'ORF', '21044.5', 'AAW21254', 'trimethoprim__dfrA12', 'trimethoprim'];['GCA_002766415.1.chr.fa_GCA_002766415.1_BEPF01000152.1:1:attC', 'attC', '21332.5'];['GCA_002766415.1.chr.fa_GCA_002766415.1_BEPF01000152.1:1:attC', 'attC', '21667.5'];['GCA_002766415.1…	Escherichia coli O26:H11	Scaffold	Proteobacteria_3	Gammaproteobacteria_4	Enterobacterales_5	Enterobacteriaceae_6	Escherichia_7	Escherichia coli_8	Escherichia coli O26:H11_9	FALSE	1	gi|493665175|dbj|AP012055.1|	100	1	4208	0	0	1	4208	179592	175385	0	7771	250444	4208
GCA_002768615.1.chr.fa_GCA_002768615.1_BERU01000100.1:1	A	GCA_002768615.1	['GCA_002768615.1.chr.fa_GCA_002768615.1_BERU01000100.1:1:1', 'IntI1', '8793.5'];['GCA_002768615.1.chr.fa_GCA_002768615.1_BERU01000100.1:1:2', 'ORF', '9693.5', 'AAW21254', 'trimethoprim__dfrA12', 'trimethoprim'];['GCA_002768615.1.chr.fa_GCA_002768615.1_BERU01000100.1:1:attC', 'attC', '9981.5'];['GCA_002768615.1.chr.fa_GCA_002768615.1_BERU01000100.1:1:attC', 'attC', '10316.5'];['GCA_002768615.1.ch…	Escherichia coli O26:H11	Scaffold	Proteobacteria_3	Gammaproteobacteria_4	Enterobacterales_5	Enterobacteriaceae_6	Escherichia_7	Escherichia coli_8	Escherichia coli O26:H11_9	FALSE	1	gi|45758072|gb|AY509004.1|	100	1	4208	0	0	1	4208	23416	27623	0	7771	138742	4208
GCA_002768975.1.chr.fa_GCA_002768975.1_BESO01000181.1:1	A	GCA_002768975.1	['GCA_002768975.1.chr.fa_GCA_002768975.1_BESO01000181.1:1:1', 'SulI', '2405.5', 'YP_001969930', 'sulfonamide__sul2', 'sulfonamide'];['GCA_002768975.1.chr.fa_GCA_002768975.1_BESO01000181.1:1:2', 'ORF', '3275.5', 'AF024602.1.gene5.p01', aminoglycoside__aph(3')-I, 'aminoglycoside'];['GCA_002768975.1.chr.fa_GCA_002768975.1_BESO01000181.1:1:3', 'ORF', '4095.0', 'CAQ86961', 'aminoglycoside__aph(6)-I', …	Escherichia coli O26:H11	Scaffold	Proteobacteria_3	Gammaproteobacteria_4	Enterobacterales_5	Enterobacteriaceae_6	Escherichia_7	Escherichia coli_8	Escherichia coli O26:H11_9	FALSE	1	gi|45332239|gb|AY524415.2|	99.69	0.999227561	6468	20	0	1	6468	4112	10579	0	11800	10579	6473
GCA_002811535.1.chr.fa_GCA_002811535.1_NQVL01000038.1:1	A	GCA_002811535.1	['GCA_002811535.1.chr.fa_GCA_002811535.1_NQVL01000038.1:1:1', 'SulI', '11580.5', 'AF191564.1.gene5.p01', 'sulfonamide__sul1', 'sulfonamide'];['GCA_002811535.1.chr.fa_GCA_002811535.1_NQVL01000038.1:1:2', 'ORF', '12167.5'];['GCA_002811535.1.chr.fa_GCA_002811535.1_NQVL01000038.1:1:attC', 'attC', '12473.5'];['GCA_002811535.1.chr.fa_GCA_002811535.1_NQVL01000038.1:1:3', 'ORF', '12880.5', 'EU675686.2.ge…	Klebsiella pneumoniae	Scaffold	Proteobacteria_3	Gammaproteobacteria_4	Enterobacterales_5	Enterobacteriaceae_6	Klebsiella_7	Klebsiella_8	Klebsiella pneumoniae_9	TRUE	1	gi|193409923|gb|EU675686.2|	99.81	1	4864	8	1	480	5342	4864	1	0	8931	4864	5347
GCA_002811585.1.chr.fa_GCA_002811585.1_NQVM01000034.1:1	A	GCA_002811585.1	['GCA_002811585.1.chr.fa_GCA_002811585.1_NQVM01000034.1:1:1', 'SulI', '11403.5', 'AF191564.1.gene5.p01', 'sulfonamide__sul1', 'sulfonamide'];['GCA_002811585.1.chr.fa_GCA_002811585.1_NQVM01000034.1:1:2', 'ORF', '12079.0'];['GCA_002811585.1.chr.fa_GCA_002811585.1_NQVM01000034.1:1:attC', 'attC', '12473.5'];['GCA_002811585.1.chr.fa_GCA_002811585.1_NQVM01000034.1:1:3', 'ORF', '12880.5', 'EU675686.2.ge…	Klebsiella pneumoniae	Scaffold	Proteobacteria_3	Gammaproteobacteria_4	Enterobacterales_5	Enterobacteriaceae_6	Klebsiella_7	Klebsiella_8	Klebsiella pneumoniae_9	TRUE	1	gi|193409923|gb|EU675686.2|	99.82	0.900082237	4378	7	1	1143	5519	4378	1	0	8039	4864	5524
GCA_002852935.1.chr.fa_GCA_002852935.1_NWEF01000039.1:1	A	GCA_002852935.1	['GCA_002852935.1.chr.fa_GCA_002852935.1_NWEF01000039.1:1:1', 'IntI1', '4429.5'];['GCA_002852935.1.chr.fa_GCA_002852935.1_NWEF01000039.1:1:2', 'ORF', '5335.0', 'AY259086.1.gene5.p01', 'rifamycin__ADP-ribosylating transferase_arr', 'rifamycin'];['GCA_002852935.1.chr.fa_GCA_002852935.1_NWEF01000039.1:1:attC', 'attC', '5624.5'];['GCA_002852935.1.chr.fa_GCA_002852935.1_NWEF01000039.1:1:3', 'ORF', '59…	Klebsiella michiganensis	Scaffold	Proteobacteria_3	Gammaproteobacteria_4	Enterobacterales_5	Enterobacteriaceae_6	Klebsiella_7	Klebsiella_8	Klebsiella michiganensis_9	FALSE	1	gi|188013255|gb|EU678897.1|	99.96	0.951833214	2648	1	0	738	3385	1	2648	0	4885	2782	4754
GCA_002853455.1.chr.fa_GCA_002853455.1_NWFE01000034.1:1	A	GCA_002853455.1	['GCA_002853455.1.chr.fa_GCA_002853455.1_NWFE01000034.1:1:1', 'SulI', '6782.5', 'AF191564.1.gene5.p01', 'sulfonamide__sul1', 'sulfonamide'];['GCA_002853455.1.chr.fa_GCA_002853455.1_NWFE01000034.1:1:2', 'ORF', '7369.5'];['GCA_002853455.1.chr.fa_GCA_002853455.1_NWFE01000034.1:1:attC', 'attC', '7675.5'];['GCA_002853455.1.chr.fa_GCA_002853455.1_NWFE01000034.1:1:3', 'ORF', '8082.5', 'EU675686.2.gene5.…	Klebsiella pneumoniae subsp. ozaeNonee	Scaffold	Proteobacteria_3	Gammaproteobacteria_4	Enterobacterales_5	Enterobacteriaceae_6	Klebsiella_7	Klebsiella pneumoniae_8	Klebsiella pneumoniae subsp. ozaeNonee_9	TRUE	1	gi|193409923|gb|EU675686.2|	99.81	0.955797697	4649	8	1	480	5127	4864	216	0	8534	4864	5149
GCA_002853465.1.chr.fa_GCA_002853465.1_NWFF01000034.1:1	A	GCA_002853465.1	['GCA_002853465.1.chr.fa_GCA_002853465.1_NWFF01000034.1:1:1', 'SulI', '6782.5', 'AF191564.1.gene5.p01', 'sulfonamide__sul1', 'sulfonamide'];['GCA_002853465.1.chr.fa_GCA_002853465.1_NWFF01000034.1:1:2', 'ORF', '7369.5'];['GCA_002853465.1.chr.fa_GCA_002853465.1_NWFF01000034.1:1:attC', 'attC', '7675.5'];['GCA_002853465.1.chr.fa_GCA_002853465.1_NWFF01000034.1:1:3', 'ORF', '8082.5', 'EU675686.2.gene5.…	Klebsiella pneumoniae subsp. ozaeNonee	Scaffold	Proteobacteria_3	Gammaproteobacteria_4	Enterobacterales_5	Enterobacteriaceae_6	Klebsiella_7	Klebsiella pneumoniae_8	Klebsiella pneumoniae subsp. ozaeNonee_9	TRUE	1	gi|193409923|gb|EU675686.2|	99.81	0.955797697	4649	8	1	480	5127	4864	216	0	8534	4864	5149
GCA_002853475.1.chr.fa_GCA_002853475.1_NWFG01000036.1:1	A	GCA_002853475.1	['GCA_002853475.1.chr.fa_GCA_002853475.1_NWFG01000036.1:1:1', 'SulI', '6782.5', 'AF191564.1.gene5.p01', 'sulfonamide__sul1', 'sulfonamide'];['GCA_002853475.1.chr.fa_GCA_002853475.1_NWFG01000036.1:1:2', 'ORF', '7369.5'];['GCA_002853475.1.chr.fa_GCA_002853475.1_NWFG01000036.1:1:attC', 'attC', '7675.5'];['GCA_002853475.1.chr.fa_GCA_002853475.1_NWFG01000036.1:1:3', 'ORF', '8082.5', 'EU675686.2.gene5.…	Klebsiella pneumoniae subsp. ozaeNonee	Scaffold	Proteobacteria_3	Gammaproteobacteria_4	Enterobacterales_5	Enterobacteriaceae_6	Klebsiella_7	Klebsiella pneumoniae_8	Klebsiella pneumoniae subsp. ozaeNonee_9	TRUE	1	gi|193409923|gb|EU675686.2|	99.81	0.955797697	4649	8	1	480	5127	4864	216	0	8534	4864	5149
GCA_003008915.1.chr.fa_GCA_003008915.1_PGJD01000064.1:1	A	GCA_003008915.1	['GCA_003008915.1.chr.fa_GCA_003008915.1_PGJD01000064.1:1:1', 'IntI1', '2042.5'];['GCA_003008915.1.chr.fa_GCA_003008915.1_PGJD01000064.1:1:2', 'ORF', '2942.5', 'ABG46350', 'trimethoprim__dfrA1', 'trimethoprim'];['GCA_003008915.1.chr.fa_GCA_003008915.1_PGJD01000064.1:1:attC', 'attC', '3221.0'];['GCA_003008915.1.chr.fa_GCA_003008915.1_PGJD01000064.1:1:3', 'ORF', '3673.5'];['GCA_003008915.1.chr.fa_G…	Escherichia coli	Scaffold	Proteobacteria_3	Gammaproteobacteria_4	Enterobacterales_5	Enterobacteriaceae_6	Escherichia_7	Escherichia_8	Escherichia coli_9	TRUE	1	gi|45332239|gb|AY524415.2|	99.79	0.990208709	3843	8	0	34	3876	6737	10579	0	7053	10579	3881
GCA_003009195.1.chr.fa_GCA_003009195.1_PGJQ01000125.1:1	A	GCA_003009195.1	['GCA_003009195.1.chr.fa_GCA_003009195.1_PGJQ01000125.1:1:1', 'SulI', '226.5'];['GCA_003009195.1.chr.fa_GCA_003009195.1_PGJQ01000125.1:1:2', 'ORF', '597.5'];['GCA_003009195.1.chr.fa_GCA_003009195.1_PGJQ01000125.1:1:attC', 'attC', '930.5'];['GCA_003009195.1.chr.fa_GCA_003009195.1_PGJQ01000125.1:1:3', 'ORF', '1220.0', 'AY259086.1.gene5.p01', 'rifamycin__ADP-ribosylating transferase_arr', 'rifamycin…	Escherichia coli	Scaffold	Proteobacteria_3	Gammaproteobacteria_4	Enterobacterales_5	Enterobacteriaceae_6	Escherichia_7	Escherichia_8	Escherichia coli_9	TRUE	1	gi|30349182|gb|AY259086.1|	100	0.967501958	4942	0	0	167	5108	5278	337	0	9127	14872	5108
GCA_003009885.1.chr.fa_GCA_003009885.1_PGKQ01000118.1:1	A	GCA_003009885.1	['GCA_003009885.1.chr.fa_GCA_003009885.1_PGKQ01000118.1:1:1', 'SulI', '2207.5'];['GCA_003009885.1.chr.fa_GCA_003009885.1_PGKQ01000118.1:1:2', 'ORF', '2497.5'];['GCA_003009885.1.chr.fa_GCA_003009885.1_PGKQ01000118.1:1:attC', 'attC', '2808.5'];['GCA_003009885.1.chr.fa_GCA_003009885.1_PGKQ01000118.1:1:3', 'ORF', '3353.0'];['GCA_003009885.1.chr.fa_GCA_003009885.1_PGKQ01000118.1:1:4', 'ORF', '3989.0']…	Escherichia coli	Scaffold	Proteobacteria_3	Gammaproteobacteria_4	Enterobacterales_5	Enterobacteriaceae_6	Escherichia_7	Escherichia_8	Escherichia coli_9	TRUE	1	gi|329885280|gb|JF701188.1|	99.89	0.905405405	3484	4	0	1	3484	3484	1	0	6412	8835	3848
GCA_003009975.1.chr.fa_GCA_003009975.1_PGKU01000057.1:1	A	GCA_003009975.1	['GCA_003009975.1.chr.fa_GCA_003009975.1_PGKU01000057.1:1:1', 'SulI', '264.5', 'AJ704863.gene21.p01', 'sulfonamide__sul1', 'sulfonamide'];['GCA_003009975.1.chr.fa_GCA_003009975.1_PGKU01000057.1:1:2', 'ORF', '620.5'];['GCA_003009975.1.chr.fa_GCA_003009975.1_PGKU01000057.1:1:attC', 'attC', '926.5'];['GCA_003009975.1.chr.fa_GCA_003009975.1_PGKU01000057.1:1:3', 'ORF', '1347.5', 'KJ363320.1.gene3.p01'…	Escherichia coli	Scaffold	Proteobacteria_3	Gammaproteobacteria_4	Enterobacterales_5	Enterobacteriaceae_6	Escherichia_7	Escherichia_8	Escherichia coli_9	TRUE	1	gi|493665175|dbj|AP012055.1|	100	0.985050721	3690	0	0	57	3746	175904	179593	0	6815	250444	3746
GCA_003010285.1.chr.fa_GCA_003010285.1_PGLK01000075.1:1	A	GCA_003010285.1	['GCA_003010285.1.chr.fa_GCA_003010285.1_PGLK01000075.1:1:1', 'SulI', '8379.5', 'AF191564.1.gene5.p01', 'sulfonamide__sul1', 'sulfonamide'];['GCA_003010285.1.chr.fa_GCA_003010285.1_PGLK01000075.1:1:2', 'ORF', '8966.5'];['GCA_003010285.1.chr.fa_GCA_003010285.1_PGLK01000075.1:1:attC', 'attC', '9272.5'];['GCA_003010285.1.chr.fa_GCA_003010285.1_PGLK01000075.1:1:3', 'ORF', '9693.5', 'KJ363320.1.gene3.…	Escherichia coli	Scaffold	Proteobacteria_3	Gammaproteobacteria_4	Enterobacterales_5	Enterobacteriaceae_6	Escherichia_7	Escherichia_8	Escherichia coli_9	TRUE	1	gi|493665175|dbj|AP012055.1|	100	1	4208	0	0	1	4208	175386	179593	0	7771	250444	4208
GCA_003018875.1.pla.fa_GCA_003018875.1_CP027385.1:1	A	GCA_003018875.1	['GCA_003018875.1.pla.fa_GCA_003018875.1_CP027385.1:1:1', 'SulI', '32015.5', 'AF191564.1.gene5.p01', 'sulfonamide__sul1', 'sulfonamide'];['GCA_003018875.1.pla.fa_GCA_003018875.1_CP027385.1:1:2', 'ORF', '32602.5'];['GCA_003018875.1.pla.fa_GCA_003018875.1_CP027385.1:1:attC', 'attC', '32908.5'];['GCA_003018875.1.pla.fa_GCA_003018875.1_CP027385.1:1:3', 'ORF', '33329.5', 'KJ363320.1.gene3.p01', 'amino…	Escherichia coli	Complete Genome	Proteobacteria_3	Gammaproteobacteria_4	Enterobacterales_5	Enterobacteriaceae_6	Escherichia_7	Escherichia_8	Escherichia coli_9	TRUE	1	gi|493665175|dbj|AP012055.1|	100	1	4208	0	0	1	4208	175386	179593	0	7771	250444	4208
GCA_003054385.1.pla.fa_GCA_003054385.1_CP028717.1:1	A	GCA_003054385.1	['GCA_003054385.1.pla.fa_GCA_003054385.1_CP028717.1:1:1', 'IntI1', '109784.5'];['GCA_003054385.1.pla.fa_GCA_003054385.1_CP028717.1:1:2', 'ORF', '110837.5', 'DQ303918.1.gene1.p01', aminoglycoside__aac(6')-I, 'aminoglycoside'];['GCA_003054385.1.pla.fa_GCA_003054385.1_CP028717.1:1:attC', 'attC', '111167.5'];['GCA_003054385.1.pla.fa_GCA_003054385.1_CP028717.1:1:3', 'ORF', '111460.0', 'AY259086.1.gene…	Klebsiella pneumoniae	Complete Genome	Proteobacteria_3	Gammaproteobacteria_4	Enterobacterales_5	Enterobacteriaceae_6	Klebsiella_7	Klebsiella_8	Klebsiella pneumoniae_9	TRUE	1	gi|193409923|gb|EU675686.2|	99.81	1	4864	8	1	5	4867	1	4864	0	8931	4864	5347
GCA_900075265.1_FJXE01000023.1.chr.fa:1	A	GCA_900075265.1	['GCA_900075265.1_FJXE01000023.1.chr.fa:1:1', 'Integrase', '19724'];['GCA_900075265.1_FJXE01000023.1.chr.fa:1:2', 'ORF', '20781', 'AB104852.1.gene4.p01', 'aminoglycoside__aadA', 'aminoglycoside'];['GCA_900075265.1_FJXE01000023.1.chr.fa:1:attC', 'attC', '21202.5'];['GCA_900075265.1_FJXE01000023.1.chr.fa:1:3', 'ORF', '21508'];['GCA_900075265.1_FJXE01000023.1.chr.fa:1:4', 'SulI', '22095', 'CAF18336'…	Enterobacter cloacae	Scaffold	Proteobacteria_3	Gammaproteobacteria_4	Enterobacterales_5	Enterobacteriaceae_6	Enterobacter_7	Enterobacter cloacae complex_8	Enterobacter cloacae_9	TRUE	1	gi|316945283|gb|CP002432.1|	99.82	1	3298	3	1	1	3298	12624	9330	0	6054	2928377	3298
GCA_900075925.1_FJZS01000009.1.chr.fa:1	A	GCA_900075925.1	['GCA_900075925.1_FJZS01000009.1.chr.fa:1:1', 'Integrase', '3376'];['GCA_900075925.1_FJZS01000009.1.chr.fa:1:2', 'ORF', '4429', 'ABC54722', aminoglycoside__aac(6')-I, 'aminoglycoside'];['GCA_900075925.1_FJZS01000009.1.chr.fa:1:attC', 'attC', '4759.5'];['GCA_900075925.1_FJZS01000009.1.chr.fa:1:3', 'ORF', '5274.5', 'ABB99435', 'beta-lactam__OXA-1', 'beta-lactam'];['GCA_900075925.1_FJZS01000009.1.ch…	Enterobacter cloacae	Scaffold	Proteobacteria_3	Gammaproteobacteria_4	Enterobacterales_5	Enterobacteriaceae_6	Enterobacter_7	Enterobacter cloacae complex_8	Enterobacter cloacae_9	TRUE	1	gi|30349182|gb|AY259086.1|	99.98	1	5531	1	0	1	5531	341	5871	0	10200	14872	5531
GCA_900076195.1_FKAT01000015.1.chr.fa:1	A	GCA_900076195.1	['GCA_900076195.1_FKAT01000015.1.chr.fa:1:1', 'SulI', '9137', 'CAF18336', 'sulfonamide__sul1', 'sulfonamide'];['GCA_900076195.1_FKAT01000015.1.chr.fa:1:2', 'ORF', '9724'];['GCA_900076195.1_FKAT01000015.1.chr.fa:1:attC', 'attC', '10030.5'];['GCA_900076195.1_FKAT01000015.1.chr.fa:1:3', 'ORF', '10451', 'AY139603.1.gene1.p01', 'aminoglycoside__aadA', 'aminoglycoside'];['GCA_900076195.1_FKAT01000015.1…	Enterobacter cloacae	Scaffold	Proteobacteria_3	Gammaproteobacteria_4	Enterobacterales_5	Enterobacteriaceae_6	Enterobacter_7	Enterobacter cloacae complex_8	Enterobacter cloacae_9	TRUE	1	gi|30349167|gb|AY259085.1|	100	1	3883	0	0	1	3883	4225	343	0	7171	13231	3883
GCA_900076805.1_FKBW01000019.1.chr.fa:1	A	GCA_900076805.1	['GCA_900076805.1_FKBW01000019.1.chr.fa:1:1', 'SulI', '10998', 'CAF18336', 'sulfonamide__sul1', 'sulfonamide'];['GCA_900076805.1_FKBW01000019.1.chr.fa:1:2', 'ORF', '11585'];['GCA_900076805.1_FKBW01000019.1.chr.fa:1:attC', 'attC', '11891.5'];['GCA_900076805.1_FKBW01000019.1.chr.fa:1:3', 'ORF', '12312', 'AB104852.1.gene4.p01', 'aminoglycoside__aadA', 'aminoglycoside'];['GCA_900076805.1_FKBW01000019…	Enterobacter cloacae	Scaffold	Proteobacteria_3	Gammaproteobacteria_4	Enterobacterales_5	Enterobacteriaceae_6	Enterobacter_7	Enterobacter cloacae complex_8	Enterobacter cloacae_9	TRUE	1	gi|316945283|gb|CP002432.1|	99.82	1	3298	3	1	1	3298	9328	12622	0	6054	2928377	3298
GCA_900076985.1_FKDQ01000021.1.chr.fa:1	A	GCA_900076985.1	['GCA_900076985.1_FKDQ01000021.1.chr.fa:1:1', 'SulI', '11000', 'CAF18336', 'sulfonamide__sul1', 'sulfonamide'];['GCA_900076985.1_FKDQ01000021.1.chr.fa:1:2', 'ORF', '11587'];['GCA_900076985.1_FKDQ01000021.1.chr.fa:1:attC', 'attC', '11893.5'];['GCA_900076985.1_FKDQ01000021.1.chr.fa:1:3', 'ORF', '12314', 'AB104852.1.gene4.p01', 'aminoglycoside__aadA', 'aminoglycoside'];['GCA_900076985.1_FKDQ01000021…	Enterobacter cloacae	Scaffold	Proteobacteria_3	Gammaproteobacteria_4	Enterobacterales_5	Enterobacteriaceae_6	Enterobacter_7	Enterobacter cloacae complex_8	Enterobacter cloacae_9	TRUE	1	gi|316945283|gb|CP002432.1|	99.82	1	3298	3	1	1	3298	9328	12622	0	6054	2928377	3298
GCA_900076995.1_FKDS01000023.1.chr.fa:1	A	GCA_900076995.1	['GCA_900076995.1_FKDS01000023.1.chr.fa:1:1', 'SulI', '11018', 'CAF18336', 'sulfonamide__sul1', 'sulfonamide'];['GCA_900076995.1_FKDS01000023.1.chr.fa:1:2', 'ORF', '11605'];['GCA_900076995.1_FKDS01000023.1.chr.fa:1:attC', 'attC', '11911.5'];['GCA_900076995.1_FKDS01000023.1.chr.fa:1:3', 'ORF', '12332', 'AB104852.1.gene4.p01', 'aminoglycoside__aadA', 'aminoglycoside'];['GCA_900076995.1_FKDS01000023…	Enterobacter cloacae	Scaffold	Proteobacteria_3	Gammaproteobacteria_4	Enterobacterales_5	Enterobacteriaceae_6	Enterobacter_7	Enterobacter cloacae complex_8	Enterobacter cloacae_9	TRUE	1	gi|316945283|gb|CP002432.1|	99.82	1	3298	3	1	1	3298	9328	12622	0	6054	2928377	3298
GCA_900077125.1_FKED01000035.1.chr.fa:1	A	GCA_900077125.1	['GCA_900077125.1_FKED01000035.1.chr.fa:1:1', 'SulI', '19041', 'CAF18336', 'sulfonamide__sul1', 'sulfonamide'];['GCA_900077125.1_FKED01000035.1.chr.fa:1:2', 'ORF', '19628'];['GCA_900077125.1_FKED01000035.1.chr.fa:1:attC', 'attC', '19971'];['GCA_900077125.1_FKED01000035.1.chr.fa:1:3', 'ORF', '20331', 'AAY43141', 'trimethoprim__dfrA17', 'trimethoprim'];['GCA_900077125.1_FKED01000035.1.chr.fa:1:4', …	Enterobacter cloacae	Scaffold	Proteobacteria_3	Gammaproteobacteria_4	Enterobacterales_5	Enterobacteriaceae_6	Enterobacter_7	Enterobacter cloacae complex_8	Enterobacter cloacae_9	TRUE	1	gi|43090|emb|X58425.1|	99.9	1	2000	1	1	480	2478	2000	1	0	3681	2000	3055
GCA_900078045.1_FKHS01000062.1.chr.fa:1	A	GCA_900078045.1	['GCA_900078045.1_FKHS01000062.1.chr.fa:1:1', 'Integrase', '4411'];['GCA_900078045.1_FKHS01000062.1.chr.fa:1:2', 'ORF', '5298.5', 'AF205943.1.gene7.p01', 'aminoglycoside__aadB', 'aminoglycoside'];['GCA_900078045.1_FKHS01000062.1.chr.fa:1:attC', 'attC', '5621.5'];['GCA_900078045.1_FKHS01000062.1.chr.fa:1:3', 'ORF', '6056', 'AY139603.1.gene1.p01', 'aminoglycoside__aadA', 'aminoglycoside'];['GCA_900…	Enterobacter cloacae	Scaffold	Proteobacteria_3	Gammaproteobacteria_4	Enterobacterales_5	Enterobacteriaceae_6	Enterobacter_7	Enterobacter cloacae complex_8	Enterobacter cloacae_9	TRUE	1	gi|667483878|gb|KJ411925.1|	99.9	1.000257334	3887	3	1	1	3886	28102	31988	0	7155	88202	3886
GCA_900083815.1_FKZH01000040.1.chr.fa:1	A	GCA_900083815.1	['GCA_900083815.1_FKZH01000040.1.chr.fa:1:1', 'Integrase', '6308'];['GCA_900083815.1_FKZH01000040.1.chr.fa:1:2', 'ORF', '7208', 'AAT45231', 'trimethoprim__dfrA12', 'trimethoprim'];['GCA_900083815.1_FKZH01000040.1.chr.fa:1:attC', 'attC', '7496.5'];['GCA_900083815.1_FKZH01000040.1.chr.fa:1:attC', 'attC', '7831.5'];['GCA_900083815.1_FKZH01000040.1.chr.fa:1:3', 'ORF', '8266', 'AY139603.1.gene1.p01', …	Klebsiella oxytoca	Scaffold	Proteobacteria_3	Gammaproteobacteria_4	Enterobacterales_5	Enterobacteriaceae_6	Klebsiella_7	Klebsiella_8	Klebsiella oxytoca_9	TRUE	1	gi|493665175|dbj|AP012055.1|	100	1	4199	0	0	1	4199	179589	175391	0	7755	250444	4199
GCA_900083895.1_FKYU01000056.1.chr.fa:1	A	GCA_900083895.1	['GCA_900083895.1_FKYU01000056.1.chr.fa:1:1', 'Integrase', '10607'];['GCA_900083895.1_FKYU01000056.1.chr.fa:1:2', 'ORF', '11664', 'AB104852.1.gene4.p01', 'aminoglycoside__aadA', 'aminoglycoside'];['GCA_900083895.1_FKYU01000056.1.chr.fa:1:attC', 'attC', '12085.5'];['GCA_900083895.1_FKYU01000056.1.chr.fa:1:3', 'ORF', '12391'];['GCA_900083895.1_FKYU01000056.1.chr.fa:1:4', 'SulI', '12978', 'CAF18336'…	Klebsiella oxytoca	Scaffold	Proteobacteria_3	Gammaproteobacteria_4	Enterobacterales_5	Enterobacteriaceae_6	Klebsiella_7	Klebsiella_8	Klebsiella oxytoca_9	TRUE	1	gi|316945283|gb|CP002432.1|	99.82	1	3298	3	1	1	3298	12624	9330	0	6054	2928377	3298
GCA_900083965.1_FKZZ01000033.1.chr.fa:1	A	GCA_900083965.1	['GCA_900083965.1_FKZZ01000033.1.chr.fa:1:1', 'SulI', '24807', 'CAF18336', 'sulfonamide__sul1', 'sulfonamide'];['GCA_900083965.1_FKZZ01000033.1.chr.fa:1:2', 'ORF', '25394'];['GCA_900083965.1_FKZZ01000033.1.chr.fa:1:attC', 'attC', '25705.5'];['GCA_900083965.1_FKZZ01000033.1.chr.fa:1:3', 'ORF', '26389', 'YP_001338812', 'chloramphenicol__cmlA', 'chloramphenicol'];['GCA_900083965.1_FKZZ01000033.1.chr…	Klebsiella oxytoca	Scaffold	Proteobacteria_3	Gammaproteobacteria_4	Enterobacterales_5	Enterobacteriaceae_6	Klebsiella_7	Klebsiella_8	Klebsiella oxytoca_9	TRUE	1	gi|302487930|gb|HM804085.1|	99.61	1.003343305	5702	3	5	1	5683	12439	6738	0	10400	28361	5683
GCA_900084145.1_FLAT01000019.1.chr.fa:1	A	GCA_900084145.1	['GCA_900084145.1_FLAT01000019.1.chr.fa:1:1', 'Integrase', '11667'];['GCA_900084145.1_FLAT01000019.1.chr.fa:1:2', 'ORF', '12567', 'AAT45231', 'trimethoprim__dfrA12', 'trimethoprim'];['GCA_900084145.1_FLAT01000019.1.chr.fa:1:attC', 'attC', '12855.5'];['GCA_900084145.1_FLAT01000019.1.chr.fa:1:attC', 'attC', '13190.5'];['GCA_900084145.1_FLAT01000019.1.chr.fa:1:3', 'ORF', '13625', 'AY139603.1.gene1.p…	Klebsiella pneumoniae	Scaffold	Proteobacteria_3	Gammaproteobacteria_4	Enterobacterales_5	Enterobacteriaceae_6	Klebsiella_7	Klebsiella_8	Klebsiella pneumoniae_9	TRUE	1	gi|493665175|dbj|AP012055.1|	100	1	4199	0	0	1	4199	179589	175391	0	7755	250444	4199
GCA_900084435.1_FLBK01000025.1.chr.fa:1	A	GCA_900084435.1	['GCA_900084435.1_FLBK01000025.1.chr.fa:1:1', 'SulI', '6772', 'CAF18336', 'sulfonamide__sul1', 'sulfonamide'];['GCA_900084435.1_FLBK01000025.1.chr.fa:1:2', 'ORF', '7359'];['GCA_900084435.1_FLBK01000025.1.chr.fa:1:attC', 'attC', '7665.5'];['GCA_900084435.1_FLBK01000025.1.chr.fa:1:3', 'ORF', '8086', 'AY139603.1.gene1.p01', 'aminoglycoside__aadA', 'aminoglycoside'];['GCA_900084435.1_FLBK01000025.1.c…	Klebsiella pneumoniae	Scaffold	Proteobacteria_3	Gammaproteobacteria_4	Enterobacterales_5	Enterobacteriaceae_6	Klebsiella_7	Klebsiella_8	Klebsiella pneumoniae_9	TRUE	1	gi|493665175|dbj|AP012055.1|	100	1	4199	0	0	1	4199	175389	179587	0	7755	250444	4199
GCA_900084575.1_FLCK01000031.1.chr.fa:1	A	GCA_900084575.1	['GCA_900084575.1_FLCK01000031.1.chr.fa:1:1', 'Integrase', '34453'];['GCA_900084575.1_FLCK01000031.1.chr.fa:1:2', 'ORF', '35371.5', 'ACI32877', 'trimethoprim__dfrA14', 'trimethoprim'];['GCA_900084575.1_FLCK01000031.1.chr.fa:1:attC', 'attC', '35627'];['GCA_900084575.1_FLCK01000031.1.chr.fa:1:3', 'ORF', '35946'];['GCA_900084575.1_FLCK01000031.1.chr.fa:1:4', 'SulI', '36533', 'CAF18336', 'sulfonamide…	Klebsiella pneumoniae	Scaffold	Proteobacteria_3	Gammaproteobacteria_4	Enterobacterales_5	Enterobacteriaceae_6	Klebsiella_7	Klebsiella_8	Klebsiella pneumoniae_9	TRUE	1	gi|45672|emb|X12868.1|	98.34	0.94934334	2530	42	0	1	2530	136	2665	0	4440	2665	3007
GCA_900085005.1_FLEB01000026.1.chr.fa:1	A	GCA_900085005.1	['GCA_900085005.1_FLEB01000026.1.chr.fa:1:1', 'SulI', '6801', 'CAF18336', 'sulfonamide__sul1', 'sulfonamide'];['GCA_900085005.1_FLEB01000026.1.chr.fa:1:2', 'ORF', '7388'];['GCA_900085005.1_FLEB01000026.1.chr.fa:1:attC', 'attC', '7694.5'];['GCA_900085005.1_FLEB01000026.1.chr.fa:1:3', 'ORF', '8115', 'AY139603.1.gene1.p01', 'aminoglycoside__aadA', 'aminoglycoside'];['GCA_900085005.1_FLEB01000026.1.c…	Klebsiella pneumoniae	Scaffold	Proteobacteria_3	Gammaproteobacteria_4	Enterobacterales_5	Enterobacteriaceae_6	Klebsiella_7	Klebsiella_8	Klebsiella pneumoniae_9	TRUE	1	gi|493665175|dbj|AP012055.1|	100	1	4199	0	0	1	4199	175389	179587	0	7755	250444	4199
GCA_900085225.1_FLEX01000027.1.chr.fa:1	A	GCA_900085225.1	['GCA_900085225.1_FLEX01000027.1.chr.fa:1:1', 'Integrase', '1564'];['GCA_900085225.1_FLEX01000027.1.chr.fa:1:2', 'ORF', '2464', 'AAT45231', 'trimethoprim__dfrA12', 'trimethoprim'];['GCA_900085225.1_FLEX01000027.1.chr.fa:1:attC', 'attC', '2752.5'];['GCA_900085225.1_FLEX01000027.1.chr.fa:1:attC', 'attC', '3087.5'];['GCA_900085225.1_FLEX01000027.1.chr.fa:1:3', 'ORF', '3522', 'AY139603.1.gene1.p01', …	Klebsiella pneumoniae	Scaffold	Proteobacteria_3	Gammaproteobacteria_4	Enterobacterales_5	Enterobacteriaceae_6	Klebsiella_7	Klebsiella_8	Klebsiella pneumoniae_9	TRUE	1	gi|493665175|dbj|AP012055.1|	100	1	4199	0	0	1	4199	179589	175391	0	7755	250444	4199
GCA_900085275.1_FLFC01000031.1.chr.fa:1	A	GCA_900085275.1	['GCA_900085275.1_FLFC01000031.1.chr.fa:1:1', 'Integrase', '10196'];['GCA_900085275.1_FLFC01000031.1.chr.fa:1:2', 'ORF', '11250', 'AB104852.1.gene4.p01', 'aminoglycoside__aadA', 'aminoglycoside'];['GCA_900085275.1_FLFC01000031.1.chr.fa:1:attC', 'attC', '11671.5'];['GCA_900085275.1_FLFC01000031.1.chr.fa:1:3', 'ORF', '11977'];['GCA_900085275.1_FLFC01000031.1.chr.fa:1:4', 'SulI', '12564', 'CAF18336'…	Klebsiella pneumoniae	Scaffold	Proteobacteria_3	Gammaproteobacteria_4	Enterobacterales_5	Enterobacteriaceae_6	Klebsiella_7	Klebsiella_8	Klebsiella pneumoniae_9	TRUE	1	gi|316945283|gb|CP002432.1|	99.88	1	3295	4	0	1	3295	12624	9330	0	6063	2928377	3295
GCA_900085735.1_FLGW01000027.1.chr.fa:1	A	GCA_900085735.1	['GCA_900085735.1_FLGW01000027.1.chr.fa:1:1', 'SulI', '5677', 'CAF18336', 'sulfonamide__sul1', 'sulfonamide'];['GCA_900085735.1_FLGW01000027.1.chr.fa:1:2', 'ORF', '6264'];['GCA_900085735.1_FLGW01000027.1.chr.fa:1:attC', 'attC', '6570.5'];['GCA_900085735.1_FLGW01000027.1.chr.fa:1:3', 'ORF', '6977', 'EU675686.2.gene5.p01', 'aminoglycoside__aadA', 'aminoglycoside'];['GCA_900085735.1_FLGW01000027.1.c…	Klebsiella pneumoniae	Scaffold	Proteobacteria_3	Gammaproteobacteria_4	Enterobacterales_5	Enterobacteriaceae_6	Klebsiella_7	Klebsiella_8	Klebsiella pneumoniae_9	TRUE	1	gi|193409923|gb|EU675686.2|	99.81	0.999794408	4863	8	1	477	5338	4864	2	0	8929	4864	5338
GCA_900086375.1_FLJI01000025.1.chr.fa:1	A	GCA_900086375.1	['GCA_900086375.1_FLJI01000025.1.chr.fa:1:1', 'SulI', '6779', 'CAF18336', 'sulfonamide__sul1', 'sulfonamide'];['GCA_900086375.1_FLJI01000025.1.chr.fa:1:2', 'ORF', '7366'];['GCA_900086375.1_FLJI01000025.1.chr.fa:1:attC', 'attC', '7672.5'];['GCA_900086375.1_FLJI01000025.1.chr.fa:1:3', 'ORF', '8093', 'AY139603.1.gene1.p01', 'aminoglycoside__aadA', 'aminoglycoside'];['GCA_900086375.1_FLJI01000025.1.c…	Klebsiella pneumoniae	Scaffold	Proteobacteria_3	Gammaproteobacteria_4	Enterobacterales_5	Enterobacteriaceae_6	Klebsiella_7	Klebsiella_8	Klebsiella pneumoniae_9	TRUE	1	gi|493665175|dbj|AP012055.1|	100	1	4199	0	0	1	4199	175389	179587	0	7755	250444	4199
GCA_900088705.1_LT594095.1.chr.fa:1	A	GCA_900088705.1	['GCA_900088705.1_LT594095.1.chr.fa:1:1', 'Integrase', '2679477'];['GCA_900088705.1_LT594095.1.chr.fa:1:2', 'ORF', '2680352', 'CAJ32498', 'aminoglycoside__aac(3)-I', 'aminoglycoside'];['GCA_900088705.1_LT594095.1.chr.fa:1:attC', 'attC', '2680668'];['GCA_900088705.1_LT594095.1.chr.fa:1:attC', 'attC', '2681225.5'];['GCA_900088705.1_LT594095.1.chr.fa:1:3', 'ORF', '2681461'];['GCA_900088705.1_LT59409…	Acinetobacter baumannii	Complete Genome	Proteobacteria_3	Gammaproteobacteria_4	PseudomoNonedales_5	Moraxellaceae_6	Acinetobacter_7	Acinetobacter calcoaceticus_8	Acinetobacter baumannii_9	TRUE	1	gi|85813394|emb|CT025832.1|	100	1	5366	0	0	1	5366	77257	82622	0	9910	100001	5366
GCA_900093185.1_FLVM01000035.1.chr.fa:1	A	GCA_900093185.1	['GCA_900093185.1_FLVM01000035.1.chr.fa:1:1', 'Integrase', '5840'];['GCA_900093185.1_FLVM01000035.1.chr.fa:1:2', 'ORF', '6808', 'Z54241.1.gene2.p01', aminoglycoside__aac(6')-I, 'aminoglycoside'];['GCA_900093185.1_FLVM01000035.1.chr.fa:1:attC', 'attC', '7147'];['GCA_900093185.1_FLVM01000035.1.chr.fa:1:3', 'ORF', '7606', 'AB104852.1.gene4.p01', 'aminoglycoside__aadA', 'aminoglycoside'];['GCA_900093…	Klebsiella pneumoniae	Scaffold	Proteobacteria_3	Gammaproteobacteria_4	Enterobacterales_5	Enterobacteriaceae_6	Klebsiella_7	Klebsiella_8	Klebsiella pneumoniae_9	TRUE	1	gi|635172542|dbj|AB933353.1|	100	0.930717351	3036	0	0	3271	6306	133	3168	0	5607	3262	6306
GCA_900093375.1_FLXR01000005.1.chr.fa:1	A	GCA_900093375.1	['GCA_900093375.1_FLXR01000005.1.chr.fa:1:1', 'Integrase', '44415'];['GCA_900093375.1_FLXR01000005.1.chr.fa:1:2', 'ORF', '45468', 'ABC54722', aminoglycoside__aac(6')-I, 'aminoglycoside'];['GCA_900093375.1_FLXR01000005.1.chr.fa:1:attC', 'attC', '45798.5'];['GCA_900093375.1_FLXR01000005.1.chr.fa:1:attC', 'attC', '46380.5'];['GCA_900093375.1_FLXR01000005.1.chr.fa:1:3', 'ORF', '46656'];['GCA_90009337…	Klebsiella pneumoniae	Scaffold	Proteobacteria_3	Gammaproteobacteria_4	Enterobacterales_5	Enterobacteriaceae_6	Klebsiella_7	Klebsiella_8	Klebsiella pneumoniae_9	TRUE	1	gi|193409923|gb|EU675686.2|	99.81	1	4864	8	1	2	4864	1	4864	0	8931	4864	5338
GCA_900169625.1.chr.fa_GCA_900169625.1_FWEK01000010.1:1	A	GCA_900169625.1	['GCA_900169625.1.chr.fa_GCA_900169625.1_FWEK01000010.1:1:1', 'SulI', '35373.5', 'AF191564.1.gene5.p01', 'sulfonamide__sul1', 'sulfonamide'];['GCA_900169625.1.chr.fa_GCA_900169625.1_FWEK01000010.1:1:2', 'ORF', '35960.5'];['GCA_900169625.1.chr.fa_GCA_900169625.1_FWEK01000010.1:1:attC', 'attC', '36271.5'];['GCA_900169625.1.chr.fa_GCA_900169625.1_FWEK01000010.1:1:3', 'ORF', '36955.5', 'AY115475.1.ge…	Citrobacter freundii	Scaffold	Proteobacteria_3	Gammaproteobacteria_4	Enterobacterales_5	Enterobacteriaceae_6	Citrobacter_7	Citrobacter freundii complex_8	Citrobacter freundii_9	TRUE	1	gi|115529969|gb|DQ984668.1|	99.69	0.989643619	3249	9	1	1279	4526	3268	20	0	5943	3283	5625
GCA_900169695.1.chr.fa_GCA_900169695.1_FWDQ01000048.1:1	A	GCA_900169695.1	['GCA_900169695.1.chr.fa_GCA_900169695.1_FWDQ01000048.1:1:1', 'SulI', '1545.5', 'AF191564.1.gene5.p01', 'sulfonamide__sul1', 'sulfonamide'];['GCA_900169695.1.chr.fa_GCA_900169695.1_FWDQ01000048.1:1:2', 'ORF', '2132.5'];['GCA_900169695.1.chr.fa_GCA_900169695.1_FWDQ01000048.1:1:attC', 'attC', '2443.5'];['GCA_900169695.1.chr.fa_GCA_900169695.1_FWDQ01000048.1:1:3', 'ORF', '3127.5', 'AY115475.1.gene4.…	Citrobacter freundii	Scaffold	Proteobacteria_3	Gammaproteobacteria_4	Enterobacterales_5	Enterobacteriaceae_6	Citrobacter_7	Citrobacter freundii complex_8	Citrobacter freundii_9	TRUE	1	gi|115529969|gb|DQ984668.1|	99.69	0.989643619	3249	9	1	1279	4526	3268	20	0	5943	3283	5625
GCA_900171735.1_FWGM01000026.1.chr.fa:1	A	GCA_900171735.1	['GCA_900171735.1_FWGM01000026.1.chr.fa:1:1', 'SulI', '6800', 'CAF18336', 'sulfonamide__sul1', 'sulfonamide'];['GCA_900171735.1_FWGM01000026.1.chr.fa:1:2', 'ORF', '7387'];['GCA_900171735.1_FWGM01000026.1.chr.fa:1:attC', 'attC', '7693.5'];['GCA_900171735.1_FWGM01000026.1.chr.fa:1:3', 'ORF', '8114', 'AY139603.1.gene1.p01', 'aminoglycoside__aadA', 'aminoglycoside'];['GCA_900171735.1_FWGM01000026.1.c…	Klebsiella pneumoniae	Scaffold	Proteobacteria_3	Gammaproteobacteria_4	Enterobacterales_5	Enterobacteriaceae_6	Klebsiella_7	Klebsiella_8	Klebsiella pneumoniae_9	TRUE	1	gi|493665175|dbj|AP012055.1|	100	1	4199	0	0	1	4199	175389	179587	0	7755	250444	4199
GCA_900172915.1_FWJM01000039.1.chr.fa:1	A	GCA_900172915.1	['GCA_900172915.1_FWJM01000039.1.chr.fa:1:1', 'Integrase', '9206'];['GCA_900172915.1_FWJM01000039.1.chr.fa:1:2', 'ORF', '10044', 'AAY43141', 'trimethoprim__dfrA17', 'trimethoprim'];['GCA_900172915.1_FWJM01000039.1.chr.fa:1:attC', 'attC', '10405'];['GCA_900172915.1_FWJM01000039.1.chr.fa:1:3', 'ORF', '10747'];['GCA_900172915.1_FWJM01000039.1.chr.fa:1:4', 'SulI', '11334', 'CAF18336', 'sulfonamide__s…	Klebsiella pneumoniae	Scaffold	Proteobacteria_3	Gammaproteobacteria_4	Enterobacterales_5	Enterobacteriaceae_6	Klebsiella_7	Klebsiella_8	Klebsiella pneumoniae_9	TRUE	1	gi|43090|emb|X58425.1|	99.9	1	2000	1	1	580	2578	1	2000	0	3681	2000	3055
GCA_900173195.1_FWKW01000010.1.chr.fa:1	A	GCA_900173195.1	['GCA_900173195.1_FWKW01000010.1.chr.fa:1:1', 'Integrase', '45822'];['GCA_900173195.1_FWKW01000010.1.chr.fa:1:2', 'ORF', '46876', 'AY139603.1.gene1.p01', 'aminoglycoside__aadA', 'aminoglycoside'];['GCA_900173195.1_FWKW01000010.1.chr.fa:1:attC', 'attC', '47297.5'];['GCA_900173195.1_FWKW01000010.1.chr.fa:1:3', 'ORF', '47603'];['GCA_900173195.1_FWKW01000010.1.chr.fa:1:4', 'SulI', '48190', 'CAF18336'…	Klebsiella pneumoniae	Scaffold	Proteobacteria_3	Gammaproteobacteria_4	Enterobacterales_5	Enterobacteriaceae_6	Klebsiella_7	Klebsiella_8	Klebsiella pneumoniae_9	TRUE	1	gi|116294654|gb|AY522431.4|	99.84	0.935053111	3081	2	1	218	3295	11146	14226	0	5659	56634	3295
GCA_900173215.1_FWLC01000009.1.chr.fa:1	A	GCA_900173215.1	['GCA_900173215.1_FWLC01000009.1.chr.fa:1:1', 'SulI', '63800', 'CAF18336', 'sulfonamide__sul1', 'sulfonamide'];['GCA_900173215.1_FWLC01000009.1.chr.fa:1:2', 'ORF', '64387'];['GCA_900173215.1_FWLC01000009.1.chr.fa:1:attC', 'attC', '64693.5'];['GCA_900173215.1_FWLC01000009.1.chr.fa:1:3', 'ORF', '65114', 'AY139603.1.gene1.p01', 'aminoglycoside__aadA', 'aminoglycoside'];['GCA_900173215.1_FWLC01000009…	Klebsiella pneumoniae	Scaffold	Proteobacteria_3	Gammaproteobacteria_4	Enterobacterales_5	Enterobacteriaceae_6	Klebsiella_7	Klebsiella_8	Klebsiella pneumoniae_9	TRUE	1	gi|116294654|gb|AY522431.4|	99.84	0.935660091	3083	2	1	1	3080	14228	11146	0	5662	56634	3295
GCA_900173225.1_FWKU01000011.1.chr.fa:1	A	GCA_900173225.1	['GCA_900173225.1_FWKU01000011.1.chr.fa:1:1', 'SulI', '63178', 'CAF18336', 'sulfonamide__sul1', 'sulfonamide'];['GCA_900173225.1_FWKU01000011.1.chr.fa:1:2', 'ORF', '63765'];['GCA_900173225.1_FWKU01000011.1.chr.fa:1:attC', 'attC', '64071.5'];['GCA_900173225.1_FWKU01000011.1.chr.fa:1:3', 'ORF', '64492', 'AY139603.1.gene1.p01', 'aminoglycoside__aadA', 'aminoglycoside'];['GCA_900173225.1_FWKU01000011…	Klebsiella pneumoniae	Scaffold	Proteobacteria_3	Gammaproteobacteria_4	Enterobacterales_5	Enterobacteriaceae_6	Klebsiella_7	Klebsiella_8	Klebsiella pneumoniae_9	TRUE	1	gi|116294654|gb|AY522431.4|	99.84	0.935660091	3083	2	1	1	3080	14228	11146	0	5662	56634	3295
GCA_900173525.1_FWMB01000027.1.chr.fa:1	A	GCA_900173525.1	['GCA_900173525.1_FWMB01000027.1.chr.fa:1:1', 'SulI', '7289', 'CAF18336', 'sulfonamide__sul1', 'sulfonamide'];['GCA_900173525.1_FWMB01000027.1.chr.fa:1:2', 'ORF', '7876'];['GCA_900173525.1_FWMB01000027.1.chr.fa:1:attC', 'attC', '8182.5'];['GCA_900173525.1_FWMB01000027.1.chr.fa:1:3', 'ORF', '8603', 'AY139603.1.gene1.p01', 'aminoglycoside__aadA', 'aminoglycoside'];['GCA_900173525.1_FWMB01000027.1.c…	Klebsiella pneumoniae	Scaffold	Proteobacteria_3	Gammaproteobacteria_4	Enterobacterales_5	Enterobacteriaceae_6	Klebsiella_7	Klebsiella_8	Klebsiella pneumoniae_9	TRUE	1	gi|493665175|dbj|AP012055.1|	100	1	4199	0	0	1	4199	175389	179587	0	7755	250444	4199
GCA_900173915.1_FWNM01000004.1.chr.fa:1	A	GCA_900173915.1	['GCA_900173915.1_FWNM01000004.1.chr.fa:1:1', 'Integrase', '338343'];['GCA_900173915.1_FWNM01000004.1.chr.fa:1:2', 'ORF', '339181', 'AAY43141', 'trimethoprim__dfrA17', 'trimethoprim'];['GCA_900173915.1_FWNM01000004.1.chr.fa:1:attC', 'attC', '339542'];['GCA_900173915.1_FWNM01000004.1.chr.fa:1:3', 'ORF', '339884'];['GCA_900173915.1_FWNM01000004.1.chr.fa:1:4', 'SulI', '340441', 'CAF18336', 'sulfonam…	Klebsiella pneumoniae	Scaffold	Proteobacteria_3	Gammaproteobacteria_4	Enterobacterales_5	Enterobacteriaceae_6	Klebsiella_7	Klebsiella_8	Klebsiella pneumoniae_9	TRUE	1	gi|43090|emb|X58425.1|	99.9	1	2000	1	1	580	2578	1	2000	0	3681	2000	2995
GCA_900173935.1_FWNQ01000005.1.chr.fa:1	A	GCA_900173935.1	['GCA_900173935.1_FWNQ01000005.1.chr.fa:1:1', 'Integrase', '233021'];['GCA_900173935.1_FWNQ01000005.1.chr.fa:1:2', 'ORF', '233859', 'AAY43141', 'trimethoprim__dfrA17', 'trimethoprim'];['GCA_900173935.1_FWNQ01000005.1.chr.fa:1:attC', 'attC', '234220'];['GCA_900173935.1_FWNQ01000005.1.chr.fa:1:3', 'ORF', '234562'];['GCA_900173935.1_FWNQ01000005.1.chr.fa:1:4', 'SulI', '235119', 'CAF18336', 'sulfonam…	Klebsiella pneumoniae	Scaffold	Proteobacteria_3	Gammaproteobacteria_4	Enterobacterales_5	Enterobacteriaceae_6	Klebsiella_7	Klebsiella_8	Klebsiella pneumoniae_9	TRUE	1	gi|43090|emb|X58425.1|	99.9	1	2000	1	1	580	2578	1	2000	0	3681	2000	2995
GCA_900174235.1_FWOV01000006.1.chr.fa:1	A	GCA_900174235.1	['GCA_900174235.1_FWOV01000006.1.chr.fa:1:1', 'Integrase', '338467'];['GCA_900174235.1_FWOV01000006.1.chr.fa:1:2', 'ORF', '339305', 'AAY43141', 'trimethoprim__dfrA17', 'trimethoprim'];['GCA_900174235.1_FWOV01000006.1.chr.fa:1:attC', 'attC', '339666'];['GCA_900174235.1_FWOV01000006.1.chr.fa:1:3', 'ORF', '340008'];['GCA_900174235.1_FWOV01000006.1.chr.fa:1:4', 'SulI', '340565', 'CAF18336', 'sulfonam…	Klebsiella pneumoniae	Scaffold	Proteobacteria_3	Gammaproteobacteria_4	Enterobacterales_5	Enterobacteriaceae_6	Klebsiella_7	Klebsiella_8	Klebsiella pneumoniae_9	TRUE	1	gi|43090|emb|X58425.1|	99.9	1	2000	1	1	580	2578	1	2000	0	3681	2000	2995
GCA_900185255.1_LT883143.1.chr.fa:1	A	GCA_900185255.1	['GCA_900185255.1_LT883143.1.chr.fa:1:1', 'SulI', '5608423', 'CAF18336', 'sulfonamide__sul1', 'sulfonamide'];['GCA_900185255.1_LT883143.1.chr.fa:1:2', 'ORF', '5609010'];['GCA_900185255.1_LT883143.1.chr.fa:1:attC', 'attC', '5609316.5'];['GCA_900185255.1_LT883143.1.chr.fa:1:3', 'ORF', '5609715', 'AF205943.1.gene7.p01', 'aminoglycoside__aadB', 'aminoglycoside'];['GCA_900185255.1_LT883143.1.chr.fa:1:…	PseudomoNones aeruginosa C-NN2	Complete Genome	Proteobacteria_3	Gammaproteobacteria_4	PseudomoNonedales_5	PseudomoNonedaceae_6	PseudomoNones_7	PseudomoNones aeruginosa group_8	PseudomoNones aeruginosa C-NN2_9	FALSE	1	gi|17157968|gb|L06418.4|PDGINTORF	99.93	0.980846774	2919	2	0	1	2919	3167	249	0	5380	7634	2976
GCA_900322725.1.pla.fa_GCA_900322725.1_LT991958.1:2	A	GCA_900322725.1	['GCA_900322725.1.pla.fa_GCA_900322725.1_LT991958.1:2:1', 'IntI1', '123425.5'];['GCA_900322725.1.pla.fa_GCA_900322725.1_LT991958.1:2:2', 'ORF', '124287.5', 'X04555.1.orf0.gene.p01', aminoglycoside__ant(2'')-I, 'aminoglycoside'];['GCA_900322725.1.pla.fa_GCA_900322725.1_LT991958.1:2:attC', 'attC', '124635.5'];['GCA_900322725.1.pla.fa_GCA_900322725.1_LT991958.1:2:3', 'ORF', '125070.5', 'KJ363320.1.g…	Enterobacter cloacae complex bacterium	Complete Genome	Proteobacteria_3	Gammaproteobacteria_4	Enterobacterales_5	Enterobacteriaceae_6	Enterobacter_7	Enterobacter cloacae complex_8	Enterobacter cloacae complex bacterium_9	FALSE	1	gi|667483878|gb|KJ411925.1|	99.92	1.000256739	3896	2	1	1	3895	28099	31994	0	7177	88202	3895
GCA_000014845.1_DQ517526.1.2.pla.fa:1	B	GCA_000014845.1	['GCA_000014845.1_DQ517526.1.2.pla.fa:1:1', 'Integrase', '95967'];['GCA_000014845.1_DQ517526.1.2.pla.fa:1:2', 'ORF', '96907', 'YP_002894485', 'aminoglycoside__aadA', 'aminoglycoside'];['GCA_000014845.1_DQ517526.1.2.pla.fa:1:attC', 'attC', '97442.5'];['GCA_000014845.1_DQ517526.1.2.pla.fa:1:+1', 'ORF', '98025.5', 'M88012.1.gene2.p01', 'aminoglycoside__aac(3)-VI', 'aminoglycoside'];	Escherichia coli APEC O1	Complete Genome	Proteobacteria_3	Gammaproteobacteria_4	Enterobacterales_5	Enterobacteriaceae_6	Escherichia_7	Escherichia coli_8	Escherichia coli APEC O1_9	TRUE	1	gi|229561762|gb|FJ621588.1|	99.54	1	3017	14	0	1	3017	115000	118016	0	5494	166530	3017
GCA_000016045.1_CP000604.1.2.pla.fa:1	B	GCA_000016045.1	['GCA_000016045.1_CP000604.1.2.pla.fa:1:1', 'Integrase', '125451'];['GCA_000016045.1_CP000604.1.2.pla.fa:1:2', 'ORF', '126391', 'BAA78801', 'aminoglycoside__aadA', 'aminoglycoside'];['GCA_000016045.1_CP000604.1.2.pla.fa:1:attC', 'attC', '126926.5'];['GCA_000016045.1_CP000604.1.2.pla.fa:1:+1', 'ORF', '127509.5', 'M88012.1.gene2.p01', 'aminoglycoside__aac(3)-VI', 'aminoglycoside'];	Salmonella enterica subsp. enterica serovar Newport str. SL254	Complete Genome	Proteobacteria_3	Gammaproteobacteria_4	Enterobacterales_5	Enterobacteriaceae_6	Salmonella_7	Salmonella enterica_8	Salmonella enterica subsp. enterica serovar Newport str. SL254_9	FALSE	1	gi|229561762|gb|FJ621588.1|	100	1	3017	0	0	1	3017	115000	118016	0	5572	166530	3017
GCA_000022245.1_CP001383.1.chr.fa:1	B	GCA_000022245.1	['GCA_000022245.1_CP001383.1.chr.fa:1:-1', 'ORF', '1108602'];['GCA_000022245.1_CP001383.1.chr.fa:1:attC', 'attC', '1109152.5'];['GCA_000022245.1_CP001383.1.chr.fa:1:1', 'ORF', '1109579', 'AB104852.1.gene4.p01', 'aminoglycoside__aadA', 'aminoglycoside'];['GCA_000022245.1_CP001383.1.chr.fa:1:attC', 'attC', '1110023.5'];['GCA_000022245.1_CP001383.1.chr.fa:1:2', 'ORF', '1110502.5', 'ABB99435', 'beta-…	Shigella flexneri 2002017	Complete Genome	Proteobacteria_3	Gammaproteobacteria_4	Enterobacterales_5	Enterobacteriaceae_6	Shigella_7	Shigella flexneri_8	Shigella flexneri 2002017_9	TRUE	1	gi|116294893|gb|DQ923619.1|	99.95	1	3791	2	0	1	3791	4469	679	0	6990	5420	3791
GCA_000191665.1_CM001143.1.chr.fa:1	B	GCA_000191665.1	['GCA_000191665.1_CM001143.1.chr.fa:1:-1', 'ORF', '21385.5', 'M88012.1.gene2.p01', 'aminoglycoside__aac(3)-VI', 'aminoglycoside'];['GCA_000191665.1_CM001143.1.chr.fa:1:attC', 'attC', '21969.5'];['GCA_000191665.1_CM001143.1.chr.fa:1:1', 'ORF', '22471', 'ZP_01974653', 'aminoglycoside__aadA', 'aminoglycoside'];['GCA_000191665.1_CM001143.1.chr.fa:1:2', 'Integrase', '23447'];	Escherichia fergusonii ECD227	Chromosome	Proteobacteria_3	Gammaproteobacteria_4	Enterobacterales_5	Enterobacteriaceae_6	Escherichia_7	Escherichia fergusonii_8	Escherichia fergusonii ECD227_9	FALSE	1	gi|229561762|gb|FJ621588.1|	99.37	1	3020	16	1	1	3020	118018	115002	0	5469	166530	3020
GCA_000195995.1_AL513383.1.1.pla.fa:1	B	GCA_000195995.1	['GCA_000195995.1_AL513383.1.1.pla.fa:1:-1', 'ORF', '120107.5'];['GCA_000195995.1_AL513383.1.1.pla.fa:1:attC', 'attC', '120379.5'];['GCA_000195995.1_AL513383.1.1.pla.fa:1:1', 'ORF', '120657.5', 'CAI57695', 'trimethoprim__dfrA14', 'trimethoprim'];['GCA_000195995.1_AL513383.1.1.pla.fa:1:2', 'ORF', '120934.5'];['GCA_000195995.1_AL513383.1.1.pla.fa:1:3', 'Integrase', '121552'];	Salmonella enterica subsp. enterica serovar Typhi str. CT18	Complete Genome	Proteobacteria_3	Gammaproteobacteria_4	Enterobacterales_5	Enterobacteriaceae_6	Salmonella_7	Salmonella enterica_8	Salmonella enterica subsp. enterica serovar Typhi str. CT18_9	FALSE	1	gi|485460042|dbj|AB759690.1|	100	1	2094	0	0	1	2094	24635	22542	0	3868	49441	2094
GCA_000220005.2_AGTD01000002.1.chr.fa:1	B	GCA_000220005.2	['GCA_000220005.2_AGTD01000002.1.chr.fa:1:-1', 'ORF', '4306.5'];['GCA_000220005.2_AGTD01000002.1.chr.fa:1:attC', 'attC', '4646.5'];['GCA_000220005.2_AGTD01000002.1.chr.fa:1:1', 'ORF', '5073', 'AB104852.1.gene4.p01', 'aminoglycoside__aadA', 'aminoglycoside'];['GCA_000220005.2_AGTD01000002.1.chr.fa:1:attC', 'attC', '5507.5'];['GCA_000220005.2_AGTD01000002.1.chr.fa:1:2', 'ORF', '6191', 'YP_001338812…	Escherichia coli UMNF18	Chromosome	Proteobacteria_3	Gammaproteobacteria_4	Enterobacterales_5	Enterobacteriaceae_6	Escherichia_7	Escherichia coli_8	Escherichia coli UMNF18_9	TRUE	1	gi|339418231|gb|CP002891.1|	100	1	6592	0	0	1	6592	4065	10656	0	12200	69065	6592
GCA_000220005.2_AGTD01000004.1.chr.fa:1	B	GCA_000220005.2	['GCA_000220005.2_AGTD01000004.1.chr.fa:1:-1', 'ORF', '15952.5'];['GCA_000220005.2_AGTD01000004.1.chr.fa:1:attC', 'attC', '16602.5'];['GCA_000220005.2_AGTD01000004.1.chr.fa:1:1', 'ORF', '17029', 'AY139603.1.gene1.p01', 'aminoglycoside__aadA', 'aminoglycoside'];['GCA_000220005.2_AGTD01000004.1.chr.fa:1:attC', 'attC', '17458.5'];['GCA_000220005.2_AGTD01000004.1.chr.fa:1:2', 'ORF', '17575.5'];['GCA_…	Escherichia coli UMNF18	Chromosome	Proteobacteria_3	Gammaproteobacteria_4	Enterobacterales_5	Enterobacteriaceae_6	Escherichia_7	Escherichia coli_8	Escherichia coli UMNF18_9	TRUE	1	gi|942477629|emb|HG314954.2|	99.85	1	3390	4	1	1	3390	3902	514	0	6231	4109	3390
GCA_000276705.2_CP003684.1.2.pla.fa:2	B	GCA_000276705.2	['GCA_000276705.2_CP003684.1.2.pla.fa:2:-1', 'ORF', '155439'];['GCA_000276705.2_CP003684.1.2.pla.fa:2:attC', 'attC', '157181.5'];['GCA_000276705.2_CP003684.1.2.pla.fa:2:1', 'ORF', '158094', 'DQ303918.1.gene1.p01', aminoglycoside__aac(6')-I, 'aminoglycoside'];['GCA_000276705.2_CP003684.1.2.pla.fa:2:attC', 'attC', '157764.5'];['GCA_000276705.2_CP003684.1.2.pla.fa:2:2', 'Integrase', '159147'];	Klebsiella michiganensis E718	Complete Genome	Proteobacteria_3	Gammaproteobacteria_4	Enterobacterales_5	Enterobacteriaceae_6	Klebsiella_7	Klebsiella_8	Klebsiella michiganensis E718_9	FALSE	1	gi|394348876|gb|CP003684.1|	100	1	5718	0	0	1	5718	153936	159653	0	10600	353865	5718
GCA_000325725.1_CP003739.1.1.pla.fa:1	B	GCA_000325725.1	['GCA_000325725.1_CP003739.1.1.pla.fa:1:1', 'Integrase', '73164'];['GCA_000325725.1_CP003739.1.1.pla.fa:1:2', 'ORF', '74083', 'AF205943.1.gene7.p01', 'aminoglycoside__aadB', 'aminoglycoside'];['GCA_000325725.1_CP003739.1.1.pla.fa:1:attC', 'attC', '74374.5'];['GCA_000325725.1_CP003739.1.1.pla.fa:1:+1', 'ORF', '74678.5'];	PseudomoNones putida HB3267	Complete Genome	Proteobacteria_3	Gammaproteobacteria_4	PseudomoNonedales_5	PseudomoNonedaceae_6	PseudomoNones_7	PseudomoNones putida_8	PseudomoNones putida HB3267_9	TRUE	1	gi|430799226|gb|CP003739.1|	100	1	2188	0	0	1	2188	72657	74844	0	4041	80360	2188
GCA_000364385.3_CP006662.2.2.pla.fa:3	B	GCA_000364385.3	['GCA_000364385.3_CP006662.2.2.pla.fa:3:1', 'Integrase', '7618'];['GCA_000364385.3_CP006662.2.2.pla.fa:3:2', 'ORF', '8517', 'ABD46710', 'trimethoprim__dfrA14', 'trimethoprim'];['GCA_000364385.3_CP006662.2.2.pla.fa:3:attC', 'attC', '8791.5'];['GCA_000364385.3_CP006662.2.2.pla.fa:3:+1', 'ORF', '9107.5'];	Klebsiella pneumoniae	Complete Genome	Proteobacteria_3	Gammaproteobacteria_4	Enterobacterales_5	Enterobacteriaceae_6	Klebsiella_7	Klebsiella_8	Klebsiella pneumoniae_9	TRUE	1	gi|429201046|gb|JX193301.1|	100	1	2130	0	0	1	2130	2448	4577	0	3934	83712	2130
GCA_000430085.2_CP005389.2.1.pla.fa:1	B	GCA_000430085.2	['GCA_000430085.2_CP005389.2.1.pla.fa:1:1', 'Integrase', '81878'];['GCA_000430085.2_CP005389.2.1.pla.fa:1:2', 'ORF', '82854', 'ZP_01974653', 'aminoglycoside__aadA', 'aminoglycoside'];['GCA_000430085.2_CP005389.2.1.pla.fa:1:attC', 'attC', '83356.5'];['GCA_000430085.2_CP005389.2.1.pla.fa:1:+1', 'ORF', '83941', 'M88012.1.gene2.p01', 'aminoglycoside__aac(3)-VI', 'aminoglycoside'];	Salmonella enterica subsp. enterica serovar Heidelberg str. CFSAN002069	Complete Genome	Proteobacteria_3	Gammaproteobacteria_4	Enterobacterales_5	Enterobacteriaceae_6	Salmonella_7	Salmonella enterica_8	Salmonella enterica subsp. enterica serovar Heidelberg str. CFSAN002069_9	FALSE	1	gi|229561762|gb|FJ621588.1|	99.27	1	3020	19	1	1	3020	115000	118016	0	5452	166530	3020
GCA_000445405.1_CP006657.1.1.pla.fa:1	B	GCA_000445405.1	['GCA_000445405.1_CP006657.1.1.pla.fa:1:1', 'Integrase', '69705'];['GCA_000445405.1_CP006657.1.1.pla.fa:1:2', 'ORF', '70605', 'AAT45231', 'trimethoprim__dfrA12', 'trimethoprim'];['GCA_000445405.1_CP006657.1.1.pla.fa:1:attC', 'attC', '70893.5'];['GCA_000445405.1_CP006657.1.1.pla.fa:1:attC', 'attC', '71228.5'];['GCA_000445405.1_CP006657.1.1.pla.fa:1:3', 'ORF', '71663', 'AY139603.1.gene1.p01', 'amin…	Klebsiella pneumoniae JM45	Complete Genome	Proteobacteria_3	Gammaproteobacteria_4	Enterobacterales_5	Enterobacteriaceae_6	Klebsiella_7	Klebsiella pneumoniae_8	Klebsiella pneumoniae JM45_9	TRUE	1	gi|493665175|dbj|AP012055.1|	100	1	3366	0	0	1	3366	179589	176224	0	6216	250444	3366
GCA_000456245.1_KE698954.1.chr.fa:1	B	GCA_000456245.1	['GCA_000456245.1_KE698954.1.chr.fa:1:1', 'Integrase', '11856'];['GCA_000456245.1_KE698954.1.chr.fa:1:2', 'ORF', '12965', 'ABB99435', 'beta-lactam__OXA-1', 'beta-lactam'];	Escherichia coli HVH 18 (4-8589585)	Scaffold	Proteobacteria_3	Gammaproteobacteria_4	Enterobacterales_5	Enterobacteriaceae_6	Escherichia_7	Escherichia coli_8	Escherichia coli HVH 18 (4-8589585)_9	TRUE	1	gi|116294893|gb|DQ923619.1|	99.95	1	2118	1	0	1	2118	677	2794	0	3906	5420	2118
GCA_000459655.1_KE701256.1.chr.fa:1	B	GCA_000459655.1	['GCA_000459655.1_KE701256.1.chr.fa:1:1', 'Integrase', '91755'];['GCA_000459655.1_KE701256.1.chr.fa:1:2', 'ORF', '92654', 'ABB77558', 'trimethoprim__dfrA14', 'trimethoprim'];	Escherichia coli KOEGE 33 (68a)	Scaffold	Proteobacteria_3	Gammaproteobacteria_4	Enterobacterales_5	Enterobacteriaceae_6	Escherichia_7	Escherichia coli_8	Escherichia coli KOEGE 33 (68a)_9	TRUE	1	gi|45672|emb|X12868.1|	99.88	1	1681	2	0	1	1681	136	1816	0	3094	2665	1681
GCA_000522165.1_KI929692.1.chr.fa:1	B	GCA_000522165.1	['GCA_000522165.1_KI929692.1.chr.fa:1:1', 'Integrase', '60313'];['GCA_000522165.1_KI929692.1.chr.fa:1:2', 'ORF', '61273', 'AF162771.1.gene2.p01', aminoglycoside__aac(6')-II, 'aminoglycoside'];['GCA_000522165.1_KI929692.1.chr.fa:1:3', 'ORF', '61623'];	Escherichia coli BIDMC 19B	Scaffold	Proteobacteria_3	Gammaproteobacteria_4	Enterobacterales_5	Enterobacteriaceae_6	Escherichia_7	Escherichia coli_8	Escherichia coli BIDMC 19B_9	TRUE	1	gi|226425792|gb|EU855787.1|	99.95	1	1880	1	0	1	1880	252178	254057	0	3467	318782	1880
GCA_000522185.1_KI929699.1.chr.fa:1	B	GCA_000522185.1	['GCA_000522185.1_KI929699.1.chr.fa:1:1', 'Integrase', '64060'];['GCA_000522185.1_KI929699.1.chr.fa:1:2', 'ORF', '65020', 'AF162771.1.gene2.p01', aminoglycoside__aac(6')-II, 'aminoglycoside'];['GCA_000522185.1_KI929699.1.chr.fa:1:3', 'ORF', '65370'];	Escherichia coli BIDMC 19A	Scaffold	Proteobacteria_3	Gammaproteobacteria_4	Enterobacterales_5	Enterobacteriaceae_6	Escherichia_7	Escherichia coli_8	Escherichia coli BIDMC 19A_9	TRUE	1	gi|226425792|gb|EU855787.1|	99.95	1	1880	1	0	1	1880	252178	254057	0	3467	318782	1880
GCA_000522405.1_KI929809.1.chr.fa:1	B	GCA_000522405.1	['GCA_000522405.1_KI929809.1.chr.fa:1:1', 'Integrase', '60313'];['GCA_000522405.1_KI929809.1.chr.fa:1:2', 'ORF', '61273', 'AF162771.1.gene2.p01', aminoglycoside__aac(6')-II, 'aminoglycoside'];['GCA_000522405.1_KI929809.1.chr.fa:1:3', 'ORF', '61623'];	Escherichia coli BIDMC 6	Scaffold	Proteobacteria_3	Gammaproteobacteria_4	Enterobacterales_5	Enterobacteriaceae_6	Escherichia_7	Escherichia coli_8	Escherichia coli BIDMC 6_9	TRUE	1	gi|226425792|gb|EU855787.1|	99.95	1	1880	1	0	1	1880	252178	254057	0	3467	318782	1880
GCA_000534775.1_KI973323.1.chr.fa:1	B	GCA_000534775.1	['GCA_000534775.1_KI973323.1.chr.fa:1:-1', 'ORF', '57413.5', 'M88012.1.gene2.p01', 'aminoglycoside__aac(3)-VI', 'aminoglycoside'];['GCA_000534775.1_KI973323.1.chr.fa:1:attC', 'attC', '57997.5'];['GCA_000534775.1_KI973323.1.chr.fa:1:1', 'ORF', '58418', 'AB104852.1.gene4.p01', 'aminoglycoside__aadA', 'aminoglycoside'];['GCA_000534775.1_KI973323.1.chr.fa:1:2', 'Integrase', '59472'];	Enterobacter sp. MGH 2	Scaffold	Proteobacteria_3	Gammaproteobacteria_4	Enterobacterales_5	Enterobacteriaceae_6	Enterobacter_7	Enterobacter cloacae complex_8	Enterobacter sp. MGH 2_9	FALSE	1	gi|229561762|gb|FJ621588.1|	99.54	1	3017	14	0	1	3017	118018	115002	0	5494	166530	3017
GCA_000567045.1_KK036688.1.chr.fa:2	B	GCA_000567045.1	['GCA_000567045.1_KK036688.1.chr.fa:2:1', 'Integrase', '158433'];['GCA_000567045.1_KK036688.1.chr.fa:2:2', 'ORF', '159295', 'AF205943.1.gene7.p01', 'aminoglycoside__aadB', 'aminoglycoside'];['GCA_000567045.1_KK036688.1.chr.fa:2:attC', 'attC', '159643.5'];['GCA_000567045.1_KK036688.1.chr.fa:2:3', 'ORF', '160017.5', 'ABP35557', 'chloramphenicol__catB', 'chloramphenicol'];	Klebsiella pneumoniae BIDMC 53	Scaffold	Proteobacteria_3	Gammaproteobacteria_4	Enterobacterales_5	Enterobacteriaceae_6	Klebsiella_7	Klebsiella pneumoniae_8	Klebsiella pneumoniae BIDMC 53_9	TRUE	1	gi|660573358|gb|CP008790.1|	100	1	2432	0	0	1	2432	154370	156801	0	4492	193725	2432
[truncated: 864 more rows]
