# Supplementary material for: Conserved phylogenetic distribution and limited antibiotic resistance of class 1 integrons revealed by assessing the bacterial genome and plasmid collection
Source: Microbiome. 2018 Jul 21;6:130. doi: 10.1186/s40168-018-0516-2 (PMC6054849; doi:10.1186/s40168-018-0516-2)
Supplement: Supplementary file 1 — The integron-integrase database constructed and curated using bioinformatics pipeline and whole genome analysis in this study, covering 3,384 complete and non-redundant integrases. (ZIP 11490 kb) [file 40168_2018_516_MOESM1_ESM.zip › Table S3.xlsx]

## Sheet: Curated_taxonomy_WGD
assembly_accession	organism_name	assembly_level	phylum	class	order	family	genus	species	strain	Pathogenity
GCA_000003135.1	Bifidobacterium longum subsp. longum ATCC 55813	Scaffold	Actinobacteria_3	Actinobacteria_4	Bifidobacteriales_5	Bifidobacteriaceae_6	Bifidobacterium_7	Bifidobacterium_8	Bifidobacterium longum subsp. longum ATCC 55813_9	FALSE
GCA_000003215.1	Clostridioides difficile QCD-66c26	Chromosome	Firmicutes_3	Clostridia_4	Clostridiales_5	Peptostreptococcaceae_6	Clostridioides_7	Clostridioides_8	Clostridioides difficile QCD-66c26_9	FALSE
GCA_000003645.1	Bacillus cereus m1293	Chromosome	Firmicutes_3	Bacilli_4	Bacillales_5	Bacillaceae_6	Bacillus_7	Bacillus_8	Bacillus cereus m1293_9	FALSE
GCA_000003925.1	Bacillus mycoides DSM 2048	Chromosome	Firmicutes_3	Bacilli_4	Bacillales_5	Bacillaceae_6	Bacillus_7	Bacillus_8	Bacillus mycoides DSM 2048_9	FALSE
GCA_000003955.1	Bacillus cereus AH1273	Chromosome	Firmicutes_3	Bacilli_4	Bacillales_5	Bacillaceae_6	Bacillus_7	Bacillus_8	Bacillus cereus AH1273_9	FALSE
GCA_000005825.2	Bacillus pseudofirmus OF4	Complete Genome	Firmicutes_3	Bacilli_4	Bacillales_5	Bacillaceae_6	Bacillus_7	Bacillus pseudofirmus_8	Bacillus pseudofirmus OF4_9	FALSE
GCA_000005845.2	Escherichia coli str. K-12 substr. MG1655	Complete Genome	Proteobacteria_3	Gammaproteobacteria_4	Enterobacterales_5	Enterobacteriaceae_6	Escherichia_7	Escherichia coli_8	Escherichia coli str. K-12 substr. MG1655_9	TRUE
GCA_000006155.2	Bacillus anthracis str. A2012	Chromosome	Firmicutes_3	Bacilli_4	Bacillales_5	Bacillaceae_6	Bacillus_7	Bacillus_8	Bacillus anthracis str. A2012_9	FALSE
GCA_000006605.1	Corynebacterium jeikeium K411	Complete Genome	Actinobacteria_3	Actinobacteria_4	Corynebacteriales_5	Corynebacteriaceae_6	Corynebacterium_7	Corynebacterium jeikeium_8	Corynebacterium jeikeium K411_9	TRUE
GCA_000006625.1	Ureaplasma parvum serovar 3 str. ATCC 700970	Complete Genome	Tenericutes_3	Mollicutes_4	Mycoplasmatales_5	Mycoplasmataceae_6	Ureaplasma_7	Ureaplasma parvum_8	Ureaplasma parvum serovar 3 str. ATCC 700970_9	FALSE
GCA_000006645.1	Yersinia pestis KIM10+	Complete Genome	Proteobacteria_3	Gammaproteobacteria_4	Enterobacterales_5	Yersiniaceae_6	Yersinia_7	Yersinia pestis_8	Yersinia pestis KIM10+_9	TRUE
GCA_000006665.1	Escherichia coli O157:H7 str. EDL933	Chromosome	Proteobacteria_3	Gammaproteobacteria_4	Enterobacterales_5	Enterobacteriaceae_6	Escherichia_7	Escherichia coli_8	Escherichia coli O157:H7 str. EDL933_9	TRUE
GCA_000006685.1	Chlamydia muridarum str. Nigg	Complete Genome	Chlamydiae_3	Chlamydiia_4	Chlamydiales_5	Chlamydiaceae_6	Chlamydia_7	Chlamydia muridarum_8	Chlamydia muridarum str. Nigg_9	FALSE
GCA_000006725.1	Xylella fastidiosa 9a5c	Complete Genome	Proteobacteria_3	Gammaproteobacteria_4	Xanthomonadales_5	Xanthomonadaceae_6	Xylella_7	Xylella fastidiosa_8	Xylella fastidiosa 9a5c_9	FALSE
GCA_000006745.1	Vibrio cholerae O1 biovar El Tor str. N16961	Complete Genome	Proteobacteria_3	Gammaproteobacteria_4	Vibrionales_5	Vibrionaceae_6	Vibrio_7	Vibrio cholerae_8	Vibrio cholerae O1 biovar El Tor str. N16961_9	TRUE
GCA_000006765.1	Pseudomonas aeruginosa PAO1	Complete Genome	Proteobacteria_3	Gammaproteobacteria_4	Pseudomonadales_5	Pseudomonadaceae_6	Pseudomonas_7	Pseudomonas aeruginosa_8	Pseudomonas aeruginosa PAO1_9	TRUE
GCA_000006785.2	Streptococcus pyogenes M1 GAS	Complete Genome	Firmicutes_3	Bacilli_4	Lactobacillales_5	Streptococcaceae_6	Streptococcus_7	Streptococcus pyogenes_8	Streptococcus pyogenes M1 GAS_9	TRUE
GCA_000006825.1	Pasteurella multocida subsp. multocida str. Pm70	Complete Genome	Proteobacteria_3	Gammaproteobacteria_4	Pasteurellales_5	Pasteurellaceae_6	Pasteurella_7	Pasteurella multocida_8	Pasteurella multocida subsp. multocida str. Pm70_9	TRUE
GCA_000006845.1	Neisseria gonorrhoeae FA 1090	Complete Genome	Proteobacteria_3	Betaproteobacteria_4	Neisseriales_5	Neisseriaceae_6	Neisseria_7	Neisseria gonorrhoeae_8	Neisseria gonorrhoeae FA 1090_9	TRUE
GCA_000006865.1	Lactococcus lactis subsp. lactis Il1403	Complete Genome	Firmicutes_3	Bacilli_4	Lactobacillales_5	Streptococcaceae_6	Lactococcus_7	Lactococcus lactis_8	Lactococcus lactis subsp. lactis Il1403_9	FALSE
GCA_000006885.1	Streptococcus pneumoniae TIGR4	Complete Genome	Firmicutes_3	Bacilli_4	Lactobacillales_5	Streptococcaceae_6	Streptococcus_7	Streptococcus pneumoniae_8	Streptococcus pneumoniae TIGR4_9	TRUE
GCA_000006905.1	Caulobacter vibrioides CB15	Complete Genome	Proteobacteria_3	Alphaproteobacteria_4	Caulobacterales_5	Caulobacteraceae_6	Caulobacter_7	Caulobacter vibrioides_8	Caulobacter vibrioides CB15_9	FALSE
GCA_000006925.2	Shigella flexneri 2a str. 301	Complete Genome	Proteobacteria_3	Gammaproteobacteria_4	Enterobacterales_5	Enterobacteriaceae_6	Shigella_7	Shigella flexneri_8	Shigella flexneri 2a str. 301_9	TRUE
GCA_000006945.2	Salmonella enterica subsp. enterica serovar Typhimurium str. LT2	Complete Genome	Proteobacteria_3	Gammaproteobacteria_4	Enterobacterales_5	Enterobacteriaceae_6	Salmonella_7	Salmonella enterica_8	Salmonella enterica subsp. enterica serovar Typhimurium str. LT2_9	FALSE
GCA_000006965.1	Sinorhizobium meliloti 1021	Complete Genome	Proteobacteria_3	Alphaproteobacteria_4	Rhizobiales_5	Rhizobiaceae_6	Sinorhizobium_7	Sinorhizobium meliloti_8	Sinorhizobium meliloti 1021_9	FALSE
GCA_000006985.1	Chlorobaculum tepidum TLS	Complete Genome	Bacteroidetes/Chlorobi group_3	Chlorobia_4	Chlorobiales_5	Chlorobiaceae_6	Chlorobaculum_7	Chlorobaculum tepidum_8	Chlorobaculum tepidum TLS_9	FALSE
GCA_000007025.1	Rickettsia conorii str. Malish 7	Complete Genome	Proteobacteria_3	Alphaproteobacteria_4	Rickettsiales_5	Rickettsiaceae_6	Rickettsia_7	Rickettsia conorii_8	Rickettsia conorii str. Malish 7_9	TRUE
GCA_000007045.1	Streptococcus pneumoniae R6	Complete Genome	Firmicutes_3	Bacilli_4	Lactobacillales_5	Streptococcaceae_6	Streptococcus_7	Streptococcus pneumoniae_8	Streptococcus pneumoniae R6_9	TRUE
GCA_000007085.1	Caldanaerobacter subterraneus subsp. tengcongensis MB4	Complete Genome	Firmicutes_3	Clostridia_4	Thermoanaerobacterales_5	Thermoanaerobacteraceae_6	Caldanaerobacter_7	Caldanaerobacter subterraneus_8	Caldanaerobacter subterraneus subsp. tengcongensis MB4_9	FALSE
GCA_000007105.1	Zymomonas mobilis subsp. mobilis ZM4 = ATCC 31821	Complete Genome	Proteobacteria_3	Alphaproteobacteria_4	Sphingomonadales_5	Sphingomonadaceae_6	Zymomonas_7	Zymomonas mobilis_8	Zymomonas mobilis subsp. mobilis ZM4 = ATCC 31821_9	FALSE
GCA_000007125.1	Brucella melitensis bv. 1 str. 16M	Complete Genome	Proteobacteria_3	Alphaproteobacteria_4	Rhizobiales_5	Brucellaceae_6	Brucella_7	Brucella melitensis_8	Brucella melitensis bv. 1 str. 16M_9	TRUE
GCA_000007145.1	Xanthomonas campestris pv. campestris str. ATCC 33913	Complete Genome	Proteobacteria_3	Gammaproteobacteria_4	Xanthomonadales_5	Xanthomonadaceae_6	Xanthomonas_7	Xanthomonas campestris_8	Xanthomonas campestris pv. campestris str. ATCC 33913_9	FALSE
GCA_000007165.1	Xanthomonas citri pv. citri str. 306	Complete Genome	Proteobacteria_3	Gammaproteobacteria_4	Xanthomonadales_5	Xanthomonadaceae_6	Xanthomonas_7	Xanthomonas citri_8	Xanthomonas citri pv. citri str. 306_9	FALSE
GCA_000007205.1	Chlamydophila pneumoniae TW-183	Complete Genome	Chlamydiae_3	Chlamydiia_4	Chlamydiales_5	Chlamydiaceae_6	Chlamydia_7	Chlamydia pneumoniae_8	Chlamydophila pneumoniae TW-183_9	FALSE
GCA_000007245.1	Xylella fastidiosa Temecula1	Complete Genome	Proteobacteria_3	Gammaproteobacteria_4	Xanthomonadales_5	Xanthomonadaceae_6	Xylella_7	Xylella fastidiosa_8	Xylella fastidiosa Temecula1_9	FALSE
GCA_000007265.1	Streptococcus agalactiae 2603V/R	Complete Genome	Firmicutes_3	Bacilli_4	Lactobacillales_5	Streptococcaceae_6	Streptococcus_7	Streptococcus agalactiae_8	Streptococcus agalactiae 2603V/R_9	TRUE
GCA_000007285.1	Streptococcus pyogenes MGAS8232	Complete Genome	Firmicutes_3	Bacilli_4	Lactobacillales_5	Streptococcaceae_6	Streptococcus_7	Streptococcus pyogenes_8	Streptococcus pyogenes MGAS8232_9	TRUE
GCA_000007325.1	Fusobacterium nucleatum subsp. nucleatum ATCC 25586	Complete Genome	Fusobacteria_3	Fusobacteriia_4	Fusobacteriales_5	Fusobacteriaceae_6	Fusobacterium_7	Fusobacterium nucleatum_8	Fusobacterium nucleatum subsp. nucleatum ATCC 25586_9	TRUE
GCA_000007365.1	Buchnera aphidicola str. Sg (Schizaphis graminum)	Complete Genome	Proteobacteria_3	Gammaproteobacteria_4	Enterobacterales_5	Enterobacteriaceae_6	Buchnera_7	Buchnera aphidicola_8	Buchnera aphidicola str. Sg (Schizaphis graminum)_9	FALSE
GCA_000007385.1	Xanthomonas oryzae pv. oryzae KACC 10331	Complete Genome	Proteobacteria_3	Gammaproteobacteria_4	Xanthomonadales_5	Xanthomonadaceae_6	Xanthomonas_7	Xanthomonas oryzae_8	Xanthomonas oryzae pv. oryzae KACC 10331_9	FALSE
GCA_000007405.1	Shigella flexneri 2a str. 2457T	Complete Genome	Proteobacteria_3	Gammaproteobacteria_4	Enterobacterales_5	Enterobacteriaceae_6	Shigella_7	Shigella flexneri_8	Shigella flexneri 2a str. 2457T_9	TRUE
GCA_000007425.1	Streptococcus pyogenes MGAS315	Complete Genome	Firmicutes_3	Bacilli_4	Lactobacillales_5	Streptococcaceae_6	Streptococcus_7	Streptococcus pyogenes_8	Streptococcus pyogenes MGAS315_9	TRUE
GCA_000007445.1	Escherichia coli CFT073	Complete Genome	Proteobacteria_3	Gammaproteobacteria_4	Enterobacterales_5	Enterobacteriaceae_6	Escherichia_7	Escherichia coli_8	Escherichia coli CFT073_9	TRUE
GCA_000007465.2	Streptococcus mutans UA159	Complete Genome	Firmicutes_3	Bacilli_4	Lactobacillales_5	Streptococcaceae_6	Streptococcus_7	Streptococcus mutans_8	Streptococcus mutans UA159_9	TRUE
GCA_000007485.1	Tropheryma whipplei str. Twist	Complete Genome	Actinobacteria_3	Actinobacteria_4	Micrococcales_5	unclassified Micrococcales_6	Tropheryma_7	Tropheryma whipplei_8	Tropheryma whipplei str. Twist_9	FALSE
GCA_000007505.1	Brucella suis 1330	Complete Genome	Proteobacteria_3	Alphaproteobacteria_4	Rhizobiales_5	Brucellaceae_6	Brucella_7	Brucella suis_8	Brucella suis 1330_9	FALSE
GCA_000007525.1	Bifidobacterium longum NCC2705	Complete Genome	Actinobacteria_3	Actinobacteria_4	Bifidobacteriales_5	Bifidobacteriaceae_6	Bifidobacterium_7	Bifidobacterium longum_8	Bifidobacterium longum NCC2705_9	FALSE
GCA_000007545.1	Salmonella enterica subsp. enterica serovar Typhi str. Ty2	Complete Genome	Proteobacteria_3	Gammaproteobacteria_4	Enterobacterales_5	Enterobacteriaceae_6	Salmonella_7	Salmonella enterica_8	Salmonella enterica subsp. enterica serovar Typhi str. Ty2_9	FALSE
GCA_000007565.2	Pseudomonas putida KT2440	Complete Genome	Proteobacteria_3	Gammaproteobacteria_4	Pseudomonadales_5	Pseudomonadaceae_6	Pseudomonas_7	Pseudomonas putida_8	Pseudomonas putida KT2440_9	TRUE
GCA_000007585.1	Porphyromonas gingivalis W83	Complete Genome	Bacteroidetes/Chlorobi group_3	Bacteroidia_4	Bacteroidales_5	Porphyromonadaceae_6	Porphyromonas_7	Porphyromonas gingivalis_8	Porphyromonas gingivalis W83_9	TRUE
GCA_000007605.1	Chlamydophila caviae GPIC	Complete Genome	Chlamydiae_3	Chlamydiia_4	Chlamydiales_5	Chlamydiaceae_6	Chlamydia_7	Chlamydia caviae_8	Chlamydophila caviae GPIC_9	FALSE
GCA_000007625.1	Clostridium tetani E88	Complete Genome	Firmicutes_3	Clostridia_4	Clostridiales_5	Clostridiaceae_6	Clostridium_7	Clostridium tetani_8	Clostridium tetani E88_9	TRUE
GCA_000007645.1	Staphylococcus epidermidis ATCC 12228	Complete Genome	Firmicutes_3	Bacilli_4	Bacillales_5	Staphylococcaceae_6	Staphylococcus_7	Staphylococcus epidermidis_8	Staphylococcus epidermidis ATCC 12228_9	TRUE
GCA_000007665.1	Leifsonia xyli subsp. xyli str. CTCB07	Complete Genome	Actinobacteria_3	Actinobacteria_4	Micrococcales_5	Microbacteriaceae_6	Leifsonia_7	Leifsonia xyli_8	Leifsonia xyli subsp. xyli str. CTCB07_9	FALSE
GCA_000007685.1	Leptospira interrogans serovar Copenhageni str. Fiocruz L1-130	Complete Genome	Spirochaetes_3	Spirochaetia_4	Leptospirales_5	Leptospiraceae_6	Leptospira_7	Leptospira interrogans_8	Leptospira interrogans serovar Copenhageni str. Fiocruz L1-130_9	TRUE
GCA_000007705.1	Chromobacterium violaceum ATCC 12472	Complete Genome	Proteobacteria_3	Betaproteobacteria_4	Neisseriales_5	Chromobacteriaceae_6	Chromobacterium group_7	Chromobacterium_8	Chromobacterium violaceum ATCC 12472_9	FALSE
GCA_000007725.1	Buchnera aphidicola str. Bp (Baizongia pistaciae)	Complete Genome	Proteobacteria_3	Gammaproteobacteria_4	Enterobacterales_5	Enterobacteriaceae_6	Buchnera_7	Buchnera aphidicola_8	Buchnera aphidicola str. Bp (Baizongia pistaciae)_9	FALSE
GCA_000007745.1	[Mannheimia] succiniciproducens MBEL55E	Complete Genome	Proteobacteria_3	Gammaproteobacteria_4	Pasteurellales_5	Pasteurellaceae_6	Basfia_7	Mannheimia succiniciproducens_8	[Mannheimia] succiniciproducens MBEL55E_9	FALSE
GCA_000007765.2	Coxiella burnetii RSA 493	Complete Genome	Proteobacteria_3	Gammaproteobacteria_4	Legionellales_5	Coxiellaceae_6	Coxiella_7	Coxiella burnetii_8	Coxiella burnetii RSA 493_9	TRUE
GCA_000007785.1	Enterococcus faecalis V583	Complete Genome	Firmicutes_3	Bacilli_4	Lactobacillales_5	Enterococcaceae_6	Enterococcus_7	Enterococcus faecalis_8	Enterococcus faecalis V583_9	TRUE
GCA_000007805.1	Pseudomonas syringae pv. tomato str. DC3000	Complete Genome	Proteobacteria_3	Gammaproteobacteria_4	Pseudomonadales_5	Pseudomonadaceae_6	Pseudomonas_7	Pseudomonas syringae group genomosp. 3_8	Pseudomonas syringae pv. tomato str. DC3000_9	FALSE
GCA_000007825.1	Bacillus cereus ATCC 14579	Complete Genome	Firmicutes_3	Bacilli_4	Bacillales_5	Bacillaceae_6	Bacillus_7	Bacillus cereus_8	Bacillus cereus ATCC 14579_9	TRUE
GCA_000007845.1	Bacillus anthracis str. Ames	Complete Genome	Firmicutes_3	Bacilli_4	Bacillales_5	Bacillaceae_6	Bacillus_7	Bacillus anthracis_8	Bacillus anthracis str. Ames_9	TRUE
GCA_000007865.1	Mycobacterium avium subsp. paratuberculosis K-10	Complete Genome	Actinobacteria_3	Actinobacteria_4	Corynebacteriales_5	Mycobacteriaceae_6	Mycobacterium_7	Mycobacterium avium_8	Mycobacterium avium subsp. paratuberculosis K-10_9	TRUE
GCA_000007885.1	Yersinia pestis biovar Microtus str. 91001	Complete Genome	Proteobacteria_3	Gammaproteobacteria_4	Enterobacterales_5	Yersiniaceae_6	Yersinia_7	Yersinia pestis_8	Yersinia pestis biovar Microtus str. 91001_9	TRUE
GCA_000007905.1	Helicobacter hepaticus ATCC 51449	Complete Genome	Proteobacteria_3	delta/epsilon subdivisions_4	Epsilonproteobacteria_5	Campylobacterales_6	Helicobacteraceae_7	Helicobacter_8	Helicobacter hepaticus ATCC 51449_9	FALSE
GCA_000007925.1	Prochlorococcus marinus subsp. marinus str. CCMP1375	Complete Genome	Cyanobacteria/Melainabacteria group_3	Cyanobacteria_4	Synechococcales_5	Prochloraceae_6	Prochlorococcus_7	Prochlorococcus marinus_8	Prochlorococcus marinus subsp. marinus str. CCMP1375_9	FALSE
GCA_000007945.1	[Haemophilus] ducreyi 35000HP	Complete Genome	Proteobacteria_3	Gammaproteobacteria_4	Pasteurellales_5	Pasteurellaceae_6	Haemophilus_7	Haemophilus ducreyi_8	[Haemophilus] ducreyi 35000HP_9	TRUE
GCA_000007985.2	Geobacter sulfurreducens PCA	Complete Genome	Proteobacteria_3	delta/epsilon subdivisions_4	Deltaproteobacteria_5	Desulfuromonadales_6	Geobacteraceae_7	Geobacter_8	Geobacter sulfurreducens PCA_9	FALSE
GCA_000008005.1	Bacillus cereus ATCC 10987	Complete Genome	Firmicutes_3	Bacilli_4	Bacillales_5	Bacillaceae_6	Bacillus_7	Bacillus cereus_8	Bacillus cereus ATCC 10987_9	TRUE
GCA_000008025.1	Wolbachia endosymbiont of Drosophila melanogaster	Complete Genome	Proteobacteria_3	Alphaproteobacteria_4	Rickettsiales_5	Anaplasmataceae_6	Wolbachieae_7	Wolbachia_8	Wolbachia endosymbiont of Drosophila melanogaster_9	FALSE
GCA_000008045.1	Rickettsia typhi str. Wilmington	Complete Genome	Proteobacteria_3	Alphaproteobacteria_4	Rickettsiales_5	Rickettsiaceae_6	Rickettsia_7	Rickettsia typhi_8	Rickettsia typhi str. Wilmington_9	TRUE
GCA_000008065.1	Lactobacillus johnsonii NCC 533	Complete Genome	Firmicutes_3	Bacilli_4	Lactobacillales_5	Lactobacillaceae_6	Lactobacillus_7	Lactobacillus johnsonii_8	Lactobacillus johnsonii NCC 533_9	FALSE
GCA_000008105.1	Salmonella enterica subsp. enterica serovar Choleraesuis str. SC-B67	Complete Genome	Proteobacteria_3	Gammaproteobacteria_4	Enterobacterales_5	Enterobacteriaceae_6	Salmonella_7	Salmonella enterica_8	Salmonella enterica subsp. enterica serovar Choleraesuis str. SC-B67_9	FALSE
GCA_000008125.1	Thermus thermophilus HB27	Complete Genome	Deinococcus-Thermus_3	Deinococci_4	Thermales_5	Thermaceae_6	Thermus_7	Thermus thermophilus_8	Thermus thermophilus HB27_9	FALSE
GCA_000008145.1	Brucella abortus bv. 1 str. 9-941	Complete Genome	Proteobacteria_3	Alphaproteobacteria_4	Rhizobiales_5	Brucellaceae_6	Brucella_7	Brucella abortus_8	Brucella abortus bv. 1 str. 9-941_9	FALSE
GCA_000008165.1	Bacillus anthracis str. Sterne	Complete Genome	Firmicutes_3	Bacilli_4	Bacillales_5	Bacillaceae_6	Bacillus_7	Bacillus anthracis_8	Bacillus anthracis str. Sterne_9	TRUE
GCA_000008185.1	Treponema denticola ATCC 35405	Complete Genome	Spirochaetes_3	Spirochaetia_4	Spirochaetales_5	Spirochaetaceae_6	Treponema_7	Treponema denticola_8	Treponema denticola ATCC 35405_9	FALSE
GCA_000008205.1	Mycoplasma hyopneumoniae J	Complete Genome	Tenericutes_3	Mollicutes_4	Mycoplasmatales_5	Mycoplasmataceae_6	Mycoplasma_7	Mycoplasma hyopneumoniae_8	Mycoplasma hyopneumoniae J_9	FALSE
GCA_000008225.1	Mycoplasma hyopneumoniae 7448	Complete Genome	Tenericutes_3	Mollicutes_4	Mycoplasmatales_5	Mycoplasmataceae_6	Mycoplasma_7	Mycoplasma hyopneumoniae_8	Mycoplasma hyopneumoniae 7448_9	FALSE
GCA_000008245.1	Mycoplasma synoviae 53	Complete Genome	Tenericutes_3	Mollicutes_4	Mycoplasmatales_5	Mycoplasmataceae_6	Mycoplasma_7	Mycoplasma synoviae_8	Mycoplasma synoviae 53_9	FALSE
GCA_000008285.1	Listeria monocytogenes serotype 4b str. F2365	Complete Genome	Firmicutes_3	Bacilli_4	Bacillales_5	Listeriaceae_6	Listeria_7	Listeria monocytogenes_8	Listeria monocytogenes serotype 4b str. F2365_9	TRUE
GCA_000008305.1	Mesoplasma florum L1	Complete Genome	Tenericutes_3	Mollicutes_4	Entomoplasmatales_5	Entomoplasmataceae_6	Mesoplasma_7	Mesoplasma florum_8	Mesoplasma florum L1_9	FALSE
GCA_000008325.1	Methylococcus capsulatus str. Bath	Complete Genome	Proteobacteria_3	Gammaproteobacteria_4	Methylococcales_5	Methylococcaceae_6	Methylococcus_7	Methylococcus capsulatus_8	Methylococcus capsulatus str. Bath_9	FALSE
GCA_000008345.1	Cutibacterium acnes KPA171202	Complete Genome	Actinobacteria_3	Actinobacteria_4	Propionibacteriales_5	Propionibacteriaceae_6	Propionibacterium_7	Propionibacterium acnes_8	Cutibacterium acnes KPA171202_9	TRUE
GCA_000008365.1	Mycoplasma mobile 163K	Complete Genome	Tenericutes_3	Mollicutes_4	Mycoplasmatales_5	Mycoplasmataceae_6	Mycoplasma_7	Mycoplasma mobile_8	Mycoplasma mobile 163K_9	FALSE
GCA_000008385.1	Wolbachia endosymbiont strain TRS of Brugia malayi	Complete Genome	Proteobacteria_3	Alphaproteobacteria_4	Rickettsiales_5	Anaplasmataceae_6	Wolbachieae_7	Wolbachia_8	Wolbachia endosymbiont strain TRS of Brugia malayi_9	FALSE
GCA_000008405.1	Mycoplasma hyopneumoniae 232	Complete Genome	Tenericutes_3	Mollicutes_4	Mycoplasmatales_5	Mycoplasmataceae_6	Mycoplasma_7	Mycoplasma hyopneumoniae_8	Mycoplasma hyopneumoniae 232_9	FALSE
GCA_000008425.1	Bacillus licheniformis DSM 13 = ATCC 14580	Complete Genome	Firmicutes_3	Bacilli_4	Bacillales_5	Bacillaceae_6	Bacillus_7	Bacillus licheniformis_8	Bacillus licheniformis DSM 13 = ATCC 14580_9	TRUE
GCA_000008445.1	Bacillus anthracis str. 'Ames Ancestor'	Complete Genome	Firmicutes_3	Bacilli_4	Bacillales_5	Bacillaceae_6	Bacillus_7	Bacillus anthracis_8	Bacillus anthracis str. 'Ames Ancestor'_9	TRUE
GCA_000008465.1	Idiomarina loihiensis L2TR	Complete Genome	Proteobacteria_3	Gammaproteobacteria_4	Alteromonadales_5	Idiomarinaceae_6	Idiomarina_7	Idiomarina loihiensis_8	Idiomarina loihiensis L2TR_9	FALSE
GCA_000008485.1	Legionella pneumophila subsp. pneumophila str. Philadelphia 1	Complete Genome	Proteobacteria_3	Gammaproteobacteria_4	Legionellales_5	Legionellaceae_6	Legionella_7	Legionella pneumophila_8	Legionella pneumophila subsp. pneumophila str. Philadelphia 1_9	TRUE
GCA_000008505.1	[Bacillus thuringiensis] serovar konkukian str. 97-27	Complete Genome	Firmicutes_3	Bacilli_4	Bacillales_5	Bacillaceae_6	Bacillus_7	Bacillus thuringiensis_8	[Bacillus thuringiensis] serovar konkukian str. 97-27_9	TRUE
GCA_000008525.1	Helicobacter pylori 26695	Complete Genome	Proteobacteria_3	delta/epsilon subdivisions_4	Epsilonproteobacteria_5	Campylobacterales_6	Helicobacteraceae_7	Helicobacter_8	Helicobacter pylori 26695_9	FALSE
GCA_000008545.1	Thermotoga maritima MSB8	Complete Genome	Thermotogae_3	Thermotogae_4	Thermotogales_5	Thermotogaceae_6	Thermotoga_7	Thermotoga maritima_8	Thermotoga maritima MSB8_9	FALSE
GCA_000008565.1	Deinococcus radiodurans R1	Complete Genome	Deinococcus-Thermus_3	Deinococci_4	Deinococcales_5	Deinococcaceae_6	Deinococcus_7	Deinococcus radiodurans_8	Deinococcus radiodurans R1_9	FALSE
GCA_000008585.1	Mycobacterium tuberculosis CDC1551	Complete Genome	Actinobacteria_3	Actinobacteria_4	Corynebacteriales_5	Mycobacteriaceae_6	Mycobacterium_7	Mycobacterium tuberculosis_8	Mycobacterium tuberculosis CDC1551_9	TRUE
GCA_000008605.1	Treponema pallidum subsp. pallidum str. Nichols	Complete Genome	Spirochaetes_3	Spirochaetia_4	Spirochaetales_5	Spirochaetaceae_6	Treponema_7	Treponema pallidum_8	Treponema pallidum subsp. pallidum str. Nichols_9	TRUE
GCA_000008625.1	Aquifex aeolicus VF5	Complete Genome	Aquificae_3	Aquificae_4	Aquificales_5	Aquificaceae_6	Aquifex_7	Aquifex aeolicus_8	Aquifex aeolicus VF5_9	FALSE
GCA_000008685.2	Borrelia burgdorferi B31	Complete Genome	Spirochaetes_3	Spirochaetia_4	Spirochaetales_5	Borreliaceae_6	Borreliella_7	Borreliella burgdorferi_8	Borrelia burgdorferi B31_9	FALSE
GCA_000008725.1	Chlamydia trachomatis D/UW-3/CX	Complete Genome	Chlamydiae_3	Chlamydiia_4	Chlamydiales_5	Chlamydiaceae_6	Chlamydia_7	Chlamydia trachomatis_8	Chlamydia trachomatis D/UW-3/CX_9	TRUE
GCA_000008745.1	Chlamydophila pneumoniae CWL029	Complete Genome	Chlamydiae_3	Chlamydiia_4	Chlamydiales_5	Chlamydiaceae_6	Chlamydia_7	Chlamydia pneumoniae_8	Chlamydophila pneumoniae CWL029_9	FALSE
GCA_000008765.1	Clostridium acetobutylicum ATCC 824	Complete Genome	Firmicutes_3	Clostridia_4	Clostridiales_5	Clostridiaceae_6	Clostridium_7	Clostridium acetobutylicum_8	Clostridium acetobutylicum ATCC 824_9	FALSE
GCA_000008785.1	Helicobacter pylori J99	Complete Genome	Proteobacteria_3	delta/epsilon subdivisions_4	Epsilonproteobacteria_5	Campylobacterales_6	Helicobacteraceae_7	Helicobacter_8	Helicobacter pylori J99_9	FALSE
GCA_000008805.1	Neisseria meningitidis MC58	Complete Genome	Proteobacteria_3	Betaproteobacteria_4	Neisseriales_5	Neisseriaceae_6	Neisseria_7	Neisseria meningitidis_8	Neisseria meningitidis MC58_9	TRUE
GCA_000008865.1	Escherichia coli O157:H7 str. Sakai	Complete Genome	Proteobacteria_3	Gammaproteobacteria_4	Enterobacterales_5	Enterobacteriaceae_6	Escherichia_7	Escherichia coli_8	Escherichia coli O157:H7 str. Sakai_9	TRUE
GCA_000008885.1	Wigglesworthia glossinidia endosymbiont of Glossina brevipalpis	Complete Genome	Proteobacteria_3	Gammaproteobacteria_4	Enterobacterales_5	Enterobacteriaceae_6	Wigglesworthia_7	Wigglesworthia glossinidia_8	Wigglesworthia glossinidia endosymbiont of Glossina brevipalpis_9	FALSE
GCA_000008925.1	Lactobacillus salivarius UCC118	Complete Genome	Firmicutes_3	Bacilli_4	Lactobacillales_5	Lactobacillaceae_6	Lactobacillus_7	Lactobacillus salivarius_8	Lactobacillus salivarius UCC118_9	FALSE
GCA_000008945.1	Bifidobacterium longum DJO10A	Complete Genome	Actinobacteria_3	Actinobacteria_4	Bifidobacteriales_5	Bifidobacteriaceae_6	Bifidobacterium_7	Bifidobacterium longum_8	Bifidobacterium longum DJO10A_9	FALSE
GCA_000008985.1	Francisella tularensis subsp. tularensis SCHU S4	Complete Genome	Proteobacteria_3	Gammaproteobacteria_4	Thiotrichales_5	Francisellaceae_6	Francisella_7	Francisella tularensis_8	Francisella tularensis subsp. tularensis SCHU S4_9	TRUE
GCA_000009005.1	Staphylococcus aureus RF122	Complete Genome	Firmicutes_3	Bacilli_4	Bacillales_5	Staphylococcaceae_6	Staphylococcus_7	Staphylococcus aureus_8	Staphylococcus aureus RF122_9	TRUE
GCA_000009025.1	Dehalococcoides mccartyi CBDB1	Complete Genome	Chloroflexi_3	Dehalococcoidia_4	Dehalococcoidales_5	Dehalococcoidaceae_6	Dehalococcoides_7	Dehalococcoides mccartyi_8	Dehalococcoides mccartyi CBDB1_9	FALSE
GCA_000009045.1	Bacillus subtilis subsp. subtilis str. 168	Complete Genome	Firmicutes_3	Bacilli_4	Bacillales_5	Bacillaceae_6	Bacillus_7	Bacillus subtilis_8	Bacillus subtilis subsp. subtilis str. 168_9	TRUE
GCA_000009065.1	Yersinia pestis CO92	Complete Genome	Proteobacteria_3	Gammaproteobacteria_4	Enterobacterales_5	Yersiniaceae_6	Yersinia_7	Yersinia pestis_8	Yersinia pestis CO92_9	TRUE
GCA_000009085.1	Campylobacter jejuni subsp. jejuni NCTC 11168 = ATCC 700819	Complete Genome	Proteobacteria_3	delta/epsilon subdivisions_4	Epsilonproteobacteria_5	Campylobacterales_6	Campylobacteraceae_7	Campylobacter_8	Campylobacter jejuni subsp. jejuni NCTC 11168 = ATCC 700819_9	FALSE
GCA_000009105.1	Neisseria meningitidis Z2491	Complete Genome	Proteobacteria_3	Betaproteobacteria_4	Neisseriales_5	Neisseriaceae_6	Neisseria_7	Neisseria meningitidis_8	Neisseria meningitidis Z2491_9	TRUE
GCA_000009125.1	Ralstonia solanacearum GMI1000	Complete Genome	Proteobacteria_3	Betaproteobacteria_4	Burkholderiales_5	Burkholderiaceae_6	Ralstonia_7	Ralstonia solanacearum_8	Ralstonia solanacearum GMI1000_9	FALSE
GCA_000009145.1	Nitrosomonas europaea ATCC 19718	Complete Genome	Proteobacteria_3	Betaproteobacteria_4	Nitrosomonadales_5	Nitrosomonadaceae_6	Nitrosomonas_7	Nitrosomonas europaea_8	Nitrosomonas europaea ATCC 19718_9	FALSE
GCA_000009165.1	Xanthomonas campestris pv. vesicatoria str. 85-10	Complete Genome	Proteobacteria_3	Gammaproteobacteria_4	Xanthomonadales_5	Xanthomonadaceae_6	Xanthomonas_7	Xanthomonas euvesicatoria_8	Xanthomonas campestris pv. vesicatoria str. 85-10_9	FALSE
GCA_000009205.2	Clostridioides difficile 630	Complete Genome	Firmicutes_3	Clostridia_4	Clostridiales_5	Peptostreptococcaceae_6	Clostridioides_7	Clostridioides difficile_8	Clostridioides difficile 630_9	FALSE
GCA_000009225.1	Pseudomonas fluorescens SBW25	Complete Genome	Proteobacteria_3	Gammaproteobacteria_4	Pseudomonadales_5	Pseudomonadaceae_6	Pseudomonas_7	Pseudomonas fluorescens_8	Pseudomonas fluorescens SBW25_9	TRUE
GCA_000009245.1	Francisella tularensis subsp. holarctica LVS	Complete Genome	Proteobacteria_3	Gammaproteobacteria_4	Thiotrichales_5	Francisellaceae_6	Francisella_7	Francisella tularensis_8	Francisella tularensis subsp. holarctica LVS_9	TRUE
GCA_000009265.1	Rhizobium leguminosarum bv. viciae 3841	Complete Genome	Proteobacteria_3	Alphaproteobacteria_4	Rhizobiales_5	Rhizobiaceae_6	Rhizobium_7	Rhizobium leguminosarum_8	Rhizobium leguminosarum bv. viciae 3841_9	FALSE
GCA_000009285.2	Ralstonia eutropha H16	Complete Genome	Proteobacteria_3	Betaproteobacteria_4	Burkholderiales_5	Burkholderiaceae_6	Cupriavidus_7	Cupriavidus necator_8	Ralstonia eutropha H16_9	FALSE
GCA_000009305.1	Helicobacter acinonychis str. Sheeba	Complete Genome	Proteobacteria_3	delta/epsilon subdivisions_4	Epsilonproteobacteria_5	Campylobacterales_6	Helicobacteraceae_7	Helicobacter_8	Helicobacter acinonychis str. Sheeba_9	FALSE
GCA_000009325.1	Francisella tularensis subsp. tularensis FSC198	Complete Genome	Proteobacteria_3	Gammaproteobacteria_4	Thiotrichales_5	Francisellaceae_6	Francisella_7	Francisella tularensis_8	Francisella tularensis subsp. tularensis FSC198_9	TRUE
GCA_000009345.1	Yersinia enterocolitica subsp. enterocolitica 8081	Complete Genome	Proteobacteria_3	Gammaproteobacteria_4	Enterobacterales_5	Yersiniaceae_6	Yersinia_7	Yersinia enterocolitica_8	Yersinia enterocolitica subsp. enterocolitica 8081_9	TRUE
GCA_000009365.1	Alcanivorax borkumensis SK2	Complete Genome	Proteobacteria_3	Gammaproteobacteria_4	Oceanospirillales_5	Alcanivoracaceae_6	Alcanivorax_7	Alcanivorax borkumensis_8	Alcanivorax borkumensis SK2_9	FALSE
GCA_000009385.1	Streptococcus pyogenes str. Manfredo	Complete Genome	Firmicutes_3	Bacilli_4	Lactobacillales_5	Streptococcaceae_6	Streptococcus_7	Streptococcus pyogenes_8	Streptococcus pyogenes str. Manfredo_9	TRUE
GCA_000009405.1	Staphylococcus carnosus subsp. carnosus TM300	Complete Genome	Firmicutes_3	Bacilli_4	Bacillales_5	Staphylococcaceae_6	Staphylococcus_7	Staphylococcus carnosus_8	Staphylococcus carnosus subsp. carnosus TM300_9	FALSE
GCA_000009425.1	Lactococcus lactis subsp. cremoris MG1363	Complete Genome	Firmicutes_3	Bacilli_4	Lactobacillales_5	Streptococcaceae_6	Lactococcus_7	Lactococcus lactis_8	Lactococcus lactis subsp. cremoris MG1363_9	FALSE
GCA_000009445.1	Mycobacterium bovis BCG str. Pasteur 1173P2	Complete Genome	Actinobacteria_3	Actinobacteria_4	Corynebacteriales_5	Mycobacteriaceae_6	Mycobacterium_7	Mycobacterium bovis_8	Mycobacterium bovis BCG str. Pasteur 1173P2_9	TRUE
GCA_000009465.1	Neisseria meningitidis FAM18	Complete Genome	Proteobacteria_3	Betaproteobacteria_4	Neisseriales_5	Neisseriaceae_6	Neisseria_7	Neisseria meningitidis_8	Neisseria meningitidis FAM18_9	TRUE
GCA_000009485.1	Burkholderia cenocepacia J2315	Complete Genome	Proteobacteria_3	Betaproteobacteria_4	Burkholderiales_5	Burkholderiaceae_6	Burkholderia_7	Burkholderia cenocepacia_8	Burkholderia cenocepacia J2315_9	FALSE
GCA_000009505.1	Salmonella enterica subsp. enterica serovar Enteritidis str. P125109	Complete Genome	Proteobacteria_3	Gammaproteobacteria_4	Enterobacterales_5	Enterobacteriaceae_6	Salmonella_7	Salmonella enterica_8	Salmonella enterica subsp. enterica serovar Enteritidis str. P125109_9	FALSE
GCA_000009525.1	Salmonella enterica subsp. enterica serovar Gallinarum str. 287/91	Complete Genome	Proteobacteria_3	Gammaproteobacteria_4	Enterobacterales_5	Enterobacteriaceae_6	Salmonella_7	Salmonella enterica_8	Salmonella enterica subsp. enterica serovar Gallinarum str. 287/91_9	FALSE
GCA_000009545.1	Streptococcus uberis 0140J	Complete Genome	Firmicutes_3	Bacilli_4	Lactobacillales_5	Streptococcaceae_6	Streptococcus_7	Streptococcus uberis_8	Streptococcus uberis 0140J_9	TRUE
GCA_000009565.2	Escherichia coli BL21(DE3)	Complete Genome	Proteobacteria_3	Gammaproteobacteria_4	Enterobacterales_5	Enterobacteriaceae_6	Escherichia_7	Escherichia coli_8	Escherichia coli BL21(DE3)_9	TRUE
GCA_000009585.1	Staphylococcus aureus subsp. aureus ST398	Complete Genome	Firmicutes_3	Bacilli_4	Bacillales_5	Staphylococcaceae_6	Staphylococcus_7	Staphylococcus aureus_8	Staphylococcus aureus subsp. aureus ST398_9	TRUE
GCA_000009605.1	Buchnera aphidicola str. APS (Acyrthosiphon pisum)	Complete Genome	Proteobacteria_3	Gammaproteobacteria_4	Enterobacterales_5	Enterobacteriaceae_6	Buchnera_7	Buchnera aphidicola_8	Buchnera aphidicola str. APS (Acyrthosiphon pisum)_9	FALSE
GCA_000009625.1	Mesorhizobium japonicum MAFF 303099	Complete Genome	Proteobacteria_3	Alphaproteobacteria_4	Rhizobiales_5	Phyllobacteriaceae_6	Mesorhizobium_7	Mesorhizobium loti_8	Mesorhizobium japonicum MAFF 303099_9	FALSE
GCA_000009645.1	Staphylococcus aureus subsp. aureus N315	Complete Genome	Firmicutes_3	Bacilli_4	Bacillales_5	Staphylococcaceae_6	Staphylococcus_7	Staphylococcus aureus_8	Staphylococcus aureus subsp. aureus N315_9	TRUE
GCA_000009665.1	Staphylococcus aureus subsp. aureus Mu50	Complete Genome	Firmicutes_3	Bacilli_4	Bacillales_5	Staphylococcaceae_6	Staphylococcus_7	Staphylococcus aureus_8	Staphylococcus aureus subsp. aureus Mu50_9	TRUE
GCA_000009685.1	Clostridium perfringens str. 13	Complete Genome	Firmicutes_3	Clostridia_4	Clostridiales_5	Clostridiaceae_6	Clostridium_7	Clostridium perfringens_8	Clostridium perfringens str. 13_9	TRUE
GCA_000009705.1	Nostoc sp. PCC 7120	Complete Genome	Cyanobacteria/Melainabacteria group_3	Cyanobacteria_4	Nostocales_5	Nostocaceae_6	Nostoc_7	Nostoc_8	Nostoc sp. PCC 7120_9	FALSE
GCA_000009725.1	Synechocystis sp. PCC 6803	Complete Genome	Cyanobacteria/Melainabacteria group_3	Cyanobacteria_4	Chroococcales_5	Chroococcales_6	Synechocystis_7	Synechocystis_8	Synechocystis sp. PCC 6803_9	FALSE
GCA_000009745.1	Vibrio vulnificus YJ016	Complete Genome	Proteobacteria_3	Gammaproteobacteria_4	Vibrionales_5	Vibrionaceae_6	Vibrio_7	Vibrio vulnificus_8	Vibrio vulnificus YJ016_9	TRUE
GCA_000009765.2	Streptomyces avermitilis MA-4680 = NBRC 14893	Complete Genome	Actinobacteria_3	Actinobacteria_4	Streptomycetales_5	Streptomycetaceae_6	Streptomyces_7	Streptomyces avermitilis_8	Streptomyces avermitilis MA-4680 = NBRC 14893_9	FALSE
GCA_000009785.1	Geobacillus kaustophilus HTA426	Complete Genome	Firmicutes_3	Bacilli_4	Bacillales_5	Bacillaceae_6	Geobacillus_7	Geobacillus kaustophilus_8	Geobacillus kaustophilus HTA426_9	FALSE
GCA_000009805.1	Nocardia farcinica IFM 10152	Complete Genome	Actinobacteria_3	Actinobacteria_4	Corynebacteriales_5	Nocardiaceae_6	Nocardia_7	Nocardia farcinica_8	Nocardia farcinica IFM 10152_9	TRUE
GCA_000009825.1	Bacillus clausii KSM-K16	Complete Genome	Firmicutes_3	Bacilli_4	Bacillales_5	Bacillaceae_6	Bacillus_7	Bacillus clausii_8	Bacillus clausii KSM-K16_9	FALSE
GCA_000009845.1	Onion yellows phytoplasma OY-M	Complete Genome	Tenericutes_3	Mollicutes_4	Acholeplasmatales_5	Acholeplasmataceae_6	Candidatus Phytoplasma_7	Onion yellows phytoplasma_8	Onion yellows phytoplasma OY-M_9	FALSE
GCA_000009865.1	Staphylococcus haemolyticus JCSC1435	Complete Genome	Firmicutes_3	Bacilli_4	Bacillales_5	Staphylococcaceae_6	Staphylococcus_7	Staphylococcus haemolyticus_8	Staphylococcus haemolyticus JCSC1435_9	TRUE
GCA_000009885.1	Klebsiella pneumoniae subsp. pneumoniae NTUH-K2044	Complete Genome	Proteobacteria_3	Gammaproteobacteria_4	Enterobacterales_5	Enterobacteriaceae_6	Klebsiella_7	Klebsiella pneumoniae_8	Klebsiella pneumoniae subsp. pneumoniae NTUH-K2044_9	TRUE
GCA_000009905.1	Symbiobacterium thermophilum IAM 14863	Complete Genome	Firmicutes_3	Clostridia_4	Clostridiales_5	Symbiobacteriaceae_6	Symbiobacterium_7	Symbiobacterium thermophilum_8	Symbiobacterium thermophilum IAM 14863_9	FALSE
GCA_000009925.1	Bacteroides fragilis YCH46	Complete Genome	Bacteroidetes/Chlorobi group_3	Bacteroidia_4	Bacteroidales_5	Bacteroidaceae_6	Bacteroides_7	Bacteroides fragilis_8	Bacteroides fragilis YCH46_9	TRUE
GCA_000009945.1	Chlamydia felis Fe/C-56	Complete Genome	Chlamydiae_3	Chlamydiia_4	Chlamydiales_5	Chlamydiaceae_6	Chlamydia_7	Chlamydia felis_8	Chlamydia felis Fe/C-56_9	FALSE
GCA_000009985.1	Magnetospirillum magneticum AMB-1	Complete Genome	Proteobacteria_3	Alphaproteobacteria_4	Rhodospirillales_5	Rhodospirillaceae_6	Magnetospirillum_7	Magnetospirillum magneticum_8	Magnetospirillum magneticum AMB-1_9	FALSE
GCA_000010005.1	Lactobacillus reuteri JCM 1112	Complete Genome	Firmicutes_3	Bacilli_4	Lactobacillales_5	Lactobacillaceae_6	Lactobacillus_7	Lactobacillus reuteri_8	Lactobacillus reuteri JCM 1112_9	FALSE
GCA_000010025.1	Xanthomonas oryzae pv. oryzae MAFF 311018	Complete Genome	Proteobacteria_3	Gammaproteobacteria_4	Xanthomonadales_5	Xanthomonadaceae_6	Xanthomonas_7	Xanthomonas oryzae_8	Xanthomonas oryzae pv. oryzae MAFF 311018_9	FALSE
GCA_000010045.1	Desulfitobacterium hafniense Y51	Complete Genome	Firmicutes_3	Clostridia_4	Clostridiales_5	Peptococcaceae_6	Desulfitobacterium_7	Desulfitobacterium hafniense_8	Desulfitobacterium hafniense Y51_9	FALSE
GCA_000010065.1	Synechococcus elongatus PCC 6301	Complete Genome	Cyanobacteria/Melainabacteria group_3	Cyanobacteria_4	Synechococcales_5	Synechococcaceae_6	Synechococcus_7	Synechococcus elongatus_8	Synechococcus elongatus PCC 6301_9	FALSE
GCA_000010085.1	Sodalis glossinidius str. 'morsitans'	Complete Genome	Proteobacteria_3	Gammaproteobacteria_4	Enterobacterales_5	Enterobacteriaceae_6	Sodalis_7	Sodalis glossinidius_8	Sodalis glossinidius str. 'morsitans'_9	FALSE
GCA_000010105.1	Rhodococcus erythropolis PR4	Complete Genome	Actinobacteria_3	Actinobacteria_4	Corynebacteriales_5	Nocardiaceae_6	Rhodococcus_7	Rhodococcus erythropolis_8	Rhodococcus erythropolis PR4_9	TRUE
GCA_000010125.1	Staphylococcus saprophyticus subsp. saprophyticus ATCC 15305	Complete Genome	Firmicutes_3	Bacilli_4	Bacillales_5	Staphylococcaceae_6	Staphylococcus_7	Staphylococcus saprophyticus_8	Staphylococcus saprophyticus subsp. saprophyticus ATCC 15305_9	TRUE
GCA_000010145.1	Lactobacillus fermentum IFO 3956	Complete Genome	Firmicutes_3	Bacilli_4	Lactobacillales_5	Lactobacillaceae_6	Lactobacillus_7	Lactobacillus fermentum_8	Lactobacillus fermentum IFO 3956_9	FALSE
GCA_000010165.1	Brevibacillus brevis NBRC 100599	Complete Genome	Firmicutes_3	Bacilli_4	Bacillales_5	Paenibacillaceae_6	Brevibacillus_7	Brevibacillus brevis_8	Brevibacillus brevis NBRC 100599_9	TRUE
GCA_000010185.1	Finegoldia magna ATCC 29328	Complete Genome	Firmicutes_3	Tissierellia_4	Tissierellales_5	Peptoniphilaceae_6	Finegoldia_7	Finegoldia magna_8	Finegoldia magna ATCC 29328_9	TRUE
GCA_000010205.1	Orientia tsutsugamushi str. Ikeda	Complete Genome	Proteobacteria_3	Alphaproteobacteria_4	Rickettsiales_5	Rickettsiaceae_6	Orientia_7	Orientia tsutsugamushi_8	Orientia tsutsugamushi str. Ikeda_9	TRUE
GCA_000010225.1	Corynebacterium glutamicum R	Complete Genome	Actinobacteria_3	Actinobacteria_4	Corynebacteriales_5	Corynebacteriaceae_6	Corynebacterium_7	Corynebacterium glutamicum_8	Corynebacterium glutamicum R_9	FALSE
GCA_000010245.1	Escherichia coli str. K-12 substr. W3110	Complete Genome	Proteobacteria_3	Gammaproteobacteria_4	Enterobacterales_5	Enterobacteriaceae_6	Escherichia_7	Escherichia coli_8	Escherichia coli str. K-12 substr. W3110_9	TRUE
GCA_000010265.1	Clostridium kluyveri NBRC 12016	Complete Genome	Firmicutes_3	Clostridia_4	Clostridiales_5	Clostridiaceae_6	Clostridium_7	Clostridium kluyveri_8	Clostridium kluyveri NBRC 12016_9	FALSE
GCA_000010285.1	Kocuria rhizophila DC2201	Complete Genome	Actinobacteria_3	Actinobacteria_4	Micrococcales_5	Micrococcaceae_6	Kocuria_7	Kocuria rhizophila_8	Kocuria rhizophila DC2201_9	FALSE
GCA_000010305.1	Gemmatimonas aurantiaca T-27	Complete Genome	Gemmatimonadetes_3	Gemmatimonadetes_4	Gemmatimonadales_5	Gemmatimonadaceae_6	Gemmatimonas_7	Gemmatimonas aurantiaca_8	Gemmatimonas aurantiaca T-27_9	FALSE
GCA_000010325.1	Nitratiruptor sp. SB155-2	Complete Genome	Proteobacteria_3	delta/epsilon subdivisions_4	Epsilonproteobacteria_5	Epsilonproteobacteria_6	Nitratiruptor_7	Nitratiruptor_8	Nitratiruptor sp. SB155-2_9	FALSE
GCA_000010345.1	Sulfurovum sp. NBC37-1	Complete Genome	Proteobacteria_3	delta/epsilon subdivisions_4	Epsilonproteobacteria_5	unclassified Epsilonproteobacteria_6	Sulfurovum_7	Sulfurovum_8	Sulfurovum sp. NBC37-1_9	FALSE
GCA_000010365.1	Candidatus Carsonella ruddii PV	Complete Genome	Proteobacteria_3	Gammaproteobacteria_4	Oceanospirillales_5	Halomonadaceae_6	Candidatus Carsonella_7	Candidatus Carsonella ruddii_8	Candidatus Carsonella ruddii PV_9	FALSE
GCA_000010385.1	Escherichia coli SE11	Complete Genome	Proteobacteria_3	Gammaproteobacteria_4	Enterobacterales_5	Enterobacteriaceae_6	Escherichia_7	Escherichia coli_8	Escherichia coli SE11_9	TRUE
GCA_000010405.1	Candidatus Vesicomyosocius okutanii HA	Complete Genome	Proteobacteria_3	Gammaproteobacteria_4	Gammaproteobacteria_5	Gammaproteobacteria_6	Gammaproteobacteria_7	Calyptogena okutanii thioautotrophic gill symbiont_8	Candidatus Vesicomyosocius okutanii HA_9	FALSE
GCA_000010425.1	Bifidobacterium adolescentis ATCC 15703	Complete Genome	Actinobacteria_3	Actinobacteria_4	Bifidobacteriales_5	Bifidobacteriaceae_6	Bifidobacterium_7	Bifidobacterium adolescentis_8	Bifidobacterium adolescentis ATCC 15703_9	FALSE
GCA_000010445.1	Staphylococcus aureus subsp. aureus Mu3	Complete Genome	Firmicutes_3	Bacilli_4	Bacillales_5	Staphylococcaceae_6	Staphylococcus_7	Staphylococcus aureus_8	Staphylococcus aureus subsp. aureus Mu3_9	TRUE
GCA_000010465.1	Staphylococcus aureus subsp. aureus str. Newman	Complete Genome	Firmicutes_3	Bacilli_4	Bacillales_5	Staphylococcaceae_6	Staphylococcus_7	Staphylococcus aureus_8	Staphylococcus aureus subsp. aureus str. Newman_9	TRUE
GCA_000010485.1	Escherichia coli SE15	Complete Genome	Proteobacteria_3	Gammaproteobacteria_4	Enterobacterales_5	Enterobacteriaceae_6	Escherichia_7	Escherichia coli_8	Escherichia coli SE15_9	TRUE
GCA_000010505.1	Porphyromonas gingivalis ATCC 33277	Complete Genome	Bacteroidetes/Chlorobi group_3	Bacteroidia_4	Bacteroidales_5	Porphyromonadaceae_6	Porphyromonas_7	Porphyromonas gingivalis_8	Porphyromonas gingivalis ATCC 33277_9	TRUE
GCA_000010525.1	Azorhizobium caulinodans ORS 571	Complete Genome	Proteobacteria_3	Alphaproteobacteria_4	Rhizobiales_5	Xanthobacteraceae_6	Azorhizobium_7	Azorhizobium caulinodans_8	Azorhizobium caulinodans ORS 571_9	FALSE
GCA_000010545.1	Burkholderia multivorans ATCC 17616	Complete Genome	Proteobacteria_3	Betaproteobacteria_4	Burkholderiales_5	Burkholderiaceae_6	Burkholderia_7	Burkholderia multivorans_8	Burkholderia multivorans ATCC 17616_9	FALSE
GCA_000010565.1	Pelotomaculum thermopropionicum SI	Complete Genome	Firmicutes_3	Clostridia_4	Clostridiales_5	Peptococcaceae_6	Pelotomaculum_7	Pelotomaculum thermopropionicum_8	Pelotomaculum thermopropionicum SI_9	FALSE
GCA_000010585.1	Macrococcus caseolyticus JCSC5402	Complete Genome	Firmicutes_3	Bacilli_4	Bacillales_5	Staphylococcaceae_6	Macrococcus_7	Macrococcus caseolyticus_8	Macrococcus caseolyticus JCSC5402_9	FALSE
GCA_000010605.1	Streptomyces griseus subsp. griseus NBRC 13350	Complete Genome	Actinobacteria_3	Actinobacteria_4	Streptomycetales_5	Streptomycetaceae_6	Streptomyces_7	Streptomyces griseus_8	Streptomyces griseus subsp. griseus NBRC 13350_9	FALSE
GCA_000010625.1	Microcystis aeruginosa NIES-843	Complete Genome	Cyanobacteria/Melainabacteria group_3	Cyanobacteria_4	Chroococcales_5	Chroococcales_6	Microcystis_7	Microcystis aeruginosa_8	Microcystis aeruginosa NIES-843_9	FALSE
GCA_000010645.1	Candidatus Azobacteroides pseudotrichonymphae genomovar. CFP2	Complete Genome	Bacteroidetes/Chlorobi group_3	Bacteroidia_4	Bacteroidales_5	unclassified Bacteroidales_6	Candidatus Azobacteroides_7	Candidatus Azobacteroides pseudotrichonymphae_8	Candidatus Azobacteroides pseudotrichonymphae genomovar. CFP2_9	FALSE
GCA_000010665.1	Desulfovibrio magneticus RS-1	Complete Genome	Proteobacteria_3	delta/epsilon subdivisions_4	Deltaproteobacteria_5	Desulfovibrionales_6	Desulfovibrionaceae_7	Desulfovibrio_8	Desulfovibrio magneticus RS-1_9	FALSE
GCA_000010685.1	Mycobacterium bovis BCG str. Tokyo 172	Complete Genome	Actinobacteria_3	Actinobacteria_4	Corynebacteriales_5	Mycobacteriaceae_6	Mycobacterium_7	Mycobacterium bovis_8	Mycobacterium bovis BCG str. Tokyo 172_9	TRUE
GCA_000010705.1	Streptococcus dysgalactiae subsp. equisimilis GGS_124	Complete Genome	Firmicutes_3	Bacilli_4	Lactobacillales_5	Streptococcaceae_6	Streptococcus_7	Streptococcus dysgalactiae_8	Streptococcus dysgalactiae subsp. equisimilis GGS_124_9	FALSE
GCA_000010725.1	Azospirillum sp. B510	Complete Genome	Proteobacteria_3	Alphaproteobacteria_4	Rhodospirillales_5	Rhodospirillaceae_6	Azospirillum_7	Azospirillum lipoferum_8	Azospirillum sp. B510_9	FALSE
GCA_000010745.1	Escherichia coli O103:H2 str. 12009	Complete Genome	Proteobacteria_3	Gammaproteobacteria_4	Enterobacterales_5	Enterobacteriaceae_6	Escherichia_7	Escherichia coli_8	Escherichia coli O103:H2 str. 12009_9	TRUE
GCA_000010765.1	Escherichia coli O111:H- str. 11128	Complete Genome	Proteobacteria_3	Gammaproteobacteria_4	Enterobacterales_5	Enterobacteriaceae_6	Escherichia_7	Escherichia coli_8	Escherichia coli O111:H- str. 11128_9	TRUE
GCA_000010785.1	Hydrogenobacter thermophilus TK-6	Complete Genome	Aquificae_3	Aquificae_4	Aquificales_5	Aquificaceae_6	Hydrogenobacter_7	Hydrogenobacter thermophilus_8	Hydrogenobacter thermophilus TK-6_9	FALSE
GCA_000010805.1	Rhodococcus opacus B4	Complete Genome	Actinobacteria_3	Actinobacteria_4	Corynebacteriales_5	Nocardiaceae_6	Rhodococcus_7	Rhodococcus opacus_8	Rhodococcus opacus B4_9	FALSE
GCA_000010825.1	Acetobacter pasteurianus IFO 3283-01	Complete Genome	Proteobacteria_3	Alphaproteobacteria_4	Rhodospirillales_5	Acetobacteraceae_6	Acetobacter_7	Acetobacter pasteurianus_8	Acetobacter pasteurianus IFO 3283-01_9	FALSE
GCA_000010845.1	Acetobacter pasteurianus IFO 3283-03	Complete Genome	Proteobacteria_3	Alphaproteobacteria_4	Rhodospirillales_5	Acetobacteraceae_6	Acetobacter_7	Acetobacter pasteurianus_8	Acetobacter pasteurianus IFO 3283-03_9	FALSE
GCA_000010865.1	Acetobacter pasteurianus IFO 3283-07	Complete Genome	Proteobacteria_3	Alphaproteobacteria_4	Rhodospirillales_5	Acetobacteraceae_6	Acetobacter_7	Acetobacter pasteurianus_8	Acetobacter pasteurianus IFO 3283-07_9	FALSE
GCA_000010885.1	Acetobacter pasteurianus IFO 3283-22	Complete Genome	Proteobacteria_3	Alphaproteobacteria_4	Rhodospirillales_5	Acetobacteraceae_6	Acetobacter_7	Acetobacter pasteurianus_8	Acetobacter pasteurianus IFO 3283-22_9	FALSE
GCA_000010905.1	Acetobacter pasteurianus IFO 3283-26	Complete Genome	Proteobacteria_3	Alphaproteobacteria_4	Rhodospirillales_5	Acetobacteraceae_6	Acetobacter_7	Acetobacter pasteurianus_8	Acetobacter pasteurianus IFO 3283-26_9	FALSE
GCA_000010925.1	Acetobacter pasteurianus IFO 3283-32	Complete Genome	Proteobacteria_3	Alphaproteobacteria_4	Rhodospirillales_5	Acetobacteraceae_6	Acetobacter_7	Acetobacter pasteurianus_8	Acetobacter pasteurianus IFO 3283-32_9	FALSE
GCA_000010945.1	Acetobacter pasteurianus IFO 3283-01-42C	Complete Genome	Proteobacteria_3	Alphaproteobacteria_4	Rhodospirillales_5	Acetobacteraceae_6	Acetobacter_7	Acetobacter pasteurianus_8	Acetobacter pasteurianus IFO 3283-01-42C_9	FALSE
GCA_000010965.1	Acetobacter pasteurianus IFO 3283-12	Complete Genome	Proteobacteria_3	Alphaproteobacteria_4	Rhodospirillales_5	Acetobacteraceae_6	Acetobacter_7	Acetobacter pasteurianus_8	Acetobacter pasteurianus IFO 3283-12_9	FALSE
GCA_000010985.1	Deferribacter desulfuricans SSM1	Complete Genome	Deferribacteres_3	Deferribacteres_4	Deferribacterales_5	Deferribacteraceae_6	Deferribacter_7	Deferribacter desulfuricans_8	Deferribacter desulfuricans SSM1_9	FALSE
GCA_000011025.1	Rothia mucilaginosa DY-18	Complete Genome	Actinobacteria_3	Actinobacteria_4	Micrococcales_5	Micrococcaceae_6	Rothia_7	Rothia mucilaginosa_8	Rothia mucilaginosa DY-18_9	FALSE
GCA_000011045.1	Lactobacillus rhamnosus GG	Complete Genome	Firmicutes_3	Bacilli_4	Lactobacillales_5	Lactobacillaceae_6	Lactobacillus_7	Lactobacillus rhamnosus_8	Lactobacillus rhamnosus GG_9	FALSE
GCA_000011065.1	Bacteroides thetaiotaomicron VPI-5482	Complete Genome	Bacteroidetes/Chlorobi group_3	Bacteroidia_4	Bacteroidales_5	Bacteroidaceae_6	Bacteroides_7	Bacteroides thetaiotaomicron_8	Bacteroides thetaiotaomicron VPI-5482_9	TRUE
GCA_000011145.1	Bacillus halodurans C-125	Complete Genome	Firmicutes_3	Bacilli_4	Bacillales_5	Bacillaceae_6	Bacillus_7	Bacillus halodurans_8	Bacillus halodurans C-125_9	FALSE
GCA_000011165.1	Chlamydophila pneumoniae J138	Complete Genome	Chlamydiae_3	Chlamydiia_4	Chlamydiales_5	Chlamydiaceae_6	Chlamydia_7	Chlamydia pneumoniae_8	Chlamydophila pneumoniae J138_9	FALSE
GCA_000011225.1	Mycoplasma penetrans HF-2	Complete Genome	Tenericutes_3	Mollicutes_4	Mycoplasmatales_5	Mycoplasmataceae_6	Mycoplasma_7	Mycoplasma penetrans_8	Mycoplasma penetrans HF-2_9	FALSE
GCA_000011245.1	Oceanobacillus iheyensis HTE831	Complete Genome	Firmicutes_3	Bacilli_4	Bacillales_5	Bacillaceae_6	Oceanobacillus_7	Oceanobacillus iheyensis_8	Oceanobacillus iheyensis HTE831_9	FALSE
GCA_000011265.1	Staphylococcus aureus subsp. aureus MW2	Complete Genome	Firmicutes_3	Bacilli_4	Bacillales_5	Staphylococcaceae_6	Staphylococcus_7	Staphylococcus aureus_8	Staphylococcus aureus subsp. aureus MW2_9	TRUE
GCA_000011285.1	Streptococcus pyogenes SSI-1	Complete Genome	Firmicutes_3	Bacilli_4	Lactobacillales_5	Streptococcaceae_6	Streptococcus_7	Streptococcus pyogenes_8	Streptococcus pyogenes SSI-1_9	TRUE
GCA_000011305.1	Corynebacterium efficiens YS-314	Complete Genome	Actinobacteria_3	Actinobacteria_4	Corynebacteriales_5	Corynebacteriaceae_6	Corynebacterium_7	Corynebacterium efficiens_8	Corynebacterium efficiens YS-314_9	FALSE
GCA_000011325.1	Corynebacterium glutamicum ATCC 13032	Complete Genome	Actinobacteria_3	Actinobacteria_4	Corynebacteriales_5	Corynebacteriaceae_6	Corynebacterium_7	Corynebacterium glutamicum_8	Corynebacterium glutamicum ATCC 13032_9	FALSE
GCA_000011345.1	Thermosynechococcus elongatus BP-1	Complete Genome	Cyanobacteria/Melainabacteria group_3	Cyanobacteria_4	Synechococcales_5	Synechococcaceae_6	Thermosynechococcus_7	Thermosynechococcus elongatus_8	Thermosynechococcus elongatus BP-1_9	FALSE
GCA_000011365.1	Bradyrhizobium diazoefficiens USDA 110	Complete Genome	Proteobacteria_3	Alphaproteobacteria_4	Rhizobiales_5	Bradyrhizobiaceae_6	Bradyrhizobium_7	Bradyrhizobium diazoefficiens_8	Bradyrhizobium diazoefficiens USDA 110_9	FALSE
GCA_000011385.1	Gloeobacter violaceus PCC 7421	Complete Genome	Cyanobacteria/Melainabacteria group_3	Cyanobacteria_4	Gloeobacteria_5	Gloeobacterales_6	Gloeobacter_7	Gloeobacter violaceus_8	Gloeobacter violaceus PCC 7421_9	FALSE
GCA_000011405.1	Francisella tularensis subsp. holarctica OSU18	Complete Genome	Proteobacteria_3	Gammaproteobacteria_4	Thiotrichales_5	Francisellaceae_6	Francisella_7	Francisella tularensis_8	Francisella tularensis subsp. holarctica OSU18_9	TRUE
GCA_000011445.1	Mycoplasma mycoides subsp. mycoides SC str. PG1	Complete Genome	Tenericutes_3	Mollicutes_4	Mycoplasmatales_5	Mycoplasmataceae_6	Mycoplasma_7	Mycoplasma mycoides_8	Mycoplasma mycoides subsp. mycoides SC str. PG1_9	FALSE
GCA_000011465.1	Prochlorococcus marinus subsp. pastoris str. CCMP1986	Complete Genome	Cyanobacteria/Melainabacteria group_3	Cyanobacteria_4	Synechococcales_5	Prochloraceae_6	Prochlorococcus_7	Prochlorococcus marinus_8	Prochlorococcus marinus subsp. pastoris str. CCMP1986_9	FALSE
GCA_000011485.1	Prochlorococcus marinus str. MIT 9313	Complete Genome	Cyanobacteria/Melainabacteria group_3	Cyanobacteria_4	Synechococcales_5	Prochloraceae_6	Prochlorococcus_7	Prochlorococcus marinus_8	Prochlorococcus marinus str. MIT 9313_9	FALSE
GCA_000011505.1	Staphylococcus aureus subsp. aureus MRSA252	Complete Genome	Firmicutes_3	Bacilli_4	Bacillales_5	Staphylococcaceae_6	Staphylococcus_7	Staphylococcus aureus_8	Staphylococcus aureus subsp. aureus MRSA252_9	TRUE
GCA_000011525.1	Staphylococcus aureus subsp. aureus MSSA476	Complete Genome	Firmicutes_3	Bacilli_4	Bacillales_5	Staphylococcaceae_6	Staphylococcus_7	Staphylococcus aureus_8	Staphylococcus aureus subsp. aureus MSSA476_9	TRUE
GCA_000011545.1	Burkholderia pseudomallei K96243	Complete Genome	Proteobacteria_3	Betaproteobacteria_4	Burkholderiales_5	Burkholderiaceae_6	Burkholderia_7	Burkholderia pseudomallei_8	Burkholderia pseudomallei K96243_9	TRUE
GCA_000011565.1	Candidatus Protochlamydia amoebophila UWE25	Chromosome	Chlamydiae_3	Chlamydiia_4	Parachlamydiales_5	Parachlamydiaceae_6	Candidatus Protochlamydia_7	Candidatus Protochlamydia amoebophila_8	Candidatus Protochlamydia amoebophila UWE25_9	FALSE
GCA_000011605.1	Pectobacterium atrosepticum SCRI1043	Complete Genome	Proteobacteria_3	Gammaproteobacteria_4	Enterobacterales_5	Pectobacteriaceae_6	Pectobacterium_7	Pectobacterium atrosepticum_8	Pectobacterium atrosepticum SCRI1043_9	FALSE
GCA_000011625.1	Bacillus cereus E33L	Complete Genome	Firmicutes_3	Bacilli_4	Bacillales_5	Bacillaceae_6	Bacillus_7	Bacillus cereus_8	Bacillus cereus E33L_9	TRUE
GCA_000011645.1	Bacillus licheniformis DSM 13 = ATCC 14580	Complete Genome	Firmicutes_3	Bacilli_4	Bacillales_5	Bacillaceae_6	Bacillus_7	Bacillus licheniformis_8	Bacillus licheniformis DSM 13 = ATCC 14580_9	TRUE
GCA_000011665.1	Streptococcus pyogenes MGAS10394	Complete Genome	Firmicutes_3	Bacilli_4	Lactobacillales_5	Streptococcaceae_6	Streptococcus_7	Streptococcus pyogenes_8	Streptococcus pyogenes MGAS10394_9	TRUE
GCA_000011685.1	Gluconobacter oxydans 621H	Complete Genome	Proteobacteria_3	Alphaproteobacteria_4	Rhodospirillales_5	Acetobacteraceae_6	Gluconobacter_7	Gluconobacter oxydans_8	Gluconobacter oxydans 621H_9	FALSE
GCA_000011705.1	Burkholderia mallei ATCC 23344	Complete Genome	Proteobacteria_3	Betaproteobacteria_4	Burkholderiales_5	Burkholderiaceae_6	Burkholderia_7	Burkholderia mallei_8	Burkholderia mallei ATCC 23344_9	TRUE
GCA_000011725.1	Helicobacter pylori 51	Complete Genome	Proteobacteria_3	delta/epsilon subdivisions_4	Epsilonproteobacteria_5	Campylobacterales_6	Helicobacteraceae_7	Helicobacter_8	Helicobacter pylori 51_9	FALSE
GCA_000011745.1	Candidatus Blochmannia pennsylvanicus str. BPEN	Complete Genome	Proteobacteria_3	Gammaproteobacteria_4	Enterobacterales_5	Enterobacteriaceae_6	Candidatus Blochmannia_7	Candidatus Blochmannia pennsylvanicus_8	Candidatus Blochmannia pennsylvanicus str. BPEN_9	FALSE
GCA_000011765.2	Streptococcus pyogenes MGAS5005	Complete Genome	Firmicutes_3	Bacilli_4	Lactobacillales_5	Streptococcaceae_6	Streptococcus_7	Streptococcus pyogenes_8	Streptococcus pyogenes MGAS5005_9	TRUE
GCA_000011785.1	Haemophilus somnus 129PT	Complete Genome	Proteobacteria_3	Gammaproteobacteria_4	Pasteurellales_5	Pasteurellaceae_6	Histophilus_7	Histophilus somni_8	Haemophilus somnus 129PT_9	FALSE
GCA_000011805.1	Vibrio fischeri ES114	Complete Genome	Proteobacteria_3	Gammaproteobacteria_4	Vibrionales_5	Vibrionaceae_6	Aliivibrio_7	Aliivibrio fischeri_8	Vibrio fischeri ES114_9	FALSE
GCA_000011825.1	Streptococcus thermophilus LMG 18311	Complete Genome	Firmicutes_3	Bacilli_4	Lactobacillales_5	Streptococcaceae_6	Streptococcus_7	Streptococcus thermophilus_8	Streptococcus thermophilus LMG 18311_9	FALSE
GCA_000011845.1	Streptococcus thermophilus CNRZ1066	Complete Genome	Firmicutes_3	Bacilli_4	Lactobacillales_5	Streptococcaceae_6	Streptococcus_7	Streptococcus thermophilus_8	Streptococcus thermophilus CNRZ1066_9	FALSE
GCA_000011865.1	Campylobacter jejuni RM1221	Complete Genome	Proteobacteria_3	delta/epsilon subdivisions_4	Epsilonproteobacteria_5	Campylobacterales_6	Campylobacteraceae_7	Campylobacter_8	Campylobacter jejuni RM1221_9	FALSE
GCA_000011885.1	Salmonella enterica subsp. enterica serovar Paratyphi A str. ATCC 9150	Complete Genome	Proteobacteria_3	Gammaproteobacteria_4	Enterobacterales_5	Enterobacteriaceae_6	Salmonella_7	Salmonella enterica_8	Salmonella enterica subsp. enterica serovar Paratyphi A str. ATCC 9150_9	FALSE
GCA_000011905.1	Dehalococcoides mccartyi 195	Complete Genome	Chloroflexi_3	Dehalococcoidia_4	Dehalococcoidales_5	Dehalococcoidaceae_6	Dehalococcoides_7	Dehalococcoides mccartyi_8	Dehalococcoides mccartyi 195_9	FALSE
GCA_000011925.1	Staphylococcus epidermidis RP62A	Complete Genome	Firmicutes_3	Bacilli_4	Bacillales_5	Staphylococcaceae_6	Staphylococcus_7	Staphylococcus epidermidis_8	Staphylococcus epidermidis RP62A_9	TRUE
GCA_000011945.1	Anaplasma marginale str. St. Maries	Complete Genome	Proteobacteria_3	Alphaproteobacteria_4	Rickettsiales_5	Anaplasmataceae_6	Anaplasma_7	Anaplasma marginale_8	Anaplasma marginale str. St. Maries_9	FALSE
GCA_000011965.2	Ruegeria pomeroyi DSS-3	Complete Genome	Proteobacteria_3	Alphaproteobacteria_4	Rhodobacterales_5	Rhodobacteraceae_6	Ruegeria_7	Ruegeria pomeroyi_8	Ruegeria pomeroyi DSS-3_9	FALSE
GCA_000011985.1	Lactobacillus acidophilus NCFM	Complete Genome	Firmicutes_3	Bacilli_4	Lactobacillales_5	Lactobacillaceae_6	Lactobacillus_7	Lactobacillus acidophilus_8	Lactobacillus acidophilus NCFM_9	FALSE
GCA_000012005.1	Shigella dysenteriae Sd197	Complete Genome	Proteobacteria_3	Gammaproteobacteria_4	Enterobacterales_5	Enterobacteriaceae_6	Shigella_7	Shigella dysenteriae_8	Shigella dysenteriae Sd197_9	TRUE
GCA_000012025.1	Shigella boydii Sb227	Complete Genome	Proteobacteria_3	Gammaproteobacteria_4	Enterobacterales_5	Enterobacteriaceae_6	Shigella_7	Shigella boydii_8	Shigella boydii Sb227_9	TRUE
GCA_000012045.1	Staphylococcus aureus subsp. aureus COL	Complete Genome	Firmicutes_3	Bacilli_4	Bacillales_5	Staphylococcaceae_6	Staphylococcus_7	Staphylococcus aureus_8	Staphylococcus aureus subsp. aureus COL_9	TRUE
GCA_000012065.2	Borrelia hermsii DAH	Chromosome	Spirochaetes_3	Spirochaetia_4	Spirochaetales_5	Borreliaceae_6	Borrelia_7	Borrelia hermsii_8	Borrelia hermsii DAH_9	TRUE
GCA_000012085.2	Borrelia turicatae 91E135	Complete Genome	Spirochaetes_3	Spirochaetia_4	Spirochaetales_5	Borreliaceae_6	Borrelia_7	Borrelia turicatae_8	Borrelia turicatae 91E135_9	TRUE
GCA_000012105.1	Xanthomonas campestris pv. campestris str. 8004	Complete Genome	Proteobacteria_3	Gammaproteobacteria_4	Xanthomonadales_5	Xanthomonadaceae_6	Xanthomonas_7	Xanthomonas campestris_8	Xanthomonas campestris pv. campestris str. 8004_9	FALSE
GCA_000012125.1	Chlamydia trachomatis A/HAR-13	Complete Genome	Chlamydiae_3	Chlamydiia_4	Chlamydiales_5	Chlamydiaceae_6	Chlamydia_7	Chlamydia trachomatis_8	Chlamydia trachomatis A/HAR-13_9	TRUE
GCA_000012145.1	Rickettsia felis URRWXCal2	Complete Genome	Proteobacteria_3	Alphaproteobacteria_4	Rickettsiales_5	Rickettsiaceae_6	Rickettsia_7	Rickettsia felis_8	Rickettsia felis URRWXCal2_9	TRUE
GCA_000012165.1	Streptococcus pyogenes MGAS6180	Complete Genome	Firmicutes_3	Bacilli_4	Lactobacillales_5	Streptococcaceae_6	Streptococcus_7	Streptococcus pyogenes_8	Streptococcus pyogenes MGAS6180_9	TRUE
GCA_000012185.1	Haemophilus influenzae 86-028NP	Complete Genome	Proteobacteria_3	Gammaproteobacteria_4	Pasteurellales_5	Pasteurellaceae_6	Haemophilus_7	Haemophilus influenzae_8	Haemophilus influenzae 86-028NP_9	TRUE
GCA_000012205.1	Pseudomonas savastanoi pv. phaseolicola 1448A	Complete Genome	Proteobacteria_3	Gammaproteobacteria_4	Pseudomonadales_5	Pseudomonadaceae_6	Pseudomonas_7	Pseudomonas savastanoi_8	Pseudomonas savastanoi pv. phaseolicola 1448A_9	FALSE
GCA_000012225.1	Aster yellows witches'-broom phytoplasma AYWB	Complete Genome	Tenericutes_3	Mollicutes_4	Acholeplasmatales_5	Acholeplasmataceae_6	Candidatus Phytoplasma_7	Aster yellows witches'-broom phytoplasma_8	Aster yellows witches'-broom phytoplasma AYWB_9	FALSE
GCA_000012245.1	Pseudomonas syringae pv. syringae B728a	Complete Genome	Proteobacteria_3	Gammaproteobacteria_4	Pseudomonadales_5	Pseudomonadaceae_6	Pseudomonas_7	Pseudomonas syringae_8	Pseudomonas syringae pv. syringae B728a_9	FALSE
GCA_000012265.1	Pseudomonas protegens Pf-5	Complete Genome	Proteobacteria_3	Gammaproteobacteria_4	Pseudomonadales_5	Pseudomonadaceae_6	Pseudomonas_7	Pseudomonas protegens_8	Pseudomonas protegens Pf-5_9	FALSE
GCA_000012305.1	Psychrobacter arcticus 273-4	Complete Genome	Proteobacteria_3	Gammaproteobacteria_4	Pseudomonadales_5	Moraxellaceae_6	Psychrobacter_7	Psychrobacter arcticus_8	Psychrobacter arcticus 273-4_9	FALSE
GCA_000012325.1	Colwellia psychrerythraea 34H	Complete Genome	Proteobacteria_3	Gammaproteobacteria_4	Alteromonadales_5	Colwelliaceae_6	Colwellia_7	Colwellia psychrerythraea_8	Colwellia psychrerythraea 34H_9	FALSE
GCA_000012345.1	Candidatus Pelagibacter ubique HTCC1062	Complete Genome	Proteobacteria_3	Alphaproteobacteria_4	Pelagibacterales_5	Pelagibacteraceae_6	Candidatus Pelagibacter_7	Candidatus Pelagibacter ubique_8	Candidatus Pelagibacter ubique HTCC1062_9	FALSE
GCA_000012365.1	Burkholderia thailandensis E264	Complete Genome	Proteobacteria_3	Betaproteobacteria_4	Burkholderiales_5	Burkholderiaceae_6	Burkholderia_7	Burkholderia thailandensis_8	Burkholderia thailandensis E264_9	FALSE
GCA_000012385.1	Rickettsia bellii RML369-C	Complete Genome	Proteobacteria_3	Alphaproteobacteria_4	Rickettsiales_5	Rickettsiaceae_6	Rickettsia_7	Rickettsia bellii_8	Rickettsia bellii RML369-C_9	FALSE
GCA_000012405.1	Thermobifida fusca YX	Complete Genome	Actinobacteria_3	Actinobacteria_4	Streptosporangiales_5	Nocardiopsaceae_6	Thermobifida_7	Thermobifida fusca_8	Thermobifida fusca YX_9	FALSE
GCA_000012425.1	Dechloromonas aromatica RCB	Complete Genome	Proteobacteria_3	Betaproteobacteria_4	Rhodocyclales_5	Azonexaceae_6	Dechloromonas_7	Dechloromonas aromatica_8	Dechloromonas aromatica RCB_9	FALSE
GCA_000012445.1	Pseudomonas fluorescens Pf0-1	Complete Genome	Proteobacteria_3	Gammaproteobacteria_4	Pseudomonadales_5	Pseudomonadaceae_6	Pseudomonas_7	Pseudomonas fluorescens_8	Pseudomonas fluorescens Pf0-1_9	TRUE
GCA_000012465.1	Prochlorococcus marinus str. NATL2A	Complete Genome	Cyanobacteria/Melainabacteria group_3	Cyanobacteria_4	Synechococcales_5	Prochloraceae_6	Prochlorococcus_7	Prochlorococcus marinus_8	Prochlorococcus marinus str. NATL2A_9	FALSE
GCA_000012485.1	Chlorobium luteolum DSM 273	Complete Genome	Bacteroidetes/Chlorobi group_3	Chlorobia_4	Chlorobiales_5	Chlorobiaceae_6	Pelodictyon_7	Pelodictyon luteolum_8	Chlorobium luteolum DSM 273_9	FALSE
GCA_000012505.1	Synechococcus sp. CC9902	Complete Genome	Cyanobacteria/Melainabacteria group_3	Cyanobacteria_4	Synechococcales_5	Synechococcaceae_6	Synechococcus_7	Synechococcus_8	Synechococcus sp. CC9902_9	FALSE
GCA_000012525.1	Synechococcus elongatus PCC 7942	Complete Genome	Cyanobacteria/Melainabacteria group_3	Cyanobacteria_4	Synechococcales_5	Synechococcaceae_6	Synechococcus_7	Synechococcus elongatus_8	Synechococcus elongatus PCC 7942_9	FALSE
GCA_000012565.1	Ehrlichia canis str. Jake	Complete Genome	Proteobacteria_3	Alphaproteobacteria_4	Rickettsiales_5	Anaplasmataceae_6	Ehrlichia_7	Ehrlichia canis_8	Ehrlichia canis str. Jake_9	FALSE
GCA_000012585.1	Chlorobium chlorochromatii CaD3	Complete Genome	Bacteroidetes/Chlorobi group_3	Chlorobia_4	Chlorobiales_5	Chlorobiaceae_6	Chlorobium_7	Chlorobium chlorochromatii_8	Chlorobium chlorochromatii CaD3_9	FALSE
GCA_000012605.1	Hydrogenovibrio crunogenus XCL-2	Complete Genome	Proteobacteria_3	Gammaproteobacteria_4	Thiotrichales_5	Piscirickettsiaceae_6	Thiomicrospira_7	Thiomicrospira crunogena_8	Hydrogenovibrio crunogenus XCL-2_9	FALSE
GCA_000012625.1	Synechococcus sp. CC9605	Complete Genome	Cyanobacteria/Melainabacteria group_3	Cyanobacteria_4	Synechococcales_5	Synechococcaceae_6	Synechococcus_7	Synechococcus_8	Synechococcus sp. CC9605_9	FALSE
GCA_000012645.1	Prochlorococcus marinus str. MIT 9312	Complete Genome	Cyanobacteria/Melainabacteria group_3	Cyanobacteria_4	Synechococcales_5	Prochloraceae_6	Prochlorococcus_7	Prochlorococcus marinus_8	Prochlorococcus marinus str. MIT 9312_9	FALSE
GCA_000012665.1	Desulfovibrio alaskensis G20	Complete Genome	Proteobacteria_3	delta/epsilon subdivisions_4	Deltaproteobacteria_5	Desulfovibrionales_6	Desulfovibrionaceae_7	Desulfovibrio_8	Desulfovibrio alaskensis G20_9	FALSE
GCA_000012685.1	Myxococcus xanthus DK 1622	Complete Genome	Proteobacteria_3	delta/epsilon subdivisions_4	Deltaproteobacteria_5	Myxococcales_6	Myxococcaceae_7	Myxococcus_8	Myxococcus xanthus DK 1622_9	FALSE
GCA_000012705.1	Streptococcus agalactiae A909	Complete Genome	Firmicutes_3	Bacilli_4	Lactobacillales_5	Streptococcaceae_6	Streptococcus_7	Streptococcus agalactiae_8	Streptococcus agalactiae A909_9	TRUE
GCA_000012725.1	Nitrobacter winogradskyi Nb-255	Complete Genome	Proteobacteria_3	Alphaproteobacteria_4	Rhizobiales_5	Bradyrhizobiaceae_6	Nitrobacter_7	Nitrobacter winogradskyi_8	Nitrobacter winogradskyi Nb-255_9	FALSE
GCA_000012745.1	Thiobacillus denitrificans ATCC 25259	Complete Genome	Proteobacteria_3	Betaproteobacteria_4	Nitrosomonadales_5	Thiobacillaceae_6	Thiobacillus_7	Thiobacillus denitrificans_8	Thiobacillus denitrificans ATCC 25259_9	FALSE
GCA_000012765.1	Mycoplasma capricolum subsp. capricolum ATCC 27343	Complete Genome	Tenericutes_3	Mollicutes_4	Mycoplasmatales_5	Mycoplasmataceae_6	Mycoplasma_7	Mycoplasma capricolum_8	Mycoplasma capricolum subsp. capricolum ATCC 27343_9	FALSE
GCA_000012785.1	Burkholderia pseudomallei 1710b	Complete Genome	Proteobacteria_3	Betaproteobacteria_4	Burkholderiales_5	Burkholderiaceae_6	Burkholderia_7	Burkholderia pseudomallei_8	Burkholderia pseudomallei 1710b_9	TRUE
GCA_000012805.1	Nitrosococcus oceani ATCC 19707	Complete Genome	Proteobacteria_3	Gammaproteobacteria_4	Chromatiales_5	Chromatiaceae_6	Nitrosococcus_7	Nitrosococcus oceani_8	Nitrosococcus oceani ATCC 19707_9	FALSE
GCA_000012825.1	Bacteroides vulgatus ATCC 8482	Complete Genome	Bacteroidetes/Chlorobi group_3	Bacteroidia_4	Bacteroidales_5	Bacteroidaceae_6	Bacteroides_7	Bacteroides vulgatus_8	Bacteroides vulgatus ATCC 8482_9	TRUE
GCA_000012845.1	Parabacteroides distasonis ATCC 8503	Complete Genome	Bacteroidetes/Chlorobi group_3	Bacteroidia_4	Bacteroidales_5	Tannerellaceae_6	Parabacteroides_7	Parabacteroides distasonis_8	Parabacteroides distasonis ATCC 8503_9	FALSE
GCA_000012865.1	Carboxydothermus hydrogenoformans Z-2901	Complete Genome	Firmicutes_3	Clostridia_4	Thermoanaerobacterales_5	Thermoanaerobacteraceae_6	Carboxydothermus_7	Carboxydothermus hydrogenoformans_8	Carboxydothermus hydrogenoformans Z-2901_9	FALSE
GCA_000012885.1	Pelobacter carbinolicus DSM 2380	Complete Genome	Proteobacteria_3	delta/epsilon subdivisions_4	Deltaproteobacteria_5	Desulfuromonadales_6	Desulfuromonadaceae_7	Pelobacter_8	Pelobacter carbinolicus DSM 2380_9	FALSE
GCA_000012905.2	Rhodobacter sphaeroides 2.4.1	Chromosome	Proteobacteria_3	Alphaproteobacteria_4	Rhodobacterales_5	Rhodobacteraceae_6	Rhodobacter_7	Rhodobacter sphaeroides_8	Rhodobacter sphaeroides 2.4.1_9	FALSE
GCA_000012925.1	Geobacter metallireducens GS-15	Complete Genome	Proteobacteria_3	delta/epsilon subdivisions_4	Deltaproteobacteria_5	Desulfuromonadales_6	Geobacteraceae_7	Geobacter_8	Geobacter metallireducens GS-15_9	FALSE
GCA_000012945.1	Burkholderia lata	Complete Genome	Proteobacteria_3	Betaproteobacteria_4	Burkholderiales_5	Burkholderiaceae_6	Burkholderia_7	Burkholderia_8	Burkholderia lata_9	FALSE
GCA_000012965.1	Sulfurimonas denitrificans DSM 1251	Complete Genome	Proteobacteria_3	delta/epsilon subdivisions_4	Epsilonproteobacteria_5	Campylobacterales_6	Helicobacteraceae_7	Sulfurimonas_8	Sulfurimonas denitrificans DSM 1251_9	FALSE
GCA_000012985.1	Hahella chejuensis KCTC 2396	Complete Genome	Proteobacteria_3	Gammaproteobacteria_4	Oceanospirillales_5	Hahellaceae_6	Hahella_7	Hahella chejuensis_8	Hahella chejuensis KCTC 2396_9	FALSE
GCA_000013005.1	Erythrobacter litoralis HTCC2594	Complete Genome	Proteobacteria_3	Alphaproteobacteria_4	Sphingomonadales_5	Erythrobacteraceae_6	Erythrobacter_7	Erythrobacter litoralis_8	Erythrobacter litoralis HTCC2594_9	FALSE
GCA_000013025.1	Hyphomonas neptunium ATCC 15444	Complete Genome	Proteobacteria_3	Alphaproteobacteria_4	Rhodobacterales_5	Hyphomonadaceae_6	Hyphomonas_7	Hyphomonas neptunium_8	Hyphomonas neptunium ATCC 15444_9	FALSE
GCA_000013045.1	Salinibacter ruber DSM 13855	Complete Genome	Bacteroidetes/Chlorobi group_3	Bacteroidetes_4	Bacteroidetes Order II. Incertae sedis_5	Rhodothermaceae_6	Salinibacter_7	Salinibacter ruber_8	Salinibacter ruber DSM 13855_9	FALSE
GCA_000013065.1	Bacillus cereus Q1	Complete Genome	Firmicutes_3	Bacilli_4	Bacillales_5	Bacillaceae_6	Bacillus_7	Bacillus cereus_8	Bacillus cereus Q1_9	TRUE
GCA_000013085.1	Rhodospirillum rubrum ATCC 11170	Complete Genome	Proteobacteria_3	Alphaproteobacteria_4	Rhodospirillales_5	Rhodospirillaceae_6	Rhodospirillum_7	Rhodospirillum rubrum_8	Rhodospirillum rubrum ATCC 11170_9	FALSE
GCA_000013105.1	Moorella thermoacetica ATCC 39073	Complete Genome	Firmicutes_3	Clostridia_4	Thermoanaerobacterales_5	Thermoanaerobacteraceae_6	Moorella_7	Moorella thermoacetica_8	Moorella thermoacetica ATCC 39073_9	FALSE
GCA_000013125.1	Anaplasma phagocytophilum str. HZ	Complete Genome	Proteobacteria_3	Alphaproteobacteria_4	Rickettsiales_5	Anaplasmataceae_6	Anaplasma_7	Anaplasma phagocytophilum_8	Anaplasma phagocytophilum str. HZ_9	FALSE
GCA_000013145.1	Ehrlichia chaffeensis str. Arkansas	Complete Genome	Proteobacteria_3	Alphaproteobacteria_4	Rickettsiales_5	Anaplasmataceae_6	Ehrlichia_7	Ehrlichia chaffeensis_8	Ehrlichia chaffeensis str. Arkansas_9	TRUE
GCA_000013165.1	Neorickettsia sennetsu str. Miyayama	Complete Genome	Proteobacteria_3	Alphaproteobacteria_4	Rickettsiales_5	Anaplasmataceae_6	Neorickettsia_7	Neorickettsia sennetsu_8	Neorickettsia sennetsu str. Miyayama_9	TRUE
GCA_000013185.1	Baumannia cicadellinicola str. Hc (Homalodisca coagulata)	Complete Genome	Proteobacteria_3	Gammaproteobacteria_4	Gammaproteobacteria_5	Gammaproteobacteria_6	Gammaproteobacteria_7	Candidatus Baumannia cicadellinicola_8	Baumannia cicadellinicola str. Hc (Homalodisca coagulata)_9	FALSE
GCA_000013205.1	Synechococcus sp. JA-3-3Ab	Complete Genome	Cyanobacteria/Melainabacteria group_3	Cyanobacteria_4	Synechococcales_5	Synechococcaceae_6	Synechococcus_7	Synechococcus_8	Synechococcus sp. JA-3-3Ab_9	FALSE
GCA_000013225.1	Synechococcus sp. JA-2-3B'a(2-13)	Complete Genome	Cyanobacteria/Melainabacteria group_3	Cyanobacteria_4	Synechococcales_5	Synechococcaceae_6	Synechococcus_7	Synechococcus_8	Synechococcus sp. JA-2-3B'a(2-13)_9	FALSE
GCA_000013245.1	Helicobacter pylori HPAG1	Complete Genome	Proteobacteria_3	delta/epsilon subdivisions_4	Epsilonproteobacteria_5	Campylobacterales_6	Helicobacteraceae_7	Helicobacter_8	Helicobacter pylori HPAG1_9	FALSE
GCA_000013265.1	Escherichia coli UTI89	Complete Genome	Proteobacteria_3	Gammaproteobacteria_4	Enterobacterales_5	Enterobacteriaceae_6	Escherichia_7	Escherichia coli_8	Escherichia coli UTI89_9	TRUE
GCA_000013285.1	Clostridium perfringens ATCC 13124	Complete Genome	Firmicutes_3	Clostridia_4	Clostridiales_5	Clostridiaceae_6	Clostridium_7	Clostridium perfringens_8	Clostridium perfringens ATCC 13124_9	TRUE
GCA_000013305.1	Escherichia coli 536	Complete Genome	Proteobacteria_3	Gammaproteobacteria_4	Enterobacterales_5	Enterobacteriaceae_6	Escherichia_7	Escherichia coli_8	Escherichia coli 536_9	TRUE
GCA_000013325.1	Novosphingobium aromaticivorans DSM 12444	Complete Genome	Proteobacteria_3	Alphaproteobacteria_4	Sphingomonadales_5	Sphingomonadaceae_6	Novosphingobium_7	Novosphingobium aromaticivorans_8	Novosphingobium aromaticivorans DSM 12444_9	FALSE
GCA_000013345.1	Frankia casuarinae	Complete Genome	Actinobacteria_3	Actinobacteria_4	Frankiales_5	Frankiaceae_6	Frankia_7	Frankia_8	Frankia casuarinae_9	FALSE
GCA_000013365.1	Rhodopseudomonas palustris HaA2	Complete Genome	Proteobacteria_3	Alphaproteobacteria_4	Rhizobiales_5	Bradyrhizobiaceae_6	Rhodopseudomonas_7	Rhodopseudomonas palustris_8	Rhodopseudomonas palustris HaA2_9	FALSE
GCA_000013385.1	Anaeromyxobacter dehalogenans 2CP-C	Complete Genome	Proteobacteria_3	delta/epsilon subdivisions_4	Deltaproteobacteria_5	Myxococcales_6	Anaeromyxobacteraceae_7	Anaeromyxobacter_8	Anaeromyxobacter dehalogenans 2CP-C_9	FALSE
GCA_000013405.1	Syntrophus aciditrophicus SB	Complete Genome	Proteobacteria_3	delta/epsilon subdivisions_4	Deltaproteobacteria_5	Syntrophobacterales_6	Syntrophaceae_7	Syntrophus_8	Syntrophus aciditrophicus SB_9	FALSE
GCA_000013425.1	Staphylococcus aureus subsp. aureus NCTC 8325	Complete Genome	Firmicutes_3	Bacilli_4	Bacillales_5	Staphylococcaceae_6	Staphylococcus_7	Staphylococcus aureus_8	Staphylococcus aureus subsp. aureus NCTC 8325_9	TRUE
GCA_000013465.1	Staphylococcus aureus subsp. aureus USA300_FPR3757	Complete Genome	Firmicutes_3	Bacilli_4	Bacillales_5	Staphylococcaceae_6	Staphylococcus_7	Staphylococcus aureus_8	Staphylococcus aureus subsp. aureus USA300_FPR3757_9	TRUE
GCA_000013485.1	Streptococcus pyogenes MGAS9429	Complete Genome	Firmicutes_3	Bacilli_4	Lactobacillales_5	Streptococcaceae_6	Streptococcus_7	Streptococcus pyogenes_8	Streptococcus pyogenes MGAS9429_9	TRUE
GCA_000013505.1	Streptococcus pyogenes MGAS10270	Complete Genome	Firmicutes_3	Bacilli_4	Lactobacillales_5	Streptococcaceae_6	Streptococcus_7	Streptococcus pyogenes_8	Streptococcus pyogenes MGAS10270_9	TRUE
GCA_000013525.1	Streptococcus pyogenes MGAS2096	Complete Genome	Firmicutes_3	Bacilli_4	Lactobacillales_5	Streptococcaceae_6	Streptococcus_7	Streptococcus pyogenes_8	Streptococcus pyogenes MGAS2096_9	TRUE
GCA_000013545.1	Streptococcus pyogenes MGAS10750	Complete Genome	Firmicutes_3	Bacilli_4	Lactobacillales_5	Streptococcaceae_6	Streptococcus_7	Streptococcus pyogenes_8	Streptococcus pyogenes MGAS10750_9	TRUE
GCA_000013565.1	Jannaschia sp. CCS1	Complete Genome	Proteobacteria_3	Alphaproteobacteria_4	Rhodobacterales_5	Rhodobacteraceae_6	Jannaschia_7	Jannaschia_8	Jannaschia sp. CCS1_9	FALSE
GCA_000013585.1	Shigella flexneri 5 str. 8401	Complete Genome	Proteobacteria_3	Gammaproteobacteria_4	Enterobacterales_5	Enterobacteriaceae_6	Shigella_7	Shigella flexneri_8	Shigella flexneri 5 str. 8401_9	TRUE
GCA_000013605.1	Rhodoferax ferrireducens T118	Complete Genome	Proteobacteria_3	Betaproteobacteria_4	Burkholderiales_5	Comamonadaceae_6	Rhodoferax_7	Rhodoferax ferrireducens_8	Rhodoferax ferrireducens T118_9	FALSE
GCA_000013625.1	Janthinobacterium sp. Marseille	Complete Genome	Proteobacteria_3	Betaproteobacteria_4	Burkholderiales_5	Oxalobacteraceae_6	Janthinobacterium_7	Janthinobacterium_8	Janthinobacterium sp. Marseille_9	FALSE
GCA_000013645.1	Paraburkholderia xenovorans LB400	Complete Genome	Proteobacteria_3	Betaproteobacteria_4	Burkholderiales_5	Burkholderiaceae_6	Paraburkholderia_7	Paraburkholderia xenovorans_8	Paraburkholderia xenovorans LB400_9	FALSE
GCA_000013665.1	Saccharophagus degradans 2-40	Complete Genome	Proteobacteria_3	Gammaproteobacteria_4	Cellvibrionales_5	Cellvibrionaceae_6	Saccharophagus_7	Saccharophagus degradans_8	Saccharophagus degradans 2-40_9	FALSE
GCA_000013685.1	Rhodopseudomonas palustris BisB5	Complete Genome	Proteobacteria_3	Alphaproteobacteria_4	Rhizobiales_5	Bradyrhizobiaceae_6	Rhodopseudomonas_7	Rhodopseudomonas palustris_8	Rhodopseudomonas palustris BisB5_9	FALSE
GCA_000013705.1	Methylobacillus flagellatus KT	Complete Genome	Proteobacteria_3	Betaproteobacteria_4	Nitrosomonadales_5	Methylophilaceae_6	Methylobacillus_7	Methylobacillus flagellatus_8	Methylobacillus flagellatus KT_9	FALSE
GCA_000013745.1	Rhodopseudomonas palustris BisB18	Complete Genome	Proteobacteria_3	Alphaproteobacteria_4	Rhizobiales_5	Bradyrhizobiaceae_6	Rhodopseudomonas_7	Rhodopseudomonas palustris_8	Rhodopseudomonas palustris BisB18_9	FALSE
GCA_000013765.1	Shewanella denitrificans OS217	Complete Genome	Proteobacteria_3	Gammaproteobacteria_4	Alteromonadales_5	Shewanellaceae_6	Shewanella_7	Shewanella denitrificans_8	Shewanella denitrificans OS217_9	FALSE
GCA_000013785.1	Pseudomonas stutzeri A1501	Complete Genome	Proteobacteria_3	Gammaproteobacteria_4	Pseudomonadales_5	Pseudomonadaceae_6	Pseudomonas_7	Pseudomonas stutzeri_8	Pseudomonas stutzeri A1501_9	TRUE
GCA_000013805.1	Yersinia pestis Nepal516	Complete Genome	Proteobacteria_3	Gammaproteobacteria_4	Enterobacterales_5	Yersiniaceae_6	Yersinia_7	Yersinia pestis_8	Yersinia pestis Nepal516_9	TRUE
GCA_000013825.1	Yersinia pestis Antiqua	Complete Genome	Proteobacteria_3	Gammaproteobacteria_4	Enterobacterales_5	Yersiniaceae_6	Yersinia_7	Yersinia pestis_8	Yersinia pestis Antiqua_9	TRUE
GCA_000013845.2	Clostridium perfringens SM101	Complete Genome	Firmicutes_3	Clostridia_4	Clostridiales_5	Clostridiaceae_6	Clostridium_7	Clostridium_8	Clostridium perfringens SM101_9	FALSE
GCA_000013865.1	Polaromonas sp. JS666	Complete Genome	Proteobacteria_3	Betaproteobacteria_4	Burkholderiales_5	Comamonadaceae_6	Polaromonas_7	Polaromonas_8	Polaromonas sp. JS666_9	FALSE
GCA_000013885.1	Nitrobacter hamburgensis X14	Complete Genome	Proteobacteria_3	Alphaproteobacteria_4	Rhizobiales_5	Bradyrhizobiaceae_6	Nitrobacter_7	Nitrobacter hamburgensis_8	Nitrobacter hamburgensis X14_9	FALSE
GCA_000013905.1	Psychrobacter cryohalolentis K5	Complete Genome	Proteobacteria_3	Gammaproteobacteria_4	Pseudomonadales_5	Moraxellaceae_6	Psychrobacter_7	Psychrobacter cryohalolentis_8	Psychrobacter cryohalolentis K5_9	FALSE
GCA_000013925.2	Mycobacterium ulcerans Agy99	Complete Genome	Actinobacteria_3	Actinobacteria_4	Corynebacteriales_5	Mycobacteriaceae_6	Mycobacterium_7	Mycobacterium ulcerans_8	Mycobacterium ulcerans Agy99_9	TRUE
GCA_000013945.1	Leptospira borgpetersenii serovar Hardjo-bovis str. L550	Complete Genome	Spirochaetes_3	Spirochaetia_4	Leptospirales_5	Leptospiraceae_6	Leptospira_7	Leptospira borgpetersenii_8	Leptospira borgpetersenii serovar Hardjo-bovis str. L550_9	TRUE
GCA_000013965.1	Leptospira borgpetersenii serovar Hardjo-bovis str. JB197	Complete Genome	Spirochaetes_3	Spirochaetia_4	Leptospirales_5	Leptospiraceae_6	Leptospira_7	Leptospira borgpetersenii_8	Leptospira borgpetersenii serovar Hardjo-bovis str. JB197_9	TRUE
GCA_000013985.1	Sphingopyxis alaskensis RB2256	Complete Genome	Proteobacteria_3	Alphaproteobacteria_4	Sphingomonadales_5	Sphingomonadaceae_6	Sphingopyxis_7	Sphingopyxis alaskensis_8	Sphingopyxis alaskensis RB2256_9	FALSE
GCA_000014005.1	Candidatus Koribacter versatilis Ellin345	Complete Genome	Acidobacteria_3	Acidobacteriia_4	Acidobacteriales_5	Acidobacteriaceae_6	Candidatus Koribacter_7	Candidatus Koribacter versatilis_8	Candidatus Koribacter versatilis Ellin345_9	FALSE
GCA_000014025.1	Arcobacter butzleri RM4018	Complete Genome	Proteobacteria_3	delta/epsilon subdivisions_4	Epsilonproteobacteria_5	Campylobacterales_6	Campylobacteraceae_7	Arcobacter_8	Arcobacter butzleri RM4018_9	FALSE
GCA_000014045.1	Roseobacter denitrificans OCh 114	Complete Genome	Proteobacteria_3	Alphaproteobacteria_4	Rhodobacterales_5	Rhodobacteraceae_6	Roseobacter_7	Roseobacter denitrificans_8	Roseobacter denitrificans OCh 114_9	FALSE
GCA_000014065.1	Ruegeria sp. TM1040	Complete Genome	Proteobacteria_3	Alphaproteobacteria_4	Rhodobacterales_5	Rhodobacteraceae_6	Ruegeria_7	Ruegeria_8	Ruegeria sp. TM1040_9	FALSE
GCA_000014085.1	Burkholderia cenocepacia AU 1054	Complete Genome	Proteobacteria_3	Betaproteobacteria_4	Burkholderiales_5	Burkholderiaceae_6	Burkholderia_7	Burkholderia cenocepacia_8	Burkholderia cenocepacia AU 1054_9	FALSE
GCA_000014105.1	Neisseria meningitidis 053442	Complete Genome	Proteobacteria_3	Betaproteobacteria_4	Neisseriales_5	Neisseriaceae_6	Neisseria_7	Neisseria meningitidis_8	Neisseria meningitidis 053442_9	TRUE
GCA_000014125.1	Clostridium novyi NT	Complete Genome	Firmicutes_3	Clostridia_4	Clostridiales_5	Clostridiaceae_6	Clostridium_7	Clostridium novyi_8	Clostridium novyi NT_9	TRUE
GCA_000014145.1	Cytophaga hutchinsonii ATCC 33406	Complete Genome	Bacteroidetes/Chlorobi group_3	Cytophagia_4	Cytophagales_5	Cytophagaceae_6	Cytophaga_7	Cytophaga hutchinsonii_8	Cytophaga hutchinsonii ATCC 33406_9	FALSE
GCA_000014165.1	Mycobacterium sp. MCS	Complete Genome	Actinobacteria_3	Actinobacteria_4	Corynebacteriales_5	Mycobacteriaceae_6	Mycobacterium_7	Mycobacterium_8	Mycobacterium sp. MCS_9	FALSE
GCA_000014185.1	Rubrobacter xylanophilus DSM 9941	Complete Genome	Actinobacteria_3	Rubrobacteria_4	Rubrobacterales_5	Rubrobacteraceae_6	Rubrobacter_7	Rubrobacter xylanophilus_8	Rubrobacter xylanophilus DSM 9941_9	FALSE
GCA_000014205.1	Streptococcus sanguinis SK36	Complete Genome	Firmicutes_3	Bacilli_4	Lactobacillales_5	Streptococcaceae_6	Streptococcus_7	Streptococcus sanguinis_8	Streptococcus sanguinis SK36_9	FALSE
GCA_000014225.1	Pseudoalteromonas atlantica T6c	Complete Genome	Proteobacteria_3	Gammaproteobacteria_4	Alteromonadales_5	Pseudoalteromonadaceae_6	Pseudoalteromonas_7	Pseudoalteromonas atlantica_8	Pseudoalteromonas atlantica T6c_9	FALSE
GCA_000014245.1	Chelativorans sp. BNC1	Complete Genome	Proteobacteria_3	Alphaproteobacteria_4	Rhizobiales_5	Phyllobacteriaceae_6	Chelativorans_7	Chelativorans_8	Chelativorans sp. BNC1_9	FALSE
GCA_000014265.1	Trichodesmium erythraeum IMS101	Complete Genome	Cyanobacteria/Melainabacteria group_3	Cyanobacteria_4	Oscillatoriophycideae_5	Oscillatoriales_6	Trichodesmium_7	Trichodesmium erythraeum_8	Trichodesmium erythraeum IMS101_9	FALSE
GCA_000014285.2	Granulibacter bethesdensis CGDNIH1	Complete Genome	Proteobacteria_3	Alphaproteobacteria_4	Rhodospirillales_5	Acetobacteraceae_6	Granulibacter_7	Granulibacter bethesdensis_8	Granulibacter bethesdensis CGDNIH1_9	FALSE
GCA_000014305.1	Streptococcus suis 05ZYH33	Complete Genome	Firmicutes_3	Bacilli_4	Lactobacillales_5	Streptococcaceae_6	Streptococcus_7	Streptococcus suis_8	Streptococcus suis 05ZYH33_9	TRUE
GCA_000014325.1	Streptococcus suis 98HAH33	Complete Genome	Firmicutes_3	Bacilli_4	Lactobacillales_5	Streptococcaceae_6	Streptococcus_7	Streptococcus suis_8	Streptococcus suis 98HAH33_9	TRUE
GCA_000014345.1	Rickettsia canadensis str. McKiel	Complete Genome	Proteobacteria_3	Alphaproteobacteria_4	Rickettsiales_5	Rickettsiaceae_6	Rickettsia_7	Rickettsia canadensis_8	Rickettsia canadensis str. McKiel_9	FALSE
GCA_000014365.1	Streptococcus pneumoniae D39	Complete Genome	Firmicutes_3	Bacilli_4	Lactobacillales_5	Streptococcaceae_6	Streptococcus_7	Streptococcus pneumoniae_8	Streptococcus pneumoniae D39_9	TRUE
GCA_000014385.1	Oenococcus oeni PSU-1	Complete Genome	Firmicutes_3	Bacilli_4	Lactobacillales_5	Leuconostocaceae_6	Oenococcus_7	Oenococcus oeni_8	Oenococcus oeni PSU-1_9	FALSE
GCA_000014405.1	Lactobacillus delbrueckii subsp. bulgaricus ATCC BAA-365	Complete Genome	Firmicutes_3	Bacilli_4	Lactobacillales_5	Lactobacillaceae_6	Lactobacillus_7	Lactobacillus delbrueckii_8	Lactobacillus delbrueckii subsp. bulgaricus ATCC BAA-365_9	FALSE
GCA_000014425.1	Lactobacillus gasseri ATCC 33323 = JCM 1131	Complete Genome	Firmicutes_3	Bacilli_4	Lactobacillales_5	Lactobacillaceae_6	Lactobacillus_7	Lactobacillus gasseri_8	Lactobacillus gasseri ATCC 33323 = JCM 1131_9	FALSE
GCA_000014445.1	Leuconostoc mesenteroides subsp. mesenteroides ATCC 8293	Complete Genome	Firmicutes_3	Bacilli_4	Lactobacillales_5	Leuconostocaceae_6	Leuconostoc_7	Leuconostoc mesenteroides_8	Leuconostoc mesenteroides subsp. mesenteroides ATCC 8293_9	FALSE
GCA_000014465.1	Lactobacillus brevis ATCC 367	Complete Genome	Firmicutes_3	Bacilli_4	Lactobacillales_5	Lactobacillaceae_6	Lactobacillus_7	Lactobacillus brevis_8	Lactobacillus brevis ATCC 367_9	FALSE
GCA_000014485.1	Streptococcus thermophilus LMD-9	Complete Genome	Firmicutes_3	Bacilli_4	Lactobacillales_5	Streptococcaceae_6	Streptococcus_7	Streptococcus thermophilus_8	Streptococcus thermophilus LMD-9_9	FALSE
GCA_000014505.1	Pediococcus pentosaceus ATCC 25745	Complete Genome	Firmicutes_3	Bacilli_4	Lactobacillales_5	Lactobacillaceae_6	Pediococcus_7	Pediococcus pentosaceus_8	Pediococcus pentosaceus ATCC 25745_9	FALSE
GCA_000014525.1	Lactobacillus paracasei ATCC 334	Complete Genome	Firmicutes_3	Bacilli_4	Lactobacillales_5	Lactobacillaceae_6	Lactobacillus_7	Lactobacillus paracasei_8	Lactobacillus paracasei ATCC 334_9	FALSE
GCA_000014545.1	Lactococcus lactis subsp. cremoris SK11	Complete Genome	Firmicutes_3	Bacilli_4	Lactobacillales_5	Streptococcaceae_6	Lactococcus_7	Lactococcus lactis_8	Lactococcus lactis subsp. cremoris SK11_9	FALSE
GCA_000014565.1	Rhodococcus jostii RHA1	Complete Genome	Actinobacteria_3	Actinobacteria_4	Corynebacteriales_5	Nocardiaceae_6	Rhodococcus_7	Rhodococcus jostii_8	Rhodococcus jostii RHA1_9	FALSE
GCA_000014585.1	Synechococcus sp. CC9311	Complete Genome	Cyanobacteria/Melainabacteria group_3	Cyanobacteria_4	Synechococcales_5	Synechococcaceae_6	Synechococcus_7	Synechococcus_8	Synechococcus sp. CC9311_9	FALSE
GCA_000014605.1	Francisella tularensis subsp. holarctica OSU18	Complete Genome	Proteobacteria_3	Gammaproteobacteria_4	Thiotrichales_5	Francisellaceae_6	Francisella_7	Francisella tularensis_8	Francisella tularensis subsp. holarctica OSU18_9	TRUE
GCA_000014625.1	Pseudomonas aeruginosa UCBPP-PA14	Complete Genome	Proteobacteria_3	Gammaproteobacteria_4	Pseudomonadales_5	Pseudomonadaceae_6	Pseudomonas_7	Pseudomonas aeruginosa_8	Pseudomonas aeruginosa UCBPP-PA14_9	TRUE
GCA_000014645.1	Francisella tularensis subsp. novicida U112	Complete Genome	Proteobacteria_3	Gammaproteobacteria_4	Thiotrichales_5	Francisellaceae_6	Francisella_7	Francisella tularensis_8	Francisella tularensis subsp. novicida U112_9	TRUE
GCA_000014665.1	Shewanella sp. MR-7	Complete Genome	Proteobacteria_3	Gammaproteobacteria_4	Alteromonadales_5	Shewanellaceae_6	Shewanella_7	Shewanella_8	Shewanella sp. MR-7_9	FALSE
GCA_000014685.1	Shewanella sp. MR-4	Complete Genome	Proteobacteria_3	Gammaproteobacteria_4	Alteromonadales_5	Shewanellaceae_6	Shewanella_7	Shewanella_8	Shewanella sp. MR-4_9	FALSE
GCA_000014705.1	Shewanella frigidimarina NCIMB 400	Complete Genome	Proteobacteria_3	Gammaproteobacteria_4	Alteromonadales_5	Shewanellaceae_6	Shewanella_7	Shewanella frigidimarina_8	Shewanella frigidimarina NCIMB 400_9	FALSE
GCA_000014725.1	Syntrophomonas wolfei subsp. wolfei str. Goettingen G311	Complete Genome	Firmicutes_3	Clostridia_4	Clostridiales_5	Syntrophomonadaceae_6	Syntrophomonas_7	Syntrophomonas wolfei_8	Syntrophomonas wolfei subsp. wolfei str. Goettingen G311_9	FALSE
GCA_000014745.1	Maricaulis maris MCS10	Complete Genome	Proteobacteria_3	Alphaproteobacteria_4	Rhodobacterales_5	Hyphomonadaceae_6	Maricaulis_7	Maricaulis maris_8	Maricaulis maris MCS10_9	FALSE
GCA_000014765.1	Nitrosomonas eutropha C91	Complete Genome	Proteobacteria_3	Betaproteobacteria_4	Nitrosomonadales_5	Nitrosomonadaceae_6	Nitrosomonas_7	Nitrosomonas eutropha_8	Nitrosomonas eutropha C91_9	FALSE
GCA_000014785.1	Alkalilimnicola ehrlichii MLHE-1	Complete Genome	Proteobacteria_3	Gammaproteobacteria_4	Chromatiales_5	Ectothiorhodospiraceae_6	Alkalilimnicola_7	Alkalilimnicola ehrlichii_8	Alkalilimnicola ehrlichii MLHE-1_9	FALSE
GCA_000014805.1	Aeromonas hydrophila subsp. hydrophila ATCC 7966	Complete Genome	Proteobacteria_3	Gammaproteobacteria_4	Aeromonadales_5	Aeromonadaceae_6	Aeromonas_7	Aeromonas hydrophila_8	Aeromonas hydrophila subsp. hydrophila ATCC 7966_9	TRUE
GCA_000014825.1	Rhodopseudomonas palustris BisA53	Complete Genome	Proteobacteria_3	Alphaproteobacteria_4	Rhizobiales_5	Bradyrhizobiaceae_6	Rhodopseudomonas_7	Rhodopseudomonas palustris_8	Rhodopseudomonas palustris BisA53_9	FALSE
GCA_000014845.1	Escherichia coli APEC O1	Complete Genome	Proteobacteria_3	Gammaproteobacteria_4	Enterobacterales_5	Enterobacteriaceae_6	Escherichia_7	Escherichia coli_8	Escherichia coli APEC O1_9	TRUE
GCA_000014865.1	Magnetococcus marinus MC-1	Complete Genome	Proteobacteria_3	Alphaproteobacteria_4	Magnetococcales_5	Magnetococcaceae_6	Magnetococcus_7	Magnetococcus marinus_8	Magnetococcus marinus MC-1_9	FALSE
GCA_000014885.1	Shewanella piezotolerans WP3	Complete Genome	Proteobacteria_3	Gammaproteobacteria_4	Alteromonadales_5	Shewanellaceae_6	Shewanella_7	Shewanella piezotolerans_8	Shewanella piezotolerans WP3_9	FALSE
GCA_000014905.1	Candidatus Solibacter usitatus Ellin6076	Complete Genome	Acidobacteria_3	Solibacteres_4	Solibacterales_5	Solibacteraceae_6	Candidatus Solibacter_7	Candidatus Solibacter usitatus_8	Candidatus Solibacter usitatus Ellin6076_9	FALSE
GCA_000014925.1	Paenarthrobacter aurescens TC1	Complete Genome	Actinobacteria_3	Actinobacteria_4	Micrococcales_5	Micrococcaceae_6	Paenarthrobacter_7	Paenarthrobacter aurescens_8	Paenarthrobacter aurescens TC1_9	FALSE
GCA_000014965.1	Syntrophobacter fumaroxidans MPOB	Complete Genome	Proteobacteria_3	delta/epsilon subdivisions_4	Deltaproteobacteria_5	Syntrophobacterales_6	Syntrophobacteraceae_7	Syntrophobacter_8	Syntrophobacter fumaroxidans MPOB_9	FALSE
GCA_000014985.1	Mycobacterium avium 104	Complete Genome	Actinobacteria_3	Actinobacteria_4	Corynebacteriales_5	Mycobacteriaceae_6	Mycobacterium_7	Mycobacterium avium_8	Mycobacterium avium 104_9	TRUE
GCA_000015005.1	Mycobacterium smegmatis str. MC2 155	Complete Genome	Actinobacteria_3	Actinobacteria_4	Corynebacteriales_5	Mycobacteriaceae_6	Mycobacterium_7	Mycobacterium smegmatis_8	Mycobacterium smegmatis str. MC2 155_9	TRUE
GCA_000015025.1	Acidothermus cellulolyticus 11B	Complete Genome	Actinobacteria_3	Actinobacteria_4	Acidothermales_5	Acidothermaceae_6	Acidothermus_7	Acidothermus cellulolyticus_8	Acidothermus cellulolyticus 11B_9	FALSE
GCA_000015045.1	Pelobacter propionicus DSM 2379	Complete Genome	Proteobacteria_3	delta/epsilon subdivisions_4	Deltaproteobacteria_5	Desulfuromonadales_6	Desulfuromonadaceae_7	Pelobacter_8	Pelobacter propionicus DSM 2379_9	FALSE
GCA_000015065.1	Bacillus thuringiensis str. Al Hakam	Complete Genome	Firmicutes_3	Bacilli_4	Bacillales_5	Bacillaceae_6	Bacillus_7	Bacillus thuringiensis_8	Bacillus thuringiensis str. Al Hakam_9	TRUE
GCA_000015085.1	Campylobacter fetus subsp. fetus 82-40	Complete Genome	Proteobacteria_3	delta/epsilon subdivisions_4	Epsilonproteobacteria_5	Campylobacterales_6	Campylobacteraceae_7	Campylobacter_8	Campylobacter fetus subsp. fetus 82-40_9	FALSE
GCA_000015105.1	Candidatus Ruthia magnifica str. Cm (Calyptogena magnifica)	Complete Genome	Proteobacteria_3	Gammaproteobacteria_4	Gammaproteobacteria_5	Gammaproteobacteria_6	Candidatus Ruthia_7	Candidatus Ruthia magnifica_8	Candidatus Ruthia magnifica str. Cm (Calyptogena magnifica)_9	FALSE
GCA_000015125.1	Chlorobium phaeobacteroides DSM 266	Complete Genome	Bacteroidetes/Chlorobi group_3	Chlorobia_4	Chlorobiales_5	Chlorobiaceae_6	Chlorobium_7	Chlorobium phaeobacteroides_8	Chlorobium phaeobacteroides DSM 266_9	FALSE
GCA_000015165.1	Bradyrhizobium sp. BTAi1	Complete Genome	Proteobacteria_3	Alphaproteobacteria_4	Rhizobiales_5	Bradyrhizobiaceae_6	Bradyrhizobium_7	Bradyrhizobium_8	Bradyrhizobium sp. BTAi1_9	FALSE
GCA_000015185.1	Shewanella sp. W3-18-1	Complete Genome	Proteobacteria_3	Gammaproteobacteria_4	Alteromonadales_5	Shewanellaceae_6	Shewanella_7	Shewanella_8	Shewanella sp. W3-18-1_9	FALSE
GCA_000015245.1	Shewanella amazonensis SB2B	Complete Genome	Proteobacteria_3	Gammaproteobacteria_4	Alteromonadales_5	Shewanellaceae_6	Shewanella_7	Shewanella amazonensis_8	Shewanella amazonensis SB2B_9	FALSE
GCA_000015265.1	Nocardioides sp. JS614	Complete Genome	Actinobacteria_3	Actinobacteria_4	Propionibacteriales_5	Nocardioidaceae_6	Nocardioides_7	Nocardioides_8	Nocardioides sp. JS614_9	FALSE
GCA_000015285.1	Psychromonas ingrahamii 37	Complete Genome	Proteobacteria_3	Gammaproteobacteria_4	Alteromonadales_5	Psychromonadaceae_6	Psychromonas_7	Psychromonas ingrahamii_8	Psychromonas ingrahamii 37_9	FALSE
GCA_000015305.1	Mycobacterium vanbaalenii PYR-1	Complete Genome	Actinobacteria_3	Actinobacteria_4	Corynebacteriales_5	Mycobacteriaceae_6	Mycobacterium_7	Mycobacterium vanbaalenii_8	Mycobacterium vanbaalenii PYR-1_9	FALSE
GCA_000015325.1	Acidovorax citrulli AAC00-1	Complete Genome	Proteobacteria_3	Betaproteobacteria_4	Burkholderiales_5	Comamonadaceae_6	Acidovorax_7	Acidovorax citrulli_8	Acidovorax citrulli AAC00-1_9	FALSE
GCA_000015345.1	Dichelobacter nodosus VCS1703A	Complete Genome	Proteobacteria_3	Gammaproteobacteria_4	Cardiobacteriales_5	Cardiobacteriaceae_6	Dichelobacter_7	Dichelobacter nodosus_8	Dichelobacter nodosus VCS1703A_9	TRUE
GCA_000015365.1	Marinobacter hydrocarbonoclasticus VT8	Complete Genome	Proteobacteria_3	Gammaproteobacteria_4	Alteromonadales_5	Alteromonadaceae_6	Marinobacter_7	Marinobacter hydrocarbonoclasticus_8	Marinobacter hydrocarbonoclasticus VT8_9	FALSE
GCA_000015385.1	Lactobacillus helveticus DPC 4571	Complete Genome	Firmicutes_3	Bacilli_4	Lactobacillales_5	Lactobacillaceae_6	Lactobacillus_7	Lactobacillus helveticus_8	Lactobacillus helveticus DPC 4571_9	FALSE
GCA_000015405.1	Mycobacterium sp. KMS	Complete Genome	Actinobacteria_3	Actinobacteria_4	Corynebacteriales_5	Mycobacteriaceae_6	Mycobacterium_7	Mycobacterium_8	Mycobacterium sp. KMS_9	FALSE
GCA_000015425.1	Acinetobacter baumannii ATCC 17978	Complete Genome	Proteobacteria_3	Gammaproteobacteria_4	Pseudomonadales_5	Moraxellaceae_6	Acinetobacter_7	Acinetobacter baumannii_8	Acinetobacter baumannii ATCC 17978_9	TRUE
GCA_000015445.1	Bartonella bacilliformis KC583	Complete Genome	Proteobacteria_3	Alphaproteobacteria_4	Rhizobiales_5	Bartonellaceae_6	Bartonella_7	Bartonella bacilliformis_8	Bartonella bacilliformis KC583_9	TRUE
GCA_000015465.1	Burkholderia mallei SAVP1	Complete Genome	Proteobacteria_3	Betaproteobacteria_4	Burkholderiales_5	Burkholderiaceae_6	Burkholderia_7	Burkholderia mallei_8	Burkholderia mallei SAVP1_9	TRUE
GCA_000015485.1	Desulfovibrio vulgaris DP4	Complete Genome	Proteobacteria_3	delta/epsilon subdivisions_4	Deltaproteobacteria_5	Desulfovibrionales_6	Desulfovibrionaceae_7	Desulfovibrio_8	Desulfovibrio vulgaris DP4_9	FALSE
GCA_000015505.1	Polaromonas naphthalenivorans CJ2	Complete Genome	Proteobacteria_3	Betaproteobacteria_4	Burkholderiales_5	Comamonadaceae_6	Polaromonas_7	Polaromonas naphthalenivorans_8	Polaromonas naphthalenivorans CJ2_9	FALSE
GCA_000015525.1	Campylobacter jejuni subsp. jejuni 81-176	Complete Genome	Proteobacteria_3	delta/epsilon subdivisions_4	Epsilonproteobacteria_5	Campylobacterales_6	Campylobacteraceae_7	Campylobacter_8	Campylobacter jejuni subsp. jejuni 81-176_9	FALSE
GCA_000015545.1	Acidovorax sp. JS42	Complete Genome	Proteobacteria_3	Betaproteobacteria_4	Burkholderiales_5	Comamonadaceae_6	Acidovorax_7	Acidovorax_8	Acidovorax sp. JS42_9	FALSE
GCA_000015565.1	Verminephrobacter eiseniae EF01-2	Complete Genome	Proteobacteria_3	Betaproteobacteria_4	Burkholderiales_5	Comamonadaceae_6	Verminephrobacter_7	Verminephrobacter eiseniae_8	Verminephrobacter eiseniae EF01-2_9	FALSE
GCA_000015585.1	Halorhodospira halophila SL1	Complete Genome	Proteobacteria_3	Gammaproteobacteria_4	Chromatiales_5	Ectothiorhodospiraceae_6	Halorhodospira_7	Halorhodospira halophila_8	Halorhodospira halophila SL1_9	FALSE
GCA_000015605.1	Burkholderia mallei NCTC 10229	Complete Genome	Proteobacteria_3	Betaproteobacteria_4	Burkholderiales_5	Burkholderiaceae_6	Burkholderia_7	Burkholderia mallei_8	Burkholderia mallei NCTC 10229_9	TRUE
GCA_000015625.1	Burkholderia mallei NCTC 10247	Complete Genome	Proteobacteria_3	Betaproteobacteria_4	Burkholderiales_5	Burkholderiaceae_6	Burkholderia_7	Burkholderia mallei_8	Burkholderia mallei NCTC 10247_9	TRUE
GCA_000015645.1	Prochlorococcus marinus str. AS9601	Complete Genome	Cyanobacteria/Melainabacteria group_3	Cyanobacteria_4	Synechococcales_5	Prochloraceae_6	Prochlorococcus_7	Prochlorococcus marinus_8	Prochlorococcus marinus str. AS9601_9	FALSE
GCA_000015665.1	Prochlorococcus marinus str. MIT 9515	Complete Genome	Cyanobacteria/Melainabacteria group_3	Cyanobacteria_4	Synechococcales_5	Prochloraceae_6	Prochlorococcus_7	Prochlorococcus marinus_8	Prochlorococcus marinus str. MIT 9515_9	FALSE
GCA_000015685.1	Prochlorococcus marinus str. NATL1A	Complete Genome	Cyanobacteria/Melainabacteria group_3	Cyanobacteria_4	Synechococcales_5	Prochloraceae_6	Prochlorococcus_7	Prochlorococcus marinus_8	Prochlorococcus marinus str. NATL1A_9	FALSE
GCA_000015705.1	Prochlorococcus marinus str. MIT 9303	Complete Genome	Cyanobacteria/Melainabacteria group_3	Cyanobacteria_4	Synechococcales_5	Prochloraceae_6	Prochlorococcus_7	Prochlorococcus marinus_8	Prochlorococcus marinus str. MIT 9303_9	FALSE
GCA_000015725.1	Methylibium petroleiphilum PM1	Complete Genome	Proteobacteria_3	Betaproteobacteria_4	Burkholderiales_5	unclassified Burkholderiales_6	Methylibium_7	Methylibium petroleiphilum_8	Methylibium petroleiphilum PM1_9	FALSE
GCA_000015745.1	Geobacillus thermodenitrificans NG80-2	Complete Genome	Firmicutes_3	Bacilli_4	Bacillales_5	Bacillaceae_6	Geobacillus_7	Geobacillus thermodenitrificans_8	Geobacillus thermodenitrificans NG80-2_9	FALSE
GCA_000015785.1	Bacillus velezensis FZB42	Complete Genome	Firmicutes_3	Bacilli_4	Bacillales_5	Bacillaceae_6	Bacillus_7	Bacillus velezensis_8	Bacillus velezensis FZB42_9	FALSE
GCA_000015845.1	Shewanella baltica OS155	Complete Genome	Proteobacteria_3	Gammaproteobacteria_4	Alteromonadales_5	Shewanellaceae_6	Shewanella_7	Shewanella baltica_8	Shewanella baltica OS155_9	FALSE
GCA_000015865.1	Ruminiclostridium thermocellum ATCC 27405	Complete Genome	Firmicutes_3	Clostridia_4	Clostridiales_5	Ruminococcaceae_6	Ruminiclostridium_7	Ruminiclostridium thermocellum_8	Ruminiclostridium thermocellum ATCC 27405_9	FALSE
GCA_000015885.1	Actinobacillus pleuropneumoniae serovar 5b str. L20	Complete Genome	Proteobacteria_3	Gammaproteobacteria_4	Pasteurellales_5	Pasteurellaceae_6	Actinobacillus_7	Actinobacillus pleuropneumoniae_8	Actinobacillus pleuropneumoniae serovar 5b str. L20_9	TRUE
GCA_000015905.1	Burkholderia pseudomallei 668	Complete Genome	Proteobacteria_3	Betaproteobacteria_4	Burkholderiales_5	Burkholderiaceae_6	Burkholderia_7	Burkholderia pseudomallei_8	Burkholderia pseudomallei 668_9	TRUE
GCA_000015925.1	Burkholderia pseudomallei 1106a	Complete Genome	Proteobacteria_3	Betaproteobacteria_4	Burkholderiales_5	Burkholderiaceae_6	Burkholderia_7	Burkholderia pseudomallei_8	Burkholderia pseudomallei 1106a_9	TRUE
GCA_000015965.1	Prochlorococcus marinus str. MIT 9301	Complete Genome	Cyanobacteria/Melainabacteria group_3	Cyanobacteria_4	Synechococcales_5	Prochloraceae_6	Prochlorococcus_7	Prochlorococcus marinus_8	Prochlorococcus marinus str. MIT 9301_9	FALSE
GCA_000015985.1	Rhodobacter sphaeroides ATCC 17029	Complete Genome	Proteobacteria_3	Alphaproteobacteria_4	Rhodobacterales_5	Rhodobacteraceae_6	Rhodobacter_7	Rhodobacter sphaeroides_8	Rhodobacter sphaeroides ATCC 17029_9	FALSE
GCA_000016005.1	Mycobacterium sp. JLS	Complete Genome	Actinobacteria_3	Actinobacteria_4	Corynebacteriales_5	Mycobacteriaceae_6	Mycobacterium_7	Mycobacterium_8	Mycobacterium sp. JLS_9	FALSE
GCA_000016045.1	Salmonella enterica subsp. enterica serovar Newport str. SL254	Complete Genome	Proteobacteria_3	Gammaproteobacteria_4	Enterobacterales_5	Enterobacteriaceae_6	Salmonella_7	Salmonella enterica_8	Salmonella enterica subsp. enterica serovar Newport str. SL254_9	FALSE
GCA_000016065.1	Shewanella loihica PV-4	Complete Genome	Proteobacteria_3	Gammaproteobacteria_4	Alteromonadales_5	Shewanellaceae_6	Shewanella_7	Shewanella loihica_8	Shewanella loihica PV-4_9	FALSE
GCA_000016085.1	Chlorobium phaeovibrioides DSM 265	Complete Genome	Bacteroidetes/Chlorobi group_3	Chlorobia_4	Chlorobiales_5	Chlorobiaceae_6	Chlorobium_7	Chlorobium phaeovibrioides_8	Chlorobium phaeovibrioides DSM 265_9	FALSE
GCA_000016105.1	Francisella tularensis subsp. tularensis WY96-3418	Complete Genome	Proteobacteria_3	Gammaproteobacteria_4	Thiotrichales_5	Francisellaceae_6	Francisella_7	Francisella tularensis_8	Francisella tularensis subsp. tularensis WY96-3418_9	TRUE
GCA_000016145.1	Mycobacterium tuberculosis H37Ra	Complete Genome	Actinobacteria_3	Actinobacteria_4	Corynebacteriales_5	Mycobacteriaceae_6	Mycobacterium_7	Mycobacterium tuberculosis_8	Mycobacterium tuberculosis H37Ra_9	TRUE
GCA_000016165.1	Desulfotomaculum reducens MI-1	Complete Genome	Firmicutes_3	Clostridia_4	Clostridiales_5	Peptococcaceae_6	Desulfotomaculum_7	Desulfotomaculum reducens_8	Desulfotomaculum reducens MI-1_9	FALSE
GCA_000016185.1	Rhodospirillum centenum SW	Complete Genome	Proteobacteria_3	Alphaproteobacteria_4	Rhodospirillales_5	Rhodospirillaceae_6	Rhodospirillum_7	Rhodospirillum centenum_8	Rhodospirillum centenum SW_9	FALSE
GCA_000016205.1	Burkholderia vietnamiensis G4	Complete Genome	Proteobacteria_3	Betaproteobacteria_4	Burkholderiales_5	Burkholderiaceae_6	Burkholderia_7	Burkholderia vietnamiensis_8	Burkholderia vietnamiensis G4_9	FALSE
GCA_000016245.1	Vibrio cholerae O395	Complete Genome	Proteobacteria_3	Gammaproteobacteria_4	Vibrionales_5	Vibrionaceae_6	Vibrio_7	Vibrio cholerae_8	Vibrio cholerae O395_9	TRUE
GCA_000016265.1	Agrobacterium radiobacter K84	Complete Genome	Proteobacteria_3	Alphaproteobacteria_4	Rhizobiales_5	Rhizobiaceae_6	Agrobacterium_7	Agrobacterium tumefaciens_8	Agrobacterium radiobacter K84_9	FALSE
GCA_000016285.1	Agrobacterium vitis S4	Complete Genome	Proteobacteria_3	Alphaproteobacteria_4	Rhizobiales_5	Rhizobiaceae_6	Agrobacterium_7	Agrobacterium vitis_8	Agrobacterium vitis S4_9	FALSE
GCA_000016305.1	Klebsiella pneumoniae subsp. pneumoniae MGH 78578	Complete Genome	Proteobacteria_3	Gammaproteobacteria_4	Enterobacterales_5	Enterobacteriaceae_6	Klebsiella_7	Klebsiella pneumoniae_8	Klebsiella pneumoniae subsp. pneumoniae MGH 78578_9	TRUE
GCA_000016325.1	Enterobacter sp. 638	Complete Genome	Proteobacteria_3	Gammaproteobacteria_4	Enterobacterales_5	Enterobacteriaceae_6	Enterobacter_7	Enterobacter_8	Enterobacter sp. 638_9	FALSE
GCA_000016345.1	Polynucleobacter asymbioticus QLW-P1DMWA-1	Complete Genome	Proteobacteria_3	Betaproteobacteria_4	Burkholderiales_5	Burkholderiaceae_6	Polynucleobacter_7	Polynucleobacter asymbioticus_8	Polynucleobacter asymbioticus QLW-P1DMWA-1_9	FALSE
GCA_000016365.1	Mycobacterium gilvum PYR-GCK	Complete Genome	Actinobacteria_3	Actinobacteria_4	Corynebacteriales_5	Mycobacteriaceae_6	Mycobacterium_7	Mycobacterium gilvum_8	Mycobacterium gilvum PYR-GCK_9	FALSE
GCA_000016405.1	Rhodobacter sphaeroides ATCC 17025	Complete Genome	Proteobacteria_3	Alphaproteobacteria_4	Rhodobacterales_5	Rhodobacteraceae_6	Rhodobacter_7	Rhodobacter sphaeroides_8	Rhodobacter sphaeroides ATCC 17025_9	FALSE
GCA_000016425.1	Salinispora tropica CNB-440	Complete Genome	Actinobacteria_3	Actinobacteria_4	Micromonosporales_5	Micromonosporaceae_6	Salinispora_7	Salinispora tropica_8	Salinispora tropica CNB-440_9	FALSE
GCA_000016445.1	Yersinia pestis Pestoides F	Complete Genome	Proteobacteria_3	Gammaproteobacteria_4	Enterobacterales_5	Yersiniaceae_6	Yersinia_7	Yersinia pestis_8	Yersinia pestis Pestoides F_9	TRUE
GCA_000016465.1	Haemophilus influenzae PittEE	Complete Genome	Proteobacteria_3	Gammaproteobacteria_4	Pasteurellales_5	Pasteurellaceae_6	Haemophilus_7	Haemophilus influenzae_8	Haemophilus influenzae PittEE_9	TRUE
GCA_000016485.1	Haemophilus influenzae PittGG	Complete Genome	Proteobacteria_3	Gammaproteobacteria_4	Pasteurellales_5	Pasteurellaceae_6	Haemophilus_7	Haemophilus influenzae_8	Haemophilus influenzae PittGG_9	TRUE
GCA_000016505.1	Clostridium kluyveri DSM 555	Complete Genome	Firmicutes_3	Clostridia_4	Clostridiales_5	Clostridiaceae_6	Clostridium_7	Clostridium kluyveri_8	Clostridium kluyveri DSM 555_9	FALSE
GCA_000016545.1	Caldicellulosiruptor saccharolyticus DSM 8903	Complete Genome	Firmicutes_3	Clostridia_4	Thermoanaerobacterales_5	Thermoanaerobacterales Family III. Incertae Sedis_6	Caldicellulosiruptor_7	Caldicellulosiruptor saccharolyticus_8	Caldicellulosiruptor saccharolyticus DSM 8903_9	FALSE
GCA_000016565.1	Pseudomonas mendocina ymp	Complete Genome	Proteobacteria_3	Gammaproteobacteria_4	Pseudomonadales_5	Pseudomonadaceae_6	Pseudomonas_7	Pseudomonas mendocina_8	Pseudomonas mendocina ymp_9	FALSE
GCA_000016585.1	Shewanella putrefaciens CN-32	Complete Genome	Proteobacteria_3	Gammaproteobacteria_4	Alteromonadales_5	Shewanellaceae_6	Shewanella_7	Shewanella putrefaciens_8	Shewanella putrefaciens CN-32_9	FALSE
GCA_000016625.1	Rickettsia massiliae MTU5	Complete Genome	Proteobacteria_3	Alphaproteobacteria_4	Rickettsiales_5	Rickettsiaceae_6	Rickettsia_7	Rickettsia massiliae_8	Rickettsia massiliae MTU5_9	TRUE
GCA_000016645.1	Flavobacterium johnsoniae UW101	Complete Genome	Bacteroidetes/Chlorobi group_3	Flavobacteriia_4	Flavobacteriales_5	Flavobacteriaceae_6	Flavobacterium_7	Flavobacterium johnsoniae_8	Flavobacterium johnsoniae UW101_9	FALSE
GCA_000016665.1	Roseiflexus sp. RS-1	Complete Genome	Chloroflexi_3	Chloroflexia_4	Chloroflexales_5	Roseiflexaceae_6	Roseiflexus_7	Roseiflexus_8	Roseiflexus sp. RS-1_9	FALSE
GCA_000016685.1	Actinobacillus pleuropneumoniae serovar 3 str. JL03	Complete Genome	Proteobacteria_3	Gammaproteobacteria_4	Pasteurellales_5	Pasteurellaceae_6	Actinobacillus_7	Actinobacillus pleuropneumoniae_8	Actinobacillus pleuropneumoniae serovar 3 str. JL03_9	TRUE
GCA_000016705.1	Dehalococcoides mccartyi BAV1	Complete Genome	Chloroflexi_3	Dehalococcoidia_4	Dehalococcoidales_5	Dehalococcoidaceae_6	Dehalococcoides_7	Dehalococcoides mccartyi_8	Dehalococcoides mccartyi BAV1_9	FALSE
GCA_000016725.1	Acidiphilium cryptum JF-5	Complete Genome	Proteobacteria_3	Alphaproteobacteria_4	Rhodospirillales_5	Acetobacteraceae_6	Acidiphilium_7	Acidiphilium cryptum_8	Acidiphilium cryptum JF-5_9	FALSE
GCA_000016745.1	Geobacter uraniireducens Rf4	Complete Genome	Proteobacteria_3	delta/epsilon subdivisions_4	Deltaproteobacteria_5	Desulfuromonadales_6	Geobacteraceae_7	Geobacter_8	Geobacter uraniireducens Rf4_9	FALSE
GCA_000016765.1	Sphingomonas wittichii RW1	Complete Genome	Proteobacteria_3	Alphaproteobacteria_4	Sphingomonadales_5	Sphingomonadaceae_6	Sphingomonas_7	Sphingomonas wittichii_8	Sphingomonas wittichii RW1_9	FALSE
GCA_000016785.1	Thermotoga petrophila RKU-1	Complete Genome	Thermotogae_3	Thermotogae_4	Thermotogales_5	Thermotogaceae_6	Thermotoga_7	Thermotoga petrophila_8	Thermotoga petrophila RKU-1_9	FALSE
GCA_000016805.1	Staphylococcus aureus subsp. aureus JH9	Complete Genome	Firmicutes_3	Bacilli_4	Bacillales_5	Staphylococcaceae_6	Staphylococcus_7	Staphylococcus aureus_8	Staphylococcus aureus subsp. aureus JH9_9	TRUE
GCA_000016825.1	Lactobacillus reuteri DSM 20016	Complete Genome	Firmicutes_3	Bacilli_4	Lactobacillales_5	Lactobacillaceae_6	Lactobacillus_7	Lactobacillus reuteri_8	Lactobacillus reuteri DSM 20016_9	FALSE
GCA_000016845.1	Brucella ovis ATCC 25840	Complete Genome	Proteobacteria_3	Alphaproteobacteria_4	Rhizobiales_5	Brucellaceae_6	Brucella_7	Brucella ovis_8	Brucella ovis ATCC 25840_9	FALSE
GCA_000016865.1	Pseudomonas putida F1	Complete Genome	Proteobacteria_3	Gammaproteobacteria_4	Pseudomonadales_5	Pseudomonadaceae_6	Pseudomonas_7	Pseudomonas putida_8	Pseudomonas putida F1_9	TRUE
GCA_000016885.1	Psychrobacter sp. PRwf-1	Complete Genome	Proteobacteria_3	Gammaproteobacteria_4	Pseudomonadales_5	Moraxellaceae_6	Psychrobacter_7	Psychrobacter_8	Psychrobacter sp. PRwf-1_9	FALSE
GCA_000016905.1	Thermosipho melanesiensis BI429	Complete Genome	Thermotogae_3	Thermotogae_4	Thermotogales_5	Fervidobacteriaceae_6	Thermosipho_7	Thermosipho melanesiensis_8	Thermosipho melanesiensis BI429_9	FALSE
GCA_000016925.1	Mycobacterium tuberculosis F11	Complete Genome	Actinobacteria_3	Actinobacteria_4	Corynebacteriales_5	Mycobacteriaceae_6	Mycobacterium_7	Mycobacterium tuberculosis_8	Mycobacterium tuberculosis F11_9	TRUE
GCA_000016945.1	Yersinia pseudotuberculosis IP 31758	Complete Genome	Proteobacteria_3	Gammaproteobacteria_4	Enterobacterales_5	Yersiniaceae_6	Yersinia_7	Yersinia pseudotuberculosis_8	Yersinia pseudotuberculosis IP 31758_9	TRUE
GCA_000016965.1	Clostridium beijerinckii NCIMB 8052	Complete Genome	Firmicutes_3	Clostridia_4	Clostridiales_5	Clostridiaceae_6	Clostridium_7	Clostridium beijerinckii_8	Clostridium beijerinckii NCIMB 8052_9	FALSE
GCA_000016985.1	Alkaliphilus metalliredigens QYMF	Complete Genome	Firmicutes_3	Clostridia_4	Clostridiales_5	Clostridiaceae_6	Alkaliphilus_7	Alkaliphilus metalliredigens_8	Alkaliphilus metalliredigens QYMF_9	FALSE
GCA_000017005.1	Streptococcus gordonii str. Challis substr. CH1	Complete Genome	Firmicutes_3	Bacilli_4	Lactobacillales_5	Streptococcaceae_6	Streptococcus_7	Streptococcus gordonii_8	Streptococcus gordonii str. Challis substr. CH1_9	TRUE
GCA_000017025.1	Clostridium botulinum A str. ATCC 19397	Complete Genome	Firmicutes_3	Clostridia_4	Clostridiales_5	Clostridiaceae_6	Clostridium_7	Clostridium botulinum_8	Clostridium botulinum A str. ATCC 19397_9	TRUE
GCA_000017045.1	Clostridium botulinum A str. Hall	Complete Genome	Firmicutes_3	Clostridia_4	Clostridiales_5	Clostridiaceae_6	Clostridium_7	Clostridium botulinum_8	Clostridium botulinum A str. Hall_9	TRUE
GCA_000017065.1	Clostridium botulinum F str. Langeland	Complete Genome	Firmicutes_3	Clostridia_4	Clostridiales_5	Clostridiaceae_6	Clostridium_7	Clostridium botulinum_8	Clostridium botulinum F str. Langeland_9	TRUE
GCA_000017085.1	Staphylococcus aureus subsp. aureus USA300_TCH1516	Complete Genome	Firmicutes_3	Bacilli_4	Bacillales_5	Staphylococcaceae_6	Staphylococcus_7	Staphylococcus aureus_8	Staphylococcus aureus subsp. aureus USA300_TCH1516_9	TRUE
GCA_000017105.1	Coxiella burnetii Dugway 5J108-111	Complete Genome	Proteobacteria_3	Gammaproteobacteria_4	Legionellales_5	Coxiellaceae_6	Coxiella_7	Coxiella burnetii_8	Coxiella burnetii Dugway 5J108-111_9	TRUE
GCA_000017125.1	Staphylococcus aureus subsp. aureus JH1	Complete Genome	Firmicutes_3	Bacilli_4	Bacillales_5	Staphylococcaceae_6	Staphylococcus_7	Staphylococcus aureus_8	Staphylococcus aureus subsp. aureus JH1_9	TRUE
GCA_000017145.1	Sinorhizobium medicae WSM419	Complete Genome	Proteobacteria_3	Alphaproteobacteria_4	Rhizobiales_5	Rhizobiaceae_6	Sinorhizobium_7	Sinorhizobium medicae_8	Sinorhizobium medicae WSM419_9	FALSE
GCA_000017205.1	Pseudomonas aeruginosa PA7	Complete Genome	Proteobacteria_3	Gammaproteobacteria_4	Pseudomonadales_5	Pseudomonadaceae_6	Pseudomonas_7	Pseudomonas aeruginosa_8	Pseudomonas aeruginosa PA7_9	TRUE
GCA_000017245.1	Actinobacillus succinogenes 130Z	Complete Genome	Proteobacteria_3	Gammaproteobacteria_4	Pasteurellales_5	Pasteurellaceae_6	Actinobacillus_7	Actinobacillus succinogenes_8	Actinobacillus succinogenes 130Z_9	FALSE
GCA_000017265.1	Phenylobacterium zucineum HLK1	Complete Genome	Proteobacteria_3	Alphaproteobacteria_4	Caulobacterales_5	Caulobacteraceae_6	Phenylobacterium_7	Phenylobacterium zucineum_8	Phenylobacterium zucineum HLK1_9	FALSE
GCA_000017285.1	Marinomonas sp. MWYL1	Complete Genome	Proteobacteria_3	Gammaproteobacteria_4	Oceanospirillales_5	Oceanospirillaceae_6	Marinomonas_7	Marinomonas_8	Marinomonas sp. MWYL1_9	FALSE
GCA_000017305.1	Kineococcus radiotolerans SRS30216 = ATCC BAA-149	Complete Genome	Actinobacteria_3	Actinobacteria_4	Kineosporiales_5	Kineosporiaceae_6	Kineococcus_7	Kineococcus radiotolerans_8	Kineococcus radiotolerans SRS30216 = ATCC BAA-149_9	FALSE
GCA_000017325.1	Shewanella baltica OS185	Complete Genome	Proteobacteria_3	Gammaproteobacteria_4	Alteromonadales_5	Shewanellaceae_6	Shewanella_7	Shewanella baltica_8	Shewanella baltica OS185_9	FALSE
GCA_000017405.1	Ochrobactrum anthropi ATCC 49188	Complete Genome	Proteobacteria_3	Alphaproteobacteria_4	Rhizobiales_5	Brucellaceae_6	Ochrobactrum_7	Ochrobactrum anthropi_8	Ochrobactrum anthropi ATCC 49188_9	TRUE
GCA_000017425.1	Bacillus cytotoxicus NVH 391-98	Complete Genome	Firmicutes_3	Bacilli_4	Bacillales_5	Bacillaceae_6	Bacillus_7	Bacillus cytotoxicus_8	Bacillus cytotoxicus NVH 391-98_9	FALSE
GCA_000017445.3	Rickettsia rickettsii str. Iowa	Complete Genome	Proteobacteria_3	Alphaproteobacteria_4	Rickettsiales_5	Rickettsiaceae_6	Rickettsia_7	Rickettsia rickettsii_8	Rickettsia rickettsii str. Iowa_9	TRUE
GCA_000017465.2	Campylobacter curvus 525.92	Complete Genome	Proteobacteria_3	delta/epsilon subdivisions_4	Epsilonproteobacteria_5	Campylobacterales_6	Campylobacteraceae_7	Campylobacter_8	Campylobacter curvus 525.92_9	FALSE
GCA_000017485.1	Campylobacter jejuni subsp. doylei 269.97	Complete Genome	Proteobacteria_3	delta/epsilon subdivisions_4	Epsilonproteobacteria_5	Campylobacterales_6	Campylobacteraceae_7	Campylobacter_8	Campylobacter jejuni subsp. doylei 269.97_9	FALSE
GCA_000017505.1	Anaeromyxobacter sp. Fw109-5	Complete Genome	Proteobacteria_3	delta/epsilon subdivisions_4	Deltaproteobacteria_5	Myxococcales_6	Anaeromyxobacteraceae_7	Anaeromyxobacter_8	Anaeromyxobacter sp. Fw109-5_9	FALSE
GCA_000017525.1	Candidatus Sulcia muelleri GWSS	Complete Genome	Bacteroidetes/Chlorobi group_3	Flavobacteriia_4	Flavobacteriales_5	Flavobacteriales_6	Candidatus Sulcia_7	Candidatus Sulcia muelleri_8	Candidatus Sulcia muelleri GWSS_9	FALSE
GCA_000017545.1	Fervidobacterium nodosum Rt17-B1	Complete Genome	Thermotogae_3	Thermotogae_4	Thermotogales_5	Fervidobacteriaceae_6	Fervidobacterium_7	Fervidobacterium nodosum_8	Fervidobacterium nodosum Rt17-B1_9	FALSE
GCA_000017565.1	Parvibaculum lavamentivorans DS-1	Complete Genome	Proteobacteria_3	Alphaproteobacteria_4	Rhizobiales_5	Rhodobiaceae_6	Parvibaculum_7	Parvibaculum lavamentivorans_8	Parvibaculum lavamentivorans DS-1_9	FALSE
GCA_000017585.1	Campylobacter hominis ATCC BAA-381	Complete Genome	Proteobacteria_3	delta/epsilon subdivisions_4	Epsilonproteobacteria_5	Campylobacterales_6	Campylobacteraceae_7	Campylobacter_8	Campylobacter hominis ATCC BAA-381_9	FALSE
GCA_000017605.1	Leptospira biflexa serovar Patoc strain 'Patoc 1 (Ames)'	Complete Genome	Spirochaetes_3	Spirochaetia_4	Leptospirales_5	Leptospiraceae_6	Leptospira_7	Leptospira biflexa_8	Leptospira biflexa serovar Patoc strain 'Patoc 1 (Ames)'_9	FALSE
GCA_000017645.1	Xanthobacter autotrophicus Py2	Complete Genome	Proteobacteria_3	Alphaproteobacteria_4	Rhizobiales_5	Xanthobacteraceae_6	Xanthobacter_7	Xanthobacter autotrophicus_8	Xanthobacter autotrophicus Py2_9	FALSE
GCA_000017665.1	Cronobacter sakazakii ATCC BAA-894	Complete Genome	Proteobacteria_3	Gammaproteobacteria_4	Enterobacterales_5	Enterobacteriaceae_6	Cronobacter_7	Cronobacter sakazakii_8	Cronobacter sakazakii ATCC BAA-894_9	FALSE
GCA_000017685.1	Leptospira biflexa serovar Patoc strain 'Patoc 1 (Paris)'	Complete Genome	Spirochaetes_3	Spirochaetia_4	Leptospirales_5	Leptospiraceae_6	Leptospira_7	Leptospira biflexa_8	Leptospira biflexa serovar Patoc strain 'Patoc 1 (Paris)'_9	FALSE
GCA_000017705.1	Vibrio campbellii ATCC BAA-1116	Complete Genome	Proteobacteria_3	Gammaproteobacteria_4	Vibrionales_5	Vibrionaceae_6	Vibrio_7	Vibrio campbellii_8	Vibrio campbellii ATCC BAA-1116_9	FALSE
GCA_000017725.2	Campylobacter concisus 13826	Complete Genome	Proteobacteria_3	delta/epsilon subdivisions_4	Epsilonproteobacteria_5	Campylobacterales_6	Campylobacteraceae_7	Campylobacter_8	Campylobacter concisus 13826_9	FALSE
GCA_000017745.1	Escherichia coli O139:H28 str. E24377A	Complete Genome	Proteobacteria_3	Gammaproteobacteria_4	Enterobacterales_5	Enterobacteriaceae_6	Escherichia_7	Escherichia coli_8	Escherichia coli O139:H28 str. E24377A_9	TRUE
GCA_000017765.1	Escherichia coli HS	Complete Genome	Proteobacteria_3	Gammaproteobacteria_4	Enterobacterales_5	Enterobacteriaceae_6	Escherichia_7	Escherichia coli_8	Escherichia coli HS_9	TRUE
GCA_000017785.1	Francisella tularensis subsp. holarctica FTNF002-00	Complete Genome	Proteobacteria_3	Gammaproteobacteria_4	Thiotrichales_5	Francisellaceae_6	Francisella_7	Francisella tularensis_8	Francisella tularensis subsp. holarctica FTNF002-00_9	TRUE
GCA_000017805.1	Roseiflexus castenholzii DSM 13941	Complete Genome	Chloroflexi_3	Chloroflexia_4	Chloroflexales_5	Roseiflexaceae_6	Roseiflexus_7	Roseiflexus castenholzii_8	Roseiflexus castenholzii DSM 13941_9	FALSE
GCA_000017825.1	Treponema pallidum subsp. pallidum SS14	Chromosome	Spirochaetes_3	Spirochaetia_4	Spirochaetales_5	Spirochaetaceae_6	Treponema_7	Treponema pallidum_8	Treponema pallidum subsp. pallidum SS14_9	TRUE
GCA_000017845.1	Cyanothece sp. ATCC 51142	Complete Genome	Cyanobacteria/Melainabacteria group_3	Cyanobacteria_4	Chroococcales_5	Chroococcales_6	Cyanothece_7	Cyanothece_8	Cyanothece sp. ATCC 51142_9	FALSE
GCA_000017865.1	Pseudothermotoga lettingae TMO	Complete Genome	Thermotogae_3	Thermotogae_4	Thermotogales_5	Thermotogaceae_6	Pseudothermotoga_7	Pseudothermotoga lettingae_8	Pseudothermotoga lettingae TMO_9	FALSE
GCA_000017885.4	Bacillus pumilus SAFR-032	Complete Genome	Firmicutes_3	Bacilli_4	Bacillales_5	Bacillaceae_6	Bacillus_7	Bacillus pumilus_8	Bacillus pumilus SAFR-032_9	TRUE
GCA_000017905.1	Campylobacter jejuni subsp. jejuni 81116	Complete Genome	Proteobacteria_3	delta/epsilon subdivisions_4	Epsilonproteobacteria_5	Campylobacterales_6	Campylobacteraceae_7	Campylobacter_8	Campylobacter jejuni subsp. jejuni 81116_9	FALSE
GCA_000017965.1	Lysinibacillus sphaericus C3-41	Complete Genome	Firmicutes_3	Bacilli_4	Bacillales_5	Bacillaceae_6	Lysinibacillus_7	Lysinibacillus sphaericus_8	Lysinibacillus sphaericus C3-41_9	FALSE
GCA_000017985.1	Escherichia coli B str. REL606	Complete Genome	Proteobacteria_3	Gammaproteobacteria_4	Enterobacterales_5	Enterobacteriaceae_6	Escherichia_7	Escherichia coli_8	Escherichia coli B str. REL606_9	TRUE
GCA_000018005.1	Frankia sp. EAN1pec	Complete Genome	Actinobacteria_3	Actinobacteria_4	Frankiales_5	Frankiaceae_6	Frankia_7	Frankia_8	Frankia sp. EAN1pec_9	FALSE
GCA_000018025.1	Shewanella sediminis HAW-EB3	Complete Genome	Proteobacteria_3	Gammaproteobacteria_4	Alteromonadales_5	Shewanellaceae_6	Shewanella_7	Shewanella sediminis_8	Shewanella sediminis HAW-EB3_9	FALSE
GCA_000018045.1	Citrobacter koseri ATCC BAA-895	Complete Genome	Proteobacteria_3	Gammaproteobacteria_4	Enterobacterales_5	Enterobacteriaceae_6	Citrobacter_7	Citrobacter koseri_8	Citrobacter koseri ATCC BAA-895_9	TRUE
GCA_000018065.1	Prochlorococcus marinus str. MIT 9215	Complete Genome	Cyanobacteria/Melainabacteria group_3	Cyanobacteria_4	Synechococcales_5	Prochloraceae_6	Prochlorococcus_7	Prochlorococcus marinus_8	Prochlorococcus marinus str. MIT 9215_9	FALSE
GCA_000018085.1	Serratia proteamaculans 568	Complete Genome	Proteobacteria_3	Gammaproteobacteria_4	Enterobacterales_5	Yersiniaceae_6	Serratia_7	Serratia proteamaculans_8	Serratia proteamaculans 568_9	TRUE
GCA_000018105.1	Acaryochloris marina MBIC11017	Complete Genome	Cyanobacteria/Melainabacteria group_3	Cyanobacteria_4	Chroococcales_5	Chroococcales_6	Acaryochloris_7	Acaryochloris marina_8	Acaryochloris marina MBIC11017_9	FALSE
GCA_000018125.1	Streptococcus pyogenes NZ131	Complete Genome	Firmicutes_3	Bacilli_4	Lactobacillales_5	Streptococcaceae_6	Streptococcus_7	Streptococcus pyogenes_8	Streptococcus pyogenes NZ131_9	TRUE
GCA_000018145.1	Dinoroseobacter shibae DFL 12 = DSM 16493	Complete Genome	Proteobacteria_3	Alphaproteobacteria_4	Rhodobacterales_5	Rhodobacteraceae_6	Dinoroseobacter_7	Dinoroseobacter shibae_8	Dinoroseobacter shibae DFL 12 = DSM 16493_9	FALSE
GCA_000018185.1	Streptococcus suis GZ1	Complete Genome	Firmicutes_3	Bacilli_4	Lactobacillales_5	Streptococcaceae_6	Streptococcus_7	Streptococcus suis_8	Streptococcus suis GZ1_9	TRUE
GCA_000018205.1	Rickettsia akari str. Hartford	Complete Genome	Proteobacteria_3	Alphaproteobacteria_4	Rickettsiales_5	Rickettsiaceae_6	Rickettsia_7	Rickettsia akari_8	Rickettsia akari str. Hartford_9	TRUE
GCA_000018225.1	Rickettsia rickettsii str. 'Sheila Smith'	Complete Genome	Proteobacteria_3	Alphaproteobacteria_4	Rickettsiales_5	Rickettsiaceae_6	Rickettsia_7	Rickettsia rickettsii_8	Rickettsia rickettsii str. 'Sheila Smith'_9	TRUE
GCA_000018245.1	Rickettsia bellii OSU 85-389	Complete Genome	Proteobacteria_3	Alphaproteobacteria_4	Rickettsiales_5	Rickettsiaceae_6	Rickettsia_7	Rickettsia bellii_8	Rickettsia bellii OSU 85-389_9	FALSE
GCA_000018265.1	Salinispora arenicola CNS-205	Complete Genome	Actinobacteria_3	Actinobacteria_4	Micromonosporales_5	Micromonosporaceae_6	Salinispora_7	Salinispora arenicola_8	Salinispora arenicola CNS-205_9	FALSE
GCA_000018285.1	Shewanella pealeana ATCC 700345	Complete Genome	Proteobacteria_3	Gammaproteobacteria_4	Alteromonadales_5	Shewanellaceae_6	Shewanella_7	Shewanella pealeana_8	Shewanella pealeana ATCC 700345_9	FALSE
GCA_000018325.1	Alkaliphilus oremlandii OhILAs	Complete Genome	Firmicutes_3	Clostridia_4	Clostridiales_5	Clostridiaceae_6	Alkaliphilus_7	Alkaliphilus oremlandii_8	Alkaliphilus oremlandii OhILAs_9	FALSE
GCA_000018345.1	Mycobacterium marinum M	Complete Genome	Actinobacteria_3	Actinobacteria_4	Corynebacteriales_5	Mycobacteriaceae_6	Mycobacterium_7	Mycobacterium marinum_8	Mycobacterium marinum M_9	TRUE
GCA_000018385.1	Salmonella enterica subsp. enterica serovar Paratyphi C str. RKS4594	Complete Genome	Proteobacteria_3	Gammaproteobacteria_4	Enterobacterales_5	Enterobacteriaceae_6	Salmonella_7	Salmonella enterica_8	Salmonella enterica subsp. enterica serovar Paratyphi C str. RKS4594_9	FALSE
GCA_000018405.1	Desulfococcus oleovorans Hxd3	Complete Genome	Proteobacteria_3	delta/epsilon subdivisions_4	Deltaproteobacteria_5	Desulfobacterales_6	Desulfobacteraceae_7	Desulfococcus_8	Desulfococcus oleovorans Hxd3_9	FALSE
GCA_000018425.1	Candidatus Desulforudis audaxviator MP104C	Complete Genome	Firmicutes_3	Clostridia_4	Clostridiales_5	Peptococcaceae_6	Candidatus Desulforudis_7	Candidatus Desulforudis audaxviator_8	Candidatus Desulforudis audaxviator MP104C_9	FALSE
GCA_000018445.1	Acinetobacter baumannii ACICU	Complete Genome	Proteobacteria_3	Gammaproteobacteria_4	Pseudomonadales_5	Moraxellaceae_6	Acinetobacter_7	Acinetobacter baumannii_8	Acinetobacter baumannii ACICU_9	TRUE
GCA_000018505.1	Burkholderia multivorans ATCC 17616	Complete Genome	Proteobacteria_3	Betaproteobacteria_4	Burkholderiales_5	Burkholderiaceae_6	Burkholderia_7	Burkholderia multivorans_8	Burkholderia multivorans ATCC 17616_9	FALSE
GCA_000018525.1	Brucella canis ATCC 23365	Complete Genome	Proteobacteria_3	Alphaproteobacteria_4	Rhizobiales_5	Brucellaceae_6	Brucella_7	Brucella canis_8	Brucella canis ATCC 23365_9	FALSE
GCA_000018545.1	Sinorhizobium fredii NGR234	Complete Genome	Proteobacteria_3	Alphaproteobacteria_4	Rhizobiales_5	Rhizobiaceae_6	Sinorhizobium_7	Sinorhizobium fredii_8	Sinorhizobium fredii NGR234_9	FALSE
GCA_000018565.1	Herpetosiphon aurantiacus DSM 785	Complete Genome	Chloroflexi_3	Chloroflexia_4	Herpetosiphonales_5	Herpetosiphonaceae_6	Herpetosiphon_7	Herpetosiphon aurantiacus_8	Herpetosiphon aurantiacus DSM 785_9	FALSE
GCA_000018585.1	Prochlorococcus marinus str. MIT 9211	Chromosome	Cyanobacteria/Melainabacteria group_3	Cyanobacteria_4	Synechococcales_5	Prochloraceae_6	Prochlorococcus_7	Prochlorococcus_8	Prochlorococcus marinus str. MIT 9211_9	FALSE
GCA_000018605.1	Petrotoga mobilis SJ95	Complete Genome	Thermotogae_3	Thermotogae_4	Petrotogales_5	Petrotogales_6	Petrotoga_7	Petrotoga mobilis_8	Petrotoga mobilis SJ95_9	FALSE
GCA_000018625.1	Salmonella enterica subsp. arizonae serovar 62:z4,z23:-	Complete Genome	Proteobacteria_3	Gammaproteobacteria_4	Enterobacterales_5	Enterobacteriaceae_6	Salmonella_7	Salmonella enterica_8	Salmonella enterica subsp. arizonae serovar 62:z4,z23:-_9	FALSE
GCA_000018665.1	Delftia acidovorans SPH-1	Complete Genome	Proteobacteria_3	Betaproteobacteria_4	Burkholderiales_5	Comamonadaceae_6	Delftia_7	Delftia acidovorans_8	Delftia acidovorans SPH-1_9	TRUE
GCA_000018685.1	Lachnoclostridium phytofermentans ISDg	Complete Genome	Firmicutes_3	Clostridia_4	Clostridiales_5	Lachnospiraceae_6	Lachnoclostridium_7	Lachnoclostridium phytofermentans_8	Lachnoclostridium phytofermentans ISDg_9	FALSE
GCA_000018705.1	Salmonella enterica subsp. enterica serovar Paratyphi B str. SPB7	Complete Genome	Proteobacteria_3	Gammaproteobacteria_4	Enterobacterales_5	Enterobacteriaceae_6	Salmonella_7	Salmonella enterica_8	Salmonella enterica subsp. enterica serovar Paratyphi B str. SPB7_9	FALSE
GCA_000018725.1	Brucella abortus S19	Complete Genome	Proteobacteria_3	Alphaproteobacteria_4	Rhizobiales_5	Brucellaceae_6	Brucella_7	Brucella abortus_8	Brucella abortus S19_9	FALSE
GCA_000018745.1	Coxiella burnetii RSA 331	Complete Genome	Proteobacteria_3	Gammaproteobacteria_4	Legionellales_5	Coxiellaceae_6	Coxiella_7	Coxiella burnetii_8	Coxiella burnetii RSA 331_9	TRUE
GCA_000018765.1	Shewanella baltica OS195	Complete Genome	Proteobacteria_3	Gammaproteobacteria_4	Alteromonadales_5	Shewanellaceae_6	Shewanella_7	Shewanella baltica_8	Shewanella baltica OS195_9	FALSE
GCA_000018785.1	Acholeplasma laidlawii PG-8A	Complete Genome	Tenericutes_3	Mollicutes_4	Acholeplasmatales_5	Acholeplasmataceae_6	Acholeplasma_7	Acholeplasma laidlawii_8	Acholeplasma laidlawii PG-8A_9	FALSE
GCA_000018805.1	Yersinia pestis Angola	Complete Genome	Proteobacteria_3	Gammaproteobacteria_4	Enterobacterales_5	Yersiniaceae_6	Yersinia_7	Yersinia pestis_8	Yersinia pestis Angola_9	TRUE
GCA_000018825.1	Bacillus mycoides KBAB4	Complete Genome	Firmicutes_3	Bacilli_4	Bacillales_5	Bacillaceae_6	Bacillus_7	Bacillus weihenstephanensis_8	Bacillus mycoides KBAB4_9	FALSE
GCA_000018845.1	Methylobacterium extorquens PA1	Complete Genome	Proteobacteria_3	Alphaproteobacteria_4	Rhizobiales_5	Methylobacteriaceae_6	Methylobacterium_7	Methylobacterium extorquens_8	Methylobacterium extorquens PA1_9	FALSE
GCA_000018865.1	Chloroflexus aurantiacus J-10-fl	Complete Genome	Chloroflexi_3	Chloroflexia_4	Chloroflexales_5	Chloroflexaceae_6	Chloroflexus_7	Chloroflexus aurantiacus_8	Chloroflexus aurantiacus J-10-fl_9	FALSE
GCA_000018885.1	Renibacterium salmoninarum ATCC 33209	Complete Genome	Actinobacteria_3	Actinobacteria_4	Micrococcales_5	Micrococcaceae_6	Renibacterium_7	Renibacterium salmoninarum_8	Renibacterium salmoninarum ATCC 33209_9	FALSE
GCA_000018905.1	Brucella suis ATCC 23445	Complete Genome	Proteobacteria_3	Alphaproteobacteria_4	Rhizobiales_5	Brucellaceae_6	Brucella_7	Brucella suis_8	Brucella suis ATCC 23445_9	FALSE
GCA_000018925.1	Francisella tularensis subsp. mediasiatica FSC147	Complete Genome	Proteobacteria_3	Gammaproteobacteria_4	Thiotrichales_5	Francisellaceae_6	Francisella_7	Francisella tularensis_8	Francisella tularensis subsp. mediasiatica FSC147_9	TRUE
GCA_000018945.1	Thermotoga neapolitana DSM 4359	Complete Genome	Thermotogae_3	Thermotogae_4	Thermotogales_5	Thermotogaceae_6	Thermotoga_7	Thermotoga neapolitana_8	Thermotoga neapolitana DSM 4359_9	FALSE
GCA_000018965.1	Streptococcus pneumoniae 70585	Complete Genome	Firmicutes_3	Bacilli_4	Lactobacillales_5	Streptococcaceae_6	Streptococcus_7	Streptococcus pneumoniae_8	Streptococcus pneumoniae 70585_9	TRUE
GCA_000018985.1	Streptococcus pneumoniae JJA	Complete Genome	Firmicutes_3	Bacilli_4	Lactobacillales_5	Streptococcaceae_6	Streptococcus_7	Streptococcus pneumoniae_8	Streptococcus pneumoniae JJA_9	TRUE
GCA_000019005.1	Streptococcus pneumoniae P1031	Complete Genome	Firmicutes_3	Bacilli_4	Lactobacillales_5	Streptococcaceae_6	Streptococcus_7	Streptococcus pneumoniae_8	Streptococcus pneumoniae P1031_9	TRUE
GCA_000019025.1	Streptococcus pneumoniae Taiwan19F-14	Complete Genome	Firmicutes_3	Bacilli_4	Lactobacillales_5	Streptococcaceae_6	Streptococcus_7	Streptococcus pneumoniae_8	Streptococcus pneumoniae Taiwan19F-14_9	TRUE
GCA_000019045.1	Anoxybacillus flavithermus WK1	Complete Genome	Firmicutes_3	Bacilli_4	Bacillales_5	Bacillaceae_6	Anoxybacillus_7	Anoxybacillus flavithermus_8	Anoxybacillus flavithermus WK1_9	FALSE
GCA_000019065.1	Thermoanaerobacter sp. X514	Complete Genome	Firmicutes_3	Clostridia_4	Thermoanaerobacterales_5	Thermoanaerobacteraceae_6	Thermoanaerobacter_7	Thermoanaerobacter_8	Thermoanaerobacter sp. X514_9	FALSE
GCA_000019085.1	Thermoanaerobacter pseudethanolicus ATCC 33223	Complete Genome	Firmicutes_3	Clostridia_4	Thermoanaerobacterales_5	Thermoanaerobacteraceae_6	Thermoanaerobacter_7	Thermoanaerobacter pseudethanolicus_8	Thermoanaerobacter pseudethanolicus ATCC 33223_9	FALSE
GCA_000019125.1	Pseudomonas putida GB-1	Complete Genome	Proteobacteria_3	Gammaproteobacteria_4	Pseudomonadales_5	Pseudomonadaceae_6	Pseudomonas_7	Pseudomonas putida_8	Pseudomonas putida GB-1_9	TRUE
GCA_000019145.1	Caulobacter sp. K31	Complete Genome	Proteobacteria_3	Alphaproteobacteria_4	Caulobacterales_5	Caulobacteraceae_6	Caulobacter_7	Caulobacter_8	Caulobacter sp. K31_9	FALSE
GCA_000019165.1	Heliobacterium modesticaldum Ice1	Complete Genome	Firmicutes_3	Clostridia_4	Clostridiales_5	Heliobacteriaceae_6	Heliobacterium_7	Heliobacterium modesticaldum_8	Heliobacterium modesticaldum Ice1_9	FALSE
GCA_000019185.1	Shewanella halifaxensis HAW-EB4	Complete Genome	Proteobacteria_3	Gammaproteobacteria_4	Alteromonadales_5	Shewanellaceae_6	Shewanella_7	Shewanella halifaxensis_8	Shewanella halifaxensis HAW-EB4_9	FALSE
GCA_000019205.1	Campylobacter lari RM2100	Complete Genome	Proteobacteria_3	delta/epsilon subdivisions_4	Epsilonproteobacteria_5	Campylobacterales_6	Campylobacteraceae_7	Campylobacter_8	Campylobacter lari RM2100_9	FALSE
GCA_000019225.1	Cellvibrio japonicus Ueda107	Complete Genome	Proteobacteria_3	Gammaproteobacteria_4	Cellvibrionales_5	Cellvibrionaceae_6	Cellvibrio_7	Cellvibrio japonicus_8	Cellvibrio japonicus Ueda107_9	FALSE
GCA_000019245.3	Lactobacillus casei str. Zhang	Complete Genome	Firmicutes_3	Bacilli_4	Lactobacillales_5	Lactobacillaceae_6	Lactobacillus_7	Lactobacillus casei_8	Lactobacillus casei str. Zhang_9	FALSE
GCA_000019265.1	Streptococcus pneumoniae Hungary19A-6	Complete Genome	Firmicutes_3	Bacilli_4	Lactobacillales_5	Streptococcaceae_6	Streptococcus_7	Streptococcus pneumoniae_8	Streptococcus pneumoniae Hungary19A-6_9	TRUE
GCA_000019285.1	Francisella philomiragia subsp. philomiragia ATCC 25017	Complete Genome	Proteobacteria_3	Gammaproteobacteria_4	Thiotrichales_5	Francisellaceae_6	Francisella_7	Francisella philomiragia_8	Francisella philomiragia subsp. philomiragia ATCC 25017_9	FALSE
GCA_000019305.1	Clostridium botulinum B1 str. Okra	Complete Genome	Firmicutes_3	Clostridia_4	Clostridiales_5	Clostridiaceae_6	Clostridium_7	Clostridium botulinum_8	Clostridium botulinum B1 str. Okra_9	TRUE
GCA_000019325.1	Xylella fastidiosa M12	Complete Genome	Proteobacteria_3	Gammaproteobacteria_4	Xanthomonadales_5	Xanthomonadaceae_6	Xylella_7	Xylella fastidiosa_8	Xylella fastidiosa M12_9	FALSE
GCA_000019345.1	Ureaplasma parvum serovar 3 str. ATCC 27815	Complete Genome	Tenericutes_3	Mollicutes_4	Mycoplasmatales_5	Mycoplasmataceae_6	Ureaplasma_7	Ureaplasma parvum_8	Ureaplasma parvum serovar 3 str. ATCC 27815_9	FALSE
GCA_000019365.1	Methylobacterium sp. 4-46	Complete Genome	Proteobacteria_3	Alphaproteobacteria_4	Rhizobiales_5	Methylobacteriaceae_6	Methylobacterium_7	Methylobacterium_8	Methylobacterium sp. 4-46_9	FALSE
GCA_000019385.1	Escherichia coli ATCC 8739	Complete Genome	Proteobacteria_3	Gammaproteobacteria_4	Enterobacterales_5	Enterobacteriaceae_6	Escherichia_7	Escherichia coli_8	Escherichia coli ATCC 8739_9	TRUE
GCA_000019405.1	Haemophilus somnus 2336	Complete Genome	Proteobacteria_3	Gammaproteobacteria_4	Pasteurellales_5	Pasteurellaceae_6	Histophilus_7	Histophilus somni_8	Haemophilus somnus 2336_9	FALSE
GCA_000019425.1	Escherichia coli str. K-12 substr. DH10B	Complete Genome	Proteobacteria_3	Gammaproteobacteria_4	Enterobacterales_5	Enterobacteriaceae_6	Escherichia_7	Escherichia coli_8	Escherichia coli str. K-12 substr. DH10B_9	TRUE
GCA_000019445.1	Pseudomonas putida W619	Complete Genome	Proteobacteria_3	Gammaproteobacteria_4	Pseudomonadales_5	Pseudomonadaceae_6	Pseudomonas_7	Pseudomonas putida_8	Pseudomonas putida W619_9	TRUE
GCA_000019465.1	Yersinia pseudotuberculosis YPIII	Complete Genome	Proteobacteria_3	Gammaproteobacteria_4	Enterobacterales_5	Yersiniaceae_6	Yersinia_7	Yersinia pseudotuberculosis_8	Yersinia pseudotuberculosis YPIII_9	TRUE
GCA_000019485.1	Synechococcus sp. PCC 7002	Complete Genome	Cyanobacteria/Melainabacteria group_3	Cyanobacteria_4	Synechococcales_5	Synechococcaceae_6	Synechococcus_7	Synechococcus_8	Synechococcus sp. PCC 7002_9	FALSE
GCA_000019505.1	Burkholderia cenocepacia MC0-3	Complete Genome	Proteobacteria_3	Betaproteobacteria_4	Burkholderiales_5	Burkholderiaceae_6	Burkholderia_7	Burkholderia cenocepacia_8	Burkholderia cenocepacia MC0-3_9	FALSE
GCA_000019525.1	Shewanella woodyi ATCC 51908	Complete Genome	Proteobacteria_3	Gammaproteobacteria_4	Alteromonadales_5	Shewanellaceae_6	Shewanella_7	Shewanella woodyi_8	Shewanella woodyi ATCC 51908_9	FALSE
GCA_000019545.1	Clostridium botulinum A3 str. Loch Maree	Complete Genome	Firmicutes_3	Clostridia_4	Clostridiales_5	Clostridiaceae_6	Clostridium_7	Clostridium botulinum_8	Clostridium botulinum A3 str. Loch Maree_9	TRUE
GCA_000019565.1	Klebsiella pneumoniae 342	Complete Genome	Proteobacteria_3	Gammaproteobacteria_4	Enterobacterales_5	Enterobacteriaceae_6	Klebsiella_7	Klebsiella pneumoniae_8	Klebsiella pneumoniae 342_9	TRUE
GCA_000019585.2	Xanthomonas oryzae pv. oryzae PXO99A	Complete Genome	Proteobacteria_3	Gammaproteobacteria_4	Xanthomonadales_5	Xanthomonadaceae_6	Xanthomonas_7	Xanthomonas oryzae_8	Xanthomonas oryzae pv. oryzae PXO99A_9	FALSE
GCA_000019625.1	Thermotoga sp. RQ2	Complete Genome	Thermotogae_3	Thermotogae_4	Thermotogales_5	Thermotogaceae_6	Thermotoga_7	Thermotoga_8	Thermotoga sp. RQ2_9	FALSE
GCA_000019645.1	Escherichia coli SMS-3-5	Complete Genome	Proteobacteria_3	Gammaproteobacteria_4	Enterobacterales_5	Enterobacteriaceae_6	Escherichia_7	Escherichia coli_8	Escherichia coli SMS-3-5_9	TRUE
GCA_000019665.1	Methylacidiphilum infernorum V4	Complete Genome	Verrucomicrobia_3	Verrucomicrobia_4	Methylacidiphilales_5	Methylacidiphilaceae_6	Methylacidiphilum_7	Methylacidiphilum infernorum_8	Methylacidiphilum infernorum V4_9	FALSE
GCA_000019685.1	Borrelia duttonii Ly	Complete Genome	Spirochaetes_3	Spirochaetia_4	Spirochaetales_5	Borreliaceae_6	Borrelia_7	Borrelia duttonii_8	Borrelia duttonii Ly_9	TRUE
GCA_000019705.1	Borrelia recurrentis A1	Complete Genome	Spirochaetes_3	Spirochaetia_4	Spirochaetales_5	Borreliaceae_6	Borrelia_7	Borrelia recurrentis_8	Borrelia recurrentis A1_9	TRUE
GCA_000019725.1	Methylobacterium radiotolerans JCM 2831	Complete Genome	Proteobacteria_3	Alphaproteobacteria_4	Rhizobiales_5	Methylobacteriaceae_6	Methylobacterium_7	Methylobacterium radiotolerans_8	Methylobacterium radiotolerans JCM 2831_9	FALSE
GCA_000019745.1	Polynucleobacter necessarius STIR1	Complete Genome	Proteobacteria_3	Betaproteobacteria_4	Burkholderiales_5	Burkholderiaceae_6	Polynucleobacter_7	Polynucleobacter necessarius_8	Polynucleobacter necessarius STIR1_9	FALSE
GCA_000019765.1	Xylella fastidiosa M23	Complete Genome	Proteobacteria_3	Gammaproteobacteria_4	Xanthomonadales_5	Xanthomonadaceae_6	Xylella_7	Xylella fastidiosa_8	Xylella fastidiosa M23_9	FALSE
GCA_000019785.1	Leptothrix cholodnii SP-6	Complete Genome	Proteobacteria_3	Betaproteobacteria_4	Burkholderiales_5	Burkholderiales_6	Leptothrix_7	Leptothrix cholodnii_8	Leptothrix cholodnii SP-6_9	FALSE
GCA_000019825.1	Streptococcus pneumoniae G54	Complete Genome	Firmicutes_3	Bacilli_4	Lactobacillales_5	Streptococcaceae_6	Streptococcus_7	Streptococcus pneumoniae_8	Streptococcus pneumoniae G54_9	TRUE
GCA_000019845.1	Beijerinckia indica subsp. indica ATCC 9039	Complete Genome	Proteobacteria_3	Alphaproteobacteria_4	Rhizobiales_5	Beijerinckiaceae_6	Beijerinckia_7	Beijerinckia indica_8	Beijerinckia indica subsp. indica ATCC 9039_9	FALSE
GCA_000019865.1	Coxiella burnetii CbuG_Q212	Complete Genome	Proteobacteria_3	Gammaproteobacteria_4	Legionellales_5	Coxiellaceae_6	Coxiella_7	Coxiella burnetii_8	Coxiella burnetii CbuG_Q212_9	TRUE
GCA_000019885.1	Coxiella burnetii CbuK_Q154	Complete Genome	Proteobacteria_3	Gammaproteobacteria_4	Legionellales_5	Coxiellaceae_6	Coxiella_7	Coxiella burnetii_8	Coxiella burnetii CbuK_Q154_9	TRUE
GCA_000019905.1	Exiguobacterium sibiricum 255-15	Complete Genome	Firmicutes_3	Bacilli_4	Bacillales_5	Bacillales_6	Exiguobacterium_7	Exiguobacterium sibiricum_8	Exiguobacterium sibiricum 255-15_9	FALSE
GCA_000019925.1	Burkholderia ambifaria MC40-6	Complete Genome	Proteobacteria_3	Betaproteobacteria_4	Burkholderiales_5	Burkholderiaceae_6	Burkholderia_7	Burkholderia ambifaria_8	Burkholderia ambifaria MC40-6_9	FALSE
GCA_000019945.1	Methylobacterium populi BJ001	Complete Genome	Proteobacteria_3	Alphaproteobacteria_4	Rhizobiales_5	Methylobacteriaceae_6	Methylobacterium_7	Methylobacterium populi_8	Methylobacterium populi BJ001_9	FALSE
GCA_000019965.1	Opitutus terrae PB90-1	Complete Genome	Verrucomicrobia_3	Opitutae_4	Opitutales_5	Opitutaceae_6	Opitutus_7	Opitutus terrae_8	Opitutus terrae PB90-1_9	FALSE
GCA_000019985.1	Streptococcus pneumoniae CGSP14	Complete Genome	Firmicutes_3	Bacilli_4	Lactobacillales_5	Streptococcaceae_6	Streptococcus_7	Streptococcus pneumoniae_8	Streptococcus pneumoniae CGSP14_9	TRUE
GCA_000020005.1	Natranaerobius thermophilus JW/NM-WN-LF	Complete Genome	Firmicutes_3	Clostridia_4	Natranaerobiales_5	Natranaerobiaceae_6	Natranaerobius_7	Natranaerobius thermophilus_8	Natranaerobius thermophilus JW/NM-WN-LF_9	FALSE
GCA_000020025.1	Nostoc punctiforme PCC 73102	Complete Genome	Cyanobacteria/Melainabacteria group_3	Cyanobacteria_4	Nostocales_5	Nostocaceae_6	Nostoc_7	Nostoc punctiforme_8	Nostoc punctiforme PCC 73102_9	FALSE
GCA_000020045.1	Paraburkholderia phymatum STM815	Complete Genome	Proteobacteria_3	Betaproteobacteria_4	Burkholderiales_5	Burkholderiaceae_6	Paraburkholderia_7	Paraburkholderia phymatum_8	Paraburkholderia phymatum STM815_9	FALSE
GCA_000020065.1	Mycoplasma arthritidis 158L3-1	Complete Genome	Tenericutes_3	Mollicutes_4	Mycoplasmatales_5	Mycoplasmataceae_6	Mycoplasma_7	Mycoplasma arthritidis_8	Mycoplasma arthritidis 158L3-1_9	FALSE
GCA_000020085.1	Yersinia pseudotuberculosis PB1/+	Complete Genome	Proteobacteria_3	Gammaproteobacteria_4	Enterobacterales_5	Yersiniaceae_6	Yersinia_7	Yersinia pseudotuberculosis_8	Yersinia pseudotuberculosis PB1/+_9	TRUE
GCA_000020105.1	Neisseria gonorrhoeae NCCP11945	Complete Genome	Proteobacteria_3	Betaproteobacteria_4	Neisseriales_5	Neisseriaceae_6	Neisseria_7	Neisseria gonorrhoeae_8	Neisseria gonorrhoeae NCCP11945_9	TRUE
GCA_000020125.1	Paraburkholderia phytofirmans PsJN	Complete Genome	Proteobacteria_3	Betaproteobacteria_4	Burkholderiales_5	Burkholderiaceae_6	Paraburkholderia_7	Paraburkholderia phytofirmans_8	Paraburkholderia phytofirmans PsJN_9	FALSE
GCA_000020145.1	Elusimicrobium minutum Pei191	Complete Genome	Elusimicrobia_3	Elusimicrobia_4	Elusimicrobiales_5	Elusimicrobiaceae_6	Elusimicrobium_7	Elusimicrobium minutum_8	Elusimicrobium minutum Pei191_9	FALSE
GCA_000020165.1	Clostridium botulinum B str. Eklund 17B (NRP)	Complete Genome	Firmicutes_3	Clostridia_4	Clostridiales_5	Clostridiaceae_6	Clostridium_7	Clostridium botulinum_8	Clostridium botulinum B str. Eklund 17B (NRP)_9	TRUE
GCA_000020185.1	Shigella boydii CDC 3083-94	Complete Genome	Proteobacteria_3	Gammaproteobacteria_4	Enterobacterales_5	Enterobacteriaceae_6	Shigella_7	Shigella boydii_8	Shigella boydii CDC 3083-94_9	TRUE
GCA_000020205.1	Ralstonia pickettii 12J	Complete Genome	Proteobacteria_3	Betaproteobacteria_4	Burkholderiales_5	Burkholderiaceae_6	Ralstonia_7	Ralstonia pickettii_8	Ralstonia pickettii 12J_9	TRUE
GCA_000020225.1	Akkermansia muciniphila ATCC BAA-835	Complete Genome	Verrucomicrobia_3	Verrucomicrobiae_4	Verrucomicrobiales_5	Akkermansiaceae_6	Akkermansia_7	Akkermansia muciniphila_8	Akkermansia muciniphila ATCC BAA-835_9	FALSE
GCA_000020245.1	Helicobacter pylori Shi470	Complete Genome	Proteobacteria_3	delta/epsilon subdivisions_4	Epsilonproteobacteria_5	Campylobacterales_6	Helicobacteraceae_7	Helicobacter_8	Helicobacter pylori Shi470_9	FALSE
GCA_000020265.1	Rhizobium etli CIAT 652	Complete Genome	Proteobacteria_3	Alphaproteobacteria_4	Rhizobiales_5	Rhizobiaceae_6	Rhizobium_7	Rhizobium etli_8	Rhizobium etli CIAT 652_9	FALSE
GCA_000020285.1	Clostridium botulinum E3 str. Alaska E43	Complete Genome	Firmicutes_3	Clostridia_4	Clostridiales_5	Clostridiaceae_6	Clostridium_7	Clostridium botulinum_8	Clostridium botulinum E3 str. Alaska E43_9	TRUE
GCA_000020305.1	Anaplasma marginale str. Florida	Complete Genome	Proteobacteria_3	Alphaproteobacteria_4	Rickettsiales_5	Anaplasmataceae_6	Anaplasma_7	Anaplasma marginale_8	Anaplasma marginale str. Florida_9	FALSE
GCA_000020325.1	Sulfurihydrogenibium sp. YO3AOP1	Complete Genome	Aquificae_3	Aquificae_4	Aquificales_5	Hydrogenothermaceae_6	Sulfurihydrogenibium_7	Sulfurihydrogenibium_8	Sulfurihydrogenibium sp. YO3AOP1_9	FALSE
GCA_000020345.1	Clostridium botulinum Ba4 str. 657	Complete Genome	Firmicutes_3	Clostridia_4	Clostridiales_5	Clostridiaceae_6	Clostridium_7	Clostridium botulinum_8	Clostridium botulinum Ba4 str. 657_9	TRUE
GCA_000020365.1	Desulfobacterium autotrophicum HRM2	Complete Genome	Proteobacteria_3	delta/epsilon subdivisions_4	Deltaproteobacteria_5	Desulfobacterales_6	Desulfobacteraceae_7	Desulfobacterium_8	Desulfobacterium autotrophicum HRM2_9	FALSE
GCA_000020385.1	Geobacter lovleyi SZ	Complete Genome	Proteobacteria_3	delta/epsilon subdivisions_4	Deltaproteobacteria_5	Desulfuromonadales_6	Geobacteraceae_7	Geobacter_8	Geobacter lovleyi SZ_9	FALSE
GCA_000020405.1	Actinobacillus pleuropneumoniae serovar 7 str. AP76	Complete Genome	Proteobacteria_3	Gammaproteobacteria_4	Pasteurellales_5	Pasteurellaceae_6	Actinobacillus_7	Actinobacillus pleuropneumoniae_8	Actinobacillus pleuropneumoniae serovar 7 str. AP76_9	TRUE
GCA_000020425.1	Bifidobacterium longum subsp. infantis ATCC 15697 = JCM 1222 = DSM 20088	Complete Genome	Actinobacteria_3	Actinobacteria_4	Bifidobacteriales_5	Bifidobacteriaceae_6	Bifidobacterium_7	Bifidobacterium longum_8	Bifidobacterium longum subsp. infantis ATCC 15697 = JCM 1222 = DSM 20088_9	FALSE
GCA_000020445.1	Rhodopseudomonas palustris TIE-1	Complete Genome	Proteobacteria_3	Alphaproteobacteria_4	Rhizobiales_5	Bradyrhizobiaceae_6	Rhodopseudomonas_7	Rhodopseudomonas palustris_8	Rhodopseudomonas palustris TIE-1_9	FALSE
GCA_000020465.1	Chlorobium limicola DSM 245	Complete Genome	Bacteroidetes/Chlorobi group_3	Chlorobia_4	Chlorobiales_5	Chlorobiaceae_6	Chlorobium_7	Chlorobium limicola_8	Chlorobium limicola DSM 245_9	FALSE
GCA_000020485.1	Halothermothrix orenii H 168	Complete Genome	Firmicutes_3	Clostridia_4	Halanaerobiales_5	Halanaerobiaceae_6	Halothermothrix_7	Halothermothrix orenii_8	Halothermothrix orenii H 168_9	FALSE
GCA_000020505.1	Chlorobaculum parvum NCIB 8327	Complete Genome	Bacteroidetes/Chlorobi group_3	Chlorobia_4	Chlorobiales_5	Chlorobiaceae_6	Chlorobaculum_7	Chlorobaculum parvum_8	Chlorobaculum parvum NCIB 8327_9	FALSE
GCA_000020525.1	Chloroherpeton thalassium ATCC 35110	Complete Genome	Bacteroidetes/Chlorobi group_3	Chlorobia_4	Chlorobiales_5	Chlorobiaceae_6	Chloroherpeton_7	Chloroherpeton thalassium_8	Chloroherpeton thalassium ATCC 35110_9	FALSE
GCA_000020545.1	Chlorobium phaeobacteroides BS1	Complete Genome	Bacteroidetes/Chlorobi group_3	Chlorobia_4	Chlorobiales_5	Chlorobiaceae_6	Chlorobium_7	Chlorobium phaeobacteroides_8	Chlorobium phaeobacteroides BS1_9	FALSE
GCA_000020565.1	Candidatus Amoebophilus asiaticus 5a2	Complete Genome	Bacteroidetes/Chlorobi group_3	Cytophagia_4	Cytophagales_5	Amoebophilaceae_6	Candidatus Amoebophilus_7	Candidatus Amoebophilus asiaticus_8	Candidatus Amoebophilus asiaticus 5a2_9	FALSE
GCA_000020585.3	Alteromonas mediterranea DE	Complete Genome	Proteobacteria_3	Gammaproteobacteria_4	Alteromonadales_5	Alteromonadaceae_6	Alteromonas_7	Alteromonas mediterranea_8	Alteromonas mediterranea DE_9	FALSE
GCA_000020605.1	[Eubacterium] rectale ATCC 33656	Complete Genome	Firmicutes_3	Clostridia_4	Clostridiales_5	Lachnospiraceae_6	Lachnospiraceae_7	Eubacterium rectale_8	[Eubacterium] rectale ATCC 33656_9	TRUE
GCA_000020625.1	Prosthecochloris aestuarii DSM 271	Complete Genome	Bacteroidetes/Chlorobi group_3	Chlorobia_4	Chlorobiales_5	Chlorobiaceae_6	Prosthecochloris_7	Prosthecochloris aestuarii_8	Prosthecochloris aestuarii DSM 271_9	FALSE
GCA_000020645.1	Pelodictyon phaeoclathratiforme BU-1	Complete Genome	Bacteroidetes/Chlorobi group_3	Chlorobia_4	Chlorobiales_5	Chlorobiaceae_6	Pelodictyon_7	Pelodictyon phaeoclathratiforme_8	Pelodictyon phaeoclathratiforme BU-1_9	FALSE
GCA_000020665.1	Stenotrophomonas maltophilia R551-3	Complete Genome	Proteobacteria_3	Gammaproteobacteria_4	Xanthomonadales_5	Xanthomonadaceae_6	Stenotrophomonas_7	Stenotrophomonas maltophilia_8	Stenotrophomonas maltophilia R551-3_9	TRUE
GCA_000020685.1	Deinococcus deserti VCD115	Complete Genome	Deinococcus-Thermus_3	Deinococci_4	Deinococcales_5	Deinococcaceae_6	Deinococcus_7	Deinococcus deserti_8	Deinococcus deserti VCD115_9	FALSE
GCA_000020705.1	Salmonella enterica subsp. enterica serovar Heidelberg str. SL476	Complete Genome	Proteobacteria_3	Gammaproteobacteria_4	Enterobacterales_5	Enterobacteriaceae_6	Salmonella_7	Salmonella enterica_8	Salmonella enterica subsp. enterica serovar Heidelberg str. SL476_9	FALSE
GCA_000020725.1	Geobacter bemidjiensis Bem	Complete Genome	Proteobacteria_3	delta/epsilon subdivisions_4	Deltaproteobacteria_5	Desulfuromonadales_6	Geobacteraceae_7	Geobacter_8	Geobacter bemidjiensis Bem_9	FALSE
GCA_000020745.1	Salmonella enterica subsp. enterica serovar Schwarzengrund str. CVM19633	Complete Genome	Proteobacteria_3	Gammaproteobacteria_4	Enterobacterales_5	Enterobacteriaceae_6	Salmonella_7	Salmonella enterica_8	Salmonella enterica subsp. enterica serovar Schwarzengrund str. CVM19633_9	FALSE
GCA_000020765.1	Streptococcus equi subsp. zooepidemicus MGCS10565	Complete Genome	Firmicutes_3	Bacilli_4	Lactobacillales_5	Streptococcaceae_6	Streptococcus_7	Streptococcus equi_8	Streptococcus equi subsp. zooepidemicus MGCS10565_9	TRUE
GCA_000020785.1	Hydrogenobaculum sp. Y04AAS1	Complete Genome	Aquificae_3	Aquificae_4	Aquificales_5	Aquificaceae_6	Hydrogenobaculum_7	Hydrogenobaculum_8	Hydrogenobaculum sp. Y04AAS1_9	FALSE
GCA_000020805.1	Anaeromyxobacter sp. K	Complete Genome	Proteobacteria_3	delta/epsilon subdivisions_4	Deltaproteobacteria_5	Myxococcales_6	Anaeromyxobacteraceae_7	Anaeromyxobacter_8	Anaeromyxobacter sp. K_9	FALSE
GCA_000020825.1	Acidithiobacillus ferrooxidans ATCC 53993	Complete Genome	Proteobacteria_3	Acidithiobacillia_4	Acidithiobacillales_5	Acidithiobacillaceae_6	Acidithiobacillus_7	Acidithiobacillus ferrooxidans_8	Acidithiobacillus ferrooxidans ATCC 53993_9	FALSE
GCA_000020845.1	Vibrio fischeri MJ11	Chromosome	Proteobacteria_3	Gammaproteobacteria_4	Vibrionales_5	Vibrionaceae_6	Aliivibrio_7	Aliivibrio fischeri_8	Vibrio fischeri MJ11_9	FALSE
GCA_000020865.1	Edwardsiella tarda EIB202	Complete Genome	Proteobacteria_3	Gammaproteobacteria_4	Enterobacterales_5	Hafniaceae_6	Edwardsiella_7	Edwardsiella tarda_8	Edwardsiella tarda EIB202_9	TRUE
GCA_000020885.1	Salmonella enterica subsp. enterica serovar Agona str. SL483	Complete Genome	Proteobacteria_3	Gammaproteobacteria_4	Enterobacterales_5	Enterobacteriaceae_6	Salmonella_7	Salmonella enterica_8	Salmonella enterica subsp. enterica serovar Agona str. SL483_9	FALSE
GCA_000020925.1	Salmonella enterica subsp. enterica serovar Dublin str. CT_02021853	Complete Genome	Proteobacteria_3	Gammaproteobacteria_4	Enterobacterales_5	Enterobacteriaceae_6	Salmonella_7	Salmonella enterica_8	Salmonella enterica subsp. enterica serovar Dublin str. CT_02021853_9	FALSE
GCA_000020945.1	Coprothermobacter proteolyticus DSM 5265	Complete Genome	Firmicutes_3	Clostridia_4	Thermoanaerobacterales_5	Thermodesulfobiaceae_6	Coprothermobacter_7	Coprothermobacter proteolyticus_8	Coprothermobacter proteolyticus DSM 5265_9	FALSE
GCA_000020965.1	Dictyoglomus thermophilum H-6-12	Complete Genome	Dictyoglomi_3	Dictyoglomia_4	Dictyoglomales_5	Dictyoglomaceae_6	Dictyoglomus_7	Dictyoglomus thermophilum_8	Dictyoglomus thermophilum H-6-12_9	FALSE
GCA_000020985.1	Thermodesulfovibrio yellowstonii DSM 11347	Complete Genome	Nitrospirae_3	Nitrospira_4	Nitrospirales_5	Nitrospiraceae_6	Thermodesulfovibrio_7	Thermodesulfovibrio yellowstonii_8	Thermodesulfovibrio yellowstonii DSM 11347_9	FALSE
GCA_000021005.1	Rhodobacter sphaeroides KD131	Complete Genome	Proteobacteria_3	Alphaproteobacteria_4	Rhodobacterales_5	Rhodobacteraceae_6	Rhodobacter_7	Rhodobacter sphaeroides_8	Rhodobacter sphaeroides KD131_9	FALSE
GCA_000021025.1	Laribacter hongkongensis HLHK9	Complete Genome	Proteobacteria_3	Betaproteobacteria_4	Neisseriales_5	Chromobacteriaceae_6	Laribacter_7	Laribacter hongkongensis_8	Laribacter hongkongensis HLHK9_9	FALSE
GCA_000021045.1	Azotobacter vinelandii DJ	Complete Genome	Proteobacteria_3	Gammaproteobacteria_4	Pseudomonadales_5	Pseudomonadaceae_6	Azotobacter group_7	Azotobacter_8	Azotobacter vinelandii DJ_9	FALSE
GCA_000021065.1	Buchnera aphidicola str. Tuc7 (Acyrthosiphon pisum)	Complete Genome	Proteobacteria_3	Gammaproteobacteria_4	Enterobacterales_5	Enterobacteriaceae_6	Buchnera_7	Buchnera aphidicola_8	Buchnera aphidicola str. Tuc7 (Acyrthosiphon pisum)_9	FALSE
GCA_000021085.1	Buchnera aphidicola str. 5A (Acyrthosiphon pisum)	Complete Genome	Proteobacteria_3	Gammaproteobacteria_4	Enterobacterales_5	Enterobacteriaceae_6	Buchnera_7	Buchnera aphidicola_8	Buchnera aphidicola str. 5A (Acyrthosiphon pisum)_9	FALSE
GCA_000021125.1	Escherichia coli O157:H7 str. EC4115	Complete Genome	Proteobacteria_3	Gammaproteobacteria_4	Enterobacterales_5	Enterobacteriaceae_6	Escherichia_7	Escherichia coli_8	Escherichia coli O157:H7 str. EC4115_9	TRUE
GCA_000021145.1	Acinetobacter baumannii AB307-0294	Complete Genome	Proteobacteria_3	Gammaproteobacteria_4	Pseudomonadales_5	Moraxellaceae_6	Acinetobacter_7	Acinetobacter baumannii_8	Acinetobacter baumannii AB307-0294_9	TRUE
GCA_000021165.1	Helicobacter pylori G27	Complete Genome	Proteobacteria_3	delta/epsilon subdivisions_4	Epsilonproteobacteria_5	Campylobacterales_6	Helicobacteraceae_7	Helicobacter_8	Helicobacter pylori G27_9	FALSE
GCA_000021185.1	Listeria monocytogenes HCC23	Complete Genome	Firmicutes_3	Bacilli_4	Bacillales_5	Listeriaceae_6	Listeria_7	Listeria monocytogenes_8	Listeria monocytogenes HCC23_9	TRUE
GCA_000021205.1	Bacillus cereus B4264	Complete Genome	Firmicutes_3	Bacilli_4	Bacillales_5	Bacillaceae_6	Bacillus_7	Bacillus cereus_8	Bacillus cereus B4264_9	TRUE
GCA_000021225.1	Bacillus cereus AH187	Complete Genome	Firmicutes_3	Bacilli_4	Bacillales_5	Bacillaceae_6	Bacillus_7	Bacillus cereus_8	Bacillus cereus AH187_9	TRUE
GCA_000021245.1	Acinetobacter baumannii AB0057	Complete Genome	Proteobacteria_3	Gammaproteobacteria_4	Pseudomonadales_5	Moraxellaceae_6	Acinetobacter_7	Acinetobacter baumannii_8	Acinetobacter baumannii AB0057_9	TRUE
GCA_000021265.1	Ureaplasma urealyticum serovar 10 str. ATCC 33699	Complete Genome	Tenericutes_3	Mollicutes_4	Mycoplasmatales_5	Mycoplasmataceae_6	Ureaplasma_7	Ureaplasma urealyticum_8	Ureaplasma urealyticum serovar 10 str. ATCC 33699_9	TRUE
GCA_000021285.1	Thermosipho africanus TCF52B	Complete Genome	Thermotogae_3	Thermotogae_4	Thermotogales_5	Fervidobacteriaceae_6	Thermosipho_7	Thermosipho africanus_8	Thermosipho africanus TCF52B_9	FALSE
GCA_000021305.1	Bacillus cereus G9842	Complete Genome	Firmicutes_3	Bacilli_4	Bacillales_5	Bacillaceae_6	Bacillus_7	Bacillus cereus_8	Bacillus cereus G9842_9	TRUE
GCA_000021325.1	Gluconacetobacter diazotrophicus PA1 5	Complete Genome	Proteobacteria_3	Alphaproteobacteria_4	Rhodospirillales_5	Acetobacteraceae_6	Gluconacetobacter_7	Gluconacetobacter diazotrophicus_8	Gluconacetobacter diazotrophicus PA1 5_9	FALSE
GCA_000021345.1	Rhizobium leguminosarum bv. trifolii WSM2304	Complete Genome	Proteobacteria_3	Alphaproteobacteria_4	Rhizobiales_5	Rhizobiaceae_6	Rhizobium_7	Rhizobium leguminosarum_8	Rhizobium leguminosarum bv. trifolii WSM2304_9	FALSE
GCA_000021365.1	Oligotropha carboxidovorans OM5	Complete Genome	Proteobacteria_3	Alphaproteobacteria_4	Rhizobiales_5	Bradyrhizobiaceae_6	Oligotropha_7	Oligotropha carboxidovorans_8	Oligotropha carboxidovorans OM5_9	FALSE
GCA_000021385.1	Desulfovibrio vulgaris str. 'Miyazaki F'	Complete Genome	Proteobacteria_3	delta/epsilon subdivisions_4	Deltaproteobacteria_5	Desulfovibrionales_6	Desulfovibrionaceae_7	Desulfovibrio_8	Desulfovibrio vulgaris str. 'Miyazaki F'_9	FALSE
GCA_000021405.1	Borrelia burgdorferi ZS7	Complete Genome	Spirochaetes_3	Spirochaetia_4	Spirochaetales_5	Borreliaceae_6	Borreliella_7	Borreliella burgdorferi_8	Borrelia burgdorferi ZS7_9	FALSE
GCA_000021425.1	Bifidobacterium animalis subsp. lactis AD011	Complete Genome	Actinobacteria_3	Actinobacteria_4	Bifidobacteriales_5	Bifidobacteriaceae_6	Bifidobacterium_7	Bifidobacterium animalis_8	Bifidobacterium animalis subsp. lactis AD011_9	FALSE
GCA_000021445.1	Bacillus anthracis str. CDC 684	Complete Genome	Firmicutes_3	Bacilli_4	Bacillales_5	Bacillaceae_6	Bacillus_7	Bacillus anthracis_8	Bacillus anthracis str. CDC 684_9	TRUE
GCA_000021465.1	Helicobacter pylori P12	Complete Genome	Proteobacteria_3	delta/epsilon subdivisions_4	Epsilonproteobacteria_5	Campylobacterales_6	Helicobacteraceae_7	Helicobacter_8	Helicobacter pylori P12_9	FALSE
GCA_000021485.1	Acidithiobacillus ferrooxidans ATCC 23270	Complete Genome	Proteobacteria_3	Acidithiobacillia_4	Acidithiobacillales_5	Acidithiobacillaceae_6	Acidithiobacillus_7	Acidithiobacillus ferrooxidans_8	Acidithiobacillus ferrooxidans ATCC 23270_9	FALSE
GCA_000021505.1	Candidatus Hodgkinia cicadicola Dsem	Complete Genome	Proteobacteria_3	Alphaproteobacteria_4	Rhizobiales_5	Rhizobiales_6	Candidatus Hodgkinia_7	Candidatus Hodgkinia cicadicola_8	Candidatus Hodgkinia cicadicola Dsem_9	FALSE
GCA_000021525.1	Rickettsia peacockii str. Rustic	Complete Genome	Proteobacteria_3	Alphaproteobacteria_4	Rickettsiales_5	Rickettsiaceae_6	Rickettsia_7	Rickettsia peacockii_8	Rickettsia peacockii str. Rustic_9	FALSE
GCA_000021545.1	Sulfurihydrogenibium azorense Az-Fu1	Complete Genome	Aquificae_3	Aquificae_4	Aquificales_5	Hydrogenothermaceae_6	Sulfurihydrogenibium_7	Sulfurihydrogenibium azorense_8	Sulfurihydrogenibium azorense Az-Fu1_9	FALSE
GCA_000021565.1	Persephonella marina EX-H1	Complete Genome	Aquificae_3	Aquificae_4	Aquificales_5	Hydrogenothermaceae_6	Persephonella_7	Persephonella marina_8	Persephonella marina EX-H1_9	FALSE
GCA_000021605.1	Vibrio cholerae M66-2	Complete Genome	Proteobacteria_3	Gammaproteobacteria_4	Vibrionales_5	Vibrionaceae_6	Vibrio_7	Vibrio cholerae_8	Vibrio cholerae M66-2_9	TRUE
GCA_000021625.1	Vibrio cholerae O395	Complete Genome	Proteobacteria_3	Gammaproteobacteria_4	Vibrionales_5	Vibrionaceae_6	Vibrio_7	Vibrio cholerae_8	Vibrio cholerae O395_9	TRUE
GCA_000021645.1	Dictyoglomus turgidum DSM 6724	Complete Genome	Dictyoglomi_3	Dictyoglomia_4	Dictyoglomales_5	Dictyoglomaceae_6	Dictyoglomus_7	Dictyoglomus turgidum_8	Dictyoglomus turgidum DSM 6724_9	FALSE
GCA_000021665.1	Shewanella baltica OS223	Complete Genome	Proteobacteria_3	Gammaproteobacteria_4	Alteromonadales_5	Shewanellaceae_6	Shewanella_7	Shewanella baltica_8	Shewanella baltica OS223_9	FALSE
GCA_000021685.1	Thermomicrobium roseum DSM 5159	Complete Genome	Chloroflexi_3	Thermomicrobia_4	Thermomicrobiales_5	Thermomicrobiaceae_6	Thermomicrobium_7	Thermomicrobium roseum_8	Thermomicrobium roseum DSM 5159_9	FALSE
GCA_000021705.1	Candidatus Hamiltonella defensa 5AT (Acyrthosiphon pisum)	Chromosome	Proteobacteria_3	Gammaproteobacteria_4	Enterobacterales_5	Enterobacteriaceae_6	unclassified Enterobacteriaceae_7	ant, tsetse, mealybug, aphid, etc. endosymbionts_8	Candidatus Hamiltonella defensa 5AT (Acyrthosiphon pisum)_9	FALSE
GCA_000021725.1	Nautilia profundicola AmH	Complete Genome	Proteobacteria_3	delta/epsilon subdivisions_4	Epsilonproteobacteria_5	Nautiliales_6	Nautiliaceae_7	Nautilia_8	Nautilia profundicola AmH_9	FALSE
GCA_000021745.1	Methylocella silvestris BL2	Complete Genome	Proteobacteria_3	Alphaproteobacteria_4	Rhizobiales_5	Beijerinckiaceae_6	Methylocella_7	Methylocella silvestris_8	Methylocella silvestris BL2_9	FALSE
GCA_000021765.1	Thauera sp. MZ1T	Complete Genome	Proteobacteria_3	Betaproteobacteria_4	Rhodocyclales_5	Zoogloeaceae_6	Thauera_7	Thauera_8	Thauera sp. MZ1T_9	FALSE
GCA_000021785.1	Bacillus cereus AH820	Complete Genome	Firmicutes_3	Bacilli_4	Bacillales_5	Bacillaceae_6	Bacillus_7	Bacillus cereus_8	Bacillus cereus AH820_9	TRUE
GCA_000021805.1	Cyanothece sp. PCC 8801	Complete Genome	Cyanobacteria/Melainabacteria group_3	Cyanobacteria_4	Chroococcales_5	Chroococcales_6	Cyanothece_7	Cyanothece_8	Cyanothece sp. PCC 8801_9	FALSE
GCA_000021825.1	Cyanothece sp. PCC 7424	Complete Genome	Cyanobacteria/Melainabacteria group_3	Cyanobacteria_4	Chroococcales_5	Chroococcales_6	Cyanothece_7	Cyanothece_8	Cyanothece sp. PCC 7424_9	FALSE
GCA_000021845.1	Methylobacterium extorquens CM4	Complete Genome	Proteobacteria_3	Alphaproteobacteria_4	Rhizobiales_5	Methylobacteriaceae_6	Methylobacterium_7	Methylobacterium extorquens_8	Methylobacterium extorquens CM4_9	FALSE
GCA_000021865.1	Rhodobacter capsulatus SB 1003	Complete Genome	Proteobacteria_3	Alphaproteobacteria_4	Rhodobacterales_5	Rhodobacteraceae_6	Rhodobacter_7	Rhodobacter capsulatus_8	Rhodobacter capsulatus SB 1003_9	FALSE
GCA_000021885.1	Glaesserella parasuis SH0165	Complete Genome	Proteobacteria_3	Gammaproteobacteria_4	Pasteurellales_5	Pasteurellaceae_6	Haemophilus_7	Haemophilus parasuis_8	Glaesserella parasuis SH0165_9	FALSE
GCA_000021905.1	Desulfatibacillum alkenivorans AK-01	Complete Genome	Proteobacteria_3	delta/epsilon subdivisions_4	Deltaproteobacteria_5	Desulfobacterales_6	Desulfobacteraceae_7	Desulfatibacillum_8	Desulfatibacillum alkenivorans AK-01_9	FALSE
GCA_000021925.1	Desulfitobacterium hafniense DCB-2	Complete Genome	Firmicutes_3	Clostridia_4	Clostridiales_5	Peptococcaceae_6	Desulfitobacterium_7	Desulfitobacterium hafniense_8	Desulfitobacterium hafniense DCB-2_9	FALSE
GCA_000021945.1	Chloroflexus aggregans DSM 9485	Complete Genome	Chloroflexi_3	Chloroflexia_4	Chloroflexales_5	Chloroflexaceae_6	Chloroflexus_7	Chloroflexus aggregans_8	Chloroflexus aggregans DSM 9485_9	FALSE
GCA_000021985.1	Thioalkalivibrio sulfidiphilus HL-EbGr7	Complete Genome	Proteobacteria_3	Gammaproteobacteria_4	Chromatiales_5	Ectothiorhodospiraceae_6	Thioalkalivibrio_7	Thioalkalivibrio sulfidiphilus_8	Thioalkalivibrio sulfidiphilus HL-EbGr7_9	FALSE
GCA_000022005.1	Caulobacter vibrioides NA1000	Complete Genome	Proteobacteria_3	Alphaproteobacteria_4	Caulobacterales_5	Caulobacteraceae_6	Caulobacter_7	Caulobacter vibrioides_8	Caulobacter vibrioides NA1000_9	FALSE
GCA_000022025.1	Pseudarthrobacter chlorophenolicus A6	Complete Genome	Actinobacteria_3	Actinobacteria_4	Micrococcales_5	Micrococcaceae_6	Pseudarthrobacter_7	Pseudarthrobacter chlorophenolicus_8	Pseudarthrobacter chlorophenolicus A6_9	FALSE
GCA_000022045.1	Cyanothece sp. PCC 7425	Complete Genome	Cyanobacteria/Melainabacteria group_3	Cyanobacteria_4	Chroococcales_5	Chroococcales_6	Cyanothece_7	Cyanothece_8	Cyanothece sp. PCC 7425_9	FALSE
GCA_000022065.1	[Clostridium] cellulolyticum H10	Complete Genome	Firmicutes_3	Clostridia_4	Clostridiales_5	Ruminococcaceae_6	Ruminiclostridium_7	Clostridium cellulolyticum_8	[Clostridium] cellulolyticum H10_9	FALSE
GCA_000022085.1	Methylobacterium nodulans ORS 2060	Complete Genome	Proteobacteria_3	Alphaproteobacteria_4	Rhizobiales_5	Methylobacteriaceae_6	Methylobacterium_7	Methylobacterium nodulans_8	Methylobacterium nodulans ORS 2060_9	FALSE
GCA_000022105.1	Brachyspira hyodysenteriae WA1	Complete Genome	Spirochaetes_3	Spirochaetia_4	Brachyspirales_5	Brachyspiraceae_6	Brachyspira_7	Brachyspira hyodysenteriae_8	Brachyspira hyodysenteriae WA1_9	FALSE
GCA_000022125.1	Desulfovibrio desulfuricans ATCC 27774	Complete Genome	Proteobacteria_3	delta/epsilon subdivisions_4	Deltaproteobacteria_5	Desulfovibrionales_6	Desulfovibrionaceae_7	Desulfovibrio_8	Desulfovibrio desulfuricans ATCC 27774_9	FALSE
GCA_000022145.1	Anaeromyxobacter dehalogenans 2CP-1	Complete Genome	Proteobacteria_3	delta/epsilon subdivisions_4	Deltaproteobacteria_5	Myxococcales_6	Anaeromyxobacteraceae_7	Anaeromyxobacter_8	Anaeromyxobacter dehalogenans 2CP-1_9	FALSE
GCA_000022165.1	Salmonella enterica subsp. enterica serovar Typhimurium str. 14028S	Complete Genome	Proteobacteria_3	Gammaproteobacteria_4	Enterobacterales_5	Enterobacteriaceae_6	Salmonella_7	Salmonella enterica_8	Salmonella enterica subsp. enterica serovar Typhimurium str. 14028S_9	FALSE
GCA_000022185.1	Chloroflexus aurantiacus Y-400-fl	Complete Genome	Chloroflexi_3	Chloroflexia_4	Chloroflexales_5	Chloroflexaceae_6	Chloroflexus_7	Chloroflexus_8	Chloroflexus aurantiacus Y-400-fl_9	FALSE
GCA_000022225.1	Escherichia coli O157:H7 str. TW14359	Complete Genome	Proteobacteria_3	Gammaproteobacteria_4	Enterobacterales_5	Enterobacteriaceae_6	Escherichia_7	Escherichia coli_8	Escherichia coli O157:H7 str. TW14359_9	TRUE
GCA_000022245.1	Shigella flexneri 2002017	Complete Genome	Proteobacteria_3	Gammaproteobacteria_4	Enterobacterales_5	Enterobacteriaceae_6	Shigella_7	Shigella flexneri_8	Shigella flexneri 2002017_9	TRUE
GCA_000022265.1	Geobacter daltonii FRC-32	Complete Genome	Proteobacteria_3	delta/epsilon subdivisions_4	Deltaproteobacteria_5	Desulfuromonadales_6	Geobacteraceae_7	Geobacter_8	Geobacter daltonii FRC-32_9	FALSE
GCA_000022285.1	Wolbachia sp. wRi	Complete Genome	Proteobacteria_3	Alphaproteobacteria_4	Rickettsiales_5	Anaplasmataceae_6	Wolbachieae_7	Wolbachia_8	Wolbachia sp. wRi_9	FALSE
GCA_000022305.1	Acidovorax ebreus TPSY	Complete Genome	Proteobacteria_3	Betaproteobacteria_4	Burkholderiales_5	Comamonadaceae_6	Acidovorax_7	Acidovorax ebreus_8	Acidovorax ebreus TPSY_9	FALSE
GCA_000022325.1	Caldicellulosiruptor bescii DSM 6725	Complete Genome	Firmicutes_3	Clostridia_4	Thermoanaerobacterales_5	Thermoanaerobacterales Family III. Incertae Sedis_6	Caldicellulosiruptor_7	Caldicellulosiruptor bescii_8	Caldicellulosiruptor bescii DSM 6725_9	FALSE
GCA_000022345.1	Escherichia coli BW2952	Complete Genome	Proteobacteria_3	Gammaproteobacteria_4	Enterobacterales_5	Enterobacteriaceae_6	Escherichia_7	Escherichia coli_8	Escherichia coli BW2952_9	TRUE
GCA_000022505.1	Bacillus cereus 03BB102	Complete Genome	Firmicutes_3	Bacilli_4	Bacillales_5	Bacillaceae_6	Bacillus_7	Bacillus cereus_8	Bacillus cereus 03BB102_9	TRUE
GCA_000022525.1	Neorickettsia risticii str. Illinois	Complete Genome	Proteobacteria_3	Alphaproteobacteria_4	Rickettsiales_5	Anaplasmataceae_6	Neorickettsia_7	Neorickettsia risticii_8	Neorickettsia risticii str. Illinois_9	FALSE
GCA_000022565.1	Acidobacterium capsulatum ATCC 51196	Complete Genome	Acidobacteria_3	Acidobacteriia_4	Acidobacteriales_5	Acidobacteriaceae_6	Acidobacterium_7	Acidobacterium capsulatum_8	Acidobacterium capsulatum ATCC 51196_9	FALSE
GCA_000022585.1	Vibrio cholerae MJ-1236	Complete Genome	Proteobacteria_3	Gammaproteobacteria_4	Vibrionales_5	Vibrionaceae_6	Vibrio_7	Vibrio cholerae_8	Vibrio cholerae MJ-1236_9	TRUE
GCA_000022605.2	Blattabacterium sp. (Blattella germanica) str. Bge	Complete Genome	Bacteroidetes/Chlorobi group_3	Flavobacteriia_4	Flavobacteriales_5	Blattabacteriaceae_6	Blattabacterium_7	Blattabacterium sp. (Blattella germanica)_8	Blattabacterium sp. (Blattella germanica) str. Bge_9	FALSE
GCA_000022625.1	Brucella melitensis ATCC 23457	Complete Genome	Proteobacteria_3	Alphaproteobacteria_4	Rhizobiales_5	Brucellaceae_6	Brucella_7	Brucella melitensis_8	Brucella melitensis ATCC 23457_9	TRUE
GCA_000022645.2	Burkholderia glumae BGR1	Complete Genome	Proteobacteria_3	Betaproteobacteria_4	Burkholderiales_5	Burkholderiaceae_6	Burkholderia_7	Burkholderia glumae_8	Burkholderia glumae BGR1_9	FALSE
GCA_000022665.2	Escherichia coli BL21(DE3)	Complete Genome	Proteobacteria_3	Gammaproteobacteria_4	Enterobacterales_5	Enterobacteriaceae_6	Escherichia_7	Escherichia coli_8	Escherichia coli BL21(DE3)_9	TRUE
GCA_000022685.1	Methylobacterium extorquens AM1	Complete Genome	Proteobacteria_3	Alphaproteobacteria_4	Rhizobiales_5	Methylobacteriaceae_6	Methylobacterium_7	Methylobacterium extorquens_8	Methylobacterium extorquens AM1_9	FALSE
GCA_000022705.1	Bifidobacterium animalis subsp. lactis Bl-04	Complete Genome	Actinobacteria_3	Actinobacteria_4	Bifidobacteriales_5	Bifidobacteriaceae_6	Bifidobacterium_7	Bifidobacterium animalis_8	Bifidobacterium animalis subsp. lactis Bl-04_9	FALSE
GCA_000022725.1	Bartonella grahamii as4aup	Complete Genome	Proteobacteria_3	Alphaproteobacteria_4	Rhizobiales_5	Bartonellaceae_6	Bartonella_7	Bartonella grahamii_8	Bartonella grahamii as4aup_9	FALSE
GCA_000022745.1	Brucella microti CCM 4915	Complete Genome	Proteobacteria_3	Alphaproteobacteria_4	Rhizobiales_5	Brucellaceae_6	Brucella_7	Brucella microti_8	Brucella microti CCM 4915_9	FALSE
GCA_000022765.1	Clostridium botulinum A2 str. Kyoto	Complete Genome	Firmicutes_3	Clostridia_4	Clostridiales_5	Clostridiaceae_6	Clostridium_7	Clostridium botulinum_8	Clostridium botulinum A2 str. Kyoto_9	TRUE
GCA_000022785.1	Rickettsia prowazekii str. Rp22	Complete Genome	Proteobacteria_3	Alphaproteobacteria_4	Rickettsiales_5	Rickettsiaceae_6	Rickettsia_7	Rickettsia prowazekii_8	Rickettsia prowazekii str. Rp22_9	TRUE
GCA_000022805.1	Yersinia pestis D106004	Complete Genome	Proteobacteria_3	Gammaproteobacteria_4	Enterobacterales_5	Yersiniaceae_6	Yersinia_7	Yersinia pestis_8	Yersinia pestis D106004_9	TRUE
GCA_000022825.1	Yersinia pestis D182038	Complete Genome	Proteobacteria_3	Gammaproteobacteria_4	Enterobacterales_5	Yersiniaceae_6	Yersinia_7	Yersinia pestis_8	Yersinia pestis D182038_9	TRUE
GCA_000022845.1	Yersinia pestis Z176003	Complete Genome	Proteobacteria_3	Gammaproteobacteria_4	Enterobacterales_5	Yersiniaceae_6	Yersinia_7	Yersinia pestis_8	Yersinia pestis Z176003_9	TRUE
GCA_000022865.1	Bacillus anthracis str. A0248	Complete Genome	Firmicutes_3	Bacilli_4	Bacillales_5	Bacillaceae_6	Bacillus_7	Bacillus anthracis_8	Bacillus anthracis str. A0248_9	TRUE
GCA_000022885.2	Edwardsiella ictaluri 93-146	Complete Genome	Proteobacteria_3	Gammaproteobacteria_4	Enterobacterales_5	Hafniaceae_6	Edwardsiella_7	Edwardsiella ictaluri_8	Edwardsiella ictaluri 93-146_9	FALSE
GCA_000022905.1	Corynebacterium aurimucosum ATCC 700975	Complete Genome	Actinobacteria_3	Actinobacteria_4	Corynebacteriales_5	Corynebacteriaceae_6	Corynebacterium_7	Corynebacterium aurimucosum_8	Corynebacterium aurimucosum ATCC 700975_9	FALSE
GCA_000022925.1	Listeria monocytogenes 08-5923	Complete Genome	Firmicutes_3	Bacilli_4	Bacillales_5	Listeriaceae_6	Listeria_7	Listeria monocytogenes_8	Listeria monocytogenes 08-5923_9	TRUE
GCA_000022945.1	Candidatus Sulcia muelleri SMDSEM	Complete Genome	Bacteroidetes/Chlorobi group_3	Flavobacteriia_4	Flavobacteriales_5	Flavobacteriales_6	Candidatus Sulcia_7	Candidatus Sulcia muelleri_8	Candidatus Sulcia muelleri SMDSEM_9	FALSE
GCA_000022965.1	Bifidobacterium animalis subsp. lactis DSM 10140	Complete Genome	Actinobacteria_3	Actinobacteria_4	Bifidobacteriales_5	Bifidobacteriaceae_6	Bifidobacterium_7	Bifidobacterium animalis_8	Bifidobacterium animalis subsp. lactis DSM 10140_9	FALSE
GCA_000022985.1	Aggregatibacter aphrophilus NJ8700	Complete Genome	Proteobacteria_3	Gammaproteobacteria_4	Pasteurellales_5	Pasteurellaceae_6	Aggregatibacter_7	Aggregatibacter aphrophilus_8	Aggregatibacter aphrophilus NJ8700_9	FALSE
GCA_000023005.1	Rickettsia africae ESF-5	Complete Genome	Proteobacteria_3	Alphaproteobacteria_4	Rickettsiales_5	Rickettsiaceae_6	Rickettsia_7	Rickettsia africae_8	Rickettsia africae ESF-5_9	TRUE
GCA_000023025.1	Teredinibacter turnerae T7901	Complete Genome	Proteobacteria_3	Gammaproteobacteria_4	Cellvibrionales_5	Cellvibrionaceae_6	Teredinibacter_7	Teredinibacter turnerae_8	Teredinibacter turnerae T7901_9	FALSE
GCA_000023045.1	Exiguobacterium sp. AT1b	Complete Genome	Firmicutes_3	Bacilli_4	Bacillales_5	Bacillales_6	Exiguobacterium_7	Exiguobacterium_8	Exiguobacterium sp. AT1b_9	FALSE
GCA_000023065.1	Tolumonas auensis DSM 9187	Complete Genome	Proteobacteria_3	Gammaproteobacteria_4	Aeromonadales_5	Aeromonadaceae_6	Tolumonas_7	Tolumonas auensis_8	Tolumonas auensis DSM 9187_9	FALSE
GCA_000023085.1	Lactobacillus plantarum JDM1	Complete Genome	Firmicutes_3	Bacilli_4	Lactobacillales_5	Lactobacillaceae_6	Lactobacillus_7	Lactobacillus plantarum_8	Lactobacillus plantarum JDM1_9	FALSE
GCA_000023105.1	Beutenbergia cavernae DSM 12333	Complete Genome	Actinobacteria_3	Actinobacteria_4	Micrococcales_5	Beutenbergiaceae_6	Beutenbergia_7	Beutenbergia cavernae_8	Beutenbergia cavernae DSM 12333_9	FALSE
GCA_000023125.1	Dyadobacter fermentans DSM 18053	Complete Genome	Bacteroidetes/Chlorobi group_3	Cytophagia_4	Cytophagales_5	Cytophagaceae_6	Dyadobacter_7	Dyadobacter fermentans_8	Dyadobacter fermentans DSM 18053_9	FALSE
GCA_000023145.1	Corynebacterium kroppenstedtii DSM 44385	Complete Genome	Actinobacteria_3	Actinobacteria_4	Corynebacteriales_5	Corynebacteriaceae_6	Corynebacterium_7	Corynebacterium kroppenstedtii_8	Corynebacterium kroppenstedtii DSM 44385_9	FALSE
GCA_000023165.1	Mycoplasma mycoides subsp. capri str. GM12	Complete Genome	Tenericutes_3	Mollicutes_4	Mycoplasmatales_5	Mycoplasmataceae_6	Mycoplasma_7	Mycoplasma mycoides_8	Mycoplasma mycoides subsp. capri str. GM12_9	FALSE
GCA_000023185.1	Rhizobium leguminosarum bv. trifolii WSM1325	Complete Genome	Proteobacteria_3	Alphaproteobacteria_4	Rhizobiales_5	Rhizobiaceae_6	Rhizobium_7	Rhizobium leguminosarum_8	Rhizobium leguminosarum bv. trifolii WSM1325_9	FALSE
GCA_000023205.1	Micrococcus luteus NCTC 2665	Complete Genome	Actinobacteria_3	Actinobacteria_4	Micrococcales_5	Micrococcaceae_6	Micrococcus_7	Micrococcus luteus_8	Micrococcus luteus NCTC 2665_9	FALSE
GCA_000023225.1	Desulfomicrobium baculatum DSM 4028	Complete Genome	Proteobacteria_3	delta/epsilon subdivisions_4	Deltaproteobacteria_5	Desulfovibrionales_6	Desulfomicrobiaceae_7	Desulfomicrobium_8	Desulfomicrobium baculatum DSM 4028_9	FALSE
GCA_000023245.1	Actinosynnema mirum DSM 43827	Complete Genome	Actinobacteria_3	Actinobacteria_4	Pseudonocardiales_5	Pseudonocardiaceae_6	Actinosynnema_7	Actinosynnema mirum_8	Actinosynnema mirum DSM 43827_9	FALSE
GCA_000023265.1	Acidimicrobium ferrooxidans DSM 10331	Complete Genome	Actinobacteria_3	Acidimicrobiia_4	Acidimicrobiales_5	Acidimicrobiaceae_6	Acidimicrobium_7	Acidimicrobium ferrooxidans_8	Acidimicrobium ferrooxidans DSM 10331_9	FALSE
GCA_000023285.1	Capnocytophaga ochracea DSM 7271	Complete Genome	Bacteroidetes/Chlorobi group_3	Flavobacteriia_4	Flavobacteriales_5	Flavobacteriaceae_6	Capnocytophaga_7	Capnocytophaga ochracea_8	Capnocytophaga ochracea DSM 7271_9	TRUE
GCA_000023305.1	Francisella tularensis subsp. tularensis NE061598	Complete Genome	Proteobacteria_3	Gammaproteobacteria_4	Thiotrichales_5	Francisellaceae_6	Francisella_7	Francisella tularensis_8	Francisella tularensis subsp. tularensis NE061598_9	TRUE
GCA_000023325.1	Kosmotoga olearia TBF 19.5.1	Complete Genome	Thermotogae_3	Thermotogae_4	Kosmotogales_5	Kosmotogaceae_6	Kosmotoga_7	Kosmotoga olearia_8	Kosmotoga olearia TBF 19.5.1_9	FALSE
GCA_000023345.1	Variovorax paradoxus S110	Complete Genome	Proteobacteria_3	Betaproteobacteria_4	Burkholderiales_5	Comamonadaceae_6	Variovorax_7	Variovorax paradoxus_8	Variovorax paradoxus S110_9	FALSE
GCA_000023365.1	Escherichia coli DH1	Complete Genome	Proteobacteria_3	Gammaproteobacteria_4	Enterobacterales_5	Enterobacteriaceae_6	Escherichia_7	Escherichia coli_8	Escherichia coli DH1_9	TRUE
GCA_000023385.1	Geobacillus sp. WCH70	Complete Genome	Firmicutes_3	Bacilli_4	Bacillales_5	Bacillaceae_6	Geobacillus_7	Geobacillus_8	Geobacillus sp. WCH70_9	FALSE
GCA_000023405.1	Brachybacterium faecium DSM 4810	Complete Genome	Actinobacteria_3	Actinobacteria_4	Micrococcales_5	Dermabacteraceae_6	Brachybacterium_7	Brachybacterium faecium_8	Brachybacterium faecium DSM 4810_9	FALSE
GCA_000023425.1	Ralstonia pickettii 12D	Complete Genome	Proteobacteria_3	Betaproteobacteria_4	Burkholderiales_5	Burkholderiaceae_6	Ralstonia_7	Ralstonia pickettii_8	Ralstonia pickettii 12D_9	TRUE
GCA_000023445.1	Desulfovibrio salexigens DSM 2638	Complete Genome	Proteobacteria_3	delta/epsilon subdivisions_4	Deltaproteobacteria_5	Desulfovibrionales_6	Desulfovibrionaceae_7	Desulfovibrio_8	Desulfovibrio salexigens DSM 2638_9	FALSE
GCA_000023465.1	Zunongwangia profunda SM-A87	Complete Genome	Bacteroidetes/Chlorobi group_3	Flavobacteriia_4	Flavobacteriales_5	Flavobacteriaceae_6	Zunongwangia_7	Zunongwangia profunda_8	Zunongwangia profunda SM-A87_9	FALSE
GCA_000023545.1	Dickeya paradisiaca Ech703	Complete Genome	Proteobacteria_3	Gammaproteobacteria_4	Enterobacterales_5	Pectobacteriaceae_6	Dickeya_7	Dickeya paradisiaca_8	Dickeya paradisiaca Ech703_9	FALSE
GCA_000023565.1	Dickeya chrysanthemi Ech1591	Complete Genome	Proteobacteria_3	Gammaproteobacteria_4	Enterobacterales_5	Pectobacteriaceae_6	Dickeya_7	Dickeya chrysanthemi_8	Dickeya chrysanthemi Ech1591_9	FALSE
GCA_000023585.1	Paenibacillus sp. JDR-2	Complete Genome	Firmicutes_3	Bacilli_4	Bacillales_5	Paenibacillaceae_6	Paenibacillus_7	Paenibacillus_8	Paenibacillus sp. JDR-2_9	FALSE
GCA_000023605.1	Pectobacterium carotovorum subsp. carotovorum PC1	Complete Genome	Proteobacteria_3	Gammaproteobacteria_4	Enterobacterales_5	Pectobacteriaceae_6	Pectobacterium_7	Pectobacterium carotovorum_8	Pectobacterium carotovorum subsp. carotovorum PC1_9	FALSE
GCA_000023625.1	Mycobacterium tuberculosis KZN 1435	Complete Genome	Actinobacteria_3	Actinobacteria_4	Corynebacteriales_5	Mycobacteriaceae_6	Mycobacterium_7	Mycobacterium tuberculosis_8	Mycobacterium tuberculosis KZN 1435_9	TRUE
GCA_000023645.1	Geobacter sp. M21	Complete Genome	Proteobacteria_3	delta/epsilon subdivisions_4	Deltaproteobacteria_5	Desulfuromonadales_6	Geobacteraceae_7	Geobacter_8	Geobacter sp. M21_9	FALSE
GCA_000023665.1	Escherichia coli 'BL21-Gold(DE3)pLysS AG'	Complete Genome	Proteobacteria_3	Gammaproteobacteria_4	Enterobacterales_5	Enterobacteriaceae_6	Escherichia_7	Escherichia coli_8	Escherichia coli 'BL21-Gold(DE3)pLysS AG'_9	TRUE
GCA_000023685.1	Mycoplasma mycoides subsp. capri str. GM12	Complete Genome	Tenericutes_3	Mollicutes_4	Mycoplasmatales_5	Mycoplasmataceae_6	Mycoplasma_7	Mycoplasma mycoides_8	Mycoplasma mycoides subsp. capri str. GM12_9	FALSE
GCA_000023705.1	Methylotenera mobilis JLW8	Complete Genome	Proteobacteria_3	Betaproteobacteria_4	Nitrosomonadales_5	Methylophilaceae_6	Methylotenera_7	Methylotenera mobilis_8	Methylotenera mobilis JLW8_9	FALSE
GCA_000023725.1	Flavobacteriaceae bacterium 3519-10	Complete Genome	Bacteroidetes/Chlorobi group_3	Flavobacteriia_4	Flavobacteriales_5	Flavobacteriaceae_6	Flavobacteriaceae_7	Flavobacteriaceae_8	Flavobacteriaceae bacterium 3519-10_9	FALSE
GCA_000023745.1	Methylovorus glucosetrophus SIP3-4	Complete Genome	Proteobacteria_3	Betaproteobacteria_4	Nitrosomonadales_5	Methylophilaceae_6	Methylovorus_7	Methylovorus glucosotrophus_8	Methylovorus glucosetrophus SIP3-4_9	FALSE
GCA_000023765.2	Candidatus Liberibacter asiaticus str. psy62	Complete Genome	Proteobacteria_3	Alphaproteobacteria_4	Rhizobiales_5	Rhizobiaceae_6	Candidatus Liberibacter_7	Candidatus Liberibacter asiaticus_8	Candidatus Liberibacter asiaticus str. psy62_9	FALSE
GCA_000023785.1	Hirschia baltica ATCC 49814	Complete Genome	Proteobacteria_3	Alphaproteobacteria_4	Rhodobacterales_5	Hyphomonadaceae_6	Hirschia_7	Hirschia baltica_8	Hirschia baltica ATCC 49814_9	FALSE
GCA_000023805.1	Helicobacter pylori 52	Complete Genome	Proteobacteria_3	delta/epsilon subdivisions_4	Epsilonproteobacteria_5	Campylobacterales_6	Helicobacteraceae_7	Helicobacter_8	Helicobacter pylori 52_9	FALSE
GCA_000023825.1	Pedobacter heparinus DSM 2366	Complete Genome	Bacteroidetes/Chlorobi group_3	Sphingobacteriia_4	Sphingobacteriales_5	Sphingobacteriaceae_6	Pedobacter_7	Pedobacter heparinus_8	Pedobacter heparinus DSM 2366_9	FALSE
GCA_000023845.1	Cryptobacterium curtum DSM 15641	Complete Genome	Actinobacteria_3	Coriobacteriia_4	Eggerthellales_5	Eggerthellaceae_6	Cryptobacterium_7	Cryptobacterium curtum_8	Cryptobacterium curtum DSM 15641_9	FALSE
GCA_000023865.1	Saccharomonospora viridis DSM 43017	Complete Genome	Actinobacteria_3	Actinobacteria_4	Pseudonocardiales_5	Pseudonocardiaceae_6	Saccharomonospora_7	Saccharomonospora viridis_8	Saccharomonospora viridis DSM 43017_9	TRUE
GCA_000023885.1	Slackia heliotrinireducens DSM 20476	Complete Genome	Actinobacteria_3	Coriobacteriia_4	Eggerthellales_5	Eggerthellaceae_6	Slackia_7	Slackia heliotrinireducens_8	Slackia heliotrinireducens DSM 20476_9	FALSE
GCA_000023905.1	Leptotrichia buccalis C-1013-b	Complete Genome	Fusobacteria_3	Fusobacteriia_4	Fusobacteriales_5	Leptotrichiaceae_6	Leptotrichia_7	Leptotrichia buccalis_8	Leptotrichia buccalis C-1013-b_9	TRUE
GCA_000023925.1	Kytococcus sedentarius DSM 20547	Complete Genome	Actinobacteria_3	Actinobacteria_4	Micrococcales_5	Dermacoccaceae_6	Kytococcus_7	Kytococcus sedentarius_8	Kytococcus sedentarius DSM 20547_9	FALSE
GCA_000024005.1	Chitinophaga pinensis DSM 2588	Complete Genome	Bacteroidetes/Chlorobi group_3	Chitinophagia_4	Chitinophagales_5	Chitinophagaceae_6	Chitinophaga_7	Chitinophaga pinensis_8	Chitinophaga pinensis DSM 2588_9	FALSE
GCA_000024025.1	Catenulispora acidiphila DSM 44928	Complete Genome	Actinobacteria_3	Actinobacteria_4	Catenulisporales_5	Catenulisporaceae_6	Catenulispora_7	Catenulispora acidiphila_8	Catenulispora acidiphila DSM 44928_9	FALSE
GCA_000024045.1	Cyanothece sp. PCC 8802	Complete Genome	Cyanobacteria/Melainabacteria group_3	Cyanobacteria_4	Chroococcales_5	Chroococcales_6	Cyanothece_7	Cyanothece_8	Cyanothece sp. PCC 8802_9	FALSE
GCA_000024065.1	Jonesia denitrificans DSM 20603	Complete Genome	Actinobacteria_3	Actinobacteria_4	Micrococcales_5	Jonesiaceae_6	Jonesia_7	Jonesia denitrificans_8	Jonesia denitrificans DSM 20603_9	FALSE
GCA_000024085.1	Kangiella koreensis DSM 16069	Complete Genome	Proteobacteria_3	Gammaproteobacteria_4	Oceanospirillales_5	Kangiellaceae_6	Kangiella_7	Kangiella koreensis_8	Kangiella koreensis DSM 16069_9	FALSE
GCA_000024105.1	Anaerococcus prevotii DSM 20548	Complete Genome	Firmicutes_3	Tissierellia_4	Tissierellales_5	Peptoniphilaceae_6	Anaerococcus_7	Anaerococcus prevotii_8	Anaerococcus prevotii DSM 20548_9	TRUE
GCA_000024125.1	Robiginitalea biformata HTCC2501	Complete Genome	Bacteroidetes/Chlorobi group_3	Flavobacteriia_4	Flavobacteriales_5	Flavobacteriaceae_6	Robiginitalea_7	Robiginitalea biformata_8	Robiginitalea biformata HTCC2501_9	FALSE
GCA_000024145.1	Chlamydophila pneumoniae LPCoLN	Complete Genome	Chlamydiae_3	Chlamydiia_4	Chlamydiales_5	Chlamydiaceae_6	Chlamydia_7	Chlamydia pneumoniae_8	Chlamydophila pneumoniae LPCoLN_9	FALSE
GCA_000024165.1	Candidatus Accumulibacter phosphatis clade IIA str. UW-1	Complete Genome	Proteobacteria_3	Betaproteobacteria_4	Betaproteobacteria_5	Betaproteobacteria_6	Candidatus Accumulibacter_7	Candidatus Accumulibacter phosphatis_8	Candidatus Accumulibacter phosphatis clade IIA str. UW-1_9	FALSE
GCA_000024205.1	Desulfotomaculum acetoxidans DSM 771	Complete Genome	Firmicutes_3	Clostridia_4	Clostridiales_5	Peptococcaceae_6	Desulfotomaculum_7	Desulfotomaculum acetoxidans_8	Desulfotomaculum acetoxidans DSM 771_9	FALSE
GCA_000024225.1	Atopobium parvulum DSM 20469	Complete Genome	Actinobacteria_3	Coriobacteriia_4	Coriobacteriales_5	Atopobiaceae_6	Atopobium_7	Atopobium parvulum_8	Atopobium parvulum DSM 20469_9	FALSE
GCA_000024245.1	Zymomonas mobilis subsp. mobilis NCIMB 11163	Complete Genome	Proteobacteria_3	Alphaproteobacteria_4	Sphingomonadales_5	Sphingomonadaceae_6	Zymomonas_7	Zymomonas mobilis_8	Zymomonas mobilis subsp. mobilis NCIMB 11163_9	FALSE
GCA_000024265.1	Eggerthella lenta DSM 2243	Complete Genome	Actinobacteria_3	Coriobacteriia_4	Eggerthellales_5	Eggerthellaceae_6	Eggerthella_7	Eggerthella lenta_8	Eggerthella lenta DSM 2243_9	TRUE
GCA_000024285.1	Alicyclobacillus acidocaldarius subsp. acidocaldarius DSM 446	Complete Genome	Firmicutes_3	Bacilli_4	Bacillales_5	Alicyclobacillaceae_6	Alicyclobacillus_7	Alicyclobacillus acidocaldarius_8	Alicyclobacillus acidocaldarius subsp. acidocaldarius DSM 446_9	FALSE
GCA_000024325.1	Desulfohalobium retbaense DSM 5692	Complete Genome	Proteobacteria_3	delta/epsilon subdivisions_4	Deltaproteobacteria_5	Desulfovibrionales_6	Desulfohalobiaceae_7	Desulfohalobium_8	Desulfohalobium retbaense DSM 5692_9	FALSE
GCA_000024345.1	Kribbella flavida DSM 17836	Complete Genome	Actinobacteria_3	Actinobacteria_4	Propionibacteriales_5	Nocardioidaceae_6	Kribbella_7	Kribbella flavida_8	Kribbella flavida DSM 17836_9	FALSE
GCA_000024365.1	Nakamurella multipartita DSM 44233	Complete Genome	Actinobacteria_3	Actinobacteria_4	Nakamurellales_5	Nakamurellaceae_6	Nakamurella_7	Nakamurella multipartita_8	Nakamurella multipartita DSM 44233_9	FALSE
GCA_000024385.1	Thermomonospora curvata DSM 43183	Complete Genome	Actinobacteria_3	Actinobacteria_4	Streptosporangiales_5	Thermomonosporaceae_6	Thermomonospora_7	Thermomonospora curvata_8	Thermomonospora curvata DSM 43183_9	FALSE
GCA_000024405.1	Sebaldella termitidis ATCC 33386	Complete Genome	Fusobacteria_3	Fusobacteriia_4	Fusobacteriales_5	Leptotrichiaceae_6	Sebaldella_7	Sebaldella termitidis_8	Sebaldella termitidis ATCC 33386_9	TRUE
GCA_000024425.1	Meiothermus ruber DSM 1279	Complete Genome	Deinococcus-Thermus_3	Deinococci_4	Thermales_5	Thermaceae_6	Meiothermus_7	Meiothermus ruber_8	Meiothermus ruber DSM 1279_9	FALSE
GCA_000024445.1	Bifidobacterium dentium Bd1	Complete Genome	Actinobacteria_3	Actinobacteria_4	Bifidobacteriales_5	Bifidobacteriaceae_6	Bifidobacterium_7	Bifidobacterium dentium_8	Bifidobacterium dentium Bd1_9	TRUE
GCA_000024465.1	Candidatus Puniceispirillum marinum IMCC1322	Complete Genome	Proteobacteria_3	Alphaproteobacteria_4	Alphaproteobacteria_5	Alphaproteobacteria_6	Candidatus Puniceispirillum_7	Candidatus Puniceispirillum marinum_8	Candidatus Puniceispirillum marinum IMCC1322_9	FALSE
GCA_000024485.1	Treponema pallidum subsp. pallidum str. Chicago	Chromosome	Spirochaetes_3	Spirochaetia_4	Spirochaetales_5	Spirochaetaceae_6	Treponema_7	Treponema pallidum_8	Treponema pallidum subsp. pallidum str. Chicago_9	TRUE
GCA_000024505.1	Anaplasma centrale str. Israel	Complete Genome	Proteobacteria_3	Alphaproteobacteria_4	Rickettsiales_5	Anaplasmataceae_6	Anaplasma_7	Anaplasma centrale_8	Anaplasma centrale str. Israel_9	FALSE
GCA_000024525.1	Spirosoma linguale DSM 74	Complete Genome	Bacteroidetes/Chlorobi group_3	Cytophagia_4	Cytophagales_5	Cytophagaceae_6	Spirosoma_7	Spirosoma linguale_8	Spirosoma linguale DSM 74_9	FALSE
GCA_000024545.1	Stackebrandtia nassauensis DSM 44728	Complete Genome	Actinobacteria_3	Actinobacteria_4	Glycomycetales_5	Glycomycetaceae_6	Stackebrandtia_7	Stackebrandtia nassauensis_8	Stackebrandtia nassauensis DSM 44728_9	FALSE
GCA_000024565.1	Streptobacillus moniliformis DSM 12112	Complete Genome	Fusobacteria_3	Fusobacteriia_4	Fusobacteriales_5	Leptotrichiaceae_6	Streptobacillus_7	Streptobacillus moniliformis_8	Streptobacillus moniliformis DSM 12112_9	TRUE
GCA_000024585.1	Staphylococcus aureus subsp. aureus ED98	Complete Genome	Firmicutes_3	Bacilli_4	Bacillales_5	Staphylococcaceae_6	Staphylococcus_7	Staphylococcus aureus_8	Staphylococcus aureus subsp. aureus ED98_9	TRUE
GCA_000024605.1	Ammonifex degensii KC4	Complete Genome	Firmicutes_3	Clostridia_4	Thermoanaerobacterales_5	Thermoanaerobacteraceae_6	Ammonifex_7	Ammonifex degensii_8	Ammonifex degensii KC4_9	FALSE
GCA_000024645.1	Pectobacterium parmentieri WPP163	Complete Genome	Proteobacteria_3	Gammaproteobacteria_4	Enterobacterales_5	Pectobacteriaceae_6	Pectobacterium_7	Pectobacterium wasabiae_8	Pectobacterium parmentieri WPP163_9	FALSE
GCA_000024665.1	Fibrobacter succinogenes subsp. succinogenes S85	Complete Genome	Fibrobacteres_3	Fibrobacteria_4	Fibrobacterales_5	Fibrobacteraceae_6	Fibrobacter_7	Fibrobacter succinogenes_8	Fibrobacter succinogenes subsp. succinogenes S85_9	FALSE
GCA_000024685.1	Paenibacillus sp. Y412MC10	Complete Genome	Firmicutes_3	Bacilli_4	Bacillales_5	Paenibacillaceae_6	Paenibacillus_7	Paenibacillus_8	Paenibacillus sp. Y412MC10_9	FALSE
GCA_000024705.1	Geobacillus sp. Y412MC61	Complete Genome	Firmicutes_3	Bacilli_4	Bacillales_5	Bacillaceae_6	Geobacillus_7	Geobacillus_8	Geobacillus sp. Y412MC61_9	FALSE
GCA_000024725.1	Nitrosococcus halophilus Nc 4	Complete Genome	Proteobacteria_3	Gammaproteobacteria_4	Chromatiales_5	Chromatiaceae_6	Nitrosococcus_7	Nitrosococcus halophilus_8	Nitrosococcus halophilus Nc 4_9	FALSE
GCA_000024765.1	Halothiobacillus neapolitanus c2	Complete Genome	Proteobacteria_3	Gammaproteobacteria_4	Chromatiales_5	Halothiobacillaceae_6	Halothiobacillus_7	Halothiobacillus neapolitanus_8	Halothiobacillus neapolitanus c2_9	FALSE
GCA_000024785.1	Gordonia bronchialis DSM 43247	Complete Genome	Actinobacteria_3	Actinobacteria_4	Corynebacteriales_5	Gordoniaceae_6	Gordonia_7	Gordonia bronchialis_8	Gordonia bronchialis DSM 43247_9	TRUE
GCA_000024805.1	Haliangium ochraceum DSM 14365	Complete Genome	Proteobacteria_3	delta/epsilon subdivisions_4	Deltaproteobacteria_5	Myxococcales_6	Kofleriaceae_7	Haliangium_8	Haliangium ochraceum DSM 14365_9	FALSE
GCA_000024825.1	Vibrio antiquarius	Complete Genome	Proteobacteria_3	Gammaproteobacteria_4	Vibrionales_5	Vibrionaceae_6	Vibrio_7	Vibrio_8	Vibrio antiquarius_9	FALSE
GCA_000024845.1	Rhodothermus marinus DSM 4252	Complete Genome	Bacteroidetes/Chlorobi group_3	Bacteroidetes_4	Bacteroidetes Order II. Incertae sedis_5	Rhodothermaceae_6	Rhodothermus_7	Rhodothermus marinus_8	Rhodothermus marinus DSM 4252_9	FALSE
GCA_000024865.1	Streptosporangium roseum DSM 43021	Complete Genome	Actinobacteria_3	Actinobacteria_4	Streptosporangiales_5	Streptosporangiaceae_6	Streptosporangium_7	Streptosporangium roseum_8	Streptosporangium roseum DSM 43021_9	FALSE
GCA_000024885.1	Sulfurospirillum deleyianum DSM 6946	Complete Genome	Proteobacteria_3	delta/epsilon subdivisions_4	Epsilonproteobacteria_5	Campylobacterales_6	Campylobacteraceae_7	Sulfurospirillum_8	Sulfurospirillum deleyianum DSM 6946_9	FALSE
GCA_000024905.1	Thermanaerovibrio acidaminovorans DSM 6589	Complete Genome	Synergistetes_3	Synergistia_4	Synergistales_5	Synergistaceae_6	Thermanaerovibrio_7	Thermanaerovibrio acidaminovorans_8	Thermanaerovibrio acidaminovorans DSM 6589_9	FALSE
GCA_000024925.1	Sanguibacter keddieii DSM 10542	Complete Genome	Actinobacteria_3	Actinobacteria_4	Micrococcales_5	Sanguibacteraceae_6	Sanguibacter_7	Sanguibacter keddieii_8	Sanguibacter keddieii DSM 10542_9	FALSE
GCA_000024945.1	Veillonella parvula DSM 2008	Complete Genome	Firmicutes_3	Negativicutes_4	Veillonellales_5	Veillonellaceae_6	Veillonella_7	Veillonella parvula_8	Veillonella parvula DSM 2008_9	TRUE
GCA_000024965.1	Xylanimonas cellulosilytica DSM 15894	Complete Genome	Actinobacteria_3	Actinobacteria_4	Micrococcales_5	Promicromonosporaceae_6	Xylanimonas_7	Xylanimonas cellulosilytica_8	Xylanimonas cellulosilytica DSM 15894_9	FALSE
GCA_000024985.1	Sphaerobacter thermophilus DSM 20745	Complete Genome	Chloroflexi_3	Thermomicrobia_4	Sphaerobacterales_5	Sphaerobacteraceae_6	Sphaerobacter_7	Sphaerobacter thermophilus_8	Sphaerobacter thermophilus DSM 20745_9	FALSE
GCA_000025005.1	Thermobaculum terrenum ATCC BAA-798	Complete Genome	unclassified Bacteria_3	Thermobaculum_4	Thermobaculum terrenum_5	Thermobaculum terrenum_6	Thermobaculum terrenum_7	Thermobaculum terrenum_8	Thermobaculum terrenum ATCC BAA-798_9	FALSE
GCA_000025025.1	Dehalococcoides mccartyi VS	Complete Genome	Chloroflexi_3	Dehalococcoidia_4	Dehalococcoidales_5	Dehalococcoidaceae_6	Dehalococcoides_7	Dehalococcoides mccartyi_8	Dehalococcoides mccartyi VS_9	FALSE
GCA_000025045.1	Lactococcus lactis subsp. lactis KF147	Complete Genome	Firmicutes_3	Bacilli_4	Lactobacillales_5	Streptococcaceae_6	Lactococcus_7	Lactococcus lactis_8	Lactococcus lactis subsp. lactis KF147_9	FALSE
GCA_000025065.1	Dickeya zeae Ech586	Complete Genome	Proteobacteria_3	Gammaproteobacteria_4	Enterobacterales_5	Pectobacteriaceae_6	Dickeya_7	Dickeya zeae_8	Dickeya zeae Ech586_9	FALSE
GCA_000025085.1	Staphylococcus lugdunensis HKU09-01	Complete Genome	Firmicutes_3	Bacilli_4	Bacillales_5	Staphylococcaceae_6	Staphylococcus_7	Staphylococcus lugdunensis_8	Staphylococcus lugdunensis HKU09-01_9	TRUE
GCA_000025105.1	Thermotoga naphthophila RKU-10	Complete Genome	Thermotogae_3	Thermotogae_4	Thermotogales_5	Thermotogaceae_6	Thermotoga_7	Thermotoga naphthophila_8	Thermotoga naphthophila RKU-10_9	FALSE
GCA_000025125.1	Candidatus Atelocyanobacterium thalassa isolate ALOHA	Complete Genome	Cyanobacteria/Melainabacteria group_3	Cyanobacteria_4	Chroococcales_5	Chroococcales_6	Candidatus Atelocyanobacterium_7	Candidatus Atelocyanobacterium thalassa_8	Candidatus Atelocyanobacterium thalassa isolate ALOHA_9	FALSE
GCA_000025145.2	Staphylococcus aureus 04-02981	Complete Genome	Firmicutes_3	Bacilli_4	Bacillales_5	Staphylococcaceae_6	Staphylococcus_7	Staphylococcus aureus_8	Staphylococcus aureus 04-02981_9	TRUE
GCA_000025165.1	Escherichia coli O55:H7 str. CB9615	Complete Genome	Proteobacteria_3	Gammaproteobacteria_4	Enterobacterales_5	Enterobacteriaceae_6	Escherichia_7	Escherichia coli_8	Escherichia coli O55:H7 str. CB9615_9	TRUE
GCA_000025185.1	Pirellula staleyi DSM 6068	Complete Genome	Planctomycetes_3	Planctomycetia_4	Planctomycetales_5	Planctomycetaceae_6	Pirellula_7	Pirellula staleyi_8	Pirellula staleyi DSM 6068_9	FALSE
GCA_000025205.1	Gardnerella vaginalis 409-05	Complete Genome	Actinobacteria_3	Actinobacteria_4	Bifidobacteriales_5	Bifidobacteriaceae_6	Gardnerella_7	Gardnerella vaginalis_8	Gardnerella vaginalis 409-05_9	TRUE
GCA_000025225.2	Mageeibacillus indolicus UPII9-5	Complete Genome	Firmicutes_3	Clostridia_4	Clostridiales_5	Ruminococcaceae_6	Mageeibacillus_7	Mageeibacillus indolicus_8	Mageeibacillus indolicus UPII9-5_9	FALSE
GCA_000025245.1	Bifidobacterium animalis subsp. lactis BB-12	Complete Genome	Actinobacteria_3	Actinobacteria_4	Bifidobacteriales_5	Bifidobacteriaceae_6	Bifidobacterium_7	Bifidobacterium animalis_8	Bifidobacterium animalis subsp. lactis BB-12_9	FALSE
GCA_000025265.1	Conexibacter woesei DSM 14684	Complete Genome	Actinobacteria_3	Thermoleophilia_4	Solirubrobacterales_5	Conexibacteraceae_6	Conexibacter_7	Conexibacter woesei_8	Conexibacter woesei DSM 14684_9	FALSE
GCA_000025305.1	Acidaminococcus fermentans DSM 20731	Complete Genome	Firmicutes_3	Negativicutes_4	Acidaminococcales_5	Acidaminococcaceae_6	Acidaminococcus_7	Acidaminococcus fermentans_8	Acidaminococcus fermentans DSM 20731_9	TRUE
GCA_000025345.1	Geodermatophilus obscurus DSM 43160	Complete Genome	Actinobacteria_3	Actinobacteria_4	Geodermatophilales_5	Geodermatophilaceae_6	Geodermatophilus_7	Geodermatophilus obscurus_8	Geodermatophilus obscurus DSM 43160_9	FALSE
GCA_000025365.1	Mycoplasma gallisepticum str. R(high)	Complete Genome	Tenericutes_3	Mollicutes_4	Mycoplasmatales_5	Mycoplasmataceae_6	Mycoplasma_7	Mycoplasma gallisepticum_8	Mycoplasma gallisepticum str. R(high)_9	FALSE
GCA_000025385.1	Mycoplasma gallisepticum str. F	Complete Genome	Tenericutes_3	Mollicutes_4	Mycoplasmatales_5	Mycoplasmataceae_6	Mycoplasma_7	Mycoplasma gallisepticum_8	Mycoplasma gallisepticum str. F_9	FALSE
GCA_000025405.2	Pantoea ananatis LMG 20103	Complete Genome	Proteobacteria_3	Gammaproteobacteria_4	Enterobacterales_5	Erwiniaceae_6	Pantoea_7	Pantoea ananatis_8	Pantoea ananatis LMG 20103_9	FALSE
GCA_000025425.1	Campylobacter jejuni subsp. jejuni IA3902	Complete Genome	Proteobacteria_3	delta/epsilon subdivisions_4	Epsilonproteobacteria_5	Campylobacterales_6	Campylobacteraceae_7	Campylobacter_8	Campylobacter jejuni subsp. jejuni IA3902_9	FALSE
GCA_000025465.1	Klebsiella variicola At-22	Complete Genome	Proteobacteria_3	Gammaproteobacteria_4	Enterobacterales_5	Enterobacteriaceae_6	Klebsiella_7	Klebsiella variicola_8	Klebsiella variicola At-22_9	FALSE
GCA_000025485.1	Allochromatium vinosum DSM 180	Complete Genome	Proteobacteria_3	Gammaproteobacteria_4	Chromatiales_5	Chromatiaceae_6	Allochromatium_7	Allochromatium vinosum_8	Allochromatium vinosum DSM 180_9	FALSE
GCA_000025545.1	Thioalkalivibrio sp. K90mix	Complete Genome	Proteobacteria_3	Gammaproteobacteria_4	Chromatiales_5	Ectothiorhodospiraceae_6	Thioalkalivibrio_7	Thioalkalivibrio_8	Thioalkalivibrio sp. K90mix_9	FALSE
GCA_000025565.1	Enterobacter cloacae subsp. cloacae ATCC 13047	Complete Genome	Proteobacteria_3	Gammaproteobacteria_4	Enterobacterales_5	Enterobacteriaceae_6	Enterobacter_7	Enterobacter cloacae_8	Enterobacter cloacae subsp. cloacae ATCC 13047_9	TRUE
GCA_000025585.1	Dehalococcoides mccartyi GT	Complete Genome	Chloroflexi_3	Dehalococcoidia_4	Dehalococcoidales_5	Dehalococcoidaceae_6	Dehalococcoides_7	Dehalococcoides mccartyi_8	Dehalococcoides mccartyi GT_9	FALSE
GCA_000025605.1	Thermocrinis albus DSM 14484	Complete Genome	Aquificae_3	Aquificae_4	Aquificales_5	Aquificaceae_6	Thermocrinis_7	Thermocrinis albus_8	Thermocrinis albus DSM 14484_9	FALSE
GCA_000025645.1	Thermoanaerobacter italicus Ab9	Complete Genome	Firmicutes_3	Clostridia_4	Thermoanaerobacterales_5	Thermoanaerobacteraceae_6	Thermoanaerobacter_7	Thermoanaerobacter italicus_8	Thermoanaerobacter italicus Ab9_9	FALSE
GCA_000025705.1	Sideroxydans lithotrophicus ES-1	Complete Genome	Proteobacteria_3	Betaproteobacteria_4	Nitrosomonadales_5	Gallionellaceae_6	Sideroxydans_7	Sideroxydans lithotrophicus_8	Sideroxydans lithotrophicus ES-1_9	FALSE
GCA_000025725.1	Denitrovibrio acetiphilus DSM 12809	Complete Genome	Deferribacteres_3	Deferribacteres_4	Deferribacterales_5	Deferribacteraceae_6	Denitrovibrio_7	Denitrovibrio acetiphilus_8	Denitrovibrio acetiphilus DSM 12809_9	FALSE
GCA_000025745.1	Escherichia coli IHE3034	Complete Genome	Proteobacteria_3	Gammaproteobacteria_4	Enterobacterales_5	Enterobacteriaceae_6	Escherichia_7	Escherichia coli_8	Escherichia coli IHE3034_9	TRUE
GCA_000025765.1	Propionibacterium acnes SK137	Complete Genome	Actinobacteria_3	Actinobacteria_4	Propionibacteriales_5	Propionibacteriaceae_6	Propionibacterium_7	Propionibacterium acnes_8	Propionibacterium acnes SK137_9	TRUE
GCA_000025785.1	Candidatus Sulcia muelleri DMIN	Complete Genome	Bacteroidetes/Chlorobi group_3	Flavobacteriia_4	Flavobacteriales_5	Flavobacteriales_6	Candidatus Sulcia_7	Candidatus Sulcia muelleri_8	Candidatus Sulcia muelleri DMIN_9	FALSE
GCA_000025805.1	Bacillus megaterium DSM 319	Complete Genome	Firmicutes_3	Bacilli_4	Bacillales_5	Bacillaceae_6	Bacillus_7	Bacillus megaterium_8	Bacillus megaterium DSM 319_9	FALSE
GCA_000025825.1	Bacillus megaterium QM B1551	Complete Genome	Firmicutes_3	Bacilli_4	Bacillales_5	Bacillaceae_6	Bacillus_7	Bacillus megaterium_8	Bacillus megaterium QM B1551_9	FALSE
GCA_000025845.1	Mycoplasma crocodyli MP145	Complete Genome	Tenericutes_3	Mollicutes_4	Mycoplasmatales_5	Mycoplasmataceae_6	Mycoplasma_7	Mycoplasma crocodyli_8	Mycoplasma crocodyli MP145_9	FALSE
GCA_000025885.1	Aminobacterium colombiense DSM 12261	Complete Genome	Synergistetes_3	Synergistia_4	Synergistales_5	Synergistaceae_6	Aminobacterium_7	Aminobacterium colombiense_8	Aminobacterium colombiense DSM 12261_9	FALSE
GCA_000025905.1	Coraliomargarita akajimensis DSM 45221	Complete Genome	Verrucomicrobia_3	Opitutae_4	Puniceicoccales_5	Puniceicoccaceae_6	Coraliomargarita_7	Coraliomargarita akajimensis_8	Coraliomargarita akajimensis DSM 45221_9	FALSE
GCA_000025925.1	Prevotella ruminicola 23	Complete Genome	Bacteroidetes/Chlorobi group_3	Bacteroidia_4	Bacteroidales_5	Prevotellaceae_6	Prevotella_7	Prevotella ruminicola_8	Prevotella ruminicola 23_9	TRUE
GCA_000025945.1	Desulfotalea psychrophila LSv54	Complete Genome	Proteobacteria_3	delta/epsilon subdivisions_4	Deltaproteobacteria_5	Desulfobacterales_6	Desulfobulbaceae_7	Desulfotalea_8	Desulfotalea psychrophila LSv54_9	FALSE
GCA_000025965.1	Aromatoleum aromaticum EbN1	Complete Genome	Proteobacteria_3	Betaproteobacteria_4	Rhodocyclales_5	Rhodocyclaceae_6	Aromatoleum_7	Aromatoleum aromaticum_8	Aromatoleum aromaticum EbN1_9	FALSE
GCA_000025985.1	Bacteroides fragilis NCTC 9343	Complete Genome	Bacteroidetes/Chlorobi group_3	Bacteroidia_4	Bacteroidales_5	Bacteroidaceae_6	Bacteroides_7	Bacteroides fragilis_8	Bacteroides fragilis NCTC 9343_9	TRUE
GCA_000026005.1	Ehrlichia ruminantium str. Welgevonden	Complete Genome	Proteobacteria_3	Alphaproteobacteria_4	Rickettsiales_5	Anaplasmataceae_6	Ehrlichia_7	Ehrlichia ruminantium_8	Ehrlichia ruminantium str. Welgevonden_9	FALSE
GCA_000026025.1	Chlamydia abortus S26/3	Complete Genome	Chlamydiae_3	Chlamydiia_4	Chlamydiales_5	Chlamydiaceae_6	Chlamydia_7	Chlamydia abortus_8	Chlamydia abortus S26/3_9	FALSE
GCA_000026065.1	Lactobacillus sakei subsp. sakei 23K	Complete Genome	Firmicutes_3	Bacilli_4	Lactobacillales_5	Lactobacillaceae_6	Lactobacillus_7	Lactobacillus sakei_8	Lactobacillus sakei subsp. sakei 23K_9	FALSE
GCA_000026085.1	Pseudoalteromonas haloplanktis TAC125	Complete Genome	Proteobacteria_3	Gammaproteobacteria_4	Alteromonadales_5	Pseudoalteromonadaceae_6	Pseudoalteromonas_7	Pseudoalteromonas haloplanktis_8	Pseudoalteromonas haloplanktis TAC125_9	FALSE
GCA_000026105.1	Pseudomonas entomophila L48	Complete Genome	Proteobacteria_3	Gammaproteobacteria_4	Pseudomonadales_5	Pseudomonadaceae_6	Pseudomonas_7	Pseudomonas entomophila_8	Pseudomonas entomophila L48_9	FALSE
GCA_000026125.1	Herminiimonas arsenicoxydans	Complete Genome	Proteobacteria_3	Betaproteobacteria_4	Burkholderiales_5	Oxalobacteraceae_6	Herminiimonas_7	Herminiimonas_8	Herminiimonas arsenicoxydans_9	FALSE
GCA_000026145.1	Bradyrhizobium sp. ORS 278	Complete Genome	Proteobacteria_3	Alphaproteobacteria_4	Rhizobiales_5	Bradyrhizobiaceae_6	Bradyrhizobium_7	Bradyrhizobium_8	Bradyrhizobium sp. ORS 278_9	FALSE
GCA_000026185.1	Erwinia tasmaniensis Et1/99	Complete Genome	Proteobacteria_3	Gammaproteobacteria_4	Enterobacterales_5	Erwiniaceae_6	Erwinia_7	Erwinia tasmaniensis_8	Erwinia tasmaniensis Et1/99_9	FALSE
GCA_000026205.1	Candidatus Phytoplasma mali	Complete Genome	Tenericutes_3	Mollicutes_4	Acholeplasmatales_5	Acholeplasmataceae_6	Candidatus Phytoplasma_7	Candidatus Phytoplasma_8	Candidatus Phytoplasma mali_9	FALSE
GCA_000026225.1	Escherichia fergusonii ATCC 35469	Complete Genome	Proteobacteria_3	Gammaproteobacteria_4	Enterobacterales_5	Enterobacteriaceae_6	Escherichia_7	Escherichia fergusonii_8	Escherichia fergusonii ATCC 35469_9	FALSE
GCA_000026245.1	Escherichia coli 55989	Complete Genome	Proteobacteria_3	Gammaproteobacteria_4	Enterobacterales_5	Enterobacteriaceae_6	Escherichia_7	Escherichia coli_8	Escherichia coli 55989_9	TRUE
GCA_000026265.1	Escherichia coli IAI1	Complete Genome	Proteobacteria_3	Gammaproteobacteria_4	Enterobacterales_5	Enterobacteriaceae_6	Escherichia_7	Escherichia coli_8	Escherichia coli IAI1_9	TRUE
GCA_000026285.2	Escherichia coli S88	Complete Genome	Proteobacteria_3	Gammaproteobacteria_4	Enterobacterales_5	Enterobacteriaceae_6	Escherichia_7	Escherichia coli_8	Escherichia coli S88_9	TRUE
GCA_000026305.1	Escherichia coli ED1a	Chromosome	Proteobacteria_3	Gammaproteobacteria_4	Enterobacterales_5	Enterobacteriaceae_6	Escherichia_7	Escherichia coli_8	Escherichia coli ED1a_9	TRUE
GCA_000026325.1	Escherichia coli UMN026	Chromosome	Proteobacteria_3	Gammaproteobacteria_4	Enterobacterales_5	Enterobacteriaceae_6	Escherichia_7	Escherichia coli_8	Escherichia coli UMN026_9	TRUE
GCA_000026345.1	Escherichia coli IAI39	Complete Genome	Proteobacteria_3	Gammaproteobacteria_4	Enterobacterales_5	Enterobacteriaceae_6	Escherichia_7	Escherichia coli_8	Escherichia coli IAI39_9	TRUE
GCA_000026405.1	Leuconostoc citreum KM20	Complete Genome	Firmicutes_3	Bacilli_4	Lactobacillales_5	Leuconostocaceae_6	Leuconostoc_7	Leuconostoc citreum_8	Leuconostoc citreum KM20_9	FALSE
GCA_000026445.2	Mycobacterium liflandii 128FXT	Complete Genome	Actinobacteria_3	Actinobacteria_4	Corynebacteriales_5	Mycobacteriaceae_6	Mycobacterium_7	Mycobacterium liflandii_8	Mycobacterium liflandii 128FXT_9	FALSE
GCA_000026485.1	Lactobacillus casei BL23	Complete Genome	Firmicutes_3	Bacilli_4	Lactobacillales_5	Lactobacillaceae_6	Lactobacillus_7	Lactobacillus casei_8	Lactobacillus casei BL23_9	FALSE
GCA_000026505.1	Lactobacillus rhamnosus GG	Complete Genome	Firmicutes_3	Bacilli_4	Lactobacillales_5	Lactobacillaceae_6	Lactobacillus_7	Lactobacillus rhamnosus_8	Lactobacillus rhamnosus GG_9	FALSE
GCA_000026525.1	Lactobacillus rhamnosus Lc 705	Complete Genome	Firmicutes_3	Bacilli_4	Lactobacillales_5	Lactobacillaceae_6	Lactobacillus_7	Lactobacillus rhamnosus_8	Lactobacillus rhamnosus Lc 705_9	FALSE
GCA_000026545.1	Escherichia coli O127:H6 str. E2348/69	Complete Genome	Proteobacteria_3	Gammaproteobacteria_4	Enterobacterales_5	Enterobacteriaceae_6	Escherichia_7	Escherichia coli_8	Escherichia coli O127:H6 str. E2348/69_9	TRUE
GCA_000026565.1	Salmonella enterica subsp. enterica serovar Paratyphi A str. AKU_12601	Complete Genome	Proteobacteria_3	Gammaproteobacteria_4	Enterobacterales_5	Enterobacteriaceae_6	Salmonella_7	Salmonella enterica_8	Salmonella enterica subsp. enterica serovar Paratyphi A str. AKU_12601_9	FALSE
GCA_000026585.1	Streptococcus equi subsp. equi 4047	Complete Genome	Firmicutes_3	Bacilli_4	Lactobacillales_5	Streptococcaceae_6	Streptococcus_7	Streptococcus equi_8	Streptococcus equi subsp. equi 4047_9	TRUE
GCA_000026605.1	Streptococcus equi subsp. zooepidemicus	Complete Genome	Firmicutes_3	Bacilli_4	Lactobacillales_5	Streptococcaceae_6	Streptococcus_7	Streptococcus equi_8	Streptococcus equi subsp. zooepidemicus_9	TRUE
GCA_000026645.1	Pseudomonas aeruginosa LESB58	Complete Genome	Proteobacteria_3	Gammaproteobacteria_4	Pseudomonadales_5	Pseudomonadaceae_6	Pseudomonas_7	Pseudomonas aeruginosa_8	Pseudomonas aeruginosa LESB58_9	TRUE
GCA_000026665.1	Streptococcus pneumoniae ATCC 700669	Complete Genome	Firmicutes_3	Bacilli_4	Lactobacillales_5	Streptococcaceae_6	Streptococcus_7	Streptococcus pneumoniae_8	Streptococcus pneumoniae ATCC 700669_9	TRUE
GCA_000026685.1	Mycobacterium leprae Br4923	Complete Genome	Actinobacteria_3	Actinobacteria_4	Corynebacteriales_5	Mycobacteriaceae_6	Mycobacterium_7	Mycobacterium leprae_8	Mycobacterium leprae Br4923_9	TRUE
GCA_000026705.1	Listeria monocytogenes serotype 4b str. CLIP 80459	Complete Genome	Firmicutes_3	Bacilli_4	Bacillales_5	Listeriaceae_6	Listeria_7	Listeria monocytogenes_8	Listeria monocytogenes serotype 4b str. CLIP 80459_9	TRUE
GCA_000026725.1	Streptococcus suis SC84	Complete Genome	Firmicutes_3	Bacilli_4	Lactobacillales_5	Streptococcaceae_6	Streptococcus_7	Streptococcus suis_8	Streptococcus suis SC84_9	TRUE
GCA_000026745.1	Streptococcus suis BM407	Complete Genome	Firmicutes_3	Bacilli_4	Lactobacillales_5	Streptococcaceae_6	Streptococcus_7	Streptococcus suis_8	Streptococcus suis BM407_9	TRUE
GCA_000026765.1	Mycoplasma conjunctivae	Chromosome	Tenericutes_3	Mollicutes_4	Mycoplasmatales_5	Mycoplasmataceae_6	Mycoplasma_7	Mycoplasma_8	Mycoplasma conjunctivae_9	FALSE
GCA_000026905.1	Chlamydia trachomatis B/TZ1A828/OT	Complete Genome	Chlamydiae_3	Chlamydiia_4	Chlamydiales_5	Chlamydiaceae_6	Chlamydia_7	Chlamydia trachomatis_8	Chlamydia trachomatis B/TZ1A828/OT_9	TRUE
GCA_000026925.1	Chlamydia trachomatis B/Jali20/OT	Complete Genome	Chlamydiae_3	Chlamydiia_4	Chlamydiales_5	Chlamydiaceae_6	Chlamydia_7	Chlamydia trachomatis_8	Chlamydia trachomatis B/Jali20/OT_9	TRUE
GCA_000026965.1	Neisseria meningitidis 8013	Complete Genome	Proteobacteria_3	Betaproteobacteria_4	Neisseriales_5	Neisseriaceae_6	Neisseria_7	Neisseria meningitidis_8	Neisseria meningitidis 8013_9	TRUE
GCA_000026985.1	Erwinia pyrifoliae DSM 12163	Chromosome	Proteobacteria_3	Gammaproteobacteria_4	Enterobacterales_5	Erwiniaceae_6	Erwinia_7	Erwinia pyrifoliae_8	Erwinia pyrifoliae DSM 12163_9	FALSE
GCA_000027025.1	Salmonella enterica subsp. enterica serovar Typhimurium str. D23580	Complete Genome	Proteobacteria_3	Gammaproteobacteria_4	Enterobacterales_5	Enterobacteriaceae_6	Salmonella_7	Salmonella enterica_8	Salmonella enterica subsp. enterica serovar Typhimurium str. D23580_9	FALSE
GCA_000027045.1	Staphylococcus aureus subsp. aureus TW20	Complete Genome	Firmicutes_3	Bacilli_4	Bacillales_5	Staphylococcaceae_6	Staphylococcus_7	Staphylococcus aureus_8	Staphylococcus aureus subsp. aureus TW20_9	TRUE
GCA_000027065.2	Cronobacter turicensis z3032	Complete Genome	Proteobacteria_3	Gammaproteobacteria_4	Enterobacterales_5	Enterobacteriaceae_6	Cronobacter_7	Cronobacter turicensis_8	Cronobacter turicensis z3032_9	FALSE
GCA_000027085.1	Citrobacter rodentium ICC168	Complete Genome	Proteobacteria_3	Gammaproteobacteria_4	Enterobacterales_5	Enterobacteriaceae_6	Citrobacter_7	Citrobacter rodentium_8	Citrobacter rodentium ICC168_9	TRUE
GCA_000027105.1	Clostridioides difficile R20291	Chromosome	Firmicutes_3	Clostridia_4	Clostridiales_5	Peptostreptococcaceae_6	Clostridioides_7	Clostridioides_8	Clostridioides difficile R20291_9	FALSE
GCA_000027125.1	Escherichia coli 042	Complete Genome	Proteobacteria_3	Gammaproteobacteria_4	Enterobacterales_5	Enterobacteriaceae_6	Escherichia_7	Escherichia coli_8	Escherichia coli 042_9	TRUE
GCA_000027145.1	Listeria seeligeri serovar 1/2b str. SLCC3954	Complete Genome	Firmicutes_3	Bacilli_4	Bacillales_5	Listeriaceae_6	Listeria_7	Listeria seeligeri_8	Listeria seeligeri serovar 1/2b str. SLCC3954_9	TRUE
GCA_000027165.1	Streptococcus mitis B6	Complete Genome	Firmicutes_3	Bacilli_4	Lactobacillales_5	Streptococcaceae_6	Streptococcus_7	Streptococcus mitis_8	Streptococcus mitis B6_9	TRUE
GCA_000027185.1	Streptococcus gallolyticus UCN34	Complete Genome	Firmicutes_3	Bacilli_4	Lactobacillales_5	Streptococcaceae_6	Streptococcus_7	Streptococcus gallolyticus_8	Streptococcus gallolyticus UCN34_9	FALSE
GCA_000027205.1	Erwinia amylovora ATCC 49946	Complete Genome	Proteobacteria_3	Gammaproteobacteria_4	Enterobacterales_5	Erwiniaceae_6	Erwinia_7	Erwinia amylovora_8	Erwinia amylovora ATCC 49946_9	FALSE
GCA_000027225.1	Xenorhabdus bovienii SS-2004	Complete Genome	Proteobacteria_3	Gammaproteobacteria_4	Enterobacterales_5	Morganellaceae_6	Xenorhabdus_7	Xenorhabdus bovienii_8	Xenorhabdus bovienii SS-2004_9	FALSE
GCA_000027265.1	Erwinia pyrifoliae Ep1/96	Complete Genome	Proteobacteria_3	Gammaproteobacteria_4	Enterobacterales_5	Erwiniaceae_6	Erwinia_7	Erwinia pyrifoliae_8	Erwinia pyrifoliae Ep1/96_9	FALSE
GCA_000027305.1	Haemophilus influenzae Rd KW20	Complete Genome	Proteobacteria_3	Gammaproteobacteria_4	Pasteurellales_5	Pasteurellaceae_6	Haemophilus_7	Haemophilus influenzae_8	Haemophilus influenzae Rd KW20_9	TRUE
GCA_000027325.1	Mycoplasma genitalium G37	Complete Genome	Tenericutes_3	Mollicutes_4	Mycoplasmatales_5	Mycoplasmataceae_6	Mycoplasma_7	Mycoplasma genitalium_8	Mycoplasma genitalium G37_9	TRUE
GCA_000027345.1	Mycoplasma pneumoniae M129	Complete Genome	Tenericutes_3	Mollicutes_4	Mycoplasmatales_5	Mycoplasmataceae_6	Mycoplasma_7	Mycoplasma pneumoniae_8	Mycoplasma pneumoniae M129_9	TRUE
GCA_000039765.1	Vibrio vulnificus CMCP6	Complete Genome	Proteobacteria_3	Gammaproteobacteria_4	Vibrionales_5	Vibrionaceae_6	Vibrio_7	Vibrio vulnificus_8	Vibrio vulnificus CMCP6_9	TRUE
GCA_000043285.1	Candidatus Blochmannia floridanus	Complete Genome	Proteobacteria_3	Gammaproteobacteria_4	Enterobacterales_5	Enterobacteriaceae_6	Candidatus Blochmannia_7	Candidatus Blochmannia_8	Candidatus Blochmannia floridanus_9	FALSE
GCA_000046685.1	Bartonella quintana str. Toulouse	Complete Genome	Proteobacteria_3	Alphaproteobacteria_4	Rhizobiales_5	Bartonellaceae_6	Bartonella_7	Bartonella quintana_8	Bartonella quintana str. Toulouse_9	TRUE
GCA_000046705.1	Bartonella henselae str. Houston-1	Complete Genome	Proteobacteria_3	Alphaproteobacteria_4	Rhizobiales_5	Bartonellaceae_6	Bartonella_7	Bartonella henselae_8	Bartonella henselae str. Houston-1_9	TRUE
GCA_000046845.1	Acinetobacter sp. ADP1	Complete Genome	Proteobacteria_3	Gammaproteobacteria_4	Pseudomonadales_5	Moraxellaceae_6	Acinetobacter_7	Acinetobacter_8	Acinetobacter sp. ADP1_9	FALSE
GCA_000047365.1	Yersinia pseudotuberculosis IP 32953	Complete Genome	Proteobacteria_3	Gammaproteobacteria_4	Enterobacterales_5	Yersiniaceae_6	Yersinia_7	Yersinia pseudotuberculosis_8	Yersinia pseudotuberculosis IP 32953_9	TRUE
GCA_000048645.1	Legionella pneumophila str. Paris	Complete Genome	Proteobacteria_3	Gammaproteobacteria_4	Legionellales_5	Legionellaceae_6	Legionella_7	Legionella pneumophila_8	Legionella pneumophila str. Paris_9	TRUE
GCA_000048665.1	Legionella pneumophila str. Lens	Complete Genome	Proteobacteria_3	Gammaproteobacteria_4	Legionellales_5	Legionellaceae_6	Legionella_7	Legionella pneumophila_8	Legionella pneumophila str. Lens_9	TRUE
GCA_000050405.1	Ehrlichia ruminantium str. Gardel	Complete Genome	Proteobacteria_3	Alphaproteobacteria_4	Rickettsiales_5	Anaplasmataceae_6	Ehrlichia_7	Ehrlichia ruminantium_8	Ehrlichia ruminantium str. Gardel_9	FALSE
GCA_000050425.1	Ehrlichia ruminantium str. Welgevonden	Complete Genome	Proteobacteria_3	Alphaproteobacteria_4	Rickettsiales_5	Anaplasmataceae_6	Ehrlichia_7	Ehrlichia ruminantium_8	Ehrlichia ruminantium str. Welgevonden_9	FALSE
GCA_000054005.1	Brucella abortus 2308	Complete Genome	Proteobacteria_3	Alphaproteobacteria_4	Rhizobiales_5	Brucellaceae_6	Brucella_7	Brucella abortus_8	Brucella abortus 2308_9	FALSE
GCA_000055785.1	Chromohalobacter salexigens DSM 3043	Complete Genome	Proteobacteria_3	Gammaproteobacteria_4	Oceanospirillales_5	Halomonadaceae_6	Chromohalobacter_7	Chromohalobacter salexigens_8	Chromohalobacter salexigens DSM 3043_9	FALSE
GCA_000055945.1	Lawsonia intracellularis PHE/MN1-00	Complete Genome	Proteobacteria_3	delta/epsilon subdivisions_4	Deltaproteobacteria_5	Desulfovibrionales_6	Desulfovibrionaceae_7	Lawsonia_8	Lawsonia intracellularis PHE/MN1-00_9	FALSE
GCA_000056065.1	Lactobacillus delbrueckii subsp. bulgaricus ATCC 11842 = JCM 1002	Complete Genome	Firmicutes_3	Bacilli_4	Lactobacillales_5	Lactobacillaceae_6	Lactobacillus_7	Lactobacillus delbrueckii_8	Lactobacillus delbrueckii subsp. bulgaricus ATCC 11842 = JCM 1002_9	FALSE
GCA_000058485.1	Frankia alni ACN14a	Complete Genome	Actinobacteria_3	Actinobacteria_4	Frankiales_5	Frankiaceae_6	Frankia_7	Frankia alni_8	Frankia alni ACN14a_9	FALSE
GCA_000060285.1	Listeria welshimeri serovar 6b str. SLCC5334	Complete Genome	Firmicutes_3	Bacilli_4	Bacillales_5	Listeriaceae_6	Listeria_7	Listeria welshimeri_8	Listeria welshimeri serovar 6b str. SLCC5334_9	TRUE
GCA_000060345.1	Gramella forsetii KT0803	Complete Genome	Bacteroidetes/Chlorobi group_3	Flavobacteriia_4	Flavobacteriales_5	Flavobacteriaceae_6	Gramella_7	Gramella forsetii_8	Gramella forsetii KT0803_9	FALSE
GCA_000061505.1	Azoarcus sp. BH72	Complete Genome	Proteobacteria_3	Betaproteobacteria_4	Rhodocyclales_5	Zoogloeaceae_6	Azoarcus_7	Azoarcus_8	Azoarcus sp. BH72_9	FALSE
GCA_000062885.1	Saccharopolyspora erythraea NRRL 2338	Complete Genome	Actinobacteria_3	Actinobacteria_4	Pseudonocardiales_5	Pseudonocardiaceae_6	Saccharopolyspora_7	Saccharopolyspora erythraea_8	Saccharopolyspora erythraea NRRL 2338_9	FALSE
GCA_000063485.1	Clavibacter michiganensis subsp. michiganensis NCPPB 382	Complete Genome	Actinobacteria_3	Actinobacteria_4	Micrococcales_5	Microbacteriaceae_6	Clavibacter_7	Clavibacter michiganensis_8	Clavibacter michiganensis subsp. michiganensis NCPPB 382_9	FALSE
GCA_000063505.1	Synechococcus sp. WH 7803	Complete Genome	Cyanobacteria/Melainabacteria group_3	Cyanobacteria_4	Synechococcales_5	Synechococcaceae_6	Synechococcus_7	Synechococcus_8	Synechococcus sp. WH 7803_9	FALSE
GCA_000063525.1	Synechococcus sp. RCC307	Complete Genome	Cyanobacteria/Melainabacteria group_3	Cyanobacteria_4	Synechococcales_5	Synechococcaceae_6	Synechococcus_7	Synechococcus_8	Synechococcus sp. RCC307_9	FALSE
GCA_000063545.1	Orientia tsutsugamushi str. Boryong	Complete Genome	Proteobacteria_3	Alphaproteobacteria_4	Rickettsiales_5	Rickettsiaceae_6	Orientia_7	Orientia tsutsugamushi_8	Orientia tsutsugamushi str. Boryong_9	TRUE
GCA_000063585.1	Clostridium botulinum A str. ATCC 3502	Complete Genome	Firmicutes_3	Clostridia_4	Clostridiales_5	Clostridiaceae_6	Clostridium_7	Clostridium botulinum_8	Clostridium botulinum A str. ATCC 3502_9	TRUE
GCA_000063605.1	Mycoplasma agalactiae PG2	Complete Genome	Tenericutes_3	Mollicutes_4	Mycoplasmatales_5	Mycoplasmataceae_6	Mycoplasma_7	Mycoplasma agalactiae_8	Mycoplasma agalactiae PG2_9	FALSE
GCA_000064305.2	Flavobacterium psychrophilum JIP02/86	Complete Genome	Bacteroidetes/Chlorobi group_3	Flavobacteriia_4	Flavobacteriales_5	Flavobacteriaceae_6	Flavobacterium_7	Flavobacterium psychrophilum_8	Flavobacterium psychrophilum JIP02/86_9	FALSE
GCA_000067045.1	Gluconacetobacter diazotrophicus PA1 5	Complete Genome	Proteobacteria_3	Alphaproteobacteria_4	Rhodospirillales_5	Acetobacteraceae_6	Gluconacetobacter_7	Gluconacetobacter diazotrophicus_8	Gluconacetobacter diazotrophicus PA1 5_9	FALSE
GCA_000067165.1	Sorangium cellulosum So ce56	Complete Genome	Proteobacteria_3	delta/epsilon subdivisions_4	Deltaproteobacteria_5	Myxococcales_6	Sorangiineae_7	Polyangiaceae_8	Sorangium cellulosum So ce56_9	FALSE
GCA_000067205.1	Bordetella petrii	Complete Genome	Proteobacteria_3	Betaproteobacteria_4	Burkholderiales_5	Alcaligenaceae_6	Bordetella_7	Bordetella_8	Bordetella petrii_9	FALSE
GCA_000068525.2	Chlamydia trachomatis L2b/UCH-1/proctitis	Complete Genome	Chlamydiae_3	Chlamydiia_4	Chlamydiales_5	Chlamydiaceae_6	Chlamydia_7	Chlamydia trachomatis_8	Chlamydia trachomatis L2b/UCH-1/proctitis_9	TRUE
GCA_000068585.1	Chlamydia trachomatis 434/Bu	Complete Genome	Chlamydiae_3	Chlamydiia_4	Chlamydiales_5	Chlamydiaceae_6	Chlamydia_7	Chlamydia trachomatis_8	Chlamydia trachomatis 434/Bu_9	TRUE
GCA_000069185.1	Mycobacteroides abscessus ATCC 19977	Complete Genome	Actinobacteria_3	Actinobacteria_4	Corynebacteriales_5	Mycobacteriaceae_6	Mycobacteroides_7	Mycobacteroides abscessus_8	Mycobacteroides abscessus ATCC 19977_9	FALSE
GCA_000069205.1	Acinetobacter baumannii SDF	Chromosome	Proteobacteria_3	Gammaproteobacteria_4	Pseudomonadales_5	Moraxellaceae_6	Acinetobacter_7	Acinetobacter calcoaceticus_8	Acinetobacter baumannii SDF_9	TRUE
GCA_000069225.1	Clavibacter sepedonicus	Complete Genome	Actinobacteria_3	Actinobacteria_4	Micrococcales_5	Microbacteriaceae_6	Clavibacter_7	Clavibacter michiganensis_8	Clavibacter sepedonicus_9	FALSE
GCA_000069245.1	Acinetobacter baumannii AYE	Complete Genome	Proteobacteria_3	Gammaproteobacteria_4	Pseudomonadales_5	Moraxellaceae_6	Acinetobacter_7	Acinetobacter baumannii_8	Acinetobacter baumannii AYE_9	TRUE
GCA_000069785.1	Cupriavidus taiwanensis LMG 19424	Chromosome	Proteobacteria_3	Betaproteobacteria_4	Burkholderiales_5	Burkholderiaceae_6	Cupriavidus_7	Cupriavidus taiwanensis_8	Cupriavidus taiwanensis LMG 19424_9	FALSE
GCA_000069925.1	Candidatus Phytoplasma australiense	Complete Genome	Tenericutes_3	Mollicutes_4	Acholeplasmatales_5	Acholeplasmataceae_6	Candidatus Phytoplasma_7	Candidatus Phytoplasma_8	Candidatus Phytoplasma australiense_9	FALSE
GCA_000069945.1	Corynebacterium urealyticum DSM 7109	Complete Genome	Actinobacteria_3	Actinobacteria_4	Corynebacteriales_5	Corynebacteriaceae_6	Corynebacterium_7	Corynebacterium urealyticum_8	Corynebacterium urealyticum DSM 7109_9	TRUE
GCA_000069965.1	Proteus mirabilis HI4320	Complete Genome	Proteobacteria_3	Gammaproteobacteria_4	Enterobacterales_5	Morganellaceae_6	Proteus_7	Proteus mirabilis_8	Proteus mirabilis HI4320_9	TRUE
GCA_000070465.1	Bordetella avium 197N	Complete Genome	Proteobacteria_3	Betaproteobacteria_4	Burkholderiales_5	Alcaligenaceae_6	Bordetella_7	Bordetella avium_8	Bordetella avium 197N_9	TRUE
GCA_000070605.1	Xanthomonas campestris pv. campestris	Complete Genome	Proteobacteria_3	Gammaproteobacteria_4	Xanthomonadales_5	Xanthomonadaceae_6	Xanthomonas_7	Xanthomonas campestris_8	Xanthomonas campestris pv. campestris_9	FALSE
GCA_000072485.1	Stenotrophomonas maltophilia K279a	Complete Genome	Proteobacteria_3	Gammaproteobacteria_4	Xanthomonadales_5	Xanthomonadaceae_6	Stenotrophomonas_7	Stenotrophomonas maltophilia_8	Stenotrophomonas maltophilia K279a_9	TRUE
GCA_000073005.1	Wolbachia endosymbiont of Culex quinquefasciatus Pel	Chromosome	Proteobacteria_3	Alphaproteobacteria_4	Rickettsiales_5	Anaplasmataceae_6	Wolbachieae_7	Wolbachia_8	Wolbachia endosymbiont of Culex quinquefasciatus Pel_9	FALSE
GCA_000083545.1	Methylobacterium extorquens AM1	Complete Genome	Proteobacteria_3	Alphaproteobacteria_4	Rhizobiales_5	Methylobacteriaceae_6	Methylobacterium_7	Methylobacterium extorquens_8	Methylobacterium extorquens AM1_9	FALSE
GCA_000083565.1	Neisseria meningitidis alpha14	Complete Genome	Proteobacteria_3	Betaproteobacteria_4	Neisseriales_5	Neisseriaceae_6	Neisseria_7	Neisseria meningitidis_8	Neisseria meningitidis alpha14_9	TRUE
GCA_000085225.1	Clostridioides difficile CD196	Complete Genome	Firmicutes_3	Clostridia_4	Clostridiales_5	Peptostreptococcaceae_6	Clostridioides_7	Clostridioides difficile_8	Clostridioides difficile CD196_9	FALSE
GCA_000085865.1	Mycoplasma hominis ATCC 23114	Complete Genome	Tenericutes_3	Mollicutes_4	Mycoplasmatales_5	Mycoplasmataceae_6	Mycoplasma_7	Mycoplasma hominis_8	Mycoplasma hominis ATCC 23114_9	TRUE
GCA_000087965.1	Xanthomonas albilineans GPE PC73	Complete Genome	Proteobacteria_3	Gammaproteobacteria_4	Xanthomonadales_5	Xanthomonadaceae_6	Xanthomonas_7	Xanthomonas albilineans_8	Xanthomonas albilineans GPE PC73_9	FALSE
GCA_000089865.1	Mycoplasma agalactiae	Complete Genome	Tenericutes_3	Mollicutes_4	Mycoplasmatales_5	Mycoplasmataceae_6	Mycoplasma_7	Mycoplasma_8	Mycoplasma agalactiae_9	FALSE
GCA_000090405.1	Salinibacter ruber M8	Complete Genome	Bacteroidetes/Chlorobi group_3	Bacteroidetes_4	Bacteroidetes Order II. Incertae sedis_5	Rhodothermaceae_6	Salinibacter_7	Salinibacter ruber_8	Salinibacter ruber M8_9	FALSE
GCA_000090875.1	Neisseria sp. oral taxon 014 str. F0314	Scaffold	Proteobacteria_3	Betaproteobacteria_4	Neisseriales_5	Neisseriaceae_6	Neisseria_7	Neisseria sp. oral taxon 014_8	Neisseria sp. oral taxon 014 str. F0314_9	FALSE
GCA_000090945.1	Peptoniphilus sp. oral taxon 386 str. F0131	Scaffold	Firmicutes_3	Tissierellia_4	Tissierellales_5	Peptoniphilaceae_6	Peptoniphilus_7	Peptoniphilus_8	Peptoniphilus sp. oral taxon 386 str. F0131_9	FALSE
GCA_000090965.1	Buchnera aphidicola BCc	Complete Genome	Proteobacteria_3	Gammaproteobacteria_4	Enterobacterales_5	Enterobacteriaceae_6	Buchnera_7	Buchnera aphidicola_8	Buchnera aphidicola BCc_9	FALSE
GCA_000091005.1	Escherichia coli O26:H11 str. 11368	Complete Genome	Proteobacteria_3	Gammaproteobacteria_4	Enterobacterales_5	Enterobacteriaceae_6	Escherichia_7	Escherichia coli_8	Escherichia coli O26:H11 str. 11368_9	TRUE
GCA_000091085.2	Chlamydophila pneumoniae AR39	Complete Genome	Chlamydiae_3	Chlamydiia_4	Chlamydiales_5	Chlamydiaceae_6	Chlamydia_7	Chlamydophila group_8	Chlamydophila pneumoniae AR39_9	FALSE
GCA_000091125.1	Sphingobium japonicum UT26S	Complete Genome	Proteobacteria_3	Alphaproteobacteria_4	Sphingomonadales_5	Sphingomonadaceae_6	Sphingobium_7	Sphingobium japonicum_8	Sphingobium japonicum UT26S_9	FALSE
GCA_000091165.1	Candidatus Methylomirabilis oxyfera	Complete Genome	unclassified Bacteria_3	candidate division NC10_4	candidate division NC10_5	candidate division NC10_6	Candidatus Methylomirabilis_7	Candidatus Methylomirabilis_8	Candidatus Methylomirabilis oxyfera_9	FALSE
GCA_000091305.1	Streptomyces scabiei 87.22	Complete Genome	Actinobacteria_3	Actinobacteria_4	Streptomycetales_5	Streptomycetaceae_6	Streptomyces_7	Streptomyces scabiei_8	Streptomyces scabiei 87.22_9	FALSE
GCA_000091325.1	Shewanella violacea DSS12	Complete Genome	Proteobacteria_3	Gammaproteobacteria_4	Alteromonadales_5	Shewanellaceae_6	Shewanella_7	Shewanella violacea_8	Shewanella violacea DSS12_9	FALSE
GCA_000091345.1	Helicobacter pylori B38	Complete Genome	Proteobacteria_3	delta/epsilon subdivisions_4	Epsilonproteobacteria_5	Campylobacterales_6	Helicobacteraceae_7	Helicobacter_8	Helicobacter pylori B38_9	FALSE
GCA_000091405.1	Lactobacillus johnsonii FI9785	Complete Genome	Firmicutes_3	Bacilli_4	Lactobacillales_5	Lactobacillaceae_6	Lactobacillus_7	Lactobacillus johnsonii_8	Lactobacillus johnsonii FI9785_9	FALSE
GCA_000091465.1	Vibrio tasmaniensis LGP32	Complete Genome	Proteobacteria_3	Gammaproteobacteria_4	Vibrionales_5	Vibrionaceae_6	Vibrio_7	Vibrio tasmaniensis_8	Vibrio tasmaniensis LGP32_9	FALSE
GCA_000091545.1	Thermus thermophilus HB8	Complete Genome	Deinococcus-Thermus_3	Deinococci_4	Thermales_5	Thermaceae_6	Thermus_7	Thermus thermophilus_8	Thermus thermophilus HB8_9	FALSE
GCA_000091565.1	Erwinia amylovora CFBP1430	Complete Genome	Proteobacteria_3	Gammaproteobacteria_4	Enterobacterales_5	Erwiniaceae_6	Erwinia_7	Erwinia amylovora_8	Erwinia amylovora CFBP1430_9	FALSE
GCA_000091645.1	Streptococcus mutans NN2025	Complete Genome	Firmicutes_3	Bacilli_4	Lactobacillales_5	Streptococcaceae_6	Streptococcus_7	Streptococcus mutans_8	Streptococcus mutans NN2025_9	TRUE
GCA_000091725.1	Propionibacterium freudenreichii subsp. shermanii CIRM-BIA1	Complete Genome	Actinobacteria_3	Actinobacteria_4	Propionibacteriales_5	Propionibacteriaceae_6	Propionibacterium_7	Propionibacterium freudenreichii_8	Propionibacterium freudenreichii subsp. shermanii CIRM-BIA1_9	FALSE
GCA_000091765.1	Lactobacillus crispatus ST1	Chromosome	Firmicutes_3	Bacilli_4	Lactobacillales_5	Lactobacillaceae_6	Lactobacillus_7	Lactobacillus_8	Lactobacillus crispatus ST1_9	FALSE
GCA_000091785.1	Legionella longbeachae NSW150	Complete Genome	Proteobacteria_3	Gammaproteobacteria_4	Legionellales_5	Legionellaceae_6	Legionella_7	Legionella longbeachae_8	Legionella longbeachae NSW150_9	TRUE
GCA_000091905.1	Streptococcus suis P1/7	Complete Genome	Firmicutes_3	Bacilli_4	Lactobacillales_5	Streptococcaceae_6	Streptococcus_7	Streptococcus suis_8	Streptococcus suis P1/7_9	TRUE
GCA_000091985.1	Helicobacter mustelae 12198	Complete Genome	Proteobacteria_3	delta/epsilon subdivisions_4	Epsilonproteobacteria_5	Campylobacterales_6	Helicobacteraceae_7	Helicobacter_8	Helicobacter mustelae 12198_9	FALSE
GCA_000092025.1	Agrobacterium fabrum str. C58	Complete Genome	Proteobacteria_3	Alphaproteobacteria_4	Rhizobiales_5	Rhizobiaceae_6	Agrobacterium_7	Agrobacterium fabrum_8	Agrobacterium fabrum str. C58_9	FALSE
GCA_000092045.1	Rhizobium etli CFN 42	Complete Genome	Proteobacteria_3	Alphaproteobacteria_4	Rhizobiales_5	Rhizobiaceae_6	Rhizobium_7	Rhizobium etli_8	Rhizobium etli CFN 42_9	FALSE
GCA_000092105.1	Planctopirus limnophila DSM 3776	Complete Genome	Planctomycetes_3	Planctomycetia_4	Planctomycetales_5	Planctomycetaceae_6	Planctopirus_7	Planctopirus limnophila_8	Planctopirus limnophila DSM 3776_9	FALSE
GCA_000092125.1	Meiothermus silvanus DSM 9946	Complete Genome	Deinococcus-Thermus_3	Deinococci_4	Thermales_5	Thermaceae_6	Meiothermus_7	Meiothermus silvanus_8	Meiothermus silvanus DSM 9946_9	FALSE
GCA_000092165.1	Bacillus thuringiensis BMB171	Complete Genome	Firmicutes_3	Bacilli_4	Bacillales_5	Bacillaceae_6	Bacillus_7	Bacillus thuringiensis_8	Bacillus thuringiensis BMB171_9	TRUE
GCA_000092205.1	Desulfurivibrio alkaliphilus AHT 2	Complete Genome	Proteobacteria_3	delta/epsilon subdivisions_4	Deltaproteobacteria_5	Desulfobacterales_6	Desulfobulbaceae_7	Desulfurivibrio_8	Desulfurivibrio alkaliphilus AHT 2_9	FALSE
GCA_000092225.1	Tsukamurella paurometabola DSM 20162	Complete Genome	Actinobacteria_3	Actinobacteria_4	Corynebacteriales_5	Tsukamurellaceae_6	Tsukamurella_7	Tsukamurella paurometabola_8	Tsukamurella paurometabola DSM 20162_9	TRUE
GCA_000092245.1	Arcobacter nitrofigilis DSM 7299	Complete Genome	Proteobacteria_3	delta/epsilon subdivisions_4	Epsilonproteobacteria_5	Campylobacterales_6	Campylobacteraceae_7	Arcobacter_8	Arcobacter nitrofigilis DSM 7299_9	FALSE
GCA_000092265.1	Moraxella catarrhalis BBH18	Complete Genome	Proteobacteria_3	Gammaproteobacteria_4	Pseudomonadales_5	Moraxellaceae_6	Moraxella_7	Moraxella catarrhalis_8	Moraxella catarrhalis BBH18_9	FALSE
GCA_000092285.1	Caulobacter segnis ATCC 21756	Complete Genome	Proteobacteria_3	Alphaproteobacteria_4	Caulobacterales_5	Caulobacteraceae_6	Caulobacter_7	Caulobacter segnis_8	Caulobacter segnis ATCC 21756_9	FALSE
GCA_000092325.1	Bifidobacterium longum subsp. longum JDM301	Complete Genome	Actinobacteria_3	Actinobacteria_4	Bifidobacteriales_5	Bifidobacteriaceae_6	Bifidobacterium_7	Bifidobacterium longum_8	Bifidobacterium longum subsp. longum JDM301_9	FALSE
GCA_000092345.1	Clostridium botulinum F str. 230613	Complete Genome	Firmicutes_3	Clostridia_4	Clostridiales_5	Clostridiaceae_6	Clostridium_7	Clostridium botulinum_8	Clostridium botulinum F str. 230613_9	TRUE
GCA_000092365.1	Arcanobacterium haemolyticum DSM 20595	Complete Genome	Actinobacteria_3	Actinobacteria_4	Actinomycetales_5	Actinomycetaceae_6	Arcanobacterium_7	Arcanobacterium haemolyticum_8	Arcanobacterium haemolyticum DSM 20595_9	FALSE
GCA_000092385.1	Streptomyces bingchenggensis BCW-1	Complete Genome	Actinobacteria_3	Actinobacteria_4	Streptomycetales_5	Streptomycetaceae_6	Streptomyces_7	Streptomyces bingchenggensis_8	Streptomyces bingchenggensis BCW-1_9	FALSE
GCA_000092405.1	Syntrophothermus lipocalidus DSM 12680	Complete Genome	Firmicutes_3	Clostridia_4	Clostridiales_5	Syntrophomonadaceae_6	Syntrophothermus_7	Syntrophothermus lipocalidus_8	Syntrophothermus lipocalidus DSM 12680_9	FALSE
GCA_000092425.1	Truepera radiovictrix DSM 17093	Complete Genome	Deinococcus-Thermus_3	Deinococci_4	Deinococcales_5	Trueperaceae_6	Truepera_7	Truepera radiovictrix_8	Truepera radiovictrix DSM 17093_9	FALSE
GCA_000092445.1	Geobacillus sp. C56-T3	Complete Genome	Firmicutes_3	Bacilli_4	Bacillales_5	Bacillaceae_6	Geobacillus_7	Geobacillus_8	Geobacillus sp. C56-T3_9	FALSE
GCA_000092485.1	Chlamydia trachomatis D-EC	Complete Genome	Chlamydiae_3	Chlamydiia_4	Chlamydiales_5	Chlamydiaceae_6	Chlamydia_7	Chlamydia trachomatis_8	Chlamydia trachomatis D-EC_9	TRUE
GCA_000092505.1	Leuconostoc kimchii IMSNU 11154	Complete Genome	Firmicutes_3	Bacilli_4	Lactobacillales_5	Leuconostocaceae_6	Leuconostoc_7	Leuconostoc kimchii_8	Leuconostoc kimchii IMSNU 11154_9	FALSE
GCA_000092525.1	Shigella sonnei Ss046	Complete Genome	Proteobacteria_3	Gammaproteobacteria_4	Enterobacterales_5	Enterobacteriaceae_6	Shigella_7	Shigella sonnei_8	Shigella sonnei Ss046_9	TRUE
GCA_000092545.1	Legionella pneumophila str. Corby	Complete Genome	Proteobacteria_3	Gammaproteobacteria_4	Legionellales_5	Legionellaceae_6	Legionella_7	Legionella pneumophila_8	Legionella pneumophila str. Corby_9	TRUE
GCA_000092565.1	Leptospira interrogans serovar Lai str. 56601	Complete Genome	Spirochaetes_3	Spirochaetia_4	Leptospirales_5	Leptospiraceae_6	Leptospira_7	Leptospira interrogans_8	Leptospira interrogans serovar Lai str. 56601_9	TRUE
GCA_000092585.1	Mycoplasma gallisepticum str. R(low)	Complete Genome	Tenericutes_3	Mollicutes_4	Mycoplasmatales_5	Mycoplasmataceae_6	Mycoplasma_7	Mycoplasma gallisepticum_8	Mycoplasma gallisepticum str. R(low)_9	FALSE
GCA_000092605.1	Thiomonas intermedia K12	Complete Genome	Proteobacteria_3	Betaproteobacteria_4	Burkholderiales_5	unclassified Burkholderiales_6	Thiomonas_7	Thiomonas intermedia_8	Thiomonas intermedia K12_9	FALSE
GCA_000092625.1	Legionella pneumophila 2300/99 Alcoy	Complete Genome	Proteobacteria_3	Gammaproteobacteria_4	Legionellales_5	Legionellaceae_6	Legionella_7	Legionella pneumophila_8	Legionella pneumophila 2300/99 Alcoy_9	TRUE
GCA_000092645.1	Thermobispora bispora DSM 43833	Complete Genome	Actinobacteria_3	Actinobacteria_4	Actinobacteria_5	Actinobacteria_6	Thermobispora_7	Thermobispora bispora_8	Thermobispora bispora DSM 43833_9	FALSE
GCA_000092665.1	Chlamydia trachomatis E/150	Complete Genome	Chlamydiae_3	Chlamydiia_4	Chlamydiales_5	Chlamydiaceae_6	Chlamydia_7	Chlamydia trachomatis_8	Chlamydia trachomatis E/150_9	TRUE
GCA_000092685.1	Chlamydia trachomatis G/9768	Complete Genome	Chlamydiae_3	Chlamydiia_4	Chlamydiales_5	Chlamydiaceae_6	Chlamydia_7	Chlamydia trachomatis_8	Chlamydia trachomatis G/9768_9	TRUE
GCA_000092705.1	Chlamydia trachomatis G/11222	Complete Genome	Chlamydiae_3	Chlamydiia_4	Chlamydiales_5	Chlamydiaceae_6	Chlamydia_7	Chlamydia trachomatis_8	Chlamydia trachomatis G/11222_9	TRUE
GCA_000092725.1	Chlamydia trachomatis G/11074	Complete Genome	Chlamydiae_3	Chlamydiia_4	Chlamydiales_5	Chlamydiaceae_6	Chlamydia_7	Chlamydia trachomatis_8	Chlamydia trachomatis G/11074_9	TRUE
GCA_000092745.1	Chlamydia trachomatis E/11023	Complete Genome	Chlamydiae_3	Chlamydiia_4	Chlamydiales_5	Chlamydiaceae_6	Chlamydia_7	Chlamydia trachomatis_8	Chlamydia trachomatis E/11023_9	TRUE
GCA_000092765.1	Bifidobacterium animalis subsp. lactis V9	Complete Genome	Actinobacteria_3	Actinobacteria_4	Bifidobacteriales_5	Bifidobacteriaceae_6	Bifidobacterium_7	Bifidobacterium animalis_8	Bifidobacterium animalis subsp. lactis V9_9	FALSE
GCA_000092785.1	Waddlia chondrophila WSU 86-1044	Complete Genome	Chlamydiae_3	Chlamydiia_4	Chlamydiales_5	Waddliaceae_6	Waddlia_7	Waddlia chondrophila_8	Waddlia chondrophila WSU 86-1044_9	FALSE
GCA_000092805.1	Chlamydia trachomatis G/9301	Complete Genome	Chlamydiae_3	Chlamydiia_4	Chlamydiales_5	Chlamydiaceae_6	Chlamydia_7	Chlamydia trachomatis_8	Chlamydia trachomatis G/9301_9	TRUE
GCA_000092825.1	Segniliparus rotundus DSM 44985	Complete Genome	Actinobacteria_3	Actinobacteria_4	Corynebacteriales_5	Segniliparaceae_6	Segniliparus_7	Segniliparus rotundus_8	Segniliparus rotundus DSM 44985_9	FALSE
GCA_000092845.1	Brachyspira murdochii DSM 12563	Complete Genome	Spirochaetes_3	Spirochaetia_4	Brachyspirales_5	Brachyspiraceae_6	Brachyspira_7	Brachyspira murdochii_8	Brachyspira murdochii DSM 12563_9	FALSE
GCA_000092865.1	Cellulomonas flavigena DSM 20109	Complete Genome	Actinobacteria_3	Actinobacteria_4	Micrococcales_5	Cellulomonadaceae_6	Cellulomonas_7	Cellulomonas flavigena_8	Cellulomonas flavigena DSM 20109_9	FALSE
GCA_000092885.1	Burkholderia sp. CCGE1002	Complete Genome	Proteobacteria_3	Betaproteobacteria_4	Burkholderiales_5	Burkholderiaceae_6	Burkholderia_7	Burkholderia_8	Burkholderia sp. CCGE1002_9	FALSE
GCA_000092905.1	Kyrpidia tusciae DSM 2912	Complete Genome	Firmicutes_3	Bacilli_4	Bacillales_5	Alicyclobacillaceae_6	Kyrpidia_7	Kyrpidia tusciae_8	Kyrpidia tusciae DSM 2912_9	FALSE
GCA_000092925.1	Starkeya novella DSM 506	Complete Genome	Proteobacteria_3	Alphaproteobacteria_4	Rhizobiales_5	Xanthobacteraceae_6	Starkeya_7	Starkeya novella_8	Starkeya novella DSM 506_9	FALSE
GCA_000092945.1	Thermincola potens JR	Complete Genome	Firmicutes_3	Clostridia_4	Clostridiales_5	Peptococcaceae_6	Thermincola_7	Thermincola potens_8	Thermincola potens JR_9	FALSE
GCA_000092965.1	Thermoanaerobacter mathranii subsp. mathranii str. A3	Complete Genome	Firmicutes_3	Clostridia_4	Thermoanaerobacterales_5	Thermoanaerobacteraceae_6	Thermoanaerobacter_7	Thermoanaerobacter mathranii_8	Thermoanaerobacter mathranii subsp. mathranii str. A3_9	FALSE
GCA_000092985.1	Nocardiopsis dassonvillei subsp. dassonvillei DSM 43111	Complete Genome	Actinobacteria_3	Actinobacteria_4	Streptosporangiales_5	Nocardiopsaceae_6	Nocardiopsis_7	Nocardiopsis dassonvillei_8	Nocardiopsis dassonvillei subsp. dassonvillei DSM 43111_9	FALSE
GCA_000093005.1	Chlamydia trachomatis D-LC	Complete Genome	Chlamydiae_3	Chlamydiia_4	Chlamydiales_5	Chlamydiaceae_6	Chlamydia_7	Chlamydia trachomatis_8	Chlamydia trachomatis D-LC_9	TRUE
GCA_000093025.1	Methylotenera versatilis 301	Complete Genome	Proteobacteria_3	Betaproteobacteria_4	Nitrosomonadales_5	Methylophilaceae_6	Methylotenera_7	Methylotenera versatilis_8	Methylotenera versatilis 301_9	FALSE
GCA_000093065.1	Candidatus Riesia pediculicola USDA	Complete Genome	Proteobacteria_3	Gammaproteobacteria_4	Enterobacterales_5	Enterobacteriaceae_6	Candidatus Riesia_7	Candidatus Riesia pediculicola_8	Candidatus Riesia pediculicola USDA_9	FALSE
GCA_000093085.1	[Bacillus] selenitireducens MLS10	Complete Genome	Firmicutes_3	Bacilli_4	Bacillales_5	Sporolactobacillaceae_6	Sporolactobacillaceae_7	Bacillus selenitireducens_8	[Bacillus] selenitireducens MLS10_9	FALSE
GCA_000093125.2	Listeria monocytogenes 08-5578	Complete Genome	Firmicutes_3	Bacilli_4	Bacillales_5	Listeriaceae_6	Listeria_7	Listeria monocytogenes_8	Listeria monocytogenes 08-5578_9	TRUE
GCA_000093145.2	Comamonas testosteroni CNB-2	Complete Genome	Proteobacteria_3	Betaproteobacteria_4	Burkholderiales_5	Comamonadaceae_6	Comamonas_7	Comamonas testosteroni_8	Comamonas testosteroni CNB-2_9	TRUE
GCA_000093165.1	Blattabacterium sp. (Periplaneta americana) str. BPLAN	Complete Genome	Bacteroidetes/Chlorobi group_3	Flavobacteriia_4	Flavobacteriales_5	Blattabacteriaceae_6	Blattabacterium_7	Blattabacterium sp. (Periplaneta americana)_8	Blattabacterium sp. (Periplaneta americana) str. BPLAN_9	FALSE
GCA_000093185.1	Helicobacter pylori v225d	Complete Genome	Proteobacteria_3	delta/epsilon subdivisions_4	Epsilonproteobacteria_5	Campylobacterales_6	Helicobacteraceae_7	Helicobacter_8	Helicobacter pylori v225d_9	FALSE
GCA_000142965.1	Prevotella oris C735	Scaffold	Bacteroidetes/Chlorobi group_3	Bacteroidia_4	Bacteroidales_5	Prevotellaceae_6	Prevotella_7	Prevotella oris_8	Prevotella oris C735_9	TRUE
GCA_000143005.1	Pseudomonas savastanoi pv. glycinea str. race 4	Scaffold	Proteobacteria_3	Gammaproteobacteria_4	Pseudomonadales_5	Pseudomonadaceae_6	Pseudomonas_7	Pseudomonas syringae group_8	Pseudomonas savastanoi pv. glycinea str. race 4_9	FALSE
GCA_000143085.1	Nitrosococcus watsonii C-113	Complete Genome	Proteobacteria_3	Gammaproteobacteria_4	Chromatiales_5	Chromatiaceae_6	Nitrosococcus_7	Nitrosococcus watsonii_8	Nitrosococcus watsonii C-113_9	FALSE
GCA_000143145.1	Hyphomicrobium denitrificans ATCC 51888	Complete Genome	Proteobacteria_3	Alphaproteobacteria_4	Rhizobiales_5	Hyphomicrobiaceae_6	Hyphomicrobium_7	Hyphomicrobium denitrificans_8	Hyphomicrobium denitrificans ATCC 51888_9	FALSE
GCA_000143165.1	Dehalogenimonas lykanthroporepellens BL-DC-9	Complete Genome	Chloroflexi_3	Dehalococcoidia_4	Dehalococcoidia_5	Dehalococcoidia_6	Dehalogenimonas_7	Dehalogenimonas lykanthroporepellens_8	Dehalogenimonas lykanthroporepellens BL-DC-9_9	FALSE
GCA_000143205.1	Lactococcus lactis subsp. cremoris NZ9000	Complete Genome	Firmicutes_3	Bacilli_4	Lactobacillales_5	Streptococcaceae_6	Lactococcus_7	Lactococcus lactis_8	Lactococcus lactis subsp. cremoris NZ9000_9	FALSE
GCA_000143225.1	Herbaspirillum seropedicae SmR1	Complete Genome	Proteobacteria_3	Betaproteobacteria_4	Burkholderiales_5	Oxalobacteraceae_6	Herbaspirillum_7	Herbaspirillum seropedicae_8	Herbaspirillum seropedicae SmR1_9	FALSE
GCA_000143435.1	Lactobacillus salivarius CECT 5713	Complete Genome	Firmicutes_3	Bacilli_4	Lactobacillales_5	Lactobacillaceae_6	Lactobacillus_7	Lactobacillus salivarius_8	Lactobacillus salivarius CECT 5713_9	FALSE
GCA_000143585.1	Rothia dentocariosa M567	Scaffold	Actinobacteria_3	Actinobacteria_4	Micrococcales_5	Micrococcaceae_6	Rothia_7	Rothia_8	Rothia dentocariosa M567_9	FALSE
GCA_000143605.1	Bacillus cereus biovar anthracis str. CI	Complete Genome	Firmicutes_3	Bacilli_4	Bacillales_5	Bacillaceae_6	Bacillus_7	Bacillus cereus_8	Bacillus cereus biovar anthracis str. CI_9	TRUE
GCA_000143625.1	Candidatus Regiella insecticola LSR1	Scaffold	Proteobacteria_3	Gammaproteobacteria_4	Enterobacterales_5	Enterobacteriaceae_6	unclassified Enterobacteriaceae_7	ant, tsetse, mealybug, aphid, etc. endosymbionts_8	Candidatus Regiella insecticola LSR1_9	FALSE
GCA_000143645.1	Lactobacillus gasseri JV-V03	Scaffold	Firmicutes_3	Bacilli_4	Lactobacillales_5	Lactobacillaceae_6	Lactobacillus_7	Lactobacillus_8	Lactobacillus gasseri JV-V03_9	FALSE
GCA_000143685.1	Clostridium ljungdahlii DSM 13528	Complete Genome	Firmicutes_3	Clostridia_4	Clostridiales_5	Clostridiaceae_6	Clostridium_7	Clostridium ljungdahlii_8	Clostridium ljungdahlii DSM 13528_9	FALSE
GCA_000143705.1	Corynebacterium pseudotuberculosis FRC41	Complete Genome	Actinobacteria_3	Actinobacteria_4	Corynebacteriales_5	Corynebacteriaceae_6	Corynebacterium_7	Corynebacterium pseudotuberculosis_8	Corynebacterium pseudotuberculosis FRC41_9	TRUE
GCA_000143725.1	Brachyspira pilosicoli 95/1000	Complete Genome	Spirochaetes_3	Spirochaetia_4	Brachyspirales_5	Brachyspiraceae_6	Brachyspira_7	Brachyspira pilosicoli_8	Brachyspira pilosicoli 95/1000_9	FALSE
GCA_000143745.1	Lactobacillus plantarum subsp. plantarum ATCC 14917 = JCM 1149 = CGMCC 1.2437	Scaffold	Firmicutes_3	Bacilli_4	Lactobacillales_5	Lactobacillaceae_6	Lactobacillus_7	Lactobacillus_8	Lactobacillus plantarum subsp. plantarum ATCC 14917 = JCM 1149 = CGMCC 1.2437_9	FALSE
GCA_000143765.1	Sphingobacterium spiritivorum ATCC 33861	Scaffold	Bacteroidetes/Chlorobi group_3	Sphingobacteriia_4	Sphingobacteriales_5	Sphingobacteriaceae_6	Sphingobacterium_7	Sphingobacterium spiritivorum_8	Sphingobacterium spiritivorum ATCC 33861_9	FALSE
GCA_000143785.1	Chryseobacterium gleum ATCC 35910	Scaffold	Bacteroidetes/Chlorobi group_3	Flavobacteriia_4	Flavobacteriales_5	Flavobacteriaceae_6	Chryseobacterium_7	Chryseobacterium gleum_8	Chryseobacterium gleum ATCC 35910_9	FALSE
GCA_000143825.1	Corynebacterium genitalium ATCC 33030	Chromosome	Actinobacteria_3	Actinobacteria_4	Corynebacteriales_5	Corynebacteriaceae_6	Corynebacterium_7	Corynebacterium_8	Corynebacterium genitalium ATCC 33030_9	FALSE
GCA_000143845.1	Olsenella uli DSM 7084	Complete Genome	Actinobacteria_3	Coriobacteriia_4	Coriobacteriales_5	Atopobiaceae_6	Olsenella_7	Olsenella uli_8	Olsenella uli DSM 7084_9	FALSE
GCA_000143865.1	Mycoplasma mycoides subsp. mycoides SC str. Gladysdale	Complete Genome	Tenericutes_3	Mollicutes_4	Mycoplasmatales_5	Mycoplasmataceae_6	Mycoplasma_7	Mycoplasma mycoides_8	Mycoplasma mycoides subsp. mycoides SC str. Gladysdale_9	FALSE
GCA_000143885.2	Gordonia sp. KTR9	Complete Genome	Actinobacteria_3	Actinobacteria_4	Corynebacteriales_5	Gordoniaceae_6	Gordonia_7	Gordonia_8	Gordonia sp. KTR9_9	FALSE
GCA_000143945.1	Mycoplasma pneumoniae FH	Complete Genome	Tenericutes_3	Mollicutes_4	Mycoplasmatales_5	Mycoplasmataceae_6	Mycoplasma_7	Mycoplasma pneumoniae_8	Mycoplasma pneumoniae FH_9	TRUE
GCA_000143965.1	Desulfarculus baarsii DSM 2075	Complete Genome	Proteobacteria_3	delta/epsilon subdivisions_4	Deltaproteobacteria_5	Desulfarculales_6	Desulfarculaceae_7	Desulfarculus_8	Desulfarculus baarsii DSM 2075_9	FALSE
GCA_000143985.1	Sediminispirochaeta smaragdinae DSM 11293	Complete Genome	Spirochaetes_3	Spirochaetia_4	Spirochaetales_5	Spirochaetaceae_6	Spirochaeta_7	Spirochaeta smaragdinae_8	Sediminispirochaeta smaragdinae DSM 11293_9	FALSE
GCA_000144005.1	Propionibacterium acnes HL001PA1	Scaffold	Actinobacteria_3	Actinobacteria_4	Propionibacteriales_5	Propionibacteriaceae_6	Cutibacterium_7	Cutibacterium_8	Propionibacterium acnes HL001PA1_9	FALSE
GCA_000144025.1	Propionibacterium acnes HL002PA1	Scaffold	Actinobacteria_3	Actinobacteria_4	Propionibacteriales_5	Propionibacteriaceae_6	Cutibacterium_7	Cutibacterium_8	Propionibacterium acnes HL002PA1_9	FALSE
GCA_000144045.1	Propionibacterium acnes HL067PA1	Scaffold	Actinobacteria_3	Actinobacteria_4	Propionibacteriales_5	Propionibacteriaceae_6	Cutibacterium_7	Cutibacterium_8	Propionibacterium acnes HL067PA1_9	FALSE
GCA_000144065.1	Propionibacterium acnes HL005PA4	Scaffold	Actinobacteria_3	Actinobacteria_4	Propionibacteriales_5	Propionibacteriaceae_6	Cutibacterium_7	Cutibacterium_8	Propionibacterium acnes HL005PA4_9	FALSE
GCA_000144085.1	[Propionibacterium] humerusii HL044PA1	Scaffold	Actinobacteria_3	Actinobacteria_4	Propionibacteriales_5	Propionibacteriaceae_6	Cutibacterium_7	Cutibacterium_8	[Propionibacterium] humerusii HL044PA1_9	FALSE
GCA_000144105.1	Propionibacterium acnes HL082PA2	Scaffold	Actinobacteria_3	Actinobacteria_4	Propionibacteriales_5	Propionibacteriaceae_6	Cutibacterium_7	Cutibacterium_8	Propionibacterium acnes HL082PA2_9	FALSE
GCA_000144125.1	Propionibacterium acnes HL002PA2	Scaffold	Actinobacteria_3	Actinobacteria_4	Propionibacteriales_5	Propionibacteriaceae_6	Cutibacterium_7	Cutibacterium_8	Propionibacterium acnes HL002PA2_9	FALSE
GCA_000144145.1	Propionibacterium acnes HL025PA2	Scaffold	Actinobacteria_3	Actinobacteria_4	Propionibacteriales_5	Propionibacteriaceae_6	Cutibacterium_7	Cutibacterium_8	Propionibacterium acnes HL025PA2_9	FALSE
GCA_000144165.1	Propionibacterium acnes HL053PA2	Scaffold	Actinobacteria_3	Actinobacteria_4	Propionibacteriales_5	Propionibacteriaceae_6	Cutibacterium_7	Cutibacterium_8	Propionibacterium acnes HL053PA2_9	FALSE
GCA_000144185.1	Propionibacterium acnes HL053PA1	Scaffold	Actinobacteria_3	Actinobacteria_4	Propionibacteriales_5	Propionibacteriaceae_6	Cutibacterium_7	Cutibacterium_8	Propionibacterium acnes HL053PA1_9	FALSE
GCA_000144205.1	Propionibacterium acnes HL110PA1	Scaffold	Actinobacteria_3	Actinobacteria_4	Propionibacteriales_5	Propionibacteriaceae_6	Cutibacterium_7	Cutibacterium_8	Propionibacterium acnes HL110PA1_9	FALSE
GCA_000144225.1	Propionibacterium acnes HL083PA1	Scaffold	Actinobacteria_3	Actinobacteria_4	Propionibacteriales_5	Propionibacteriaceae_6	Cutibacterium_7	Cutibacterium_8	Propionibacterium acnes HL083PA1_9	FALSE
GCA_000144245.1	Propionibacterium acnes HL072PA1	Scaffold	Actinobacteria_3	Actinobacteria_4	Propionibacteriales_5	Propionibacteriaceae_6	Cutibacterium_7	Cutibacterium_8	Propionibacterium acnes HL072PA1_9	FALSE
GCA_000144265.1	Propionibacterium acnes HL050PA1	Scaffold	Actinobacteria_3	Actinobacteria_4	Propionibacteriales_5	Propionibacteriaceae_6	Cutibacterium_7	Cutibacterium_8	Propionibacterium acnes HL050PA1_9	FALSE
GCA_000144285.1	Propionibacterium acnes HL046PA1	Scaffold	Actinobacteria_3	Actinobacteria_4	Propionibacteriales_5	Propionibacteriaceae_6	Cutibacterium_7	Cutibacterium_8	Propionibacterium acnes HL046PA1_9	FALSE
GCA_000144305.1	Propionibacterium acnes HL005PA1	Scaffold	Actinobacteria_3	Actinobacteria_4	Propionibacteriales_5	Propionibacteriaceae_6	Cutibacterium_7	Cutibacterium_8	Propionibacterium acnes HL005PA1_9	FALSE
GCA_000144325.1	Propionibacterium acnes HL050PA3	Scaffold	Actinobacteria_3	Actinobacteria_4	Propionibacteriales_5	Propionibacteriaceae_6	Cutibacterium_7	Cutibacterium_8	Propionibacterium acnes HL050PA3_9	FALSE
GCA_000144345.1	Propionibacterium acnes HL005PA3	Scaffold	Actinobacteria_3	Actinobacteria_4	Propionibacteriales_5	Propionibacteriaceae_6	Cutibacterium_7	Cutibacterium_8	Propionibacterium acnes HL005PA3_9	FALSE
GCA_000144365.1	Propionibacterium acnes HL045PA1	Scaffold	Actinobacteria_3	Actinobacteria_4	Propionibacteriales_5	Propionibacteriaceae_6	Cutibacterium_7	Cutibacterium_8	Propionibacterium acnes HL045PA1_9	FALSE
GCA_000144385.1	Propionibacterium acnes HL005PA2	Scaffold	Actinobacteria_3	Actinobacteria_4	Propionibacteriales_5	Propionibacteriaceae_6	Cutibacterium_7	Cutibacterium_8	Propionibacterium acnes HL005PA2_9	FALSE
GCA_000144405.1	Prevotella melaninogenica ATCC 25845	Complete Genome	Bacteroidetes/Chlorobi group_3	Bacteroidia_4	Bacteroidales_5	Prevotellaceae_6	Prevotella_7	Prevotella melaninogenica_8	Prevotella melaninogenica ATCC 25845_9	TRUE
GCA_000144425.1	Propionibacterium acnes HL086PA1	Scaffold	Actinobacteria_3	Actinobacteria_4	Propionibacteriales_5	Propionibacteriaceae_6	Cutibacterium_7	Cutibacterium_8	Propionibacterium acnes HL086PA1_9	FALSE
GCA_000144445.1	Propionibacterium acnes HL038PA1	Scaffold	Actinobacteria_3	Actinobacteria_4	Propionibacteriales_5	Propionibacteriaceae_6	Cutibacterium_7	Cutibacterium_8	Propionibacterium acnes HL038PA1_9	FALSE
GCA_000144465.1	Propionibacterium acnes HL050PA2	Scaffold	Actinobacteria_3	Actinobacteria_4	Propionibacteriales_5	Propionibacteriaceae_6	Cutibacterium_7	Cutibacterium_8	Propionibacterium acnes HL050PA2_9	FALSE
GCA_000144485.1	Propionibacterium acnes HL087PA3	Scaffold	Actinobacteria_3	Actinobacteria_4	Propionibacteriales_5	Propionibacteriaceae_6	Cutibacterium_7	Cutibacterium_8	Propionibacterium acnes HL087PA3_9	FALSE
GCA_000144505.1	Propionibacterium acnes HL020PA1	Scaffold	Actinobacteria_3	Actinobacteria_4	Propionibacteriales_5	Propionibacteriaceae_6	Cutibacterium_7	Cutibacterium_8	Propionibacterium acnes HL020PA1_9	FALSE
GCA_000144525.1	Propionibacterium acnes HL013PA2	Scaffold	Actinobacteria_3	Actinobacteria_4	Propionibacteriales_5	Propionibacteriaceae_6	Cutibacterium_7	Cutibacterium_8	Propionibacterium acnes HL013PA2_9	FALSE
GCA_000144545.1	Propionibacterium acnes HL063PA1	Scaffold	Actinobacteria_3	Actinobacteria_4	Propionibacteriales_5	Propionibacteriaceae_6	Cutibacterium_7	Cutibacterium_8	Propionibacterium acnes HL063PA1_9	FALSE
GCA_000144565.1	Propionibacterium acnes HL036PA1	Scaffold	Actinobacteria_3	Actinobacteria_4	Propionibacteriales_5	Propionibacteriaceae_6	Cutibacterium_7	Cutibacterium_8	Propionibacterium acnes HL036PA1_9	FALSE
GCA_000144585.1	Propionibacterium acnes HL036PA2	Scaffold	Actinobacteria_3	Actinobacteria_4	Propionibacteriales_5	Propionibacteriaceae_6	Cutibacterium_7	Cutibacterium_8	Propionibacterium acnes HL036PA2_9	FALSE
GCA_000144605.1	Brevundimonas subvibrioides ATCC 15264	Complete Genome	Proteobacteria_3	Alphaproteobacteria_4	Caulobacterales_5	Caulobacteraceae_6	Brevundimonas_7	Brevundimonas subvibrioides_8	Brevundimonas subvibrioides ATCC 15264_9	FALSE
GCA_000144625.1	[Clostridium] saccharolyticum WM1	Complete Genome	Firmicutes_3	Clostridia_4	Clostridiales_5	Lachnospiraceae_6	Lachnoclostridium_7	Clostridium saccharolyticum_8	[Clostridium] saccharolyticum WM1_9	FALSE
GCA_000144645.1	Thermosediminibacter oceani DSM 16646	Complete Genome	Firmicutes_3	Clostridia_4	Thermoanaerobacterales_5	Thermoanaerobacterales Family III. Incertae Sedis_6	Thermosediminibacter_7	Thermosediminibacter oceani_8	Thermosediminibacter oceani DSM 16646_9	FALSE
GCA_000144675.1	Corynebacterium pseudotuberculosis C231	Complete Genome	Actinobacteria_3	Actinobacteria_4	Corynebacteriales_5	Corynebacteriaceae_6	Corynebacterium_7	Corynebacterium pseudotuberculosis_8	Corynebacterium pseudotuberculosis C231_9	TRUE
GCA_000144695.1	Acetohalobium arabaticum DSM 5501	Complete Genome	Firmicutes_3	Clostridia_4	Halanaerobiales_5	Halobacteroidaceae_6	Acetohalobium_7	Acetohalobium arabaticum_8	Acetohalobium arabaticum DSM 5501_9	FALSE
GCA_000144715.1	Propionibacterium acnes HL027PA2	Scaffold	Actinobacteria_3	Actinobacteria_4	Propionibacteriales_5	Propionibacteriaceae_6	Cutibacterium_7	Cutibacterium_8	Propionibacterium acnes HL027PA2_9	FALSE
GCA_000144735.1	Propionibacterium acnes HL063PA2	Scaffold	Actinobacteria_3	Actinobacteria_4	Propionibacteriales_5	Propionibacteriaceae_6	Cutibacterium_7	Cutibacterium_8	Propionibacterium acnes HL063PA2_9	FALSE
GCA_000144755.1	Propionibacterium acnes HL043PA2	Scaffold	Actinobacteria_3	Actinobacteria_4	Propionibacteriales_5	Propionibacteriaceae_6	Cutibacterium_7	Cutibacterium_8	Propionibacterium acnes HL043PA2_9	FALSE
GCA_000144775.1	Propionibacterium acnes HL002PA3	Scaffold	Actinobacteria_3	Actinobacteria_4	Propionibacteriales_5	Propionibacteriaceae_6	Cutibacterium_7	Cutibacterium_8	Propionibacterium acnes HL002PA3_9	FALSE
GCA_000144795.1	Propionibacterium acnes HL025PA1	Scaffold	Actinobacteria_3	Actinobacteria_4	Propionibacteriales_5	Propionibacteriaceae_6	Cutibacterium_7	Cutibacterium_8	Propionibacterium acnes HL025PA1_9	FALSE
GCA_000144815.1	Propionibacterium acnes HL110PA2	Scaffold	Actinobacteria_3	Actinobacteria_4	Propionibacteriales_5	Propionibacteriaceae_6	Cutibacterium_7	Cutibacterium_8	Propionibacterium acnes HL110PA2_9	FALSE
GCA_000144835.1	Propionibacterium acnes HL074PA1	Scaffold	Actinobacteria_3	Actinobacteria_4	Propionibacteriales_5	Propionibacteriaceae_6	Cutibacterium_7	Cutibacterium_8	Propionibacterium acnes HL074PA1_9	FALSE
GCA_000144855.1	Propionibacterium acnes HL059PA1	Scaffold	Actinobacteria_3	Actinobacteria_4	Propionibacteriales_5	Propionibacteriaceae_6	Cutibacterium_7	Cutibacterium_8	Propionibacterium acnes HL059PA1_9	FALSE
GCA_000144875.1	Propionibacterium acnes HL046PA2	Scaffold	Actinobacteria_3	Actinobacteria_4	Propionibacteriales_5	Propionibacteriaceae_6	Cutibacterium_7	Cutibacterium_8	Propionibacterium acnes HL046PA2_9	FALSE
GCA_000144895.1	Propionibacterium acnes HL110PA4	Scaffold	Actinobacteria_3	Actinobacteria_4	Propionibacteriales_5	Propionibacteriaceae_6	Cutibacterium_7	Cutibacterium_8	Propionibacterium acnes HL110PA4_9	FALSE
GCA_000144935.2	Corynebacterium pseudotuberculosis 1002	Complete Genome	Actinobacteria_3	Actinobacteria_4	Corynebacteriales_5	Corynebacteriaceae_6	Corynebacterium_7	Corynebacterium pseudotuberculosis_8	Corynebacterium pseudotuberculosis 1002_9	TRUE
GCA_000144955.1	Staphylococcus aureus subsp. aureus JKD6159	Complete Genome	Firmicutes_3	Bacilli_4	Bacillales_5	Staphylococcaceae_6	Staphylococcus_7	Staphylococcus aureus_8	Staphylococcus aureus subsp. aureus JKD6159_9	TRUE
GCA_000144975.1	Burkholderiales bacterium 1_1_47	Scaffold	Proteobacteria_3	Betaproteobacteria_4	Burkholderiales_5	unclassified Burkholderiales_6	unclassified Burkholderiales (miscellaneous)_7	unclassified Burkholderiales (miscellaneous)_8	Burkholderiales bacterium 1_1_47_9	FALSE
GCA_000144995.3	Neisseria meningitidis K1207	Scaffold	Proteobacteria_3	Betaproteobacteria_4	Neisseriales_5	Neisseriaceae_6	Neisseria_7	Neisseria meningitidis_8	Neisseria meningitidis K1207_9	TRUE
GCA_000145015.3	Neisseria meningitidis S0108	Scaffold	Proteobacteria_3	Betaproteobacteria_4	Neisseriales_5	Neisseriaceae_6	Neisseria_7	Neisseria meningitidis_8	Neisseria meningitidis S0108_9	TRUE
GCA_000145035.1	Butyrivibrio proteoclasticus B316	Complete Genome	Firmicutes_3	Clostridia_4	Clostridiales_5	Lachnospiraceae_6	Butyrivibrio_7	Butyrivibrio proteoclasticus_8	Butyrivibrio proteoclasticus B316_9	FALSE
GCA_000145055.1	Propionibacterium acnes HL110PA3	Scaffold	Actinobacteria_3	Actinobacteria_4	Propionibacteriales_5	Propionibacteriaceae_6	Cutibacterium_7	Cutibacterium_8	Propionibacterium acnes HL110PA3_9	FALSE
GCA_000145075.1	[Propionibacterium] humerusii HL037PA2	Scaffold	Actinobacteria_3	Actinobacteria_4	Propionibacteriales_5	Propionibacteriaceae_6	Cutibacterium_7	Cutibacterium_8	[Propionibacterium] humerusii HL037PA2_9	FALSE
GCA_000145095.1	Propionibacterium acnes HL056PA1	Scaffold	Actinobacteria_3	Actinobacteria_4	Propionibacteriales_5	Propionibacteriaceae_6	Cutibacterium_7	Cutibacterium_8	Propionibacterium acnes HL056PA1_9	FALSE
GCA_000145115.1	Propionibacterium acnes HL030PA1	Scaffold	Actinobacteria_3	Actinobacteria_4	Propionibacteriales_5	Propionibacteriaceae_6	Cutibacterium_7	Cutibacterium_8	Propionibacterium acnes HL030PA1_9	FALSE
GCA_000145135.1	Propionibacterium acnes HL087PA1	Scaffold	Actinobacteria_3	Actinobacteria_4	Propionibacteriales_5	Propionibacteriaceae_6	Cutibacterium_7	Cutibacterium_8	Propionibacterium acnes HL087PA1_9	FALSE
GCA_000145155.1	Propionibacterium acnes HL083PA2	Scaffold	Actinobacteria_3	Actinobacteria_4	Propionibacteriales_5	Propionibacteriaceae_6	Cutibacterium_7	Cutibacterium_8	Propionibacterium acnes HL083PA2_9	FALSE
GCA_000145175.1	Propionibacterium acnes HL007PA1	Scaffold	Actinobacteria_3	Actinobacteria_4	Propionibacteriales_5	Propionibacteriaceae_6	Cutibacterium_7	Cutibacterium_8	Propionibacterium acnes HL007PA1_9	FALSE
GCA_000145195.1	Propionibacterium acnes HL043PA1	Scaffold	Actinobacteria_3	Actinobacteria_4	Propionibacteriales_5	Propionibacteriaceae_6	Cutibacterium_7	Cutibacterium_8	Propionibacterium acnes HL043PA1_9	FALSE
GCA_000145215.1	Caldicellulosiruptor obsidiansis OB47	Complete Genome	Firmicutes_3	Clostridia_4	Thermoanaerobacterales_5	Thermoanaerobacterales Family III. Incertae Sedis_6	Caldicellulosiruptor_7	Caldicellulosiruptor obsidiansis_8	Caldicellulosiruptor obsidiansis OB47_9	FALSE
GCA_000145235.1	Micromonospora aurantiaca ATCC 27029	Complete Genome	Actinobacteria_3	Actinobacteria_4	Micromonosporales_5	Micromonosporaceae_6	Micromonospora_7	Micromonospora aurantiaca_8	Micromonospora aurantiaca ATCC 27029_9	FALSE
GCA_000145255.1	Gallionella capsiferriformans ES-2	Complete Genome	Proteobacteria_3	Betaproteobacteria_4	Nitrosomonadales_5	Gallionellaceae_6	Gallionella_7	Gallionella capsiferriformans_8	Gallionella capsiferriformans ES-2_9	FALSE
GCA_000145275.1	Clostridium cellulovorans 743B	Complete Genome	Firmicutes_3	Clostridia_4	Clostridiales_5	Clostridiaceae_6	Clostridium_7	Clostridium cellulovorans_8	Clostridium cellulovorans 743B_9	FALSE
GCA_000145335.1	Propionibacterium acnes HL072PA2	Scaffold	Actinobacteria_3	Actinobacteria_4	Propionibacteriales_5	Propionibacteriaceae_6	Cutibacterium_7	Cutibacterium_8	Propionibacterium acnes HL072PA2_9	FALSE
GCA_000145355.1	Propionibacterium acnes HL060PA1	Scaffold	Actinobacteria_3	Actinobacteria_4	Propionibacteriales_5	Propionibacteriaceae_6	Cutibacterium_7	Cutibacterium_8	Propionibacterium acnes HL060PA1_9	FALSE
GCA_000145375.1	Propionibacterium acnes HL082PA1	Scaffold	Actinobacteria_3	Actinobacteria_4	Propionibacteriales_5	Propionibacteriaceae_6	Cutibacterium_7	Cutibacterium_8	Propionibacterium acnes HL082PA1_9	FALSE
GCA_000145415.1	[Propionibacterium] humerusii HL037PA3	Scaffold	Actinobacteria_3	Actinobacteria_4	Propionibacteriales_5	Propionibacteriaceae_6	Cutibacterium_7	Cutibacterium_8	[Propionibacterium] humerusii HL037PA3_9	FALSE
GCA_000145435.1	Propionibacterium acnes HL092PA1	Scaffold	Actinobacteria_3	Actinobacteria_4	Propionibacteriales_5	Propionibacteriaceae_6	Cutibacterium_7	Cutibacterium_8	Propionibacterium acnes HL092PA1_9	FALSE
GCA_000145455.1	Propionibacterium acnes HL027PA1	Scaffold	Actinobacteria_3	Actinobacteria_4	Propionibacteriales_5	Propionibacteriaceae_6	Cutibacterium_7	Cutibacterium_8	Propionibacterium acnes HL027PA1_9	FALSE
GCA_000145475.1	Propionibacterium acnes HL059PA2	Scaffold	Actinobacteria_3	Actinobacteria_4	Propionibacteriales_5	Propionibacteriaceae_6	Cutibacterium_7	Cutibacterium_8	Propionibacterium acnes HL059PA2_9	FALSE
GCA_000145495.1	Propionibacterium acnes HL036PA3	Scaffold	Actinobacteria_3	Actinobacteria_4	Propionibacteriales_5	Propionibacteriaceae_6	Cutibacterium_7	Cutibacterium_8	Propionibacterium acnes HL036PA3_9	FALSE
GCA_000145515.1	Propionibacterium acnes HL030PA2	Scaffold	Actinobacteria_3	Actinobacteria_4	Propionibacteriales_5	Propionibacteriaceae_6	Cutibacterium_7	Cutibacterium_8	Propionibacterium acnes HL030PA2_9	FALSE
GCA_000145535.1	Propionibacterium acnes HL078PA1	Scaffold	Actinobacteria_3	Actinobacteria_4	Propionibacteriales_5	Propionibacteriaceae_6	Cutibacterium_7	Cutibacterium_8	Propionibacterium acnes HL078PA1_9	FALSE
GCA_000145555.1	Propionibacterium acnes HL037PA1	Scaffold	Actinobacteria_3	Actinobacteria_4	Propionibacteriales_5	Propionibacteriaceae_6	Cutibacterium_7	Cutibacterium_8	Propionibacterium acnes HL037PA1_9	FALSE
GCA_000145575.1	Propionibacterium acnes HL013PA1	Scaffold	Actinobacteria_3	Actinobacteria_4	Propionibacteriales_5	Propionibacteriaceae_6	Cutibacterium_7	Cutibacterium_8	Propionibacterium acnes HL013PA1_9	FALSE
GCA_000145595.1	Staphylococcus aureus subsp. aureus str. JKD6008	Complete Genome	Firmicutes_3	Bacilli_4	Bacillales_5	Staphylococcaceae_6	Staphylococcus_7	Staphylococcus aureus_8	Staphylococcus aureus subsp. aureus str. JKD6008_9	TRUE
GCA_000145615.1	Thermoanaerobacterium thermosaccharolyticum DSM 571	Complete Genome	Firmicutes_3	Clostridia_4	Thermoanaerobacterales_5	Thermoanaerobacterales Family III. Incertae Sedis_6	Thermoanaerobacterium_7	Thermoanaerobacterium thermosaccharolyticum_8	Thermoanaerobacterium thermosaccharolyticum DSM 571_9	FALSE
GCA_000145685.1	Pseudomonas amygdali pv. aesculi str. 0893_23	Scaffold	Proteobacteria_3	Gammaproteobacteria_4	Pseudomonadales_5	Pseudomonadaceae_6	Pseudomonas_7	Pseudomonas syringae group_8	Pseudomonas amygdali pv. aesculi str. 0893_23_9	FALSE
GCA_000145705.1	Mycoplasma hyorhinis HUB-1	Complete Genome	Tenericutes_3	Mollicutes_4	Mycoplasmatales_5	Mycoplasmataceae_6	Mycoplasma_7	Mycoplasma hyorhinis_8	Mycoplasma hyorhinis HUB-1_9	FALSE
GCA_000145745.1	Pseudomonas amygdali pv. morsprunorum str. M302280	Scaffold	Proteobacteria_3	Gammaproteobacteria_4	Pseudomonadales_5	Pseudomonadaceae_6	Pseudomonas_7	Pseudomonas syringae group_8	Pseudomonas amygdali pv. morsprunorum str. M302280_9	FALSE
GCA_000145765.1	Pseudomonas amygdali pv. mori str. 301020	Scaffold	Proteobacteria_3	Gammaproteobacteria_4	Pseudomonadales_5	Pseudomonadaceae_6	Pseudomonas_7	Pseudomonas syringae group_8	Pseudomonas amygdali pv. mori str. 301020_9	FALSE
GCA_000145785.1	Pseudomonas syringae pv. japonica str. M301072	Scaffold	Proteobacteria_3	Gammaproteobacteria_4	Pseudomonadales_5	Pseudomonadaceae_6	Pseudomonas_7	Pseudomonas syringae group_8	Pseudomonas syringae pv. japonica str. M301072_9	FALSE
GCA_000145805.1	Pseudomonas syringae pv. pisi str. 1704B	Scaffold	Proteobacteria_3	Gammaproteobacteria_4	Pseudomonadales_5	Pseudomonadaceae_6	Pseudomonas_7	Pseudomonas syringae group_8	Pseudomonas syringae pv. pisi str. 1704B_9	FALSE
GCA_000145825.1	Pseudomonas syringae Cit 7	Scaffold	Proteobacteria_3	Gammaproteobacteria_4	Pseudomonadales_5	Pseudomonadaceae_6	Pseudomonas_7	Pseudomonas syringae group_8	Pseudomonas syringae Cit 7_9	FALSE
GCA_000145845.1	Pseudomonas syringae pv. maculicola str. ES4326	Scaffold	Proteobacteria_3	Gammaproteobacteria_4	Pseudomonadales_5	Pseudomonadaceae_6	Pseudomonas_7	Pseudomonas syringae group_8	Pseudomonas syringae pv. maculicola str. ES4326_9	FALSE
GCA_000145865.1	Pseudomonas syringae pv. actinidiae str. M302091	Scaffold	Proteobacteria_3	Gammaproteobacteria_4	Pseudomonadales_5	Pseudomonadaceae_6	Pseudomonas_7	Pseudomonas syringae group_8	Pseudomonas syringae pv. actinidiae str. M302091_9	FALSE
GCA_000145885.1	Pseudomonas amygdali pv. lachrymans str. M302278	Scaffold	Proteobacteria_3	Gammaproteobacteria_4	Pseudomonadales_5	Pseudomonadaceae_6	Pseudomonas_7	Pseudomonas syringae group_8	Pseudomonas amygdali pv. lachrymans str. M302278_9	FALSE
GCA_000145905.1	Pseudomonas syringae pv. aptata str. DSM 50252	Scaffold	Proteobacteria_3	Gammaproteobacteria_4	Pseudomonadales_5	Pseudomonadaceae_6	Pseudomonas_7	Pseudomonas syringae group_8	Pseudomonas syringae pv. aptata str. DSM 50252_9	FALSE
GCA_000145925.1	Pseudomonas syringae pv. aceris str. M302273	Scaffold	Proteobacteria_3	Gammaproteobacteria_4	Pseudomonadales_5	Pseudomonadaceae_6	Pseudomonas_7	Pseudomonas syringae group_8	Pseudomonas syringae pv. aceris str. M302273_9	FALSE
GCA_000145945.1	Pseudomonas amygdali pv. tabaci str. ATCC 11528	Scaffold	Proteobacteria_3	Gammaproteobacteria_4	Pseudomonadales_5	Pseudomonadaceae_6	Pseudomonas_7	Pseudomonas syringae group_8	Pseudomonas amygdali pv. tabaci str. ATCC 11528_9	FALSE
GCA_000146005.1	Pseudomonas amygdali pv. lachrymans str. M301315	Scaffold	Proteobacteria_3	Gammaproteobacteria_4	Pseudomonadales_5	Pseudomonadaceae_6	Pseudomonas_7	Pseudomonas syringae group_8	Pseudomonas amygdali pv. lachrymans str. M301315_9	FALSE
GCA_000146025.1	uncultured Termite group 1 bacterium phylotype Rs-D17	Complete Genome	Elusimicrobia_3	Elusimicrobia_4	Elusimicrobia_5	Elusimicrobia_6	Elusimicrobia_7	uncultured Termite group 1 bacterium_8	uncultured Termite group 1 bacterium phylotype Rs-D17_9	FALSE
GCA_000146065.1	Candidatus Cloacimonas acidaminovorans str. Evry	Complete Genome	unclassified Bacteria_3	Candidatus Cloacimonetes_4	Candidatus Cloacimonas_5	Candidatus Cloacimonas_6	Candidatus Cloacimonas_7	Candidatus Cloacimonas_8	Candidatus Cloacimonas acidaminovorans str. Evry_9	FALSE
GCA_000146165.2	Shewanella oneidensis MR-1	Complete Genome	Proteobacteria_3	Gammaproteobacteria_4	Alteromonadales_5	Shewanellaceae_6	Shewanella_7	Shewanella oneidensis_8	Shewanella oneidensis MR-1_9	FALSE
GCA_000146185.1	[Eubacterium] eligens ATCC 27750	Complete Genome	Firmicutes_3	Clostridia_4	Clostridiales_5	Eubacteriaceae_6	Eubacterium_7	Eubacterium eligens_8	[Eubacterium] eligens ATCC 27750_9	FALSE
GCA_000146265.4	Aggregatibacter actinomycetemcomitans D11S-1	Complete Genome	Proteobacteria_3	Gammaproteobacteria_4	Pasteurellales_5	Pasteurellaceae_6	Aggregatibacter_7	Aggregatibacter actinomycetemcomitans_8	Aggregatibacter actinomycetemcomitans D11S-1_9	FALSE
GCA_000146285.1	Mobiluncus curtisii subsp. curtisii ATCC 35241	Scaffold	Actinobacteria_3	Actinobacteria_4	Actinomycetales_5	Actinomycetaceae_6	Mobiluncus_7	Mobiluncus_8	Mobiluncus curtisii subsp. curtisii ATCC 35241_9	FALSE
GCA_000146305.1	Edwardsiella tarda FL6-60	Complete Genome	Proteobacteria_3	Gammaproteobacteria_4	Enterobacterales_5	Hafniaceae_6	Edwardsiella_7	Edwardsiella tarda_8	Edwardsiella tarda FL6-60_9	TRUE
GCA_000146325.1	Pediococcus acidilactici DSM 20284	Scaffold	Firmicutes_3	Bacilli_4	Lactobacillales_5	Lactobacillaceae_6	Pediococcus_7	Pediococcus_8	Pediococcus acidilactici DSM 20284_9	FALSE
GCA_000146345.1	Peptoniphilus duerdenii ATCC BAA-1640	Scaffold	Firmicutes_3	Tissierellia_4	Tissierellales_5	Peptoniphilaceae_6	Peptoniphilus_7	Peptoniphilus_8	Peptoniphilus duerdenii ATCC BAA-1640_9	FALSE
GCA_000146365.1	Selenomonas sp. oral taxon 149 str. 67H29BP	Scaffold	Firmicutes_3	Negativicutes_4	Selenomonadales_5	Selenomonadaceae_6	Selenomonas_7	Selenomonas_8	Selenomonas sp. oral taxon 149 str. 67H29BP_9	FALSE
GCA_000146385.1	Staphylococcus aureus subsp. aureus ATCC BAA-39	Scaffold	Firmicutes_3	Bacilli_4	Bacillales_5	Staphylococcaceae_6	Staphylococcus_7	Staphylococcus_8	Staphylococcus aureus subsp. aureus ATCC BAA-39_9	FALSE
GCA_000146405.1	Streptococcus equinus ATCC 700338	Scaffold	Firmicutes_3	Bacilli_4	Lactobacillales_5	Streptococcaceae_6	Streptococcus_7	Streptococcus_8	Streptococcus equinus ATCC 700338_9	FALSE
GCA_000146485.1	Corynebacterium accolens ATCC 49726	Scaffold	Actinobacteria_3	Actinobacteria_4	Corynebacteriales_5	Corynebacteriaceae_6	Corynebacterium_7	Corynebacterium_8	Corynebacterium accolens ATCC 49726_9	FALSE
GCA_000146505.1	Fibrobacter succinogenes subsp. succinogenes S85	Complete Genome	Fibrobacteres_3	Fibrobacteria_4	Fibrobacterales_5	Fibrobacteraceae_6	Fibrobacter_7	Fibrobacter succinogenes_8	Fibrobacter succinogenes subsp. succinogenes S85_9	FALSE
GCA_000146525.1	Streptococcus gallolyticus subsp. gallolyticus TX20005	Scaffold	Firmicutes_3	Bacilli_4	Lactobacillales_5	Streptococcaceae_6	Streptococcus_7	Streptococcus_8	Streptococcus gallolyticus subsp. gallolyticus TX20005_9	FALSE
GCA_000146565.1	Bacillus subtilis subsp. spizizenii str. W23	Complete Genome	Firmicutes_3	Bacilli_4	Bacillales_5	Bacillaceae_6	Bacillus_7	Bacillus subtilis_8	Bacillus subtilis subsp. spizizenii str. W23_9	TRUE
GCA_000146585.1	Streptococcus mitis ATCC 6249	Scaffold	Firmicutes_3	Bacilli_4	Lactobacillales_5	Streptococcaceae_6	Streptococcus_7	Streptococcus_8	Streptococcus mitis ATCC 6249_9	FALSE
GCA_000146655.1	Neisseria meningitidis ATCC 13091	Scaffold	Proteobacteria_3	Betaproteobacteria_4	Neisseriales_5	Neisseriaceae_6	Neisseria_7	Neisseria meningitidis_8	Neisseria meningitidis ATCC 13091_9	TRUE
GCA_000146675.1	Prevotella marshii DSM 16973 = JCM 13450	Scaffold	Bacteroidetes/Chlorobi group_3	Bacteroidia_4	Bacteroidales_5	Prevotellaceae_6	Prevotella_7	Prevotella marshii_8	Prevotella marshii DSM 16973 = JCM 13450_9	FALSE
GCA_000146715.1	Streptococcus pyogenes ATCC 10782	Scaffold	Firmicutes_3	Bacilli_4	Lactobacillales_5	Streptococcaceae_6	Streptococcus_7	Streptococcus_8	Streptococcus pyogenes ATCC 10782_9	FALSE
GCA_000146735.1	Escherichia coli str. K-12 substr. MG1655star	Chromosome	Proteobacteria_3	Gammaproteobacteria_4	Enterobacterales_5	Enterobacteriaceae_6	Escherichia_7	Escherichia coli_8	Escherichia coli str. K-12 substr. MG1655star_9	TRUE
GCA_000146755.1	Streptococcus sp. oral taxon 071 str. 73H25AP	Scaffold	Firmicutes_3	Bacilli_4	Lactobacillales_5	Streptococcaceae_6	Streptococcus_7	Streptococcus_8	Streptococcus sp. oral taxon 071 str. 73H25AP_9	FALSE
GCA_000146775.1	Bifidobacterium dentium ATCC 27679	Scaffold	Actinobacteria_3	Actinobacteria_4	Bifidobacteriales_5	Bifidobacteriaceae_6	Bifidobacterium_7	Bifidobacterium_8	Bifidobacterium dentium ATCC 27679_9	FALSE
GCA_000146835.1	Campylobacter coli JV20	Scaffold	Proteobacteria_3	delta/epsilon subdivisions_4	Epsilonproteobacteria_5	Campylobacterales_6	Campylobacteraceae_7	Campylobacter_8	Campylobacter coli JV20_9	FALSE
GCA_000146855.1	[Eubacterium] yurii subsp. margaretiae ATCC 43715	Scaffold	Firmicutes_3	Clostridia_4	Clostridiales_5	Peptostreptococcaceae_6	Peptoanaerobacter_7	Peptoanaerobacter_8	[Eubacterium] yurii subsp. margaretiae ATCC 43715_9	FALSE
GCA_000146875.2	Paenibacillus polymyxa E681	Complete Genome	Firmicutes_3	Bacilli_4	Bacillales_5	Paenibacillaceae_6	Paenibacillus_7	Paenibacillus polymyxa_8	Paenibacillus polymyxa E681_9	FALSE
GCA_000146895.1	Mobiluncus mulieris ATCC 35239	Scaffold	Actinobacteria_3	Actinobacteria_4	Actinomycetales_5	Actinomycetaceae_6	Mobiluncus_7	Mobiluncus_8	Mobiluncus mulieris ATCC 35239_9	FALSE
GCA_000146975.1	Streptococcus pneumoniae AP200	Complete Genome	Firmicutes_3	Bacilli_4	Lactobacillales_5	Streptococcaceae_6	Streptococcus_7	Streptococcus pneumoniae_8	Streptococcus pneumoniae AP200_9	TRUE
GCA_000147015.1	Candidatus Zinderia insecticola CARI	Complete Genome	Proteobacteria_3	Betaproteobacteria_4	Burkholderiales_5	Oxalobacteraceae_6	Candidatus Zinderia_7	Candidatus Zinderia insecticola_8	Candidatus Zinderia insecticola CARI_9	FALSE
GCA_000147035.1	Candidatus Sulcia muelleri CARI	Complete Genome	Bacteroidetes/Chlorobi group_3	Flavobacteriia_4	Flavobacteriales_5	Flavobacteriales_6	Candidatus Sulcia_7	Candidatus Sulcia muelleri_8	Candidatus Sulcia muelleri CARI_9	FALSE
GCA_000147055.1	Dickeya dadantii 3937	Complete Genome	Proteobacteria_3	Gammaproteobacteria_4	Enterobacterales_5	Pectobacteriaceae_6	Dickeya_7	Dickeya dadantii_8	Dickeya dadantii 3937_9	FALSE
GCA_000147075.1	Spirochaeta thermophila DSM 6192	Complete Genome	Spirochaetes_3	Spirochaetia_4	Spirochaetales_5	Spirochaetaceae_6	Spirochaeta_7	Spirochaeta thermophila_8	Spirochaeta thermophila DSM 6192_9	FALSE
GCA_000147095.1	Streptococcus pneumoniae 670-6B	Complete Genome	Firmicutes_3	Bacilli_4	Lactobacillales_5	Streptococcaceae_6	Streptococcus_7	Streptococcus pneumoniae_8	Streptococcus pneumoniae 670-6B_9	TRUE
GCA_000147145.1	Propionibacterium acnes HL087PA2	Scaffold	Actinobacteria_3	Actinobacteria_4	Propionibacteriales_5	Propionibacteriaceae_6	Cutibacterium_7	Cutibacterium_8	Propionibacterium acnes HL087PA2_9	FALSE
GCA_000147215.1	Enterococcus faecalis TX0102	Scaffold	Firmicutes_3	Bacilli_4	Lactobacillales_5	Enterococcaceae_6	Enterococcus_7	Enterococcus_8	Enterococcus faecalis TX0102_9	FALSE
GCA_000147235.1	Enterococcus faecium TX0133a04	Scaffold	Firmicutes_3	Bacilli_4	Lactobacillales_5	Enterococcaceae_6	Enterococcus_7	Enterococcus_8	Enterococcus faecium TX0133a04_9	FALSE
GCA_000147255.1	Enterococcus faecalis TX0630	Scaffold	Firmicutes_3	Bacilli_4	Lactobacillales_5	Enterococcaceae_6	Enterococcus_7	Enterococcus_8	Enterococcus faecalis TX0630_9	FALSE
GCA_000147275.1	Enterococcus faecalis TX0031	Scaffold	Firmicutes_3	Bacilli_4	Lactobacillales_5	Enterococcaceae_6	Enterococcus_7	Enterococcus_8	Enterococcus faecalis TX0031_9	FALSE
GCA_000147295.1	Enterococcus faecalis TX4244	Scaffold	Firmicutes_3	Bacilli_4	Lactobacillales_5	Enterococcaceae_6	Enterococcus_7	Enterococcus_8	Enterococcus faecalis TX4244_9	FALSE
GCA_000147315.1	Enterococcus faecium TX0133C	Scaffold	Firmicutes_3	Bacilli_4	Lactobacillales_5	Enterococcaceae_6	Enterococcus_7	Enterococcus_8	Enterococcus faecium TX0133C_9	FALSE
GCA_000147335.1	Cyanothece sp. PCC 7822	Complete Genome	Cyanobacteria/Melainabacteria group_3	Cyanobacteria_4	Chroococcales_5	Chroococcales_6	Cyanothece_7	Cyanothece_8	Cyanothece sp. PCC 7822_9	FALSE
GCA_000147355.1	Sulfurimonas autotrophica DSM 16294	Complete Genome	Proteobacteria_3	delta/epsilon subdivisions_4	Epsilonproteobacteria_5	Campylobacterales_6	Helicobacteraceae_7	Sulfurimonas_8	Sulfurimonas autotrophica DSM 16294_9	FALSE
GCA_000147455.1	Enterococcus faecalis TX1346	Scaffold	Firmicutes_3	Bacilli_4	Lactobacillales_5	Enterococcaceae_6	Enterococcus_7	Enterococcus_8	Enterococcus faecalis TX1346_9	FALSE
GCA_000147475.1	Enterococcus faecalis TX1342	Scaffold	Firmicutes_3	Bacilli_4	Lactobacillales_5	Enterococcaceae_6	Enterococcus_7	Enterococcus_8	Enterococcus faecalis TX1342_9	FALSE
GCA_000147495.1	Enterococcus faecalis TX1302	Scaffold	Firmicutes_3	Bacilli_4	Lactobacillales_5	Enterococcaceae_6	Enterococcus_7	Enterococcus_8	Enterococcus faecalis TX1302_9	FALSE
GCA_000147515.1	Enterococcus faecalis TX0043	Scaffold	Firmicutes_3	Bacilli_4	Lactobacillales_5	Enterococcaceae_6	Enterococcus_7	Enterococcus_8	Enterococcus faecalis TX0043_9	FALSE
GCA_000147535.1	Enterococcus faecalis TX0027	Scaffold	Firmicutes_3	Bacilli_4	Lactobacillales_5	Enterococcaceae_6	Enterococcus_7	Enterococcus_8	Enterococcus faecalis TX0027_9	FALSE
GCA_000147555.1	Enterococcus faecalis TX0309A	Scaffold	Firmicutes_3	Bacilli_4	Lactobacillales_5	Enterococcaceae_6	Enterococcus_7	Enterococcus_8	Enterococcus faecalis TX0309A_9	FALSE
GCA_000147575.1	Enterococcus faecalis TX0309B	Scaffold	Firmicutes_3	Bacilli_4	Lactobacillales_5	Enterococcaceae_6	Enterococcus_7	Enterococcus_8	Enterococcus faecalis TX0309B_9	FALSE
GCA_000147595.1	Enterococcus faecalis TX2137	Scaffold	Firmicutes_3	Bacilli_4	Lactobacillales_5	Enterococcaceae_6	Enterococcus_7	Enterococcus_8	Enterococcus faecalis TX2137_9	FALSE
GCA_000147695.3	Thermoanaerobacter wiegelii Rt8.B1	Complete Genome	Firmicutes_3	Clostridia_4	Thermoanaerobacterales_5	Thermoanaerobacteraceae_6	Thermoanaerobacter_7	Thermoanaerobacter wiegelii_8	Thermoanaerobacter wiegelii Rt8.B1_9	FALSE
GCA_000147715.3	Mesotoga prima MesG1.Ag.4.2	Complete Genome	Thermotogae_3	Thermotogae_4	Kosmotogales_5	Kosmotogaceae_6	Mesotoga_7	Mesotoga prima_8	Mesotoga prima MesG1.Ag.4.2_9	FALSE
GCA_000147735.3	Shewanella baltica BA175	Complete Genome	Proteobacteria_3	Gammaproteobacteria_4	Alteromonadales_5	Shewanellaceae_6	Shewanella_7	Shewanella baltica_8	Shewanella baltica BA175_9	FALSE
GCA_000147755.2	Escherichia coli W	Scaffold	Proteobacteria_3	Gammaproteobacteria_4	Enterobacterales_5	Enterobacteriaceae_6	Escherichia_7	Escherichia coli_8	Escherichia coli W_9	TRUE
GCA_000147775.3	Sinorhizobium meliloti BL225C	Complete Genome	Proteobacteria_3	Alphaproteobacteria_4	Rhizobiales_5	Rhizobiaceae_6	Sinorhizobium_7	Sinorhizobium meliloti_8	Sinorhizobium meliloti BL225C_9	FALSE
GCA_000147795.3	Sinorhizobium meliloti AK83	Complete Genome	Proteobacteria_3	Alphaproteobacteria_4	Rhizobiales_5	Rhizobiaceae_6	Sinorhizobium_7	Sinorhizobium meliloti_8	Sinorhizobium meliloti AK83_9	FALSE
GCA_000147815.3	Streptomyces violaceusniger Tu 4113	Complete Genome	Actinobacteria_3	Actinobacteria_4	Streptomycetales_5	Streptomycetaceae_6	Streptomyces_7	Streptomyces violaceusniger_8	Streptomyces violaceusniger Tu 4113_9	FALSE
GCA_000147835.3	Sphingobium chlorophenolicum L-1	Complete Genome	Proteobacteria_3	Alphaproteobacteria_4	Sphingomonadales_5	Sphingomonadaceae_6	Sphingobium_7	Sphingobium chlorophenolicum_8	Sphingobium chlorophenolicum L-1_9	FALSE
GCA_000147855.3	Escherichia coli KO11FL	Complete Genome	Proteobacteria_3	Gammaproteobacteria_4	Enterobacterales_5	Enterobacteriaceae_6	Escherichia_7	Escherichia coli_8	Escherichia coli KO11FL_9	TRUE
GCA_000147905.1	Enterococcus faecalis TX0017	Scaffold	Firmicutes_3	Bacilli_4	Lactobacillales_5	Enterococcaceae_6	Enterococcus_7	Enterococcus_8	Enterococcus faecalis TX0017_9	FALSE
GCA_000147925.1	Enterococcus faecalis TX4248	Scaffold	Firmicutes_3	Bacilli_4	Lactobacillales_5	Enterococcaceae_6	Enterococcus_7	Enterococcus_8	Enterococcus faecalis TX4248_9	FALSE
GCA_000147985.1	Enterococcus faecalis DAPTO 516	Scaffold	Firmicutes_3	Bacilli_4	Lactobacillales_5	Enterococcaceae_6	Enterococcus_7	Enterococcus_8	Enterococcus faecalis DAPTO 516_9	FALSE
GCA_000148005.1	Enterococcus faecalis DAPTO 512	Scaffold	Firmicutes_3	Bacilli_4	Lactobacillales_5	Enterococcaceae_6	Enterococcus_7	Enterococcus_8	Enterococcus faecalis DAPTO 512_9	FALSE
GCA_000148025.1	Enterococcus faecium TX0082	Scaffold	Firmicutes_3	Bacilli_4	Lactobacillales_5	Enterococcaceae_6	Enterococcus_7	Enterococcus_8	Enterococcus faecium TX0082_9	FALSE
GCA_000148045.1	Enterococcus faecalis TX0855	Scaffold	Firmicutes_3	Bacilli_4	Lactobacillales_5	Enterococcaceae_6	Enterococcus_7	Enterococcus_8	Enterococcus faecalis TX0855_9	FALSE
GCA_000148065.1	Enterococcus faecalis TX2134	Scaffold	Firmicutes_3	Bacilli_4	Lactobacillales_5	Enterococcaceae_6	Enterococcus_7	Enterococcus_8	Enterococcus faecalis TX2134_9	FALSE
GCA_000148085.1	Enterococcus faecalis TX0860	Scaffold	Firmicutes_3	Bacilli_4	Lactobacillales_5	Enterococcaceae_6	Enterococcus_7	Enterococcus_8	Enterococcus faecalis TX0860_9	FALSE
GCA_000148105.1	Enterococcus faecalis TX0109	Scaffold	Firmicutes_3	Bacilli_4	Lactobacillales_5	Enterococcaceae_6	Enterococcus_7	Enterococcus_8	Enterococcus faecalis TX0109_9	FALSE
GCA_000148125.1	Enterococcus faecalis EnGen0311	Scaffold	Firmicutes_3	Bacilli_4	Lactobacillales_5	Enterococcaceae_6	Enterococcus_7	Enterococcus_8	Enterococcus faecalis EnGen0311_9	FALSE
GCA_000148145.1	Enterococcus faecium TX0133B	Scaffold	Firmicutes_3	Bacilli_4	Lactobacillales_5	Enterococcaceae_6	Enterococcus_7	Enterococcus_8	Enterococcus faecium TX0133B_9	FALSE
GCA_000148165.1	Enterococcus faecalis TX2141	Scaffold	Firmicutes_3	Bacilli_4	Lactobacillales_5	Enterococcaceae_6	Enterococcus_7	Enterococcus_8	Enterococcus faecalis TX2141_9	FALSE
GCA_000148185.1	Enterococcus faecalis TX0411	Scaffold	Firmicutes_3	Bacilli_4	Lactobacillales_5	Enterococcaceae_6	Enterococcus_7	Enterococcus_8	Enterococcus faecalis TX0411_9	FALSE
GCA_000148205.1	Enterococcus faecalis TX0645	Scaffold	Firmicutes_3	Bacilli_4	Lactobacillales_5	Enterococcaceae_6	Enterococcus_7	Enterococcus_8	Enterococcus faecalis TX0645_9	FALSE
GCA_000148225.1	Enterococcus faecalis TX1341	Scaffold	Firmicutes_3	Bacilli_4	Lactobacillales_5	Enterococcaceae_6	Enterococcus_7	Enterococcus_8	Enterococcus faecalis TX1341_9	FALSE
GCA_000148245.1	Enterococcus faecalis TX0012	Scaffold	Firmicutes_3	Bacilli_4	Lactobacillales_5	Enterococcaceae_6	Enterococcus_7	Enterococcus_8	Enterococcus faecalis TX0012_9	FALSE
GCA_000148265.1	Enterococcus faecalis TX0470	Scaffold	Firmicutes_3	Bacilli_4	Lactobacillales_5	Enterococcaceae_6	Enterococcus_7	Enterococcus_8	Enterococcus faecalis TX0470_9	FALSE
GCA_000148285.1	Enterococcus faecium TX0133A	Scaffold	Firmicutes_3	Bacilli_4	Lactobacillales_5	Enterococcaceae_6	Enterococcus_7	Enterococcus_8	Enterococcus faecium TX0133A_9	FALSE
GCA_000148305.1	Enterococcus faecalis TX0312	Scaffold	Firmicutes_3	Bacilli_4	Lactobacillales_5	Enterococcaceae_6	Enterococcus_7	Enterococcus_8	Enterococcus faecalis TX0312_9	FALSE
GCA_000148325.1	Enterococcus faecium TX0133a01	Scaffold	Firmicutes_3	Bacilli_4	Lactobacillales_5	Enterococcaceae_6	Enterococcus_7	Enterococcus_8	Enterococcus faecium TX0133a01_9	FALSE
GCA_000148365.1	Escherichia coli ABU 83972	Complete Genome	Proteobacteria_3	Gammaproteobacteria_4	Enterobacterales_5	Enterobacteriaceae_6	Escherichia_7	Escherichia coli_8	Escherichia coli ABU 83972_9	TRUE
GCA_000148405.1	Xylella fastidiosa subsp. fastidiosa GB514	Complete Genome	Proteobacteria_3	Gammaproteobacteria_4	Xanthomonadales_5	Xanthomonadaceae_6	Xylella_7	Xylella fastidiosa_8	Xylella fastidiosa subsp. fastidiosa GB514_9	FALSE
GCA_000148425.1	Thermoanaerobacter sp. X513	Complete Genome	Firmicutes_3	Clostridia_4	Thermoanaerobacterales_5	Thermoanaerobacteraceae_6	Thermoanaerobacter_7	Thermoanaerobacter_8	Thermoanaerobacter sp. X513_9	FALSE
GCA_000148445.1	Enterococcus faecalis TX4000	Scaffold	Firmicutes_3	Bacilli_4	Lactobacillales_5	Enterococcaceae_6	Enterococcus_7	Enterococcus_8	Enterococcus faecalis TX4000_9	FALSE
GCA_000148465.1	Streptomyces clavuligerus ATCC 27064	Chromosome	Actinobacteria_3	Actinobacteria_4	Streptomycetales_5	Streptomycetaceae_6	Streptomyces_7	Streptomyces_8	Streptomyces clavuligerus ATCC 27064_9	FALSE
GCA_000148605.1	Escherichia coli UM146	Complete Genome	Proteobacteria_3	Gammaproteobacteria_4	Enterobacterales_5	Enterobacteriaceae_6	Escherichia_7	Escherichia coli_8	Escherichia coli UM146_9	TRUE
GCA_000148625.1	Mycoplasma fermentans JER	Complete Genome	Tenericutes_3	Mollicutes_4	Mycoplasmatales_5	Mycoplasmataceae_6	Mycoplasma_7	Mycoplasma fermentans_8	Mycoplasma fermentans JER_9	TRUE
GCA_000148645.1	Ferrimonas balearica DSM 9799	Complete Genome	Proteobacteria_3	Gammaproteobacteria_4	Alteromonadales_5	Ferrimonadaceae_6	Ferrimonas_7	Ferrimonas balearica_8	Ferrimonas balearica DSM 9799_9	FALSE
GCA_000148665.1	Helicobacter pylori 908	Complete Genome	Proteobacteria_3	delta/epsilon subdivisions_4	Epsilonproteobacteria_5	Campylobacterales_6	Helicobacteraceae_7	Helicobacter_8	Helicobacter pylori 908_9	FALSE
GCA_000148685.1	Burkholderia sp. CCGE1003	Complete Genome	Proteobacteria_3	Betaproteobacteria_4	Burkholderiales_5	Burkholderiaceae_6	Burkholderia_7	Burkholderia_8	Burkholderia sp. CCGE1003_9	FALSE
GCA_000148705.1	Campylobacter jejuni subsp. jejuni M1	Complete Genome	Proteobacteria_3	delta/epsilon subdivisions_4	Epsilonproteobacteria_5	Campylobacterales_6	Campylobacteraceae_7	Campylobacter_8	Campylobacter jejuni subsp. jejuni M1_9	FALSE
GCA_000148725.1	Roseibium sp. TrichSKD4	Scaffold	Proteobacteria_3	Alphaproteobacteria_4	Rhodobacterales_5	Rhodobacteraceae_6	Roseibium_7	Roseibium_8	Roseibium sp. TrichSKD4_9	FALSE
GCA_000148745.1	Pseudomonas aeruginosa 39016	Chromosome	Proteobacteria_3	Gammaproteobacteria_4	Pseudomonadales_5	Pseudomonadaceae_6	Pseudomonas_7	Pseudomonas aeruginosa group_8	Pseudomonas aeruginosa 39016_9	FALSE
GCA_000148815.2	Lactobacillus plantarum subsp. plantarum ST-III	Complete Genome	Firmicutes_3	Bacilli_4	Lactobacillales_5	Lactobacillaceae_6	Lactobacillus_7	Lactobacillus plantarum_8	Lactobacillus plantarum subsp. plantarum ST-III_9	FALSE
GCA_000148855.1	Helicobacter pylori SJM180	Complete Genome	Proteobacteria_3	delta/epsilon subdivisions_4	Epsilonproteobacteria_5	Campylobacterales_6	Helicobacteraceae_7	Helicobacter_8	Helicobacter pylori SJM180_9	FALSE
GCA_000148875.1	Helicobacter pylori PeCan4	Complete Genome	Proteobacteria_3	delta/epsilon subdivisions_4	Epsilonproteobacteria_5	Campylobacterales_6	Helicobacteraceae_7	Helicobacter_8	Helicobacter pylori PeCan4_9	FALSE
GCA_000148895.1	Helicobacter pylori Cuz20	Complete Genome	Proteobacteria_3	delta/epsilon subdivisions_4	Epsilonproteobacteria_5	Campylobacterales_6	Helicobacteraceae_7	Helicobacter_8	Helicobacter pylori Cuz20_9	FALSE
GCA_000148915.1	Helicobacter pylori Sat464	Complete Genome	Proteobacteria_3	delta/epsilon subdivisions_4	Epsilonproteobacteria_5	Campylobacterales_6	Helicobacteraceae_7	Helicobacter_8	Helicobacter pylori Sat464_9	FALSE
GCA_000148935.1	Pantoea vagans C9-1	Complete Genome	Proteobacteria_3	Gammaproteobacteria_4	Enterobacterales_5	Erwiniaceae_6	Pantoea_7	Pantoea vagans_8	Pantoea vagans C9-1_9	FALSE
GCA_000148995.1	Listeria grayi DSM 20601	Scaffold	Firmicutes_3	Bacilli_4	Bacillales_5	Listeriaceae_6	Listeria_7	Listeria_8	Listeria grayi DSM 20601_9	FALSE
GCA_000149015.1	Staphylococcus aureus subsp. aureus TCH70	Scaffold	Firmicutes_3	Bacilli_4	Bacillales_5	Staphylococcaceae_6	Staphylococcus_7	Staphylococcus_8	Staphylococcus aureus subsp. aureus TCH70_9	FALSE
GCA_000149165.2	Bifidobacterium dentium JCVIHMP022	Scaffold	Actinobacteria_3	Actinobacteria_4	Bifidobacteriales_5	Bifidobacteriaceae_6	Bifidobacterium_7	Bifidobacterium_8	Bifidobacterium dentium JCVIHMP022_9	FALSE
GCA_000152065.2	Corynebacterium pseudotuberculosis I19	Complete Genome	Actinobacteria_3	Actinobacteria_4	Corynebacteriales_5	Corynebacteriaceae_6	Corynebacterium_7	Corynebacterium_8	Corynebacterium pseudotuberculosis I19_9	FALSE
GCA_000152105.1	Mycobacterium tuberculosis SUMu001	Scaffold	Actinobacteria_3	Actinobacteria_4	Corynebacteriales_5	Mycobacteriaceae_6	Mycobacterium_7	Mycobacterium_8	Mycobacterium tuberculosis SUMu001_9	FALSE
GCA_000152145.1	Oscillochloris trichoides DG-6	Scaffold	Chloroflexi_3	Chloroflexia_4	Chloroflexales_5	Chloroflexineae_6	Oscillochloridaceae_7	Oscillochloridaceae_8	Oscillochloris trichoides DG-6_9	FALSE
GCA_000152165.1	Neisseria meningitidis alpha710	Complete Genome	Proteobacteria_3	Betaproteobacteria_4	Neisseriales_5	Neisseriaceae_6	Neisseria_7	Neisseria meningitidis_8	Neisseria meningitidis alpha710_9	TRUE
GCA_000152185.2	Dermacoccus sp. Ellin185	Scaffold	Actinobacteria_3	Actinobacteria_4	Micrococcales_5	Dermacoccaceae_6	Dermacoccus_7	Dermacoccus_8	Dermacoccus sp. Ellin185_9	FALSE
GCA_000152245.2	Eubacterium limosum KIST612	Complete Genome	Firmicutes_3	Clostridia_4	Clostridiales_5	Eubacteriaceae_6	Eubacterium_7	Eubacterium limosum_8	Eubacterium limosum KIST612_9	TRUE
GCA_000152285.1	Burkholderia thailandensis E264	Chromosome	Proteobacteria_3	Betaproteobacteria_4	Burkholderiales_5	Burkholderiaceae_6	Burkholderia_7	Burkholderia thailandensis_8	Burkholderia thailandensis E264_9	FALSE
GCA_000152305.1	Burkholderia mallei ATCC 10399	Scaffold	Proteobacteria_3	Betaproteobacteria_4	Burkholderiales_5	Burkholderiaceae_6	Burkholderia_7	pseudomallei group_8	Burkholderia mallei ATCC 10399_9	FALSE
GCA_000152325.1	Burkholderia pseudomallei 1655	Scaffold	Proteobacteria_3	Betaproteobacteria_4	Burkholderiales_5	Burkholderiaceae_6	Burkholderia_7	pseudomallei group_8	Burkholderia pseudomallei 1655_9	FALSE
GCA_000152345.1	Burkholderia pseudomallei Pasteur 52237	Scaffold	Proteobacteria_3	Betaproteobacteria_4	Burkholderiales_5	Burkholderiaceae_6	Burkholderia_7	pseudomallei group_8	Burkholderia pseudomallei Pasteur 52237_9	FALSE
GCA_000152365.1	Burkholderia pseudomallei S13	Scaffold	Proteobacteria_3	Betaproteobacteria_4	Burkholderiales_5	Burkholderiaceae_6	Burkholderia_7	pseudomallei group_8	Burkholderia pseudomallei S13_9	FALSE
GCA_000152385.1	Burkholderia mallei FMH	Scaffold	Proteobacteria_3	Betaproteobacteria_4	Burkholderiales_5	Burkholderiaceae_6	Burkholderia_7	pseudomallei group_8	Burkholderia mallei FMH_9	FALSE
GCA_000152405.1	Burkholderia mallei JHU	Scaffold	Proteobacteria_3	Betaproteobacteria_4	Burkholderiales_5	Burkholderiaceae_6	Burkholderia_7	pseudomallei group_8	Burkholderia mallei JHU_9	FALSE
GCA_000152425.1	Vibrio cholerae MO10	Scaffold	Proteobacteria_3	Gammaproteobacteria_4	Vibrionales_5	Vibrionaceae_6	Vibrio_7	Vibrio cholerae_8	Vibrio cholerae MO10_9	TRUE
GCA_000152445.1	Vibrio cholerae RC385	Scaffold	Proteobacteria_3	Gammaproteobacteria_4	Vibrionales_5	Vibrionaceae_6	Vibrio_7	Vibrio cholerae_8	Vibrio cholerae RC385_9	TRUE
GCA_000152465.2	Vibrio cholerae V51	Scaffold	Proteobacteria_3	Gammaproteobacteria_4	Vibrionales_5	Vibrionaceae_6	Vibrio_7	Vibrio cholerae_8	Vibrio cholerae V51_9	TRUE
GCA_000152485.1	Vibrio antiquarius	Scaffold	Proteobacteria_3	Gammaproteobacteria_4	Vibrionales_5	Vibrionaceae_6	Vibrio_7	Vibrio_8	Vibrio antiquarius_9	FALSE
GCA_000152505.1	Mycobacterium tuberculosis C	Scaffold	Actinobacteria_3	Actinobacteria_4	Corynebacteriales_5	Mycobacteriaceae_6	Mycobacterium_7	Mycobacterium_8	Mycobacterium tuberculosis C_9	FALSE
GCA_000152525.1	Pseudomonas aeruginosa C3719	Scaffold	Proteobacteria_3	Gammaproteobacteria_4	Pseudomonadales_5	Pseudomonadaceae_6	Pseudomonas_7	Pseudomonas aeruginosa group_8	Pseudomonas aeruginosa C3719_9	FALSE
GCA_000152545.1	Pseudomonas aeruginosa 2192	Scaffold	Proteobacteria_3	Gammaproteobacteria_4	Pseudomonadales_5	Pseudomonadaceae_6	Pseudomonas_7	Pseudomonas aeruginosa group_8	Pseudomonas aeruginosa 2192_9	FALSE
GCA_000152565.1	Burkholderia cenocepacia PC184	Scaffold	Proteobacteria_3	Betaproteobacteria_4	Burkholderiales_5	Burkholderiaceae_6	Burkholderia_7	Burkholderia cepacia complex_8	Burkholderia cenocepacia PC184_9	FALSE
GCA_000152585.1	Burkholderia dolosa AU0158	Scaffold	Proteobacteria_3	Betaproteobacteria_4	Burkholderiales_5	Burkholderiaceae_6	Burkholderia_7	Burkholderia cepacia complex_8	Burkholderia dolosa AU0158_9	FALSE
GCA_000152605.1	Sulfitobacter sp. EE-36	Scaffold	Proteobacteria_3	Alphaproteobacteria_4	Rhodobacterales_5	Rhodobacteraceae_6	Sulfitobacter_7	Sulfitobacter_8	Sulfitobacter sp. EE-36_9	FALSE
GCA_000152625.1	Roseovarius nubinhibens ISM	Scaffold	Proteobacteria_3	Alphaproteobacteria_4	Rhodobacterales_5	Rhodobacteraceae_6	Roseovarius_7	Roseovarius nubinhibens_8	Roseovarius nubinhibens ISM_9	FALSE
GCA_000152645.1	Sulfitobacter sp. NAS-14.1	Scaffold	Proteobacteria_3	Alphaproteobacteria_4	Rhodobacterales_5	Rhodobacteraceae_6	Sulfitobacter_7	Sulfitobacter_8	Sulfitobacter sp. NAS-14.1_9	FALSE
GCA_000152665.1	Clostridioides difficile QCD-32g58	Chromosome	Firmicutes_3	Clostridia_4	Clostridiales_5	Peptostreptococcaceae_6	Clostridioides_7	Clostridioides_8	Clostridioides difficile QCD-32g58_9	FALSE
GCA_000152685.2	Burkholderia pseudomallei 406e	Scaffold	Proteobacteria_3	Betaproteobacteria_4	Burkholderiales_5	Burkholderiaceae_6	Burkholderia_7	pseudomallei group_8	Burkholderia pseudomallei 406e_9	FALSE
GCA_000152705.1	Janibacter sp. HTCC2649	Scaffold	Actinobacteria_3	Actinobacteria_4	Micrococcales_5	Intrasporangiaceae_6	Janibacter_7	Janibacter_8	Janibacter sp. HTCC2649_9	FALSE
GCA_000152725.1	Pseudooceanicola batsensis HTCC2597	Scaffold	Proteobacteria_3	Alphaproteobacteria_4	Rhodobacterales_5	Rhodobacteraceae_6	Pseudooceanicola_7	Pseudooceanicola batsensis_8	Pseudooceanicola batsensis HTCC2597_9	FALSE
GCA_000152745.1	Oceanicaulis sp. HTCC2633	Scaffold	Proteobacteria_3	Alphaproteobacteria_4	Rhodobacterales_5	Hyphomonadaceae_6	Oceanicaulis_7	Oceanicaulis_8	Oceanicaulis sp. HTCC2633_9	FALSE
GCA_000152765.1	Vibrio splendidus 12B01	Scaffold	Proteobacteria_3	Gammaproteobacteria_4	Vibrionales_5	Vibrionaceae_6	Vibrio_7	Vibrio splendidus_8	Vibrio splendidus 12B01_9	FALSE
GCA_000152785.1	Loktanella vestfoldensis SKA53	Scaffold	Proteobacteria_3	Alphaproteobacteria_4	Rhodobacterales_5	Rhodobacteraceae_6	Loktanella_7	Loktanella vestfoldensis_8	Loktanella vestfoldensis SKA53_9	FALSE
GCA_000152805.1	Maritimibacter alkaliphilus HTCC2654	Scaffold	Proteobacteria_3	Alphaproteobacteria_4	Rhodobacterales_5	Rhodobacteraceae_6	Maritimibacter_7	Maritimibacter alkaliphilus_8	Maritimibacter alkaliphilus HTCC2654_9	FALSE
GCA_000152825.2	Parvularcula bermudensis HTCC2503	Complete Genome	Proteobacteria_3	Alphaproteobacteria_4	Parvularculales_5	Parvularculaceae_6	Parvularcula_7	Parvularcula bermudensis_8	Parvularcula bermudensis HTCC2503_9	FALSE
GCA_000152845.1	Roseovarius sp. 217	Scaffold	Proteobacteria_3	Alphaproteobacteria_4	Rhodobacterales_5	Rhodobacteraceae_6	Roseovarius_7	Roseovarius_8	Roseovarius sp. 217_9	FALSE
GCA_000152865.1	Erythrobacter sp. NAP1	Scaffold	Proteobacteria_3	Alphaproteobacteria_4	Sphingomonadales_5	Erythrobacteraceae_6	Erythrobacter_7	Erythrobacter_8	Erythrobacter sp. NAP1_9	FALSE
GCA_000152885.1	Idiomarina baltica OS145	Scaffold	Proteobacteria_3	Gammaproteobacteria_4	Alteromonadales_5	Idiomarinaceae_6	Idiomarina_7	Idiomarina baltica_8	Idiomarina baltica OS145_9	FALSE
GCA_000152905.1	Nitrobacter sp. Nb-311A	Scaffold	Proteobacteria_3	Alphaproteobacteria_4	Rhizobiales_5	Bradyrhizobiaceae_6	Nitrobacter_7	Nitrobacter_8	Nitrobacter sp. Nb-311A_9	FALSE
GCA_000152925.3	Dokdonia sp. MED134	Complete Genome	Bacteroidetes/Chlorobi group_3	Flavobacteriia_4	Flavobacteriales_5	Flavobacteriaceae_6	Dokdonia_7	Dokdonia_8	Dokdonia sp. MED134_9	FALSE
GCA_000152945.2	Polaribacter sp. MED152	Complete Genome	Bacteroidetes/Chlorobi group_3	Flavobacteriia_4	Flavobacteriales_5	Flavobacteriaceae_6	Polaribacter_7	Polaribacter_8	Polaribacter sp. MED152_9	FALSE
GCA_000152965.1	Roseobacter sp. MED193	Scaffold	Proteobacteria_3	Alphaproteobacteria_4	Rhodobacterales_5	Rhodobacteraceae_6	Roseobacter_7	Roseobacter_8	Roseobacter sp. MED193_9	FALSE
GCA_000152985.1	Leeuwenhoekiella blandensis MED217	Scaffold	Bacteroidetes/Chlorobi group_3	Flavobacteriia_4	Flavobacteriales_5	Flavobacteriaceae_6	Leeuwenhoekiella_7	Leeuwenhoekiella blandensis_8	Leeuwenhoekiella blandensis MED217_9	FALSE
GCA_000153005.1	Vibrio sp. MED222	Scaffold	Proteobacteria_3	Gammaproteobacteria_4	Vibrionales_5	Vibrionaceae_6	Vibrio_7	Vibrio_8	Vibrio sp. MED222_9	FALSE
GCA_000153025.1	Marinomonas sp. MED121	Scaffold	Proteobacteria_3	Gammaproteobacteria_4	Oceanospirillales_5	Oceanospirillaceae_6	Marinomonas_7	Marinomonas_8	Marinomonas sp. MED121_9	FALSE
GCA_000153045.1	Synechococcus sp. WH 5701	Scaffold	Cyanobacteria/Melainabacteria group_3	Cyanobacteria_4	Synechococcales_5	Synechococcaceae_6	Synechococcus_7	Synechococcus_8	Synechococcus sp. WH 5701_9	FALSE
GCA_000153065.1	Synechococcus sp. RS9917	Scaffold	Cyanobacteria/Melainabacteria group_3	Cyanobacteria_4	Synechococcales_5	Synechococcaceae_6	Synechococcus_7	Synechococcus_8	Synechococcus sp. RS9917_9	FALSE
GCA_000153085.1	Burkholderia mallei 2002721280	Scaffold	Proteobacteria_3	Betaproteobacteria_4	Burkholderiales_5	Burkholderiaceae_6	Burkholderia_7	pseudomallei group_8	Burkholderia mallei 2002721280_9	FALSE
GCA_000153105.1	Blastopirellula marina DSM 3645	Scaffold	Planctomycetes_3	Planctomycetia_4	Planctomycetales_5	Planctomycetaceae_6	Blastopirellula_7	Blastopirellula marina_8	Blastopirellula marina DSM 3645_9	FALSE
GCA_000153125.2	Congregibacter litoralis KT71	Chromosome	Proteobacteria_3	Gammaproteobacteria_4	Cellvibrionales_5	Halieaceae_6	Congregibacter_7	Congregibacter litoralis_8	Congregibacter litoralis KT71_9	FALSE
GCA_000153145.1	marine actinobacterium PHSC20C1	Scaffold	Actinobacteria_3	Actinobacteria_4	unclassified Actinobacteria (class)_5	unclassified Actinobacteria (class) (miscellaneous)_6	unclassified Actinobacteria (class) (miscellaneous)_7	unclassified Actinobacteria (class) (miscellaneous)_8	marine actinobacterium PHSC20C1_9	FALSE
GCA_000153165.2	Maribacter sp. HTCC2170	Complete Genome	Bacteroidetes/Chlorobi group_3	Flavobacteriia_4	Flavobacteriales_5	Flavobacteriaceae_6	Maribacter_7	Maribacter_8	Maribacter sp. HTCC2170_9	FALSE
GCA_000153185.1	Reinekea blandensis MED297	Scaffold	Proteobacteria_3	Gammaproteobacteria_4	Oceanospirillales_5	Saccharospirillaceae_6	Reinekea_7	Reinekea blandensis_8	Reinekea blandensis MED297_9	FALSE
GCA_000153205.1	Nitrococcus mobilis Nb-231	Scaffold	Proteobacteria_3	Gammaproteobacteria_4	Chromatiales_5	Ectothiorhodospiraceae_6	Nitrococcus_7	Nitrococcus mobilis_8	Nitrococcus mobilis Nb-231_9	FALSE
GCA_000153225.1	Polaribacter irgensii 23-P	Scaffold	Bacteroidetes/Chlorobi group_3	Flavobacteriia_4	Flavobacteriales_5	Flavobacteriaceae_6	Polaribacter_7	Polaribacter irgensii_8	Polaribacter irgensii 23-P_9	FALSE
GCA_000153245.1	Pseudoalteromonas tunicata D2	Scaffold	Proteobacteria_3	Gammaproteobacteria_4	Alteromonadales_5	Pseudoalteromonadaceae_6	Pseudoalteromonas_7	Pseudoalteromonas tunicata_8	Pseudoalteromonas tunicata D2_9	FALSE
GCA_000153265.1	Photobacterium angustum S14	Scaffold	Proteobacteria_3	Gammaproteobacteria_4	Vibrionales_5	Vibrionaceae_6	Photobacterium_7	Photobacterium angustum_8	Photobacterium angustum S14_9	FALSE
GCA_000153285.1	Synechococcus sp. WH 7805	Scaffold	Cyanobacteria/Melainabacteria group_3	Cyanobacteria_4	Synechococcales_5	Synechococcaceae_6	Synechococcus_7	Synechococcus_8	Synechococcus sp. WH 7805_9	FALSE
GCA_000153305.1	Oceanicola granulosus HTCC2516	Scaffold	Proteobacteria_3	Alphaproteobacteria_4	Rhodobacterales_5	Rhodobacteraceae_6	Oceanicola_7	Oceanicola granulosus_8	Oceanicola granulosus HTCC2516_9	FALSE
GCA_000153325.1	Photobacterium sp. SKA34	Scaffold	Proteobacteria_3	Gammaproteobacteria_4	Vibrionales_5	Vibrionaceae_6	Photobacterium_7	Photobacterium_8	Photobacterium sp. SKA34_9	FALSE
GCA_000153345.1	Neptuniibacter caesariensis	Scaffold	Proteobacteria_3	Gammaproteobacteria_4	Oceanospirillales_5	Oceanospirillaceae_6	Neptuniibacter_7	Neptuniibacter_8	Neptuniibacter caesariensis_9	FALSE
GCA_000153365.1	Bacillus sp. NRRL B-14911	Scaffold	Firmicutes_3	Bacilli_4	Bacillales_5	Bacillaceae_6	Bacillus_7	Bacillus_8	Bacillus sp. NRRL B-14911_9	FALSE
GCA_000153385.1	Flavobacteria bacterium BBFL7	Scaffold	Bacteroidetes/Chlorobi group_3	Flavobacteriia_4	unclassified Flavobacteriia_5	unclassified Flavobacteriia_6	unclassified Flavobacteriia_7	unclassified Flavobacteriia_8	Flavobacteria bacterium BBFL7_9	FALSE
GCA_000153405.2	Psychromonas sp. CNPT3	Complete Genome	Proteobacteria_3	Gammaproteobacteria_4	Alteromonadales_5	Psychromonadaceae_6	Psychromonas_7	Psychromonas_8	Psychromonas sp. CNPT3_9	FALSE
GCA_000153425.1	Photobacterium profundum 3TCK	Scaffold	Proteobacteria_3	Gammaproteobacteria_4	Vibrionales_5	Vibrionaceae_6	Photobacterium_7	Photobacterium profundum_8	Photobacterium profundum 3TCK_9	FALSE
GCA_000153445.1	gamma proteobacterium HTCC2207	Scaffold	Proteobacteria_3	Gammaproteobacteria_4	Cellvibrionales_5	Porticoccaceae_6	unclassified Porticoccaceae_7	SAR92 clade_8	gamma proteobacterium HTCC2207_9	FALSE
GCA_000153465.1	Aurantimonas manganoxydans SI85-9A1	Scaffold	Proteobacteria_3	Alphaproteobacteria_4	Rhizobiales_5	Aurantimonadaceae_6	Aurantimonas_7	Aurantimonas manganoxydans_8	Aurantimonas manganoxydans SI85-9A1_9	FALSE
GCA_000153485.2	Psychroflexus torquis ATCC 700755	Complete Genome	Bacteroidetes/Chlorobi group_3	Flavobacteriia_4	Flavobacteriales_5	Flavobacteriaceae_6	Psychroflexus_7	Psychroflexus torquis_8	Psychroflexus torquis ATCC 700755_9	FALSE
GCA_000153505.1	Vibrio alginolyticus 12G01	Scaffold	Proteobacteria_3	Gammaproteobacteria_4	Vibrionales_5	Vibrionaceae_6	Vibrio_7	Vibrio harveyi group_8	Vibrio alginolyticus 12G01_9	FALSE
GCA_000153525.1	Candidatus Pelagibacter ubique HTCC1002	Scaffold	Proteobacteria_3	Alphaproteobacteria_4	Pelagibacterales_5	Pelagibacteraceae_6	Candidatus Pelagibacter_7	Candidatus Pelagibacter ubique_8	Candidatus Pelagibacter ubique HTCC1002_9	FALSE
GCA_000153545.1	Sphingomonas sp. SKA58	Scaffold	Proteobacteria_3	Alphaproteobacteria_4	Sphingomonadales_5	Sphingomonadaceae_6	Sphingomonas_7	Sphingomonas_8	Sphingomonas sp. SKA58_9	FALSE
GCA_000153565.1	Bermanella marisrubri	Scaffold	Proteobacteria_3	Gammaproteobacteria_4	Oceanospirillales_5	Oceanospirillaceae_6	Bermanella_7	Bermanella_8	Bermanella marisrubri_9	FALSE
GCA_000153585.1	Wolbachia endosymbiont of Drosophila willistoni TSC#14030-0811.24	Scaffold	Proteobacteria_3	Alphaproteobacteria_4	Rickettsiales_5	Anaplasmataceae_6	Wolbachieae_7	Wolbachia_8	Wolbachia endosymbiont of Drosophila willistoni TSC#14030-0811.24_9	FALSE
GCA_000153605.1	Paenibacillus larvae subsp. larvae BRL-230010	Scaffold	Firmicutes_3	Bacilli_4	Bacillales_5	Paenibacillaceae_6	Paenibacillus_7	Paenibacillus_8	Paenibacillus larvae subsp. larvae BRL-230010_9	FALSE
GCA_000153625.1	Fusobacterium nucleatum subsp. polymorphum ATCC 10953	Chromosome	Fusobacteria_3	Fusobacteriia_4	Fusobacteriales_5	Fusobacteriaceae_6	Fusobacterium_7	Fusobacterium nucleatum_8	Fusobacterium nucleatum subsp. polymorphum ATCC 10953_9	TRUE
GCA_000153645.1	Mannheimia haemolytica PHL213	Scaffold	Proteobacteria_3	Gammaproteobacteria_4	Pasteurellales_5	Pasteurellaceae_6	Mannheimia_7	Mannheimia haemolytica_8	Mannheimia haemolytica PHL213_9	TRUE
GCA_000153665.1	Staphylococcus aureus subsp. aureus USA300_TCH959	Scaffold	Firmicutes_3	Bacilli_4	Bacillales_5	Staphylococcaceae_6	Staphylococcus_7	Staphylococcus_8	Staphylococcus aureus subsp. aureus USA300_TCH959_9	FALSE
GCA_000153685.2	Mycobacterium tuberculosis str. Haarlem	Complete Genome	Actinobacteria_3	Actinobacteria_4	Corynebacteriales_5	Mycobacteriaceae_6	Mycobacterium_7	Mycobacterium tuberculosis_8	Mycobacterium tuberculosis str. Haarlem_9	TRUE
GCA_000153705.1	Fulvimarina pelagi HTCC2506	Scaffold	Proteobacteria_3	Alphaproteobacteria_4	Rhizobiales_5	Aurantimonadaceae_6	Fulvimarina_7	Fulvimarina pelagi_8	Fulvimarina pelagi HTCC2506_9	FALSE
GCA_000153725.1	Pelagibaca bermudensis HTCC2601	Scaffold	Proteobacteria_3	Alphaproteobacteria_4	Rhodobacterales_5	Rhodobacteraceae_6	Pelagibaca_7	Pelagibaca bermudensis_8	Pelagibaca bermudensis HTCC2601_9	FALSE
GCA_000153745.1	Rhodobacterales bacterium HTCC2255	Scaffold	Proteobacteria_3	Alphaproteobacteria_4	Rhodobacterales_5	unclassified Rhodobacterales_6	unclassified Rhodobacterales_7	unclassified Rhodobacterales_8	Rhodobacterales bacterium HTCC2255_9	FALSE
GCA_000153765.1	Mariprofundus ferrooxydans PV-1	Scaffold	Proteobacteria_3	Zetaproteobacteria_4	Mariprofundales_5	Mariprofundaceae_6	Mariprofundus_7	Mariprofundus ferrooxydans_8	Mariprofundus ferrooxydans PV-1_9	FALSE
GCA_000153785.3	Vibrio cholerae AM-19226	Scaffold	Proteobacteria_3	Gammaproteobacteria_4	Vibrionales_5	Vibrionaceae_6	Vibrio_7	Vibrio cholerae_8	Vibrio cholerae AM-19226_9	TRUE
GCA_000153805.1	Synechococcus sp. BL107	Scaffold	Cyanobacteria/Melainabacteria group_3	Cyanobacteria_4	Synechococcales_5	Synechococcaceae_6	Synechococcus_7	Synechococcus_8	Synechococcus sp. BL107_9	FALSE
GCA_000153825.1	Synechococcus sp. RS9916	Scaffold	Cyanobacteria/Melainabacteria group_3	Cyanobacteria_4	Synechococcales_5	Synechococcaceae_6	Synechococcus_7	Synechococcus_8	Synechococcus sp. RS9916_9	FALSE
GCA_000153845.1	Francisella tularensis subsp. holarctica 257	Scaffold	Proteobacteria_3	Gammaproteobacteria_4	Thiotrichales_5	Francisellaceae_6	Francisella_7	Francisella tularensis_8	Francisella tularensis subsp. holarctica 257_9	TRUE
GCA_000153865.1	Vibrio cholerae MAK 757	Scaffold	Proteobacteria_3	Gammaproteobacteria_4	Vibrionales_5	Vibrionaceae_6	Vibrio_7	Vibrio cholerae_8	Vibrio cholerae MAK 757_9	TRUE
GCA_000153885.1	Eubacterium ventriosum ATCC 27560	Scaffold	Firmicutes_3	Clostridia_4	Clostridiales_5	Eubacteriaceae_6	Eubacterium_7	Eubacterium_8	Eubacterium ventriosum ATCC 27560_9	FALSE
GCA_000153905.1	Blautia obeum ATCC 29174	Scaffold	Firmicutes_3	Clostridia_4	Clostridiales_5	Lachnospiraceae_6	Blautia_7	Blautia_8	Blautia obeum ATCC 29174_9	FALSE
GCA_000153925.1	Ruminococcus torques ATCC 27756	Scaffold	Firmicutes_3	Clostridia_4	Clostridiales_5	Lachnospiraceae_6	Blautia_7	Blautia_8	Ruminococcus torques ATCC 27756_9	FALSE
GCA_000153945.1	Vibrio cholerae NCTC 8457	Scaffold	Proteobacteria_3	Gammaproteobacteria_4	Vibrionales_5	Vibrionaceae_6	Vibrio_7	Vibrio cholerae_8	Vibrio cholerae NCTC 8457_9	TRUE
GCA_000153965.1	Vibrio cholerae B33	Scaffold	Proteobacteria_3	Gammaproteobacteria_4	Vibrionales_5	Vibrionaceae_6	Vibrio_7	Vibrio cholerae_8	Vibrio cholerae B33_9	TRUE
GCA_000153985.3	Vibrio cholerae MZO-2	Scaffold	Proteobacteria_3	Gammaproteobacteria_4	Vibrionales_5	Vibrionaceae_6	Vibrio_7	Vibrio cholerae_8	Vibrio cholerae MZO-2_9	TRUE
GCA_000154005.2	Vibrio cholerae 623-39	Scaffold	Proteobacteria_3	Gammaproteobacteria_4	Vibrionales_5	Vibrionaceae_6	Vibrio_7	Vibrio cholerae_8	Vibrio cholerae 623-39_9	TRUE
GCA_000154025.1	Vibrio campbellii HY01	Scaffold	Proteobacteria_3	Gammaproteobacteria_4	Vibrionales_5	Vibrionaceae_6	Vibrio_7	Vibrio harveyi group_8	Vibrio campbellii HY01_9	FALSE
GCA_000154045.1	Vibrio parahaemolyticus AQ3810	Scaffold	Proteobacteria_3	Gammaproteobacteria_4	Vibrionales_5	Vibrionaceae_6	Vibrio_7	Vibrio harveyi group_8	Vibrio parahaemolyticus AQ3810_9	FALSE
GCA_000154065.1	Dorea longicatena DSM 13814	Scaffold	Firmicutes_3	Clostridia_4	Clostridiales_5	Lachnospiraceae_6	Dorea_7	Dorea_8	Dorea longicatena DSM 13814_9	FALSE
GCA_000154085.1	Bifidobacterium adolescentis L2-32	Scaffold	Actinobacteria_3	Actinobacteria_4	Bifidobacteriales_5	Bifidobacteriaceae_6	Bifidobacterium_7	Bifidobacterium_8	Bifidobacterium adolescentis L2-32_9	FALSE
GCA_000154105.1	Parabacteroides merdae ATCC 43184	Scaffold	Bacteroidetes/Chlorobi group_3	Bacteroidia_4	Bacteroidales_5	Tannerellaceae_6	Parabacteroides_7	Parabacteroides merdae_8	Parabacteroides merdae ATCC 43184_9	FALSE
GCA_000154125.1	Bacteroides ovatus ATCC 8483	Scaffold	Bacteroidetes/Chlorobi group_3	Bacteroidia_4	Bacteroidales_5	Bacteroidaceae_6	Bacteroides_7	Bacteroides ovatus_8	Bacteroides ovatus ATCC 8483_9	TRUE
GCA_000154145.1	Francisella tularensis subsp. holarctica FSC022	Scaffold	Proteobacteria_3	Gammaproteobacteria_4	Thiotrichales_5	Francisellaceae_6	Francisella_7	Francisella tularensis_8	Francisella tularensis subsp. holarctica FSC022_9	TRUE
GCA_000154165.1	Francisella tularensis subsp. tularensis FSC033	Scaffold	Proteobacteria_3	Gammaproteobacteria_4	Thiotrichales_5	Francisellaceae_6	Francisella_7	Francisella tularensis_8	Francisella tularensis subsp. tularensis FSC033_9	TRUE
GCA_000154185.1	Francisella tularensis subsp. novicida GA99-3549	Scaffold	Proteobacteria_3	Gammaproteobacteria_4	Thiotrichales_5	Francisellaceae_6	Francisella_7	Francisella tularensis_8	Francisella tularensis subsp. novicida GA99-3549_9	TRUE
GCA_000154205.1	Bacteroides uniformis ATCC 8492	Scaffold	Bacteroidetes/Chlorobi group_3	Bacteroidia_4	Bacteroidales_5	Bacteroidaceae_6	Bacteroides_7	Bacteroides uniformis_8	Bacteroides uniformis ATCC 8492_9	TRUE
GCA_000154225.1	Actinomyces odontolyticus ATCC 17982	Scaffold	Actinobacteria_3	Actinobacteria_4	Actinomycetales_5	Actinomycetaceae_6	Actinomyces_7	Actinomyces_8	Actinomyces odontolyticus ATCC 17982_9	FALSE
GCA_000154245.1	Clostridium sp. L2-50	Scaffold	Firmicutes_3	Clostridia_4	Clostridiales_5	Clostridiaceae_6	Clostridium_7	Clostridium_8	Clostridium sp. L2-50_9	FALSE
GCA_000154265.1	Francisella tularensis subsp. novicida GA99-3548	Scaffold	Proteobacteria_3	Gammaproteobacteria_4	Thiotrichales_5	Francisellaceae_6	Francisella_7	Francisella tularensis_8	Francisella tularensis subsp. novicida GA99-3548_9	TRUE
GCA_000154285.1	Absiella dolichum DSM 3991	Scaffold	Firmicutes_3	Erysipelotrichia_4	Erysipelotrichales_5	Erysipelotrichaceae_6	unclassified Erysipelotrichaceae_7	unclassified Erysipelotrichaceae_8	Absiella dolichum DSM 3991_9	FALSE
GCA_000154305.1	Anaerostipes caccae DSM 14662	Scaffold	Firmicutes_3	Clostridia_4	Clostridiales_5	Lachnospiraceae_6	Anaerostipes_7	Anaerostipes_8	Anaerostipes caccae DSM 14662_9	FALSE
GCA_000154325.1	[Eubacterium] siraeum DSM 15702	Scaffold	Firmicutes_3	Clostridia_4	Clostridiales_5	Ruminococcaceae_6	Ruminiclostridium_7	Ruminiclostridium_8	[Eubacterium] siraeum DSM 15702_9	FALSE
GCA_000154345.1	[Clostridium] leptum DSM 753	Scaffold	Firmicutes_3	Clostridia_4	Clostridiales_5	Ruminococcaceae_6	Ruminiclostridium_7	Ruminiclostridium_8	[Clostridium] leptum DSM 753_9	FALSE
GCA_000154365.1	[Clostridium] bolteae ATCC BAA-613	Scaffold	Firmicutes_3	Clostridia_4	Clostridiales_5	Lachnospiraceae_6	Lachnoclostridium_7	Lachnoclostridium_8	[Clostridium] bolteae ATCC BAA-613_9	FALSE
GCA_000154385.1	Faecalibacterium prausnitzii M21/2	Scaffold	Firmicutes_3	Clostridia_4	Clostridiales_5	Ruminococcaceae_6	Faecalibacterium_7	Faecalibacterium_8	Faecalibacterium prausnitzii M21/2_9	FALSE
GCA_000154405.1	Parvimonas micra ATCC 33270	Scaffold	Firmicutes_3	Tissierellia_4	Tissierellales_5	Peptoniphilaceae_6	Parvimonas_7	Parvimonas_8	Parvimonas micra ATCC 33270_9	FALSE
GCA_000154425.1	Coprococcus eutactus ATCC 27759	Scaffold	Firmicutes_3	Clostridia_4	Clostridiales_5	Lachnospiraceae_6	Coprococcus_7	Coprococcus_8	Coprococcus eutactus ATCC 27759_9	FALSE
GCA_000154445.1	Intestinibacter bartlettii DSM 16795	Scaffold	Firmicutes_3	Clostridia_4	Clostridiales_5	Peptostreptococcaceae_6	Intestinibacter_7	Intestinibacter_8	Intestinibacter bartlettii DSM 16795_9	FALSE
GCA_000154465.1	Alistipes putredinis DSM 17216	Scaffold	Bacteroidetes/Chlorobi group_3	Bacteroidia_4	Bacteroidales_5	Rikenellaceae_6	Alistipes_7	Alistipes putredinis_8	Alistipes putredinis DSM 17216_9	FALSE
GCA_000154485.1	Erysipelatoclostridium ramosum DSM 1402	Scaffold	Firmicutes_3	Erysipelotrichia_4	Erysipelotrichales_5	Erysipelotrichaceae_6	Erysipelatoclostridium_7	Erysipelatoclostridium_8	Erysipelatoclostridium ramosum DSM 1402_9	FALSE
GCA_000154505.1	[Clostridium] scindens ATCC 35704	Scaffold	Firmicutes_3	Clostridia_4	Clostridiales_5	Lachnospiraceae_6	Lachnoclostridium_7	Lachnoclostridium_8	[Clostridium] scindens ATCC 35704_9	FALSE
GCA_000154525.1	Bacteroides stercoris ATCC 43183	Scaffold	Bacteroidetes/Chlorobi group_3	Bacteroidia_4	Bacteroidales_5	Bacteroidaceae_6	Bacteroides_7	Bacteroides stercoris_8	Bacteroides stercoris ATCC 43183_9	TRUE
GCA_000154545.1	Clostridium sp. SS2/1	Scaffold	Firmicutes_3	Clostridia_4	Clostridiales_5	Clostridiaceae_6	Clostridium_7	Clostridium_8	Clostridium sp. SS2/1_9	FALSE
GCA_000154565.1	Anaerotruncus colihominis DSM 17241	Scaffold	Firmicutes_3	Clostridia_4	Clostridiales_5	Ruminococcaceae_6	Anaerotruncus_7	Anaerotruncus_8	Anaerotruncus colihominis DSM 17241_9	FALSE
GCA_000154585.2	Mycobacterium tuberculosis KZN 4207	Complete Genome	Actinobacteria_3	Actinobacteria_4	Corynebacteriales_5	Mycobacteriaceae_6	Mycobacterium_7	Mycobacterium tuberculosis_8	Mycobacterium tuberculosis KZN 4207_9	TRUE
GCA_000154605.2	Mycobacterium tuberculosis KZN 605	Complete Genome	Actinobacteria_3	Actinobacteria_4	Corynebacteriales_5	Mycobacteriaceae_6	Mycobacterium_7	Mycobacterium tuberculosis_8	Mycobacterium tuberculosis KZN 605_9	TRUE
GCA_000154625.1	Clostridioides difficile QCD-63q42	Chromosome	Firmicutes_3	Clostridia_4	Clostridiales_5	Peptostreptococcaceae_6	Clostridioides_7	Clostridioides_8	Clostridioides difficile QCD-63q42_9	FALSE
GCA_000154645.1	Clostridioides difficile QCD-76w55	Chromosome	Firmicutes_3	Clostridia_4	Clostridiales_5	Peptostreptococcaceae_6	Clostridioides_7	Clostridioides_8	Clostridioides difficile QCD-76w55_9	FALSE
GCA_000154665.1	Clostridioides difficile QCD-97b34	Chromosome	Firmicutes_3	Clostridia_4	Clostridiales_5	Peptostreptococcaceae_6	Clostridioides_7	Clostridioides_8	Clostridioides difficile QCD-97b34_9	FALSE
GCA_000154685.1	Clostridioides difficile QCD-37x79	Chromosome	Firmicutes_3	Clostridia_4	Clostridiales_5	Peptostreptococcaceae_6	Clostridioides_7	Clostridioides_8	Clostridioides difficile QCD-37x79_9	FALSE
GCA_000154705.2	Hoeflea phototrophica DFL-43	Chromosome	Proteobacteria_3	Alphaproteobacteria_4	Rhizobiales_5	Phyllobacteriaceae_6	Hoeflea_7	Hoeflea phototrophica_8	Hoeflea phototrophica DFL-43_9	FALSE
GCA_000154725.1	Kordia algicida OT-1	Scaffold	Bacteroidetes/Chlorobi group_3	Flavobacteriia_4	Flavobacteriales_5	Flavobacteriaceae_6	Kordia_7	Kordia algicida_8	Kordia algicida OT-1_9	FALSE
GCA_000154745.2	Phaeobacter inhibens 2.10	Complete Genome	Proteobacteria_3	Alphaproteobacteria_4	Rhodobacterales_5	Rhodobacteraceae_6	Phaeobacter_7	Phaeobacter gallaeciensis_8	Phaeobacter inhibens 2.10_9	FALSE
GCA_000154765.2	Phaeobacter inhibens DSM 17395	Complete Genome	Proteobacteria_3	Alphaproteobacteria_4	Rhodobacterales_5	Rhodobacteraceae_6	Phaeobacter_7	Phaeobacter inhibens_8	Phaeobacter inhibens DSM 17395_9	FALSE
GCA_000154785.2	Roseobacter litoralis Och 149	Complete Genome	Proteobacteria_3	Alphaproteobacteria_4	Rhodobacterales_5	Rhodobacteraceae_6	Roseobacter_7	Roseobacter litoralis_8	Roseobacter litoralis Och 149_9	FALSE
GCA_000154805.1	[Clostridium] spiroforme DSM 1552	Scaffold	Firmicutes_3	Erysipelotrichia_4	Erysipelotrichales_5	Erysipelotrichaceae_6	Erysipelatoclostridium_7	Erysipelatoclostridium_8	[Clostridium] spiroforme DSM 1552_9	FALSE
GCA_000154825.1	Anaerofustis stercorihominis DSM 17244	Scaffold	Firmicutes_3	Clostridia_4	Clostridiales_5	Eubacteriaceae_6	Anaerofustis_7	Anaerofustis_8	Anaerofustis stercorihominis DSM 17244_9	FALSE
GCA_000154845.1	Bacteroides coprocola DSM 17136	Scaffold	Bacteroidetes/Chlorobi group_3	Bacteroidia_4	Bacteroidales_5	Bacteroidaceae_6	Bacteroides_7	Bacteroides coprocola_8	Bacteroides coprocola DSM 17136_9	FALSE
GCA_000154865.1	Providencia stuartii ATCC 25827	Scaffold	Proteobacteria_3	Gammaproteobacteria_4	Enterobacterales_5	Morganellaceae_6	Providencia_7	Providencia stuartii_8	Providencia stuartii ATCC 25827_9	TRUE
GCA_000154885.1	Streptomyces sp. Mg1	Scaffold	Actinobacteria_3	Actinobacteria_4	Streptomycetales_5	Streptomycetaceae_6	Streptomyces_7	Streptomyces_8	Streptomyces sp. Mg1_9	FALSE
GCA_000154905.1	Streptomyces sp. SPB074	Scaffold	Actinobacteria_3	Actinobacteria_4	Streptomycetales_5	Streptomycetaceae_6	Streptomyces_7	Streptomyces_8	Streptomyces sp. SPB074_9	FALSE
GCA_000154925.1	Streptomyces clavuligerus ATCC 27064	Scaffold	Actinobacteria_3	Actinobacteria_4	Streptomycetales_5	Streptomycetaceae_6	Streptomyces_7	Streptomyces_8	Streptomyces clavuligerus ATCC 27064_9	FALSE
GCA_000154945.1	Streptomyces pristinaespiralis ATCC 25486	Chromosome	Actinobacteria_3	Actinobacteria_4	Streptomycetales_5	Streptomycetaceae_6	Streptomyces_7	Streptomyces_8	Streptomyces pristinaespiralis ATCC 25486_9	FALSE
GCA_000154965.1	Streptomyces sviceus ATCC 29083	Chromosome	Actinobacteria_3	Actinobacteria_4	Streptomycetales_5	Streptomycetaceae_6	Streptomyces_7	Streptomyces_8	Streptomyces sviceus ATCC 29083_9	FALSE
GCA_000154985.1	Streptococcus infantarius subsp. infantarius ATCC BAA-102	Scaffold	Firmicutes_3	Bacilli_4	Lactobacillales_5	Streptococcaceae_6	Streptococcus_7	Streptococcus_8	Streptococcus infantarius subsp. infantarius ATCC BAA-102_9	FALSE
GCA_000155005.1	Escherichia coli O157:H7 str. EC4024	Scaffold	Proteobacteria_3	Gammaproteobacteria_4	Enterobacterales_5	Enterobacteriaceae_6	Escherichia_7	Escherichia coli_8	Escherichia coli O157:H7 str. EC4024_9	TRUE
GCA_000155025.1	Clostridioides difficile ATCC 43255	Chromosome	Firmicutes_3	Clostridia_4	Clostridiales_5	Peptostreptococcaceae_6	Clostridioides_7	Clostridioides_8	Clostridioides difficile ATCC 43255_9	FALSE
GCA_000155045.1	Clostridioides difficile CIP 107932	Chromosome	Firmicutes_3	Clostridia_4	Clostridiales_5	Peptostreptococcaceae_6	Clostridioides_7	Clostridioides_8	Clostridioides difficile CIP 107932_9	FALSE
GCA_000155065.1	Clostridioides difficile QCD-23m63	Chromosome	Firmicutes_3	Clostridia_4	Clostridiales_5	Peptostreptococcaceae_6	Clostridioides_7	Clostridioides_8	Clostridioides difficile QCD-23m63_9	FALSE
GCA_000155085.1	Clostridium sporogenes ATCC 15579	Scaffold	Firmicutes_3	Clostridia_4	Clostridiales_5	Clostridiaceae_6	Clostridium_7	Clostridium_8	Clostridium sporogenes ATCC 15579_9	FALSE
GCA_000155105.1	Escherichia albertii TW07627	Scaffold	Proteobacteria_3	Gammaproteobacteria_4	Enterobacterales_5	Enterobacteriaceae_6	Escherichia_7	Escherichia albertii_8	Escherichia albertii TW07627_9	FALSE
GCA_000155125.1	Escherichia coli O157:H7 str. TW14588	Chromosome	Proteobacteria_3	Gammaproteobacteria_4	Enterobacterales_5	Enterobacteriaceae_6	Escherichia_7	Escherichia coli_8	Escherichia coli O157:H7 str. TW14588_9	TRUE
GCA_000155145.1	Mycobacterium tuberculosis 94_M4241A	Scaffold	Actinobacteria_3	Actinobacteria_4	Corynebacteriales_5	Mycobacteriaceae_6	Mycobacterium_7	Mycobacterium_8	Mycobacterium tuberculosis 94_M4241A_9	FALSE
GCA_000155165.1	Mycobacterium tuberculosis 02_1987	Scaffold	Actinobacteria_3	Actinobacteria_4	Corynebacteriales_5	Mycobacteriaceae_6	Mycobacterium_7	Mycobacterium_8	Mycobacterium tuberculosis 02_1987_9	FALSE
GCA_000155185.1	Mycobacterium tuberculosis T92	Scaffold	Actinobacteria_3	Actinobacteria_4	Corynebacteriales_5	Mycobacteriaceae_6	Mycobacterium_7	Mycobacterium_8	Mycobacterium tuberculosis T92_9	FALSE
GCA_000155205.1	Ruminococcus lactaris ATCC 29176	Scaffold	Firmicutes_3	Clostridia_4	Clostridiales_5	Ruminococcaceae_6	Ruminococcus_7	Ruminococcus_8	Ruminococcus lactaris ATCC 29176_9	FALSE
GCA_000155225.1	Mycobacterium tuberculosis EAS054	Scaffold	Actinobacteria_3	Actinobacteria_4	Corynebacteriales_5	Mycobacteriaceae_6	Mycobacterium_7	Mycobacterium_8	Mycobacterium tuberculosis EAS054_9	FALSE
GCA_000155245.1	Mycobacterium tuberculosis T85	Scaffold	Actinobacteria_3	Actinobacteria_4	Corynebacteriales_5	Mycobacteriaceae_6	Mycobacterium_7	Mycobacterium_8	Mycobacterium tuberculosis T85_9	FALSE
GCA_000155285.1	Mycobacterium tuberculosis GM 1503	Scaffold	Actinobacteria_3	Actinobacteria_4	Corynebacteriales_5	Mycobacteriaceae_6	Mycobacterium_7	Mycobacterium_8	Mycobacterium tuberculosis GM 1503_9	FALSE
GCA_000155305.1	Mycobacterium tuberculosis T17	Scaffold	Actinobacteria_3	Actinobacteria_4	Corynebacteriales_5	Mycobacteriaceae_6	Mycobacterium_7	Mycobacterium_8	Mycobacterium tuberculosis T17_9	FALSE
GCA_000155325.1	Bacillus subtilis subsp. subtilis str. 168	Chromosome	Firmicutes_3	Bacilli_4	Bacillales_5	Bacillaceae_6	Bacillus_7	Bacillus subtilis_8	Bacillus subtilis subsp. subtilis str. 168_9	TRUE
GCA_000155355.1	Bacillus subtilis subsp. subtilis str. JH642	Chromosome	Firmicutes_3	Bacilli_4	Bacillales_5	Bacillaceae_6	Bacillus_7	Bacillus_8	Bacillus subtilis subsp. subtilis str. JH642_9	FALSE
GCA_000155375.1	Bacillus subtilis subsp. subtilis str. SMY	Chromosome	Firmicutes_3	Bacilli_4	Bacillales_5	Bacillaceae_6	Bacillus_7	Bacillus_8	Bacillus subtilis subsp. subtilis str. SMY_9	FALSE
GCA_000155395.1	Bifidobacterium bifidum NCIMB 41171	Scaffold	Actinobacteria_3	Actinobacteria_4	Bifidobacteriales_5	Bifidobacteriaceae_6	Bifidobacterium_7	Bifidobacterium_8	Bifidobacterium bifidum NCIMB 41171_9	FALSE
GCA_000155415.1	Bifidobacterium longum subsp. infantis CCUG 52486	Scaffold	Actinobacteria_3	Actinobacteria_4	Bifidobacteriales_5	Bifidobacteriaceae_6	Bifidobacterium_7	Bifidobacterium_8	Bifidobacterium longum subsp. infantis CCUG 52486_9	FALSE
GCA_000155435.1	Clostridiales bacterium 1_7_47FAA	Scaffold	Firmicutes_3	Clostridia_4	Clostridiales_5	unclassified Clostridiales_6	unclassified Clostridiales (miscellaneous)_7	unclassified Clostridiales (miscellaneous)_8	Clostridiales bacterium 1_7_47FAA_9	FALSE
GCA_000155455.1	Helicobacter canadensis MIT 98-5491	Scaffold	Proteobacteria_3	delta/epsilon subdivisions_4	Epsilonproteobacteria_5	Campylobacterales_6	Helicobacteraceae_7	Helicobacter_8	Helicobacter canadensis MIT 98-5491_9	FALSE
GCA_000155475.1	Helicobacter cinaedi CCUG 18818 = ATCC BAA-847	Scaffold	Proteobacteria_3	delta/epsilon subdivisions_4	Epsilonproteobacteria_5	Campylobacterales_6	Helicobacteraceae_7	Helicobacter_8	Helicobacter cinaedi CCUG 18818 = ATCC BAA-847_9	FALSE
GCA_000155495.1	Helicobacter pullorum MIT 98-5489	Scaffold	Proteobacteria_3	delta/epsilon subdivisions_4	Epsilonproteobacteria_5	Campylobacterales_6	Helicobacteraceae_7	Helicobacter_8	Helicobacter pullorum MIT 98-5489_9	FALSE
GCA_000155515.2	Lactobacillus paracasei subsp. paracasei 8700:2	Complete Genome	Firmicutes_3	Bacilli_4	Lactobacillales_5	Lactobacillaceae_6	Lactobacillus_7	Lactobacillus paracasei_8	Lactobacillus paracasei subsp. paracasei 8700:2_9	FALSE
GCA_000155535.1	Francisella tularensis subsp. tularensis MA00-2987	Scaffold	Proteobacteria_3	Gammaproteobacteria_4	Thiotrichales_5	Francisellaceae_6	Francisella_7	Francisella tularensis_8	Francisella tularensis subsp. tularensis MA00-2987_9	TRUE
GCA_000155555.1	Coleofasciculus chthonoplastes PCC 7420	Scaffold	Cyanobacteria/Melainabacteria group_3	Cyanobacteria_4	Oscillatoriophycideae_5	Oscillatoriales_6	Coleofasciculaceae_7	Coleofasciculaceae_8	Coleofasciculus chthonoplastes PCC 7420_9	FALSE
GCA_000155575.1	Brevundimonas sp. BAL3	Scaffold	Proteobacteria_3	Alphaproteobacteria_4	Caulobacterales_5	Caulobacteraceae_6	Brevundimonas_7	Brevundimonas_8	Brevundimonas sp. BAL3_9	FALSE
GCA_000155595.1	Synechococcus sp. PCC 7335	Scaffold	Cyanobacteria/Melainabacteria group_3	Cyanobacteria_4	Synechococcales_5	Synechococcaceae_6	Synechococcus_7	Synechococcus_8	Synechococcus sp. PCC 7335_9	FALSE
GCA_000155615.1	Alcanivorax sp. DG881	Scaffold	Proteobacteria_3	Gammaproteobacteria_4	Oceanospirillales_5	Alcanivoracaceae_6	Alcanivorax_7	Alcanivorax_8	Alcanivorax sp. DG881_9	FALSE
GCA_000155635.1	Cyanobium sp. PCC 7001	Scaffold	Cyanobacteria/Melainabacteria group_3	Cyanobacteria_4	Synechococcales_5	Synechococcaceae_6	Cyanobium_7	Cyanobium_8	Cyanobium sp. PCC 7001_9	FALSE
GCA_000155655.1	Nitrosococcus oceani AFC27	Scaffold	Proteobacteria_3	Gammaproteobacteria_4	Chromatiales_5	Chromatiaceae_6	Nitrosococcus_7	Nitrosococcus oceani_8	Nitrosococcus oceani AFC27_9	FALSE
GCA_000155675.2	Octadecabacter antarcticus 307	Complete Genome	Proteobacteria_3	Alphaproteobacteria_4	Rhodobacterales_5	Rhodobacteraceae_6	Octadecabacter_7	Octadecabacter antarcticus_8	Octadecabacter antarcticus 307_9	FALSE
GCA_000155695.1	Verrucomicrobiae bacterium DG1235	Scaffold	Verrucomicrobia_3	Verrucomicrobiae_4	Verrucomicrobiales_5	unclassified Verrucomicrobiales_6	unclassified Verrucomicrobiales (miscellaneous)_7	unclassified Verrucomicrobiales (miscellaneous)_8	Verrucomicrobiae bacterium DG1235_9	FALSE
GCA_000155715.1	gamma proteobacterium HTCC5015	Scaffold	Proteobacteria_3	Gammaproteobacteria_4	unclassified Gammaproteobacteria_5	unclassified Gammaproteobacteria (miscellaneous)_6	unclassified Gammaproteobacteria (miscellaneous)_7	unclassified Gammaproteobacteria (miscellaneous)_8	gamma proteobacterium HTCC5015_9	FALSE
GCA_000155735.2	Octadecabacter arcticus 238	Complete Genome	Proteobacteria_3	Alphaproteobacteria_4	Rhodobacterales_5	Rhodobacteraceae_6	Octadecabacter_7	Octadecabacter arcticus_8	Octadecabacter arcticus 238_9	FALSE
GCA_000155755.1	Francisella tularensis subsp. novicida FTE	Scaffold	Proteobacteria_3	Gammaproteobacteria_4	Thiotrichales_5	Francisellaceae_6	Francisella_7	Francisella tularensis_8	Francisella tularensis subsp. novicida FTE_9	TRUE
GCA_000155775.1	Glaciecola sp. HTCC2999	Scaffold	Proteobacteria_3	Gammaproteobacteria_4	Alteromonadales_5	Alteromonadaceae_6	Glaciecola_7	Glaciecola_8	Glaciecola sp. HTCC2999_9	FALSE
GCA_000155795.1	Mycobacterium tuberculosis '98-R604 INH-RIF-EM'	Scaffold	Actinobacteria_3	Actinobacteria_4	Corynebacteriales_5	Mycobacteriaceae_6	Mycobacterium_7	Mycobacterium_8	Mycobacterium tuberculosis '98-R604 INH-RIF-EM'_9	FALSE
GCA_000155815.1	Bacteroides eggerthii DSM 20697	Scaffold	Bacteroidetes/Chlorobi group_3	Bacteroidia_4	Bacteroidales_5	Bacteroidaceae_6	Bacteroides_7	Bacteroides eggerthii_8	Bacteroides eggerthii DSM 20697_9	TRUE
GCA_000155835.1	Proteus penneri ATCC 35198	Scaffold	Proteobacteria_3	Gammaproteobacteria_4	Enterobacterales_5	Morganellaceae_6	Proteus_7	Proteus penneri_8	Proteus penneri ATCC 35198_9	TRUE
GCA_000155855.1	[Bacteroides] pectinophilus ATCC 43243	Scaffold	Firmicutes_3	Clostridia_4	Clostridiales_5	unclassified Clostridiales_6	Bacteroides pectinophilus_7	Bacteroides pectinophilus_8	[Bacteroides] pectinophilus ATCC 43243_9	TRUE
GCA_000155875.1	Coprococcus comes ATCC 27758	Scaffold	Firmicutes_3	Clostridia_4	Clostridiales_5	Lachnospiraceae_6	Coprococcus_7	Coprococcus_8	Coprococcus comes ATCC 27758_9	FALSE
GCA_000155895.1	Candidatus Pelagibacter sp. HTCC7211	Scaffold	Proteobacteria_3	Alphaproteobacteria_4	Pelagibacterales_5	Pelagibacteraceae_6	Candidatus Pelagibacter_7	Candidatus Pelagibacter_8	Candidatus Pelagibacter sp. HTCC7211_9	FALSE
GCA_000155915.2	Lactobacillus jensenii 1153	Scaffold	Firmicutes_3	Bacilli_4	Lactobacillales_5	Lactobacillaceae_6	Lactobacillus_7	Lactobacillus_8	Lactobacillus jensenii 1153_9	FALSE
GCA_000155935.2	Lactobacillus gasseri MV-22	Scaffold	Firmicutes_3	Bacilli_4	Lactobacillales_5	Lactobacillaceae_6	Lactobacillus_7	Lactobacillus_8	Lactobacillus gasseri MV-22_9	FALSE
GCA_000155955.1	Mitsuokella multacida DSM 20544	Scaffold	Firmicutes_3	Negativicutes_4	Selenomonadales_5	Selenomonadaceae_6	Mitsuokella_7	Mitsuokella_8	Mitsuokella multacida DSM 20544_9	FALSE
GCA_000155975.1	Citrobacter youngae ATCC 29220	Scaffold	Proteobacteria_3	Gammaproteobacteria_4	Enterobacterales_5	Enterobacteriaceae_6	Citrobacter_7	Citrobacter freundii complex_8	Citrobacter youngae ATCC 29220_9	FALSE
GCA_000155995.1	Enterobacter cancerogenus ATCC 35316	Scaffold	Proteobacteria_3	Gammaproteobacteria_4	Enterobacterales_5	Enterobacteriaceae_6	Enterobacter_7	Enterobacter cloacae complex_8	Enterobacter cancerogenus ATCC 35316_9	FALSE
GCA_000156015.1	Butyrivibrio crossotus DSM 2876	Scaffold	Firmicutes_3	Clostridia_4	Clostridiales_5	Lachnospiraceae_6	Butyrivibrio_7	Butyrivibrio_8	Butyrivibrio crossotus DSM 2876_9	FALSE
GCA_000156035.2	Tyzzerella nexilis DSM 1787	Scaffold	Firmicutes_3	Clostridia_4	Clostridiales_5	Lachnospiraceae_6	Tyzzerella_7	Tyzzerella_8	Tyzzerella nexilis DSM 1787_9	FALSE
GCA_000156055.1	[Clostridium] hiranonis DSM 13275	Scaffold	Firmicutes_3	Clostridia_4	Clostridiales_5	Peptostreptococcaceae_6	unclassified Peptostreptococcaceae_7	unclassified Peptostreptococcaceae_8	[Clostridium] hiranonis DSM 13275_9	FALSE
GCA_000156075.1	Bacteroides dorei DSM 17855	Scaffold	Bacteroidetes/Chlorobi group_3	Bacteroidia_4	Bacteroidales_5	Bacteroidaceae_6	Bacteroides_7	Bacteroides dorei_8	Bacteroides dorei DSM 17855_9	FALSE
GCA_000156095.1	Sulfurimonas gotlandica GD1	Scaffold	Proteobacteria_3	delta/epsilon subdivisions_4	Epsilonproteobacteria_5	Campylobacterales_6	Helicobacteraceae_7	Sulfurimonas_8	Sulfurimonas gotlandica GD1_9	FALSE
GCA_000156115.1	Rhodobacteraceae bacterium HTCC2083	Scaffold	Proteobacteria_3	Alphaproteobacteria_4	Rhodobacterales_5	Rhodobacteraceae_6	unclassified Rhodobacteraceae_7	unclassified Rhodobacteraceae_8	Rhodobacteraceae bacterium HTCC2083_9	FALSE
GCA_000156135.1	Rhodobacterales bacterium Y4I	Scaffold	Proteobacteria_3	Alphaproteobacteria_4	Rhodobacterales_5	unclassified Rhodobacterales_6	unclassified Rhodobacterales_7	unclassified Rhodobacterales_8	Rhodobacterales bacterium Y4I_9	FALSE
GCA_000156155.1	beta proteobacterium KB13	Scaffold	Proteobacteria_3	Betaproteobacteria_4	Nitrosomonadales_5	unclassified Nitrosomonadales_6	OM43 clade_7	OM43 clade_8	beta proteobacterium KB13_9	FALSE
GCA_000156175.1	Collinsella intestinalis DSM 13280	Scaffold	Actinobacteria_3	Coriobacteriia_4	Coriobacteriales_5	Coriobacteriaceae_6	Collinsella_7	Collinsella_8	Collinsella intestinalis DSM 13280_9	FALSE
GCA_000156195.1	Bacteroides finegoldii DSM 17565	Scaffold	Bacteroidetes/Chlorobi group_3	Bacteroidia_4	Bacteroidales_5	Bacteroidaceae_6	Bacteroides_7	Bacteroides finegoldii_8	Bacteroides finegoldii DSM 17565_9	FALSE
GCA_000156215.1	Collinsella stercoris DSM 13279	Scaffold	Actinobacteria_3	Coriobacteriia_4	Coriobacteriales_5	Coriobacteriaceae_6	Collinsella_7	Collinsella_8	Collinsella stercoris DSM 13279_9	FALSE
GCA_000156235.1	Pseudovibrio sp. JE062	Scaffold	Proteobacteria_3	Alphaproteobacteria_4	Rhodobacterales_5	Rhodobacteraceae_6	Pseudovibrio_7	Pseudovibrio_8	Pseudovibrio sp. JE062_9	FALSE
GCA_000156255.1	Ruegeria sp. R11	Scaffold	Proteobacteria_3	Alphaproteobacteria_4	Rhodobacterales_5	Rhodobacteraceae_6	Ruegeria_7	Ruegeria_8	Ruegeria sp. R11_9	FALSE
GCA_000156295.1	marine gamma proteobacterium HTCC2148	Scaffold	Proteobacteria_3	Gammaproteobacteria_4	Cellvibrionales_5	Halieaceae_6	unclassified Halieaceae_7	unclassified Halieaceae_8	marine gamma proteobacterium HTCC2148_9	FALSE
GCA_000156335.1	Roseobacter sp. GAI101	Scaffold	Proteobacteria_3	Alphaproteobacteria_4	Rhodobacterales_5	Rhodobacteraceae_6	Roseobacter_7	Roseobacter_8	Roseobacter sp. GAI101_9	FALSE
GCA_000156355.1	Methylophaga thiooxydans DMS010	Scaffold	Proteobacteria_3	Gammaproteobacteria_4	Thiotrichales_5	Piscirickettsiaceae_6	Methylophaga_7	Methylophaga thiooxydans_8	Methylophaga thiooxydans DMS010_9	FALSE
GCA_000156375.1	Desulfovibrio piger ATCC 29098	Scaffold	Proteobacteria_3	delta/epsilon subdivisions_4	Deltaproteobacteria_5	Desulfovibrionales_6	Desulfovibrionaceae_7	Desulfovibrio_8	Desulfovibrio piger ATCC 29098_9	FALSE
GCA_000156395.1	Providencia rustigianii DSM 4541	Scaffold	Proteobacteria_3	Gammaproteobacteria_4	Enterobacterales_5	Morganellaceae_6	Providencia_7	Providencia rustigianii_8	Providencia rustigianii DSM 4541_9	FALSE
GCA_000156415.1	Francisella tularensis subsp. novicida FTG	Scaffold	Proteobacteria_3	Gammaproteobacteria_4	Thiotrichales_5	Francisellaceae_6	Francisella_7	Francisella tularensis_8	Francisella tularensis subsp. novicida FTG_9	TRUE
GCA_000156435.1	Streptomyces viridosporus ATCC 14672	Scaffold	Actinobacteria_3	Actinobacteria_4	Streptomycetales_5	Streptomycetaceae_6	Streptomyces_7	Streptomyces_8	Streptomyces viridosporus ATCC 14672_9	FALSE
GCA_000156455.1	Streptomyces roseosporus NRRL 15998	Scaffold	Actinobacteria_3	Actinobacteria_4	Streptomycetales_5	Streptomycetaceae_6	Streptomyces_7	Streptomyces_8	Streptomyces roseosporus NRRL 15998_9	FALSE
GCA_000156475.1	Streptomyces albus J1074	Scaffold	Actinobacteria_3	Actinobacteria_4	Streptomycetales_5	Streptomycetaceae_6	Streptomyces_7	Streptomyces_8	Streptomyces albus J1074_9	FALSE
GCA_000156495.1	Parabacteroides johnsonii DSM 18315	Scaffold	Bacteroidetes/Chlorobi group_3	Bacteroidia_4	Bacteroidales_5	Tannerellaceae_6	Parabacteroides_7	Parabacteroides johnsonii_8	Parabacteroides johnsonii DSM 18315_9	FALSE
GCA_000156515.1	[Clostridium] hylemonae DSM 15053	Scaffold	Firmicutes_3	Clostridia_4	Clostridiales_5	Lachnospiraceae_6	Lachnoclostridium_7	Lachnoclostridium_8	[Clostridium] hylemonae DSM 15053_9	FALSE
GCA_000156535.1	Roseburia intestinalis L1-82	Scaffold	Firmicutes_3	Clostridia_4	Clostridiales_5	Lachnospiraceae_6	Roseburia_7	Roseburia_8	Roseburia intestinalis L1-82_9	FALSE
GCA_000156555.1	Acinetobacter sp. ATCC 27244	Scaffold	Proteobacteria_3	Gammaproteobacteria_4	Pseudomonadales_5	Moraxellaceae_6	Acinetobacter_7	Acinetobacter_8	Acinetobacter sp. ATCC 27244_9	FALSE
GCA_000156575.1	Anaerococcus lactolyticus ATCC 51172	Scaffold	Firmicutes_3	Tissierellia_4	Tissierellales_5	Peptoniphilaceae_6	Anaerococcus_7	Anaerococcus_8	Anaerococcus lactolyticus ATCC 51172_9	FALSE
GCA_000156595.1	Corynebacterium glucuronolyticum ATCC 51867	Scaffold	Actinobacteria_3	Actinobacteria_4	Corynebacteriales_5	Corynebacteriaceae_6	Corynebacterium_7	Corynebacterium_8	Corynebacterium glucuronolyticum ATCC 51867_9	FALSE
GCA_000156615.2	Corynebacterium pseudogenitalium ATCC 33035	Scaffold	Actinobacteria_3	Actinobacteria_4	Corynebacteriales_5	Corynebacteriaceae_6	Corynebacterium_7	Corynebacterium_8	Corynebacterium pseudogenitalium ATCC 33035_9	FALSE
GCA_000156635.1	Bifidobacterium angulatum DSM 20098 = JCM 7096	Scaffold	Actinobacteria_3	Actinobacteria_4	Bifidobacteriales_5	Bifidobacteriaceae_6	Bifidobacterium_7	Bifidobacterium_8	Bifidobacterium angulatum DSM 20098 = JCM 7096_9	FALSE
GCA_000156655.1	Holdemanella biformis DSM 3989	Scaffold	Firmicutes_3	Erysipelotrichia_4	Erysipelotrichales_5	Erysipelotrichaceae_6	Holdemanella_7	Holdemanella_8	Holdemanella biformis DSM 3989_9	FALSE
GCA_000156675.1	Blautia hansenii DSM 20583	Scaffold	Firmicutes_3	Clostridia_4	Clostridiales_5	Lachnospiraceae_6	Blautia_7	Blautia_8	Blautia hansenii DSM 20583_9	FALSE
GCA_000156695.2	Streptomyces roseosporus NRRL 11379	Scaffold	Actinobacteria_3	Actinobacteria_4	Streptomycetales_5	Streptomycetaceae_6	Streptomyces_7	Streptomyces_8	Streptomyces roseosporus NRRL 11379_9	FALSE
GCA_000156715.1	Francisella philomiragia subsp. philomiragia ATCC 25015	Scaffold	Proteobacteria_3	Gammaproteobacteria_4	Thiotrichales_5	Francisellaceae_6	Francisella_7	Francisella philomiragia_8	Francisella philomiragia subsp. philomiragia ATCC 25015_9	FALSE
GCA_000156735.1	Wolbachia endosymbiont of Culex quinquefasciatus JHB	Scaffold	Proteobacteria_3	Alphaproteobacteria_4	Rickettsiales_5	Anaplasmataceae_6	Wolbachieae_7	Wolbachia_8	Wolbachia endosymbiont of Culex quinquefasciatus JHB_9	FALSE
GCA_000156755.1	Neisseria gonorrhoeae 1291	Scaffold	Proteobacteria_3	Betaproteobacteria_4	Neisseriales_5	Neisseriaceae_6	Neisseria_7	Neisseria gonorrhoeae_8	Neisseria gonorrhoeae 1291_9	TRUE
GCA_000156775.1	Neisseria gonorrhoeae 35/02	Scaffold	Proteobacteria_3	Betaproteobacteria_4	Neisseriales_5	Neisseriaceae_6	Neisseria_7	Neisseria gonorrhoeae_8	Neisseria gonorrhoeae 35/02_9	TRUE
GCA_000156795.1	Neisseria gonorrhoeae DGI18	Scaffold	Proteobacteria_3	Betaproteobacteria_4	Neisseriales_5	Neisseriaceae_6	Neisseria_7	Neisseria gonorrhoeae_8	Neisseria gonorrhoeae DGI18_9	TRUE
GCA_000156815.1	Neisseria gonorrhoeae FA6140	Scaffold	Proteobacteria_3	Betaproteobacteria_4	Neisseriales_5	Neisseriaceae_6	Neisseria_7	Neisseria gonorrhoeae_8	Neisseria gonorrhoeae FA6140_9	TRUE
GCA_000156835.2	Neisseria gonorrhoeae FA19	Scaffold	Proteobacteria_3	Betaproteobacteria_4	Neisseriales_5	Neisseriaceae_6	Neisseria_7	Neisseria gonorrhoeae_8	Neisseria gonorrhoeae FA19_9	TRUE
GCA_000156855.2	Neisseria gonorrhoeae MS11	Complete Genome	Proteobacteria_3	Betaproteobacteria_4	Neisseriales_5	Neisseriaceae_6	Neisseria_7	Neisseria gonorrhoeae_8	Neisseria gonorrhoeae MS11_9	TRUE
GCA_000156875.1	Neisseria gonorrhoeae PID18	Scaffold	Proteobacteria_3	Betaproteobacteria_4	Neisseriales_5	Neisseriaceae_6	Neisseria_7	Neisseria gonorrhoeae_8	Neisseria gonorrhoeae PID18_9	TRUE
GCA_000156895.1	Neisseria gonorrhoeae PID1	Scaffold	Proteobacteria_3	Betaproteobacteria_4	Neisseriales_5	Neisseriaceae_6	Neisseria_7	Neisseria gonorrhoeae_8	Neisseria gonorrhoeae PID1_9	TRUE
GCA_000156915.1	Neisseria gonorrhoeae PID24-1	Scaffold	Proteobacteria_3	Betaproteobacteria_4	Neisseriales_5	Neisseriaceae_6	Neisseria_7	Neisseria gonorrhoeae_8	Neisseria gonorrhoeae PID24-1_9	TRUE
GCA_000156935.1	Neisseria gonorrhoeae PID332	Scaffold	Proteobacteria_3	Betaproteobacteria_4	Neisseriales_5	Neisseriaceae_6	Neisseria_7	Neisseria gonorrhoeae_8	Neisseria gonorrhoeae PID332_9	TRUE
GCA_000156955.1	Neisseria gonorrhoeae SK-92-679	Scaffold	Proteobacteria_3	Betaproteobacteria_4	Neisseriales_5	Neisseriaceae_6	Neisseria_7	Neisseria gonorrhoeae_8	Neisseria gonorrhoeae SK-92-679_9	TRUE
GCA_000156975.1	Neisseria gonorrhoeae SK-93-1035	Scaffold	Proteobacteria_3	Betaproteobacteria_4	Neisseriales_5	Neisseriaceae_6	Neisseria_7	Neisseria gonorrhoeae_8	Neisseria gonorrhoeae SK-93-1035_9	TRUE
GCA_000156995.1	Pseudomonas coronafaciens pv. oryzae str. 1_6	Scaffold	Proteobacteria_3	Gammaproteobacteria_4	Pseudomonadales_5	Pseudomonadaceae_6	Pseudomonas_7	Pseudomonas syringae group_8	Pseudomonas coronafaciens pv. oryzae str. 1_6_9	FALSE
GCA_000157015.1	Bacteroides fragilis 3_1_12	Scaffold	Bacteroidetes/Chlorobi group_3	Bacteroidia_4	Bacteroidales_5	Bacteroidaceae_6	Bacteroides_7	Bacteroides fragilis_8	Bacteroides fragilis 3_1_12_9	TRUE
GCA_000157035.2	Parabacteroides sp. 2_1_7	Scaffold	Bacteroidetes/Chlorobi group_3	Bacteroidia_4	Bacteroidales_5	Tannerellaceae_6	Parabacteroides_7	Parabacteroides_8	Parabacteroides sp. 2_1_7_9	FALSE
GCA_000157055.1	Bacteroides sp. 2_2_4	Scaffold	Bacteroidetes/Chlorobi group_3	Bacteroidia_4	Bacteroidales_5	Bacteroidaceae_6	Bacteroides_7	Bacteroides_8	Bacteroides sp. 2_2_4_9	FALSE
GCA_000157075.2	Bacteroides sp. 9_1_42FAA	Scaffold	Bacteroidetes/Chlorobi group_3	Bacteroidia_4	Bacteroidales_5	Bacteroidaceae_6	Bacteroides_7	Bacteroides_8	Bacteroides sp. 9_1_42FAA_9	FALSE
GCA_000157095.2	Bacteroides sp. D1	Scaffold	Bacteroidetes/Chlorobi group_3	Bacteroidia_4	Bacteroidales_5	Bacteroidaceae_6	Bacteroides_7	Bacteroides_8	Bacteroides sp. D1_9	FALSE
GCA_000157135.1	Enterococcus faecalis T1	Scaffold	Firmicutes_3	Bacilli_4	Lactobacillales_5	Enterococcaceae_6	Enterococcus_7	Enterococcus_8	Enterococcus faecalis T1_9	FALSE
GCA_000157155.1	Enterococcus faecalis T2	Scaffold	Firmicutes_3	Bacilli_4	Lactobacillales_5	Enterococcaceae_6	Enterococcus_7	Enterococcus_8	Enterococcus faecalis T2_9	FALSE
GCA_000157175.1	Enterococcus faecalis T3	Scaffold	Firmicutes_3	Bacilli_4	Lactobacillales_5	Enterococcaceae_6	Enterococcus_7	Enterococcus_8	Enterococcus faecalis T3_9	FALSE
GCA_000157195.1	Enterococcus faecalis ATCC 4200	Scaffold	Firmicutes_3	Bacilli_4	Lactobacillales_5	Enterococcaceae_6	Enterococcus_7	Enterococcus_8	Enterococcus faecalis ATCC 4200_9	FALSE
GCA_000157215.1	Enterococcus casseliflavus EC30	Scaffold	Firmicutes_3	Bacilli_4	Lactobacillales_5	Enterococcaceae_6	Enterococcus_7	Enterococcus_8	Enterococcus casseliflavus EC30_9	FALSE
GCA_000157235.1	Enterococcus faecalis DS5	Scaffold	Firmicutes_3	Bacilli_4	Lactobacillales_5	Enterococcaceae_6	Enterococcus_7	Enterococcus_8	Enterococcus faecalis DS5_9	FALSE
GCA_000157255.1	Enterococcus gallinarum EG2	Scaffold	Firmicutes_3	Bacilli_4	Lactobacillales_5	Enterococcaceae_6	Enterococcus_7	Enterococcus_8	Enterococcus gallinarum EG2_9	FALSE
GCA_000157275.1	Enterococcus faecalis ARO1/DG	Scaffold	Firmicutes_3	Bacilli_4	Lactobacillales_5	Enterococcaceae_6	Enterococcus_7	Enterococcus_8	Enterococcus faecalis ARO1/DG_9	FALSE
GCA_000157295.1	Enterococcus casseliflavus EC10	Scaffold	Firmicutes_3	Bacilli_4	Lactobacillales_5	Enterococcaceae_6	Enterococcus_7	Enterococcus_8	Enterococcus casseliflavus EC10_9	FALSE
GCA_000157315.1	Enterococcus faecalis Merz96	Scaffold	Firmicutes_3	Bacilli_4	Lactobacillales_5	Enterococcaceae_6	Enterococcus_7	Enterococcus_8	Enterococcus faecalis Merz96_9	FALSE
GCA_000157335.1	Enterococcus faecalis HIP11704	Scaffold	Firmicutes_3	Bacilli_4	Lactobacillales_5	Enterococcaceae_6	Enterococcus_7	Enterococcus_8	Enterococcus faecalis HIP11704_9	FALSE
GCA_000157355.2	Enterococcus casseliflavus EC20	Complete Genome	Firmicutes_3	Bacilli_4	Lactobacillales_5	Enterococcaceae_6	Enterococcus_7	Enterococcus casseliflavus_8	Enterococcus casseliflavus EC20_9	TRUE
GCA_000157375.1	Enterococcus faecalis JH1	Scaffold	Firmicutes_3	Bacilli_4	Lactobacillales_5	Enterococcaceae_6	Enterococcus_7	Enterococcus_8	Enterococcus faecalis JH1_9	FALSE
GCA_000157395.1	Enterococcus faecalis E1Sol	Scaffold	Firmicutes_3	Bacilli_4	Lactobacillales_5	Enterococcaceae_6	Enterococcus_7	Enterococcus_8	Enterococcus faecalis E1Sol_9	FALSE
GCA_000157415.1	Enterococcus faecalis Fly1	Scaffold	Firmicutes_3	Bacilli_4	Lactobacillales_5	Enterococcaceae_6	Enterococcus_7	Enterococcus_8	Enterococcus faecalis Fly1_9	FALSE
GCA_000157435.1	Enterococcus faecium 1,230,933	Scaffold	Firmicutes_3	Bacilli_4	Lactobacillales_5	Enterococcaceae_6	Enterococcus_7	Enterococcus_8	Enterococcus faecium 1,230,933_9	FALSE
GCA_000157455.1	Enterococcus faecalis D6	Scaffold	Firmicutes_3	Bacilli_4	Lactobacillales_5	Enterococcaceae_6	Enterococcus_7	Enterococcus_8	Enterococcus faecalis D6_9	FALSE
GCA_000157475.1	Enterococcus faecalis T11	Scaffold	Firmicutes_3	Bacilli_4	Lactobacillales_5	Enterococcaceae_6	Enterococcus_7	Enterococcus_8	Enterococcus faecalis T11_9	FALSE
GCA_000157495.1	Enterococcus faecalis CH188	Scaffold	Firmicutes_3	Bacilli_4	Lactobacillales_5	Enterococcaceae_6	Enterococcus_7	Enterococcus_8	Enterococcus faecalis CH188_9	FALSE
GCA_000157515.1	Enterococcus faecalis X98	Scaffold	Firmicutes_3	Bacilli_4	Lactobacillales_5	Enterococcaceae_6	Enterococcus_7	Enterococcus_8	Enterococcus faecalis X98_9	FALSE
GCA_000157535.1	Enterococcus faecium 1,231,502	Scaffold	Firmicutes_3	Bacilli_4	Lactobacillales_5	Enterococcaceae_6	Enterococcus_7	Enterococcus_8	Enterococcus faecium 1,231,502_9	FALSE
GCA_000157555.1	Enterococcus faecium 1,231,501	Scaffold	Firmicutes_3	Bacilli_4	Lactobacillales_5	Enterococcaceae_6	Enterococcus_7	Enterococcus_8	Enterococcus faecium 1,231,501_9	FALSE
GCA_000157575.1	Enterococcus faecium 1,141,733	Scaffold	Firmicutes_3	Bacilli_4	Lactobacillales_5	Enterococcaceae_6	Enterococcus_7	Enterococcus_8	Enterococcus faecium 1,141,733_9	FALSE
GCA_000157595.1	Enterococcus faecium 1,231,410	Scaffold	Firmicutes_3	Bacilli_4	Lactobacillales_5	Enterococcaceae_6	Enterococcus_7	Enterococcus_8	Enterococcus faecium 1,231,410_9	FALSE
GCA_000157615.1	Enterococcus faecium 1,231,408	Scaffold	Firmicutes_3	Bacilli_4	Lactobacillales_5	Enterococcaceae_6	Enterococcus_7	Enterococcus_8	Enterococcus faecium 1,231,408_9	FALSE
GCA_000157635.1	Enterococcus faecium Com12	Scaffold	Firmicutes_3	Bacilli_4	Lactobacillales_5	Enterococcaceae_6	Enterococcus_7	Enterococcus_8	Enterococcus faecium Com12_9	FALSE
GCA_000157655.1	Enterococcus faecium Com15	Scaffold	Firmicutes_3	Bacilli_4	Lactobacillales_5	Enterococcaceae_6	Enterococcus_7	Enterococcus_8	Enterococcus faecium Com15_9	FALSE
GCA_000157675.1	Brucella abortus bv. 6 str. 870	Scaffold	Proteobacteria_3	Alphaproteobacteria_4	Rhizobiales_5	Brucellaceae_6	Brucella_7	Brucella abortus_8	Brucella abortus bv. 6 str. 870_9	FALSE
GCA_000157695.1	Brucella abortus bv. 4 str. 292	Scaffold	Proteobacteria_3	Alphaproteobacteria_4	Rhizobiales_5	Brucellaceae_6	Brucella_7	Brucella abortus_8	Brucella abortus bv. 4 str. 292_9	FALSE
GCA_000157715.1	Brucella abortus bv. 3 str. Tulya	Scaffold	Proteobacteria_3	Alphaproteobacteria_4	Rhizobiales_5	Brucellaceae_6	Brucella_7	Brucella abortus_8	Brucella abortus bv. 3 str. Tulya_9	FALSE
GCA_000157735.1	Brucella abortus bv. 2 str. 86/8/59	Scaffold	Proteobacteria_3	Alphaproteobacteria_4	Rhizobiales_5	Brucellaceae_6	Brucella_7	Brucella abortus_8	Brucella abortus bv. 2 str. 86/8/59_9	FALSE
GCA_000157755.1	Brucella suis bv. 5 str. 513	Scaffold	Proteobacteria_3	Alphaproteobacteria_4	Rhizobiales_5	Brucellaceae_6	Brucella_7	Brucella suis_8	Brucella suis bv. 5 str. 513_9	FALSE
GCA_000157775.1	Brucella suis bv. 3 str. 686	Scaffold	Proteobacteria_3	Alphaproteobacteria_4	Rhizobiales_5	Brucellaceae_6	Brucella_7	Brucella suis_8	Brucella suis bv. 3 str. 686_9	FALSE
GCA_000157795.1	Brucella pinnipedialis M163/99/10	Scaffold	Proteobacteria_3	Alphaproteobacteria_4	Rhizobiales_5	Brucellaceae_6	Brucella_7	Brucella pinnipedialis_8	Brucella pinnipedialis M163/99/10_9	FALSE
GCA_000157815.1	Brucella pinnipedialis B2/94	Scaffold	Proteobacteria_3	Alphaproteobacteria_4	Rhizobiales_5	Brucellaceae_6	Brucella_7	Brucella pinnipedialis_8	Brucella pinnipedialis B2/94_9	FALSE
GCA_000157835.1	Brucella ceti M644/93/1	Scaffold	Proteobacteria_3	Alphaproteobacteria_4	Rhizobiales_5	Brucellaceae_6	Brucella_7	Brucella ceti_8	Brucella ceti M644/93/1_9	FALSE
GCA_000157855.1	Brucella ceti M13/05/1	Scaffold	Proteobacteria_3	Alphaproteobacteria_4	Rhizobiales_5	Brucellaceae_6	Brucella_7	Brucella ceti_8	Brucella ceti M13/05/1_9	FALSE
GCA_000157875.1	Brucella sp. 83/13	Scaffold	Proteobacteria_3	Alphaproteobacteria_4	Rhizobiales_5	Brucellaceae_6	Brucella_7	Brucella_8	Brucella sp. 83/13_9	FALSE
GCA_000157895.2	Mycobacterium kansasii ATCC 12478	Complete Genome	Actinobacteria_3	Actinobacteria_4	Corynebacteriales_5	Mycobacteriaceae_6	Mycobacterium_7	Mycobacterium kansasii_8	Mycobacterium kansasii ATCC 12478_9	TRUE
GCA_000157915.1	Bacteroides coprophilus DSM 18228 = JCM 13818	Scaffold	Bacteroidetes/Chlorobi group_3	Bacteroidia_4	Bacteroidales_5	Bacteroidaceae_6	Bacteroides_7	Bacteroides coprophilus_8	Bacteroides coprophilus DSM 18228 = JCM 13818_9	FALSE
GCA_000157935.1	Prevotella copri DSM 18205	Scaffold	Bacteroidetes/Chlorobi group_3	Bacteroidia_4	Bacteroidales_5	Prevotellaceae_6	Prevotella_7	Prevotella copri_8	Prevotella copri DSM 18205_9	FALSE
GCA_000157955.1	Subdoligranulum variabile DSM 15176	Scaffold	Firmicutes_3	Clostridia_4	Clostridiales_5	Ruminococcaceae_6	Subdoligranulum_7	Subdoligranulum_8	Subdoligranulum variabile DSM 15176_9	FALSE
GCA_000157975.1	Blautia hydrogenotrophica DSM 10507	Scaffold	Firmicutes_3	Clostridia_4	Clostridiales_5	Lachnospiraceae_6	Blautia_7	Blautia_8	Blautia hydrogenotrophica DSM 10507_9	FALSE
GCA_000157995.1	Holdemania filiformis DSM 12042	Scaffold	Firmicutes_3	Erysipelotrichia_4	Erysipelotrichales_5	Erysipelotrichaceae_6	Holdemania_7	Holdemania_8	Holdemania filiformis DSM 12042_9	FALSE
GCA_000158015.1	Bifidobacterium breve DSM 20213 = JCM 1192	Scaffold	Actinobacteria_3	Actinobacteria_4	Bifidobacteriales_5	Bifidobacteriaceae_6	Bifidobacterium_7	Bifidobacterium_8	Bifidobacterium breve DSM 20213 = JCM 1192_9	FALSE
GCA_000158035.1	Bacteroides cellulosilyticus DSM 14838	Scaffold	Bacteroidetes/Chlorobi group_3	Bacteroidia_4	Bacteroidales_5	Bacteroidaceae_6	Bacteroides_7	Bacteroides cellulosilyticus_8	Bacteroides cellulosilyticus DSM 14838_9	FALSE
GCA_000158055.1	Providencia rettgeri DSM 1131	Scaffold	Proteobacteria_3	Gammaproteobacteria_4	Enterobacterales_5	Morganellaceae_6	Providencia_7	Providencia rettgeri_8	Providencia rettgeri DSM 1131_9	TRUE
GCA_000158075.1	[Clostridium] asparagiforme DSM 15981	Scaffold	Firmicutes_3	Clostridia_4	Clostridiales_5	Lachnospiraceae_6	Lachnoclostridium_7	Lachnoclostridium_8	[Clostridium] asparagiforme DSM 15981_9	FALSE
GCA_000158095.1	Labrenzia alexandrii DFL-11	Scaffold	Proteobacteria_3	Alphaproteobacteria_4	Rhodobacterales_5	Rhodobacteraceae_6	Labrenzia_7	Labrenzia alexandrii_8	Labrenzia alexandrii DFL-11_9	FALSE
GCA_000158115.1	Vibrio sp. 16	Scaffold	Proteobacteria_3	Gammaproteobacteria_4	Vibrionales_5	Vibrionaceae_6	Vibrio_7	Vibrio_8	Vibrio sp. 16_9	FALSE
GCA_000158135.1	Rhodobacteraceae bacterium KLH11	Scaffold	Proteobacteria_3	Alphaproteobacteria_4	Rhodobacterales_5	Rhodobacteraceae_6	unclassified Rhodobacteraceae_7	unclassified Rhodobacteraceae_8	Rhodobacteraceae bacterium KLH11_9	FALSE
GCA_000158155.1	gamma proteobacterium NOR5-3	Scaffold	Proteobacteria_3	Gammaproteobacteria_4	unclassified Gammaproteobacteria_5	unclassified Gammaproteobacteria (miscellaneous)_6	unclassified Gammaproteobacteria (miscellaneous)_7	unclassified Gammaproteobacteria (miscellaneous)_8	gamma proteobacterium NOR5-3_9	FALSE
GCA_000158175.1	Luminiphilus syltensis NOR5-1B	Scaffold	Proteobacteria_3	Gammaproteobacteria_4	Cellvibrionales_5	Halieaceae_6	Luminiphilus_7	Luminiphilus syltensis_8	Luminiphilus syltensis NOR5-1B_9	FALSE
GCA_000158195.2	Fusobacterium mortiferum ATCC 9817	Scaffold	Fusobacteria_3	Fusobacteriia_4	Fusobacteriales_5	Fusobacteriaceae_6	Fusobacterium_7	Fusobacterium mortiferum_8	Fusobacterium mortiferum ATCC 9817_9	TRUE
GCA_000158215.3	Fusobacterium periodonticum 2_1_31	Scaffold	Fusobacteria_3	Fusobacteriia_4	Fusobacteriales_5	Fusobacteriaceae_6	Fusobacterium_7	Fusobacterium periodonticum_8	Fusobacterium periodonticum 2_1_31_9	TRUE
GCA_000158235.1	Fusobacterium gonidiaformans 3-1-5R	Scaffold	Fusobacteria_3	Fusobacteriia_4	Fusobacteriales_5	Fusobacteriaceae_6	Fusobacterium_7	Fusobacterium gonidiaformans_8	Fusobacterium gonidiaformans 3-1-5R_9	FALSE
GCA_000158255.2	Fusobacterium nucleatum subsp. vincentii 4_1_13	Scaffold	Fusobacteria_3	Fusobacteriia_4	Fusobacteriales_5	Fusobacteriaceae_6	Fusobacterium_7	Fusobacterium nucleatum_8	Fusobacterium nucleatum subsp. vincentii 4_1_13_9	TRUE
GCA_000158275.2	Fusobacterium nucleatum subsp. animalis 7_1	Complete Genome	Fusobacteria_3	Fusobacteriia_4	Fusobacteriales_5	Fusobacteriaceae_6	Fusobacterium_7	Fusobacterium nucleatum_8	Fusobacterium nucleatum subsp. animalis 7_1_9	TRUE
GCA_000158295.2	Fusobacterium necrophorum D12	Scaffold	Fusobacteria_3	Fusobacteriia_4	Fusobacteriales_5	Fusobacteriaceae_6	Fusobacterium_7	Fusobacterium necrophorum_8	Fusobacterium necrophorum D12_9	TRUE
GCA_000158315.2	Fusobacterium ulcerans ATCC 49185	Scaffold	Fusobacteria_3	Fusobacteriia_4	Fusobacteriales_5	Fusobacteriaceae_6	Fusobacterium_7	Fusobacterium ulcerans_8	Fusobacterium ulcerans ATCC 49185_9	TRUE
GCA_000158335.2	Bacteroides dorei 5_1_36/D4	Scaffold	Bacteroidetes/Chlorobi group_3	Bacteroidia_4	Bacteroidales_5	Bacteroidaceae_6	Bacteroides_7	Bacteroides dorei_8	Bacteroides dorei 5_1_36/D4_9	FALSE
GCA_000158375.2	Clostridium sp. 7_2_43FAA	Scaffold	Firmicutes_3	Clostridia_4	Clostridiales_5	Clostridiaceae_6	Clostridium_7	Clostridium_8	Clostridium sp. 7_2_43FAA_9	FALSE
GCA_000158395.1	Escherichia coli D9	Scaffold	Proteobacteria_3	Gammaproteobacteria_4	Enterobacterales_5	Enterobacteriaceae_6	Escherichia_7	Escherichia coli_8	Escherichia coli D9_9	TRUE
GCA_000158415.2	Escherichia sp. 4_1_40B	Scaffold	Proteobacteria_3	Gammaproteobacteria_4	Enterobacterales_5	Enterobacteriaceae_6	Escherichia_7	Escherichia_8	Escherichia sp. 4_1_40B_9	FALSE
GCA_000158435.2	Helicobacter bilis ATCC 43879	Scaffold	Proteobacteria_3	delta/epsilon subdivisions_4	Epsilonproteobacteria_5	Campylobacterales_6	Helicobacteraceae_7	Helicobacter_8	Helicobacter bilis ATCC 43879_9	FALSE
GCA_000158455.1	Helicobacter winghamensis ATCC BAA-430	Scaffold	Proteobacteria_3	delta/epsilon subdivisions_4	Epsilonproteobacteria_5	Campylobacterales_6	Helicobacteraceae_7	Helicobacter_8	Helicobacter winghamensis ATCC BAA-430_9	FALSE
GCA_000158475.2	Oxalobacter formigenes HOxBLS	Scaffold	Proteobacteria_3	Betaproteobacteria_4	Burkholderiales_5	Oxalobacteraceae_6	Oxalobacter_7	Oxalobacter formigenes_8	Oxalobacter formigenes HOxBLS_9	FALSE
GCA_000158495.1	Oxalobacter formigenes OXCC13	Scaffold	Proteobacteria_3	Betaproteobacteria_4	Burkholderiales_5	Oxalobacteraceae_6	Oxalobacter_7	Oxalobacter formigenes_8	Oxalobacter formigenes OXCC13_9	FALSE
GCA_000158515.2	Bacteroides sp. 4_3_47FAA	Scaffold	Bacteroidetes/Chlorobi group_3	Bacteroidia_4	Bacteroidales_5	Bacteroidaceae_6	Bacteroides_7	Bacteroides_8	Bacteroides sp. 4_3_47FAA_9	FALSE
GCA_000158535.2	Fusobacterium nucleatum subsp. animalis D11	Scaffold	Fusobacteria_3	Fusobacteriia_4	Fusobacteriales_5	Fusobacteriaceae_6	Fusobacterium_7	Fusobacterium nucleatum_8	Fusobacterium nucleatum subsp. animalis D11_9	TRUE
GCA_000158555.2	Coprobacillus sp. D7	Scaffold	Firmicutes_3	Erysipelotrichia_4	Erysipelotrichales_5	Erysipelotrichaceae_6	Coprobacillus_7	Coprobacillus_8	Coprobacillus sp. D7_9	FALSE
GCA_000158575.1	Stenotrophomonas sp. SKA14	Scaffold	Proteobacteria_3	Gammaproteobacteria_4	Xanthomonadales_5	Xanthomonadaceae_6	Stenotrophomonas_7	Stenotrophomonas_8	Stenotrophomonas sp. SKA14_9	FALSE
GCA_000158595.1	Prochlorococcus marinus str. MIT 9202	Scaffold	Cyanobacteria/Melainabacteria group_3	Cyanobacteria_4	Synechococcales_5	Prochloraceae_6	Prochlorococcus_7	Prochlorococcus_8	Prochlorococcus marinus str. MIT 9202_9	FALSE
GCA_000158615.1	Eikenella corrodens ATCC 23834	Scaffold	Proteobacteria_3	Betaproteobacteria_4	Neisseriales_5	Neisseriaceae_6	Eikenella_7	Eikenella corrodens_8	Eikenella corrodens ATCC 23834_9	TRUE
GCA_000158635.1	Corynebacterium matruchotii ATCC 33806	Scaffold	Actinobacteria_3	Actinobacteria_4	Corynebacteriales_5	Corynebacteriaceae_6	Corynebacterium_7	Corynebacterium_8	Corynebacterium matruchotii ATCC 33806_9	FALSE
GCA_000158655.1	[Clostridium] methylpentosum DSM 5476	Scaffold	Firmicutes_3	Clostridia_4	Clostridiales_5	Ruminococcaceae_6	Ruminiclostridium_7	Ruminiclostridium_8	[Clostridium] methylpentosum DSM 5476_9	FALSE
GCA_000158675.1	Brucella pinnipedialis M292/94/1	Scaffold	Proteobacteria_3	Alphaproteobacteria_4	Rhizobiales_5	Brucellaceae_6	Brucella_7	Brucella pinnipedialis_8	Brucella pinnipedialis M292/94/1_9	FALSE
GCA_000158695.1	Brucella melitensis bv. 1 str. Rev.1	Scaffold	Proteobacteria_3	Alphaproteobacteria_4	Rhizobiales_5	Brucellaceae_6	Brucella_7	Brucella melitensis_8	Brucella melitensis bv. 1 str. Rev.1_9	TRUE
GCA_000158715.1	Brucella neotomae 5K33	Scaffold	Proteobacteria_3	Alphaproteobacteria_4	Rhizobiales_5	Brucellaceae_6	Brucella_7	Brucella neotomae_8	Brucella neotomae 5K33_9	FALSE
GCA_000158735.1	Brucella melitensis bv. 3 str. Ether	Scaffold	Proteobacteria_3	Alphaproteobacteria_4	Rhizobiales_5	Brucellaceae_6	Brucella_7	Brucella melitensis_8	Brucella melitensis bv. 3 str. Ether_9	TRUE
GCA_000158755.1	Brucella ceti M490/95/1	Scaffold	Proteobacteria_3	Alphaproteobacteria_4	Rhizobiales_5	Brucellaceae_6	Brucella_7	Brucella ceti_8	Brucella ceti M490/95/1_9	FALSE
GCA_000158775.1	Brucella ceti B1/94	Scaffold	Proteobacteria_3	Alphaproteobacteria_4	Rhizobiales_5	Brucellaceae_6	Brucella_7	Brucella ceti_8	Brucella ceti B1/94_9	FALSE
GCA_000158795.1	Brucella abortus bv. 9 str. C68	Scaffold	Proteobacteria_3	Alphaproteobacteria_4	Rhizobiales_5	Brucellaceae_6	Brucella_7	Brucella abortus_8	Brucella abortus bv. 9 str. C68_9	FALSE
GCA_000158815.1	Micromonospora sp. ATCC 39149	Scaffold	Actinobacteria_3	Actinobacteria_4	Micromonosporales_5	Micromonosporaceae_6	Micromonospora_7	Micromonospora_8	Micromonospora sp. ATCC 39149_9	FALSE
GCA_000158835.2	Fusobacterium gonidiaformans ATCC 25563	Scaffold	Fusobacteria_3	Fusobacteriia_4	Fusobacteriales_5	Fusobacteriaceae_6	Fusobacterium_7	Fusobacterium gonidiaformans_8	Fusobacterium gonidiaformans ATCC 25563_9	FALSE
GCA_000158855.1	Streptomyces sp. SPB78	Scaffold	Actinobacteria_3	Actinobacteria_4	Streptomycetales_5	Streptomycetaceae_6	Streptomyces_7	Streptomyces_8	Streptomyces sp. SPB78_9	FALSE
GCA_000158875.1	Streptomyces sp. AA4	Scaffold	Actinobacteria_3	Actinobacteria_4	Streptomycetales_5	Streptomycetaceae_6	Streptomyces_7	Streptomyces_8	Streptomyces sp. AA4_9	FALSE
GCA_000158895.1	Streptomyces sp. C	Scaffold	Actinobacteria_3	Actinobacteria_4	Streptomycetales_5	Streptomycetaceae_6	Streptomyces_7	Streptomyces_8	Streptomyces sp. C_9	FALSE
GCA_000158915.1	Streptomyces himastatinicus ATCC 53653	Scaffold	Actinobacteria_3	Actinobacteria_4	Streptomycetales_5	Streptomycetaceae_6	Streptomyces_7	Streptomyces_8	Streptomyces himastatinicus ATCC 53653_9	FALSE
GCA_000158935.1	Streptomyces lividans TK24	Scaffold	Actinobacteria_3	Actinobacteria_4	Streptomycetales_5	Streptomycetaceae_6	Streptomyces_7	Streptomyces_8	Streptomyces lividans TK24_9	FALSE
GCA_000158955.1	Streptomyces viridochromogenes DSM 40736	Scaffold	Actinobacteria_3	Actinobacteria_4	Streptomycetales_5	Streptomycetaceae_6	Streptomyces_7	Streptomyces_8	Streptomyces viridochromogenes DSM 40736_9	FALSE
GCA_000158975.1	Streptomyces griseoflavus Tu4000	Scaffold	Actinobacteria_3	Actinobacteria_4	Streptomycetales_5	Streptomycetaceae_6	Streptomyces_7	Streptomyces_8	Streptomyces griseoflavus Tu4000_9	FALSE
GCA_000158995.1	Brucella sp. F5/99	Scaffold	Proteobacteria_3	Alphaproteobacteria_4	Rhizobiales_5	Brucellaceae_6	Brucella_7	Brucella_8	Brucella sp. F5/99_9	FALSE
GCA_000159015.1	Actinomyces coleocanis DSM 15436	Scaffold	Actinobacteria_3	Actinobacteria_4	Actinomycetales_5	Actinomycetaceae_6	Actinomyces_7	Actinomyces_8	Actinomyces coleocanis DSM 15436_9	FALSE
GCA_000159035.1	Actinomyces urogenitalis DSM 15434	Scaffold	Actinobacteria_3	Actinobacteria_4	Actinomycetales_5	Actinomycetaceae_6	Actinomyces_7	Actinomyces_8	Actinomyces urogenitalis DSM 15434_9	FALSE
GCA_000159055.1	Clostridium sp. M62/1	Scaffold	Firmicutes_3	Clostridia_4	Clostridiales_5	Clostridiaceae_6	Clostridium_7	Clostridium_8	Clostridium sp. M62/1_9	FALSE
GCA_000159075.2	Bacteroides sp. D2	Scaffold	Bacteroidetes/Chlorobi group_3	Bacteroidia_4	Bacteroidales_5	Bacteroidaceae_6	Bacteroides_7	Bacteroides_8	Bacteroides sp. D2_9	FALSE
GCA_000159095.1	Anaerococcus tetradius ATCC 35098	Scaffold	Firmicutes_3	Tissierellia_4	Tissierellales_5	Peptoniphilaceae_6	Anaerococcus_7	Anaerococcus_8	Anaerococcus tetradius ATCC 35098_9	FALSE
GCA_000159115.1	Corynebacterium accolens ATCC 49725	Scaffold	Actinobacteria_3	Actinobacteria_4	Corynebacteriales_5	Corynebacteriaceae_6	Corynebacterium_7	Corynebacterium_8	Corynebacterium accolens ATCC 49725_9	FALSE
GCA_000159135.1	Corynebacterium striatum ATCC 6940	Scaffold	Actinobacteria_3	Actinobacteria_4	Corynebacteriales_5	Corynebacteriaceae_6	Corynebacterium_7	Corynebacterium_8	Corynebacterium striatum ATCC 6940_9	FALSE
GCA_000159155.2	Gardnerella vaginalis ATCC 14019	Complete Genome	Actinobacteria_3	Actinobacteria_4	Bifidobacteriales_5	Bifidobacteriaceae_6	Gardnerella_7	Gardnerella vaginalis_8	Gardnerella vaginalis ATCC 14019_9	TRUE
GCA_000159175.1	Lactobacillus brevis subsp. gravesensis ATCC 27305	Scaffold	Firmicutes_3	Bacilli_4	Lactobacillales_5	Lactobacillaceae_6	Lactobacillus_7	Lactobacillus_8	Lactobacillus brevis subsp. gravesensis ATCC 27305_9	FALSE
GCA_000159195.1	Lactobacillus buchneri ATCC 11577	Scaffold	Firmicutes_3	Bacilli_4	Lactobacillales_5	Lactobacillaceae_6	Lactobacillus_7	Lactobacillus_8	Lactobacillus buchneri ATCC 11577_9	FALSE
GCA_000159215.1	Lactobacillus fermentum ATCC 14931	Scaffold	Firmicutes_3	Bacilli_4	Lactobacillales_5	Lactobacillaceae_6	Lactobacillus_7	Lactobacillus_8	Lactobacillus fermentum ATCC 14931_9	FALSE
GCA_000159255.1	Enterococcus faecalis TX0104	Scaffold	Firmicutes_3	Bacilli_4	Lactobacillales_5	Enterococcaceae_6	Enterococcus_7	Enterococcus_8	Enterococcus faecalis TX0104_9	FALSE
GCA_000159275.1	Enterococcus faecalis TX1322	Scaffold	Firmicutes_3	Bacilli_4	Lactobacillales_5	Enterococcaceae_6	Enterococcus_7	Enterococcus_8	Enterococcus faecalis TX1322_9	FALSE
GCA_000159295.1	Escherichia coli 83972	Scaffold	Proteobacteria_3	Gammaproteobacteria_4	Enterobacterales_5	Enterobacteriaceae_6	Escherichia_7	Escherichia coli_8	Escherichia coli 83972_9	TRUE
GCA_000159315.1	Lactobacillus hilgardii DSM 20176 = ATCC 8290	Scaffold	Firmicutes_3	Bacilli_4	Lactobacillales_5	Lactobacillaceae_6	Lactobacillus_7	Lactobacillus_8	Lactobacillus hilgardii DSM 20176 = ATCC 8290_9	FALSE
GCA_000159335.1	Lactobacillus jensenii JV-V16	Chromosome	Firmicutes_3	Bacilli_4	Lactobacillales_5	Lactobacillaceae_6	Lactobacillus_7	Lactobacillus_8	Lactobacillus jensenii JV-V16_9	FALSE
GCA_000159355.1	Lactobacillus johnsonii ATCC 33200	Scaffold	Firmicutes_3	Bacilli_4	Lactobacillales_5	Lactobacillaceae_6	Lactobacillus_7	Lactobacillus_8	Lactobacillus johnsonii ATCC 33200_9	FALSE
GCA_000159375.2	Lactobacillus ruminis ATCC 25644	Scaffold	Firmicutes_3	Bacilli_4	Lactobacillales_5	Lactobacillaceae_6	Lactobacillus_7	Lactobacillus_8	Lactobacillus ruminis ATCC 25644_9	FALSE
GCA_000159395.1	Lactobacillus salivarius DSM 20555 = ATCC 11741	Scaffold	Firmicutes_3	Bacilli_4	Lactobacillales_5	Lactobacillaceae_6	Lactobacillus_7	Lactobacillus_8	Lactobacillus salivarius DSM 20555 = ATCC 11741_9	FALSE
GCA_000159415.1	Lactobacillus ultunensis DSM 16047	Scaffold	Firmicutes_3	Bacilli_4	Lactobacillales_5	Lactobacillaceae_6	Lactobacillus_7	Lactobacillus_8	Lactobacillus ultunensis DSM 16047_9	FALSE
GCA_000159435.1	Lactobacillus vaginalis DSM 5837 = ATCC 49540	Scaffold	Firmicutes_3	Bacilli_4	Lactobacillales_5	Lactobacillaceae_6	Lactobacillus_7	Lactobacillus_8	Lactobacillus vaginalis DSM 5837 = ATCC 49540_9	FALSE
GCA_000159455.2	Lactobacillus reuteri SD2112	Complete Genome	Firmicutes_3	Bacilli_4	Lactobacillales_5	Lactobacillaceae_6	Lactobacillus_7	Lactobacillus reuteri_8	Lactobacillus reuteri SD2112_9	FALSE
GCA_000159495.1	Lactobacillus paracasei subsp. paracasei ATCC 25302	Scaffold	Firmicutes_3	Bacilli_4	Lactobacillales_5	Lactobacillaceae_6	Lactobacillus_7	Lactobacillus_8	Lactobacillus paracasei subsp. paracasei ATCC 25302_9	FALSE
GCA_000159515.1	Sphingobacterium spiritivorum ATCC 33300	Scaffold	Bacteroidetes/Chlorobi group_3	Sphingobacteriia_4	Sphingobacteriales_5	Sphingobacteriaceae_6	Sphingobacterium_7	Sphingobacterium spiritivorum_8	Sphingobacterium spiritivorum ATCC 33300_9	FALSE
GCA_000159535.2	Staphylococcus aureus subsp. aureus TCH60	Complete Genome	Firmicutes_3	Bacilli_4	Bacillales_5	Staphylococcaceae_6	Staphylococcus_7	Staphylococcus aureus_8	Staphylococcus aureus subsp. aureus TCH60_9	TRUE
GCA_000159555.1	Staphylococcus aureus subsp. aureus TCH130	Scaffold	Firmicutes_3	Bacilli_4	Bacillales_5	Staphylococcaceae_6	Staphylococcus_7	Staphylococcus_8	Staphylococcus aureus subsp. aureus TCH130_9	FALSE
GCA_000159575.1	Staphylococcus epidermidis BCM-HMP0060	Scaffold	Firmicutes_3	Bacilli_4	Bacillales_5	Staphylococcaceae_6	Staphylococcus_7	Staphylococcus_8	Staphylococcus epidermidis BCM-HMP0060_9	FALSE
GCA_000159595.1	Corynebacterium glucuronolyticum ATCC 51866	Scaffold	Actinobacteria_3	Actinobacteria_4	Corynebacteriales_5	Corynebacteriaceae_6	Corynebacterium_7	Corynebacterium_8	Corynebacterium glucuronolyticum ATCC 51866_9	FALSE
GCA_000159615.1	Lactobacillus reuteri CF48-3A	Scaffold	Firmicutes_3	Bacilli_4	Lactobacillales_5	Lactobacillaceae_6	Lactobacillus_7	Lactobacillus_8	Lactobacillus reuteri CF48-3A_9	FALSE
GCA_000159635.1	Corynebacterium lipophiloflavum DSM 44291	Scaffold	Actinobacteria_3	Actinobacteria_4	Corynebacteriales_5	Corynebacteriaceae_6	Corynebacterium_7	Corynebacterium_8	Corynebacterium lipophiloflavum DSM 44291_9	FALSE
GCA_000159655.1	Enterococcus faecalis ATCC 29200	Scaffold	Firmicutes_3	Bacilli_4	Lactobacillales_5	Enterococcaceae_6	Enterococcus_7	Enterococcus_8	Enterococcus faecalis ATCC 29200_9	FALSE
GCA_000159675.1	Enterococcus faecium TX1330	Scaffold	Firmicutes_3	Bacilli_4	Lactobacillales_5	Enterococcaceae_6	Enterococcus_7	Enterococcus_8	Enterococcus faecium TX1330_9	FALSE
GCA_000159695.1	Finegoldia magna ATCC 53516	Chromosome	Firmicutes_3	Tissierellia_4	Tissierellales_5	Peptoniphilaceae_6	Finegoldia_7	Finegoldia_8	Finegoldia magna ATCC 53516_9	FALSE
GCA_000159715.1	Lactobacillus acidophilus ATCC 4796	Scaffold	Firmicutes_3	Bacilli_4	Lactobacillales_5	Lactobacillaceae_6	Lactobacillus_7	Lactobacillus_8	Lactobacillus acidophilus ATCC 4796_9	FALSE
GCA_000159735.1	Mycobacterium tuberculosis T46	Scaffold	Actinobacteria_3	Actinobacteria_4	Corynebacteriales_5	Mycobacteriaceae_6	Mycobacterium_7	Mycobacterium_8	Mycobacterium tuberculosis T46_9	FALSE
GCA_000159755.1	Mycobacterium tuberculosis CPHL_A	Scaffold	Actinobacteria_3	Actinobacteria_4	Corynebacteriales_5	Mycobacteriaceae_6	Mycobacterium_7	Mycobacterium_8	Mycobacterium tuberculosis CPHL_A_9	FALSE
GCA_000159775.1	Mycobacterium africanum K85	Scaffold	Actinobacteria_3	Actinobacteria_4	Corynebacteriales_5	Mycobacteriaceae_6	Mycobacterium_7	Mycobacterium_8	Mycobacterium africanum K85_9	FALSE
GCA_000159795.2	Xanthomonas vasicola pv. vasculorum NCPPB 702	Scaffold	Proteobacteria_3	Gammaproteobacteria_4	Xanthomonadales_5	Xanthomonadaceae_6	Xanthomonas_7	Xanthomonas vasicola_8	Xanthomonas vasicola pv. vasculorum NCPPB 702_9	FALSE
GCA_000159815.1	Xanthomonas campestris pv. musacearum NCPPB 4381	Scaffold	Proteobacteria_3	Gammaproteobacteria_4	Xanthomonadales_5	Xanthomonadaceae_6	Xanthomonas_7	Xanthomonas campestris_8	Xanthomonas campestris pv. musacearum NCPPB 4381_9	FALSE
GCA_000159855.2	Bacteroides sp. 3_2_5	Scaffold	Bacteroidetes/Chlorobi group_3	Bacteroidia_4	Bacteroidales_5	Bacteroidaceae_6	Bacteroides_7	Bacteroides_8	Bacteroides sp. 3_2_5_9	FALSE
GCA_000159895.2	Escherichia sp. 1_1_43	Scaffold	Proteobacteria_3	Gammaproteobacteria_4	Enterobacterales_5	Enterobacteriaceae_6	Escherichia_7	Escherichia_8	Escherichia sp. 1_1_43_9	FALSE
GCA_000159915.2	Fusobacterium varium ATCC 27725	Scaffold	Fusobacteria_3	Fusobacteriia_4	Fusobacteriales_5	Fusobacteriaceae_6	Fusobacterium_7	Fusobacterium varium_8	Fusobacterium varium ATCC 27725_9	TRUE
GCA_000159935.1	Neisseria gonorrhoeae DGI2	Scaffold	Proteobacteria_3	Betaproteobacteria_4	Neisseriales_5	Neisseriaceae_6	Neisseria_7	Neisseria gonorrhoeae_8	Neisseria gonorrhoeae DGI2_9	TRUE
GCA_000159955.1	Paenibacillus sp. oral taxon 786 str. D14	Scaffold	Firmicutes_3	Bacilli_4	Bacillales_5	Paenibacillaceae_6	Paenibacillus_7	Paenibacillus_8	Paenibacillus sp. oral taxon 786 str. D14_9	FALSE
GCA_000159995.1	Alloprevotella tannerae ATCC 51259	Scaffold	Bacteroidetes/Chlorobi group_3	Bacteroidia_4	Bacteroidales_5	Prevotellaceae_6	Alloprevotella_7	Alloprevotella tannerae_8	Alloprevotella tannerae ATCC 51259_9	FALSE
GCA_000160015.1	Veillonella dispar ATCC 17748	Scaffold	Firmicutes_3	Negativicutes_4	Veillonellales_5	Veillonellaceae_6	Veillonella_7	Veillonella_8	Veillonella dispar ATCC 17748_9	FALSE
GCA_000160035.2	Catonella morbi ATCC 51271	Scaffold	Firmicutes_3	Clostridia_4	Clostridiales_5	Lachnospiraceae_6	Catonella_7	Catonella_8	Catonella morbi ATCC 51271_9	FALSE
GCA_000160055.1	Dialister invisus DSM 15470	Scaffold	Firmicutes_3	Negativicutes_4	Veillonellales_5	Veillonellaceae_6	Dialister_7	Dialister_8	Dialister invisus DSM 15470_9	FALSE
GCA_000160075.2	Abiotrophia defectiva ATCC 49176	Scaffold	Firmicutes_3	Bacilli_4	Lactobacillales_5	Aerococcaceae_6	Abiotrophia_7	Abiotrophia defectiva_8	Abiotrophia defectiva ATCC 49176_9	TRUE
GCA_000160095.1	Hungatella hathewayi DSM 13479	Scaffold	Firmicutes_3	Clostridia_4	Clostridiales_5	Clostridiaceae_6	Hungatella_7	Hungatella_8	Hungatella hathewayi DSM 13479_9	FALSE
GCA_000160115.1	Shuttleworthia satelles DSM 14600	Scaffold	Firmicutes_3	Clostridia_4	Clostridiales_5	Lachnospiraceae_6	Shuttleworthia_7	Shuttleworthia_8	Shuttleworthia satelles DSM 14600_9	FALSE
GCA_000160135.1	Oribacterium sp. oral taxon 078 str. F0262	Scaffold	Firmicutes_3	Clostridia_4	Clostridiales_5	Lachnospiraceae_6	Oribacterium_7	Oribacterium_8	Oribacterium sp. oral taxon 078 str. F0262_9	FALSE
GCA_000160155.1	Enterococcus faecalis EnGen0297	Scaffold	Firmicutes_3	Bacilli_4	Lactobacillales_5	Enterococcaceae_6	Enterococcus_7	Enterococcus_8	Enterococcus faecalis EnGen0297_9	FALSE
GCA_000160175.1	Lactobacillus rhamnosus LMS2-1	Scaffold	Firmicutes_3	Bacilli_4	Lactobacillales_5	Lactobacillaceae_6	Lactobacillus_7	Lactobacillus_8	Lactobacillus rhamnosus LMS2-1_9	FALSE
GCA_000160195.1	Staphylococcus aureus subsp. aureus MN8	Chromosome	Firmicutes_3	Bacilli_4	Bacillales_5	Staphylococcaceae_6	Staphylococcus_7	Staphylococcus_8	Staphylococcus aureus subsp. aureus MN8_9	FALSE
GCA_000160215.1	Staphylococcus caprae M23864:W1	Scaffold	Firmicutes_3	Bacilli_4	Bacillales_5	Staphylococcaceae_6	Staphylococcus_7	Staphylococcus_8	Staphylococcus caprae M23864:W1_9	FALSE
GCA_000160235.1	Staphylococcus epidermidis W23144	Scaffold	Firmicutes_3	Bacilli_4	Bacillales_5	Staphylococcaceae_6	Staphylococcus_7	Staphylococcus_8	Staphylococcus epidermidis W23144_9	FALSE
GCA_000160255.1	Brucella abortus NCTC 8038	Scaffold	Proteobacteria_3	Alphaproteobacteria_4	Rhizobiales_5	Brucellaceae_6	Brucella_7	Brucella abortus_8	Brucella abortus NCTC 8038_9	FALSE
GCA_000160275.1	Brucella suis bv. 4 str. 40	Scaffold	Proteobacteria_3	Alphaproteobacteria_4	Rhizobiales_5	Brucellaceae_6	Brucella_7	Brucella suis_8	Brucella suis bv. 4 str. 40_9	FALSE
GCA_000160295.1	Brucella melitensis bv. 1 str. 16M	Scaffold	Proteobacteria_3	Alphaproteobacteria_4	Rhizobiales_5	Brucellaceae_6	Brucella_7	Brucella melitensis_8	Brucella melitensis bv. 1 str. 16M_9	TRUE
GCA_000160335.2	Staphylococcus aureus subsp. aureus 55/2053	Complete Genome	Firmicutes_3	Bacilli_4	Bacillales_5	Staphylococcaceae_6	Staphylococcus_7	Staphylococcus aureus_8	Staphylococcus aureus subsp. aureus 55/2053_9	TRUE
GCA_000160355.1	Staphylococcus aureus subsp. aureus 65-1322	Scaffold	Firmicutes_3	Bacilli_4	Bacillales_5	Staphylococcaceae_6	Staphylococcus_7	Staphylococcus_8	Staphylococcus aureus subsp. aureus 65-1322_9	FALSE
GCA_000160375.1	Staphylococcus aureus subsp. aureus 68-397	Scaffold	Firmicutes_3	Bacilli_4	Bacillales_5	Staphylococcaceae_6	Staphylococcus_7	Staphylococcus_8	Staphylococcus aureus subsp. aureus 68-397_9	FALSE
GCA_000160395.1	Staphylococcus aureus subsp. aureus E1410	Scaffold	Firmicutes_3	Bacilli_4	Bacillales_5	Staphylococcaceae_6	Staphylococcus_7	Staphylococcus_8	Staphylococcus aureus subsp. aureus E1410_9	FALSE
GCA_000160415.1	Staphylococcus aureus subsp. aureus M876	Scaffold	Firmicutes_3	Bacilli_4	Bacillales_5	Staphylococcaceae_6	Staphylococcus_7	Staphylococcus_8	Staphylococcus aureus subsp. aureus M876_9	FALSE
GCA_000160435.1	Kingella oralis ATCC 51147	Scaffold	Proteobacteria_3	Betaproteobacteria_4	Neisseriales_5	Neisseriaceae_6	Kingella_7	Kingella oralis_8	Kingella oralis ATCC 51147_9	FALSE
GCA_000160475.1	Fusobacterium periodonticum ATCC 33693	Scaffold	Fusobacteria_3	Fusobacteriia_4	Fusobacteriales_5	Fusobacteriaceae_6	Fusobacterium_7	Fusobacterium periodonticum_8	Fusobacterium periodonticum ATCC 33693_9	TRUE
GCA_000160495.1	Selenomonas sputigena ATCC 35185	Scaffold	Firmicutes_3	Negativicutes_4	Selenomonadales_5	Selenomonadaceae_6	Selenomonas_7	Selenomonas_8	Selenomonas sputigena ATCC 35185_9	FALSE
GCA_000160515.1	Lactobacillus crispatus JV-V01	Scaffold	Firmicutes_3	Bacilli_4	Lactobacillales_5	Lactobacillaceae_6	Lactobacillus_7	Lactobacillus_8	Lactobacillus crispatus JV-V01_9	FALSE
GCA_000160535.1	Prevotella bergensis DSM 17361	Scaffold	Bacteroidetes/Chlorobi group_3	Bacteroidia_4	Bacteroidales_5	Prevotellaceae_6	Prevotella_7	Prevotella bergensis_8	Prevotella bergensis DSM 17361_9	FALSE
GCA_000160555.1	Selenomonas noxia ATCC 43541	Scaffold	Firmicutes_3	Negativicutes_4	Selenomonadales_5	Selenomonadaceae_6	Selenomonas_7	Selenomonas_8	Selenomonas noxia ATCC 43541_9	FALSE
GCA_000160575.1	Weissella paramesenteroides ATCC 33313	Scaffold	Firmicutes_3	Bacilli_4	Lactobacillales_5	Leuconostocaceae_6	Weissella_7	Weissella_8	Weissella paramesenteroides ATCC 33313_9	FALSE
GCA_000160595.1	Leuconostoc mesenteroides subsp. cremoris ATCC 19254	Scaffold	Firmicutes_3	Bacilli_4	Lactobacillales_5	Leuconostocaceae_6	Leuconostoc_7	Leuconostoc_8	Leuconostoc mesenteroides subsp. cremoris ATCC 19254_9	FALSE
GCA_000160615.1	Mobiluncus mulieris ATCC 35243	Scaffold	Actinobacteria_3	Actinobacteria_4	Actinomycetales_5	Actinomycetaceae_6	Mobiluncus_7	Mobiluncus_8	Mobiluncus mulieris ATCC 35243_9	FALSE
GCA_000160635.1	Oribacterium sinus F0268	Scaffold	Firmicutes_3	Clostridia_4	Clostridiales_5	Lachnospiraceae_6	Oribacterium_7	Oribacterium_8	Oribacterium sinus F0268_9	FALSE
GCA_000160655.1	Cardiobacterium hominis ATCC 15826	Scaffold	Proteobacteria_3	Gammaproteobacteria_4	Cardiobacteriales_5	Cardiobacteriaceae_6	Cardiobacterium_7	Cardiobacterium hominis_8	Cardiobacterium hominis ATCC 15826_9	TRUE
GCA_000160675.1	Granulicatella adiacens ATCC 49175	Scaffold	Firmicutes_3	Bacilli_4	Lactobacillales_5	Carnobacteriaceae_6	Granulicatella_7	Granulicatella_8	Granulicatella adiacens ATCC 49175_9	FALSE
GCA_000160695.1	Selenomonas flueggei ATCC 43531	Scaffold	Firmicutes_3	Negativicutes_4	Selenomonadales_5	Selenomonadaceae_6	Selenomonas_7	Selenomonas_8	Selenomonas flueggei ATCC 43531_9	FALSE
GCA_000160715.1	Lactobacillus reuteri MM2-3	Scaffold	Firmicutes_3	Bacilli_4	Lactobacillales_5	Lactobacillaceae_6	Lactobacillus_7	Lactobacillus_8	Lactobacillus reuteri MM2-3_9	FALSE
GCA_000160735.1	Rickettsia endosymbiont of Ixodes scapularis	Chromosome	Proteobacteria_3	Alphaproteobacteria_4	Rickettsiales_5	Rickettsiaceae_6	Rickettsia_7	Rickettsia_8	Rickettsia endosymbiont of Ixodes scapularis_9	FALSE
GCA_000160755.1	Proteus mirabilis ATCC 29906	Scaffold	Proteobacteria_3	Gammaproteobacteria_4	Enterobacterales_5	Morganellaceae_6	Proteus_7	Proteus mirabilis_8	Proteus mirabilis ATCC 29906_9	TRUE
GCA_000160775.2	Aeromicrobium marinum DSM 15272	Chromosome	Actinobacteria_3	Actinobacteria_4	Propionibacteriales_5	Nocardioidaceae_6	Aeromicrobium_7	Aeromicrobium_8	Aeromicrobium marinum DSM 15272_9	FALSE
GCA_000160795.1	Corynebacterium efficiens YS-314	Scaffold	Actinobacteria_3	Actinobacteria_4	Corynebacteriales_5	Corynebacteriaceae_6	Corynebacterium_7	Corynebacterium efficiens_8	Corynebacterium efficiens YS-314_9	FALSE
GCA_000160835.1	Lactobacillus antri DSM 16041	Scaffold	Firmicutes_3	Bacilli_4	Lactobacillales_5	Lactobacillaceae_6	Lactobacillus_7	Lactobacillus_8	Lactobacillus antri DSM 16041_9	FALSE
GCA_000160855.1	Lactobacillus helveticus DSM 20075 = CGMCC 1.1877	Scaffold	Firmicutes_3	Bacilli_4	Lactobacillales_5	Lactobacillaceae_6	Lactobacillus_7	Lactobacillus_8	Lactobacillus helveticus DSM 20075 = CGMCC 1.1877_9	FALSE
GCA_000160875.1	Lactobacillus iners DSM 13335	Scaffold	Firmicutes_3	Bacilli_4	Lactobacillales_5	Lactobacillaceae_6	Lactobacillus_7	Lactobacillus_8	Lactobacillus iners DSM 13335_9	FALSE
GCA_000160895.1	Bacillus cereus ATCC 10876	Chromosome	Firmicutes_3	Bacilli_4	Bacillales_5	Bacillaceae_6	Bacillus_7	Bacillus_8	Bacillus cereus ATCC 10876_9	FALSE
GCA_000160915.1	Bacillus cereus BGSC 6E1	Chromosome	Firmicutes_3	Bacilli_4	Bacillales_5	Bacillaceae_6	Bacillus_7	Bacillus_8	Bacillus cereus BGSC 6E1_9	FALSE
GCA_000160935.1	Bacillus cereus 172560W	Chromosome	Firmicutes_3	Bacilli_4	Bacillales_5	Bacillaceae_6	Bacillus_7	Bacillus_8	Bacillus cereus 172560W_9	FALSE
GCA_000160955.1	Bacillus cereus MM3	Chromosome	Firmicutes_3	Bacilli_4	Bacillales_5	Bacillaceae_6	Bacillus_7	Bacillus_8	Bacillus cereus MM3_9	FALSE
GCA_000160975.1	Bacillus cereus AH621	Chromosome	Firmicutes_3	Bacilli_4	Bacillales_5	Bacillaceae_6	Bacillus_7	Bacillus_8	Bacillus cereus AH621_9	FALSE
GCA_000160995.1	Bacillus cereus R309803	Chromosome	Firmicutes_3	Bacilli_4	Bacillales_5	Bacillaceae_6	Bacillus_7	Bacillus_8	Bacillus cereus R309803_9	FALSE
GCA_000161015.1	Bacillus cereus ATCC 4342	Chromosome	Firmicutes_3	Bacilli_4	Bacillales_5	Bacillaceae_6	Bacillus_7	Bacillus_8	Bacillus cereus ATCC 4342_9	FALSE
GCA_000161035.1	Bacillus cereus m1550	Chromosome	Firmicutes_3	Bacilli_4	Bacillales_5	Bacillaceae_6	Bacillus_7	Bacillus_8	Bacillus cereus m1550_9	FALSE
GCA_000161055.1	Bacillus cereus BDRD-ST24	Chromosome	Firmicutes_3	Bacilli_4	Bacillales_5	Bacillaceae_6	Bacillus_7	Bacillus_8	Bacillus cereus BDRD-ST24_9	FALSE
GCA_000161075.1	Bacillus cereus BDRD-ST26	Chromosome	Firmicutes_3	Bacilli_4	Bacillales_5	Bacillaceae_6	Bacillus_7	Bacillus_8	Bacillus cereus BDRD-ST26_9	FALSE
GCA_000161095.1	Bacillus cereus BDRD-ST196	Chromosome	Firmicutes_3	Bacilli_4	Bacillales_5	Bacillaceae_6	Bacillus_7	Bacillus_8	Bacillus cereus BDRD-ST196_9	FALSE
GCA_000161115.1	Bacillus cereus BDRD-Cer4	Chromosome	Firmicutes_3	Bacilli_4	Bacillales_5	Bacillaceae_6	Bacillus_7	Bacillus_8	Bacillus cereus BDRD-Cer4_9	FALSE
GCA_000161135.1	Bacillus cereus 95/8201	Chromosome	Firmicutes_3	Bacilli_4	Bacillales_5	Bacillaceae_6	Bacillus_7	Bacillus_8	Bacillus cereus 95/8201_9	FALSE
GCA_000161155.1	Bacillus cereus Rock1-3	Chromosome	Firmicutes_3	Bacilli_4	Bacillales_5	Bacillaceae_6	Bacillus_7	Bacillus_8	Bacillus cereus Rock1-3_9	FALSE
GCA_000161175.1	Bacillus cereus Rock1-15	Chromosome	Firmicutes_3	Bacilli_4	Bacillales_5	Bacillaceae_6	Bacillus_7	Bacillus_8	Bacillus cereus Rock1-15_9	FALSE
GCA_000161195.1	Bacillus cereus Rock3-28	Chromosome	Firmicutes_3	Bacilli_4	Bacillales_5	Bacillaceae_6	Bacillus_7	Bacillus_8	Bacillus cereus Rock3-28_9	FALSE
GCA_000161215.1	Bacillus cereus Rock3-29	Chromosome	Firmicutes_3	Bacilli_4	Bacillales_5	Bacillaceae_6	Bacillus_7	Bacillus_8	Bacillus cereus Rock3-29_9	FALSE
GCA_000161235.1	Bacillus cereus Rock3-42	Chromosome	Firmicutes_3	Bacilli_4	Bacillales_5	Bacillaceae_6	Bacillus_7	Bacillus_8	Bacillus cereus Rock3-42_9	FALSE
GCA_000161255.1	Bacillus cereus Rock3-44	Chromosome	Firmicutes_3	Bacilli_4	Bacillales_5	Bacillaceae_6	Bacillus_7	Bacillus_8	Bacillus cereus Rock3-44_9	FALSE
GCA_000161275.1	Bacillus cereus Rock4-2	Chromosome	Firmicutes_3	Bacilli_4	Bacillales_5	Bacillaceae_6	Bacillus_7	Bacillus_8	Bacillus cereus Rock4-2_9	FALSE
GCA_000161295.1	Bacillus cereus Rock4-18	Chromosome	Firmicutes_3	Bacilli_4	Bacillales_5	Bacillaceae_6	Bacillus_7	Bacillus_8	Bacillus cereus Rock4-18_9	FALSE
GCA_000161315.1	Bacillus cereus F65185	Chromosome	Firmicutes_3	Bacilli_4	Bacillales_5	Bacillaceae_6	Bacillus_7	Bacillus_8	Bacillus cereus F65185_9	FALSE
GCA_000161335.1	Bacillus cereus AH603	Chromosome	Firmicutes_3	Bacilli_4	Bacillales_5	Bacillaceae_6	Bacillus_7	Bacillus_8	Bacillus cereus AH603_9	FALSE
GCA_000161355.1	Bacillus cereus AH676	Chromosome	Firmicutes_3	Bacilli_4	Bacillales_5	Bacillaceae_6	Bacillus_7	Bacillus_8	Bacillus cereus AH676_9	FALSE
GCA_000161375.1	Bacillus cereus AH1271	Chromosome	Firmicutes_3	Bacilli_4	Bacillales_5	Bacillaceae_6	Bacillus_7	Bacillus_8	Bacillus cereus AH1271_9	FALSE
GCA_000161395.1	Bacillus cereus AH1272	Chromosome	Firmicutes_3	Bacilli_4	Bacillales_5	Bacillaceae_6	Bacillus_7	Bacillus_8	Bacillus cereus AH1272_9	FALSE
GCA_000161415.1	Bacillus mycoides Rock1-4	Chromosome	Firmicutes_3	Bacilli_4	Bacillales_5	Bacillaceae_6	Bacillus_7	Bacillus_8	Bacillus mycoides Rock1-4_9	FALSE
GCA_000161435.1	Bacillus mycoides Rock3-17	Chromosome	Firmicutes_3	Bacilli_4	Bacillales_5	Bacillaceae_6	Bacillus_7	Bacillus_8	Bacillus mycoides Rock3-17_9	FALSE
GCA_000161455.1	Bacillus pseudomycoides DSM 12442	Chromosome	Firmicutes_3	Bacilli_4	Bacillales_5	Bacillaceae_6	Bacillus_7	Bacillus_8	Bacillus pseudomycoides DSM 12442_9	FALSE
GCA_000161475.1	Bacillus thuringiensis serovar tochigiensis BGSC 4Y1	Chromosome	Firmicutes_3	Bacilli_4	Bacillales_5	Bacillaceae_6	Bacillus_7	Bacillus_8	Bacillus thuringiensis serovar tochigiensis BGSC 4Y1_9	FALSE
GCA_000161495.1	Bacillus thuringiensis Bt407	Chromosome	Firmicutes_3	Bacilli_4	Bacillales_5	Bacillaceae_6	Bacillus_7	Bacillus_8	Bacillus thuringiensis Bt407_9	FALSE
GCA_000161515.1	Bacillus thuringiensis serovar thuringiensis str. T01001	Chromosome	Firmicutes_3	Bacilli_4	Bacillales_5	Bacillaceae_6	Bacillus_7	Bacillus_8	Bacillus thuringiensis serovar thuringiensis str. T01001_9	FALSE
GCA_000161535.1	Bacillus thuringiensis serovar sotto str. T04001	Chromosome	Firmicutes_3	Bacilli_4	Bacillales_5	Bacillaceae_6	Bacillus_7	Bacillus_8	Bacillus thuringiensis serovar sotto str. T04001_9	FALSE
GCA_000161555.1	Bacillus thuringiensis serovar pakistani str. T13001	Chromosome	Firmicutes_3	Bacilli_4	Bacillales_5	Bacillaceae_6	Bacillus_7	Bacillus_8	Bacillus thuringiensis serovar pakistani str. T13001_9	FALSE
GCA_000161575.1	Bacillus thuringiensis serovar kurstaki str. T03a001	Chromosome	Firmicutes_3	Bacilli_4	Bacillales_5	Bacillaceae_6	Bacillus_7	Bacillus_8	Bacillus thuringiensis serovar kurstaki str. T03a001_9	FALSE
GCA_000161595.1	Bacillus thuringiensis serovar monterrey BGSC 4AJ1	Chromosome	Firmicutes_3	Bacilli_4	Bacillales_5	Bacillaceae_6	Bacillus_7	Bacillus_8	Bacillus thuringiensis serovar monterrey BGSC 4AJ1_9	FALSE
GCA_000161615.1	Bacillus thuringiensis serovar berliner ATCC 10792	Chromosome	Firmicutes_3	Bacilli_4	Bacillales_5	Bacillaceae_6	Bacillus_7	Bacillus_8	Bacillus thuringiensis serovar berliner ATCC 10792_9	FALSE
GCA_000161635.1	Bacillus thuringiensis serovar andalousiensis BGSC 4AW1	Chromosome	Firmicutes_3	Bacilli_4	Bacillales_5	Bacillaceae_6	Bacillus_7	Bacillus_8	Bacillus thuringiensis serovar andalousiensis BGSC 4AW1_9	FALSE
GCA_000161655.1	Bacillus thuringiensis serovar pondicheriensis BGSC 4BA1	Chromosome	Firmicutes_3	Bacilli_4	Bacillales_5	Bacillaceae_6	Bacillus_7	Bacillus_8	Bacillus thuringiensis serovar pondicheriensis BGSC 4BA1_9	FALSE
GCA_000161675.1	Bacillus thuringiensis serovar huazhongensis BGSC 4BD1	Chromosome	Firmicutes_3	Bacilli_4	Bacillales_5	Bacillaceae_6	Bacillus_7	Bacillus_8	Bacillus thuringiensis serovar huazhongensis BGSC 4BD1_9	FALSE
GCA_000161695.1	Bacillus thuringiensis serovar pulsiensis BGSC 4CC1	Chromosome	Firmicutes_3	Bacilli_4	Bacillales_5	Bacillaceae_6	Bacillus_7	Bacillus_8	Bacillus thuringiensis serovar pulsiensis BGSC 4CC1_9	FALSE
GCA_000161715.1	Bacillus thuringiensis IBL 200	Chromosome	Firmicutes_3	Bacilli_4	Bacillales_5	Bacillaceae_6	Bacillus_7	Bacillus_8	Bacillus thuringiensis IBL 200_9	FALSE
GCA_000161735.1	Bacillus thuringiensis IBL 4222	Chromosome	Firmicutes_3	Bacilli_4	Bacillales_5	Bacillaceae_6	Bacillus_7	Bacillus_8	Bacillus thuringiensis IBL 4222_9	FALSE
GCA_000161755.1	Citreicella sp. SE45	Scaffold	Proteobacteria_3	Alphaproteobacteria_4	Rhodobacterales_5	Rhodobacteraceae_6	Citreicella_7	Citreicella_8	Citreicella sp. SE45_9	FALSE
GCA_000161775.1	Silicibacter lacuscaerulensis ITI-1157	Scaffold	Proteobacteria_3	Alphaproteobacteria_4	Rhodobacterales_5	Rhodobacteraceae_6	Ruegeria_7	Ruegeria lacuscaerulensis_8	Silicibacter lacuscaerulensis ITI-1157_9	FALSE
GCA_000161795.2	Synechococcus sp. WH 8109	Complete Genome	Cyanobacteria/Melainabacteria group_3	Cyanobacteria_4	Synechococcales_5	Synechococcaceae_6	Synechococcus_7	Synechococcus_8	Synechococcus sp. WH 8109_9	FALSE
GCA_000161815.1	Silicibacter sp. TrichCH4B	Scaffold	Proteobacteria_3	Alphaproteobacteria_4	Rhodobacterales_5	Rhodobacteraceae_6	Ruegeria_7	Ruegeria_8	Silicibacter sp. TrichCH4B_9	FALSE
GCA_000161835.1	Thalassobium sp. R2A62	Scaffold	Proteobacteria_3	Alphaproteobacteria_4	Rhodobacterales_5	Rhodobacteraceae_6	Thalassobium_7	Thalassobium_8	Thalassobium sp. R2A62_9	FALSE
GCA_000161855.1	Enterococcus faecium TC 6	Scaffold	Firmicutes_3	Bacilli_4	Lactobacillales_5	Enterococcaceae_6	Enterococcus_7	Enterococcus_8	Enterococcus faecium TC 6_9	FALSE
GCA_000161875.1	Enterococcus faecalis T8	Scaffold	Firmicutes_3	Bacilli_4	Lactobacillales_5	Enterococcaceae_6	Enterococcus_7	Enterococcus_8	Enterococcus faecalis T8_9	FALSE
GCA_000161895.2	Lactobacillus jensenii 27-2-CHN	Scaffold	Firmicutes_3	Bacilli_4	Lactobacillales_5	Lactobacillaceae_6	Lactobacillus_7	Lactobacillus_8	Lactobacillus jensenii 27-2-CHN_9	FALSE
GCA_000161915.2	Lactobacillus crispatus MV-1A-US	Scaffold	Firmicutes_3	Bacilli_4	Lactobacillales_5	Lactobacillaceae_6	Lactobacillus_7	Lactobacillus_8	Lactobacillus crispatus MV-1A-US_9	FALSE
GCA_000161935.1	Lactobacillus coleohominis 101-4-CHN	Scaffold	Firmicutes_3	Bacilli_4	Lactobacillales_5	Lactobacillaceae_6	Lactobacillus_7	Lactobacillus_8	Lactobacillus coleohominis 101-4-CHN_9	FALSE
GCA_000161955.2	Streptococcus sp. 2_1_36FAA	Scaffold	Firmicutes_3	Bacilli_4	Lactobacillales_5	Streptococcaceae_6	Streptococcus_7	Streptococcus_8	Streptococcus sp. 2_1_36FAA_9	FALSE
GCA_000161975.1	Eubacterium saphenum ATCC 49989	Scaffold	Firmicutes_3	Clostridia_4	Clostridiales_5	Clostridiales incertae sedis_6	Clostridiales Family XIII. Incertae Sedis_7	Clostridiales Family XIII. Incertae Sedis_8	Eubacterium saphenum ATCC 49989_9	FALSE
GCA_000161995.1	Jonquetella anthropi E3_33 E1	Scaffold	Synergistetes_3	Synergistia_4	Synergistales_5	Synergistaceae_6	Jonquetella_7	Jonquetella anthropi_8	Jonquetella anthropi E3_33 E1_9	FALSE
GCA_000162015.1	Faecalibacterium prausnitzii A2-165	Scaffold	Firmicutes_3	Clostridia_4	Clostridiales_5	Ruminococcaceae_6	Faecalibacterium_7	Faecalibacterium_8	Faecalibacterium prausnitzii A2-165_9	FALSE
GCA_000162035.1	Acinetobacter calcoaceticus RUH2202	Scaffold	Proteobacteria_3	Gammaproteobacteria_4	Pseudomonadales_5	Moraxellaceae_6	Acinetobacter_7	Acinetobacter calcoaceticus_8	Acinetobacter calcoaceticus RUH2202_9	TRUE
GCA_000162055.1	Acinetobacter johnsonii SH046	Scaffold	Proteobacteria_3	Gammaproteobacteria_4	Pseudomonadales_5	Moraxellaceae_6	Acinetobacter_7	Acinetobacter johnsonii_8	Acinetobacter johnsonii SH046_9	TRUE
GCA_000162075.1	Acinetobacter junii SH205	Scaffold	Proteobacteria_3	Gammaproteobacteria_4	Pseudomonadales_5	Moraxellaceae_6	Acinetobacter_7	Acinetobacter junii_8	Acinetobacter junii SH205_9	TRUE
GCA_000162095.1	Acinetobacter lwoffii SH145	Scaffold	Proteobacteria_3	Gammaproteobacteria_4	Pseudomonadales_5	Moraxellaceae_6	Acinetobacter_7	Acinetobacter lwoffii_8	Acinetobacter lwoffii SH145_9	TRUE
GCA_000162115.1	Acinetobacter radioresistens SH164	Scaffold	Proteobacteria_3	Gammaproteobacteria_4	Pseudomonadales_5	Moraxellaceae_6	Acinetobacter_7	Acinetobacter radioresistens_8	Acinetobacter radioresistens SH164_9	TRUE
GCA_000162155.1	Bacteroides sp. 2_1_22	Scaffold	Bacteroidetes/Chlorobi group_3	Bacteroidia_4	Bacteroidales_5	Bacteroidaceae_6	Bacteroides_7	Bacteroides_8	Bacteroides sp. 2_1_22_9	FALSE
GCA_000162175.1	Bacteroides sp. 2_1_33B	Scaffold	Bacteroidetes/Chlorobi group_3	Bacteroidia_4	Bacteroidales_5	Bacteroidaceae_6	Bacteroides_7	Bacteroides_8	Bacteroides sp. 2_1_33B_9	FALSE
GCA_000162195.1	Bacteroides sp. 3_1_33FAA	Scaffold	Bacteroidetes/Chlorobi group_3	Bacteroidia_4	Bacteroidales_5	Bacteroidaceae_6	Bacteroides_7	Bacteroides_8	Bacteroides sp. 3_1_33FAA_9	FALSE
GCA_000162215.1	Bacteroides sp. D20	Scaffold	Bacteroidetes/Chlorobi group_3	Bacteroidia_4	Bacteroidales_5	Bacteroidaceae_6	Bacteroides_7	Bacteroides_8	Bacteroides sp. D20_9	FALSE
GCA_000162235.2	Fusobacterium nucleatum subsp. vincentii 3_1_36A2	Complete Genome	Fusobacteria_3	Fusobacteriia_4	Fusobacteriales_5	Fusobacteriaceae_6	Fusobacterium_7	Fusobacterium nucleatum_8	Fusobacterium nucleatum subsp. vincentii 3_1_36A2_9	TRUE
GCA_000162255.1	Lactobacillus crispatus 125-2-CHN	Scaffold	Firmicutes_3	Bacilli_4	Lactobacillales_5	Lactobacillaceae_6	Lactobacillus_7	Lactobacillus_8	Lactobacillus crispatus 125-2-CHN_9	FALSE
GCA_000162275.1	Parabacteroides sp. D13	Scaffold	Bacteroidetes/Chlorobi group_3	Bacteroidia_4	Bacteroidales_5	Tannerellaceae_6	Parabacteroides_7	Parabacteroides_8	Parabacteroides sp. D13_9	FALSE
GCA_000162295.1	Acinetobacter baumannii ATCC 19606 = CIP 70.34 = JCM 6841	Scaffold	Proteobacteria_3	Gammaproteobacteria_4	Pseudomonadales_5	Moraxellaceae_6	Acinetobacter_7	Acinetobacter calcoaceticus_8	Acinetobacter baumannii ATCC 19606 = CIP 70.34 = JCM 6841_9	TRUE
GCA_000162315.1	Lactobacillus crispatus MV-3A-US	Scaffold	Firmicutes_3	Bacilli_4	Lactobacillales_5	Lactobacillaceae_6	Lactobacillus_7	Lactobacillus_8	Lactobacillus crispatus MV-3A-US_9	FALSE
GCA_000162335.1	Lactobacillus jensenii SJ-7A-US	Scaffold	Firmicutes_3	Bacilli_4	Lactobacillales_5	Lactobacillaceae_6	Lactobacillus_7	Lactobacillus_8	Lactobacillus jensenii SJ-7A-US_9	FALSE
GCA_000162355.2	Fusobacterium nucleatum subsp. animalis 3_1_33	Scaffold	Fusobacteria_3	Fusobacteriia_4	Fusobacteriales_5	Fusobacteriaceae_6	Fusobacterium_7	Fusobacterium nucleatum_8	Fusobacterium nucleatum subsp. animalis 3_1_33_9	TRUE
GCA_000162375.2	Acinetobacter sp. RUH2624	Scaffold	Proteobacteria_3	Gammaproteobacteria_4	Pseudomonadales_5	Moraxellaceae_6	Acinetobacter_7	Acinetobacter calcoaceticus_8	Acinetobacter sp. RUH2624_9	TRUE
GCA_000162395.1	Lactobacillus fermentum 28-3-CHN	Scaffold	Firmicutes_3	Bacilli_4	Lactobacillales_5	Lactobacillaceae_6	Lactobacillus_7	Lactobacillus_8	Lactobacillus fermentum 28-3-CHN_9	FALSE
GCA_000162415.1	Prevotella sp. oral taxon 317 str. F0108	Scaffold	Bacteroidetes/Chlorobi group_3	Bacteroidia_4	Bacteroidales_5	Prevotellaceae_6	Prevotella_7	Prevotella sp. oral taxon 317_8	Prevotella sp. oral taxon 317 str. F0108_9	FALSE
GCA_000162435.1	Lactobacillus jensenii 115-3-CHN	Scaffold	Firmicutes_3	Bacilli_4	Lactobacillales_5	Lactobacillaceae_6	Lactobacillus_7	Lactobacillus_8	Lactobacillus jensenii 115-3-CHN_9	FALSE
GCA_000162455.1	Prevotella buccae D17	Scaffold	Bacteroidetes/Chlorobi group_3	Bacteroidia_4	Bacteroidales_5	Prevotellaceae_6	Prevotella_7	Prevotella buccae_8	Prevotella buccae D17_9	TRUE
GCA_000162475.2	Granulicatella elegans ATCC 700633	Scaffold	Firmicutes_3	Bacilli_4	Lactobacillales_5	Carnobacteriaceae_6	Granulicatella_7	Granulicatella_8	Granulicatella elegans ATCC 700633_9	FALSE
GCA_000162495.1	Streptococcus sp. M143	Scaffold	Firmicutes_3	Bacilli_4	Lactobacillales_5	Streptococcaceae_6	Streptococcus_7	Streptococcus_8	Streptococcus sp. M143_9	FALSE
GCA_000162515.1	Bacteroides sp. 1_1_14	Scaffold	Bacteroidetes/Chlorobi group_3	Bacteroidia_4	Bacteroidales_5	Bacteroidaceae_6	Bacteroides_7	Bacteroides_8	Bacteroides sp. 1_1_14_9	FALSE
GCA_000162535.1	Parabacteroides sp. 20_3	Scaffold	Bacteroidetes/Chlorobi group_3	Bacteroidia_4	Bacteroidales_5	Tannerellaceae_6	Parabacteroides_7	Parabacteroides_8	Parabacteroides sp. 20_3_9	FALSE
GCA_000162555.1	Bacteroides sp. 3_1_23	Scaffold	Bacteroidetes/Chlorobi group_3	Bacteroidia_4	Bacteroidales_5	Bacteroidaceae_6	Bacteroides_7	Bacteroides_8	Bacteroides sp. 3_1_23_9	FALSE
GCA_000162575.1	Helicobacter canadensis MIT 98-5491	Chromosome	Proteobacteria_3	delta/epsilon subdivisions_4	Epsilonproteobacteria_5	Campylobacterales_6	Helicobacteraceae_7	Helicobacter_8	Helicobacter canadensis MIT 98-5491_9	FALSE
GCA_000162595.1	Staphylococcus aureus subsp. aureus C101	Scaffold	Firmicutes_3	Bacilli_4	Bacillales_5	Staphylococcaceae_6	Staphylococcus_7	Staphylococcus_8	Staphylococcus aureus subsp. aureus C101_9	FALSE
GCA_000162615.1	Staphylococcus aureus subsp. aureus C427	Scaffold	Firmicutes_3	Bacilli_4	Bacillales_5	Staphylococcaceae_6	Staphylococcus_7	Staphylococcus_8	Staphylococcus aureus subsp. aureus C427_9	FALSE
GCA_000162635.1	Staphylococcus aureus subsp. aureus D139	Scaffold	Firmicutes_3	Bacilli_4	Bacillales_5	Staphylococcaceae_6	Staphylococcus_7	Staphylococcus_8	Staphylococcus aureus subsp. aureus D139_9	FALSE
GCA_000162655.1	Staphylococcus aureus subsp. aureus H19	Scaffold	Firmicutes_3	Bacilli_4	Bacillales_5	Staphylococcaceae_6	Staphylococcus_7	Staphylococcus_8	Staphylococcus aureus subsp. aureus H19_9	FALSE
GCA_000162675.1	Staphylococcus aureus subsp. aureus M1015	Scaffold	Firmicutes_3	Bacilli_4	Bacillales_5	Staphylococcaceae_6	Staphylococcus_7	Staphylococcus_8	Staphylococcus aureus subsp. aureus M1015_9	FALSE
GCA_000162695.1	Staphylococcus aureus subsp. aureus M899	Scaffold	Firmicutes_3	Bacilli_4	Bacillales_5	Staphylococcaceae_6	Staphylococcus_7	Staphylococcus_8	Staphylococcus aureus subsp. aureus M899_9	FALSE
GCA_000162715.1	Staphylococcus aureus subsp. aureus WBG10049	Scaffold	Firmicutes_3	Bacilli_4	Bacillales_5	Staphylococcaceae_6	Staphylococcus_7	Staphylococcus_8	Staphylococcus aureus subsp. aureus WBG10049_9	FALSE
GCA_000162735.1	Staphylococcus aureus subsp. aureus WW2703/97	Scaffold	Firmicutes_3	Bacilli_4	Bacillales_5	Staphylococcaceae_6	Staphylococcus_7	Staphylococcus_8	Staphylococcus aureus subsp. aureus WW2703/97_9	FALSE
GCA_000162755.2	Legionella drancourtii LLAP12	Scaffold	Proteobacteria_3	Gammaproteobacteria_4	Legionellales_5	Legionellaceae_6	Legionella_7	Legionella drancourtii_8	Legionella drancourtii LLAP12_9	FALSE
GCA_000162775.1	Streptomyces sp. e14	Scaffold	Actinobacteria_3	Actinobacteria_4	Streptomycetales_5	Streptomycetaceae_6	Streptomyces_7	Streptomyces_8	Streptomyces sp. e14_9	FALSE
GCA_000162795.1	Staphylococcus aureus subsp. aureus M809	Scaffold	Firmicutes_3	Bacilli_4	Bacillales_5	Staphylococcaceae_6	Staphylococcus_7	Staphylococcus_8	Staphylococcus aureus subsp. aureus M809_9	FALSE
GCA_000162815.1	Staphylococcus aureus subsp. aureus 58-424	Scaffold	Firmicutes_3	Bacilli_4	Bacillales_5	Staphylococcaceae_6	Staphylococcus_7	Staphylococcus_8	Staphylococcus aureus subsp. aureus 58-424_9	FALSE
GCA_000162835.1	Staphylococcus aureus subsp. aureus Btn1260	Scaffold	Firmicutes_3	Bacilli_4	Bacillales_5	Staphylococcaceae_6	Staphylococcus_7	Staphylococcus_8	Staphylococcus aureus subsp. aureus Btn1260_9	FALSE
GCA_000162855.1	Staphylococcus aureus subsp. aureus C160	Scaffold	Firmicutes_3	Bacilli_4	Bacillales_5	Staphylococcaceae_6	Staphylococcus_7	Staphylococcus_8	Staphylococcus aureus subsp. aureus C160_9	FALSE
GCA_000162875.1	Slackia exigua ATCC 700122	Scaffold	Actinobacteria_3	Coriobacteriia_4	Eggerthellales_5	Eggerthellaceae_6	Slackia_7	Slackia_8	Slackia exigua ATCC 700122_9	FALSE
GCA_000162895.1	Actinomyces sp. oral taxon 848 str. F0332	Scaffold	Actinobacteria_3	Actinobacteria_4	Actinomycetales_5	Actinomycetaceae_6	Actinomyces_7	Actinomyces_8	Actinomyces sp. oral taxon 848 str. F0332_9	FALSE
GCA_000162915.1	Prevotella oris F0302	Scaffold	Bacteroidetes/Chlorobi group_3	Bacteroidia_4	Bacteroidales_5	Prevotellaceae_6	Prevotella_7	Prevotella oris_8	Prevotella oris F0302_9	TRUE
GCA_000162935.1	Prevotella veroralis F0319	Scaffold	Bacteroidetes/Chlorobi group_3	Bacteroidia_4	Bacteroidales_5	Prevotellaceae_6	Prevotella_7	Prevotella veroralis_8	Prevotella veroralis F0319_9	TRUE
GCA_000162955.1	Leptotrichia hofstadii F0254	Scaffold	Fusobacteria_3	Fusobacteriia_4	Fusobacteriales_5	Leptotrichiaceae_6	Leptotrichia_7	Leptotrichia hofstadii_8	Leptotrichia hofstadii F0254_9	FALSE
GCA_000162975.1	Mycobacterium tuberculosis KZN 4207	Chromosome	Actinobacteria_3	Actinobacteria_4	Corynebacteriales_5	Mycobacteriaceae_6	Mycobacterium_7	Mycobacterium tuberculosis_8	Mycobacterium tuberculosis KZN 4207_9	TRUE
GCA_000162995.1	Mycobacterium tuberculosis KZN V2475	Chromosome	Actinobacteria_3	Actinobacteria_4	Corynebacteriales_5	Mycobacteriaceae_6	Mycobacterium_7	Mycobacterium_8	Mycobacterium tuberculosis KZN V2475_9	FALSE
GCA_000163015.1	Mycobacterium tuberculosis KZN R506	Chromosome	Actinobacteria_3	Actinobacteria_4	Corynebacteriales_5	Mycobacteriaceae_6	Mycobacterium_7	Mycobacterium_8	Mycobacterium tuberculosis KZN R506_9	FALSE
GCA_000163035.1	Prevotella melaninogenica D18	Scaffold	Bacteroidetes/Chlorobi group_3	Bacteroidia_4	Bacteroidales_5	Prevotellaceae_6	Prevotella_7	Prevotella melaninogenica_8	Prevotella melaninogenica D18_9	TRUE
GCA_000163055.2	Prevotella sp. oral taxon 299 str. F0039	Complete Genome	Bacteroidetes/Chlorobi group_3	Bacteroidia_4	Bacteroidales_5	Prevotellaceae_6	Prevotella_7	Prevotella sp. oral taxon 299_8	Prevotella sp. oral taxon 299 str. F0039_9	FALSE
GCA_000163095.1	Pediococcus acidilactici 7_4	Scaffold	Firmicutes_3	Bacilli_4	Lactobacillales_5	Lactobacillaceae_6	Pediococcus_7	Pediococcus_8	Pediococcus acidilactici 7_4_9	FALSE
GCA_000163115.1	Brucella abortus bv. 5 str. B3196	Scaffold	Proteobacteria_3	Alphaproteobacteria_4	Rhizobiales_5	Brucellaceae_6	Brucella_7	Brucella abortus_8	Brucella abortus bv. 5 str. B3196_9	FALSE
GCA_000163135.1	Brucella sp. NVSL 07-0026	Scaffold	Proteobacteria_3	Alphaproteobacteria_4	Rhizobiales_5	Brucellaceae_6	Brucella_7	Brucella_8	Brucella sp. NVSL 07-0026_9	FALSE
GCA_000163155.1	Escherichia coli B088	Scaffold	Proteobacteria_3	Gammaproteobacteria_4	Enterobacterales_5	Enterobacteriaceae_6	Escherichia_7	Escherichia coli_8	Escherichia coli B088_9	TRUE
GCA_000163175.1	Escherichia coli B185	Scaffold	Proteobacteria_3	Gammaproteobacteria_4	Enterobacterales_5	Enterobacteriaceae_6	Escherichia_7	Escherichia coli_8	Escherichia coli B185_9	TRUE
GCA_000163195.1	Escherichia coli B354	Scaffold	Proteobacteria_3	Gammaproteobacteria_4	Enterobacterales_5	Enterobacteriaceae_6	Escherichia_7	Escherichia coli_8	Escherichia coli B354_9	TRUE
GCA_000163215.1	Escherichia coli FVEC1302	Scaffold	Proteobacteria_3	Gammaproteobacteria_4	Enterobacterales_5	Enterobacteriaceae_6	Escherichia_7	Escherichia coli_8	Escherichia coli FVEC1302_9	TRUE
GCA_000163235.1	Escherichia coli FVEC1412	Scaffold	Proteobacteria_3	Gammaproteobacteria_4	Enterobacterales_5	Enterobacteriaceae_6	Escherichia_7	Escherichia coli_8	Escherichia coli FVEC1412_9	TRUE
GCA_000163255.1	Pseudomonas amygdali pv. aesculi str. NCPPB 3681	Scaffold	Proteobacteria_3	Gammaproteobacteria_4	Pseudomonadales_5	Pseudomonadaceae_6	Pseudomonas_7	Pseudomonas syringae group_8	Pseudomonas amygdali pv. aesculi str. NCPPB 3681_9	FALSE
GCA_000163275.1	Pseudomonas amygdali pv. aesculi str. 2250	Scaffold	Proteobacteria_3	Gammaproteobacteria_4	Pseudomonadales_5	Pseudomonadaceae_6	Pseudomonas_7	Pseudomonas syringae group_8	Pseudomonas amygdali pv. aesculi str. 2250_9	FALSE
GCA_000163295.1	Anaerococcus vaginalis ATCC 51170	Scaffold	Firmicutes_3	Tissierellia_4	Tissierellales_5	Peptoniphilaceae_6	Anaerococcus_7	Anaerococcus_8	Anaerococcus vaginalis ATCC 51170_9	FALSE
GCA_000163315.1	Pseudomonas syringae pv. syringae FF5	Scaffold	Proteobacteria_3	Gammaproteobacteria_4	Pseudomonadales_5	Pseudomonadaceae_6	Pseudomonas_7	Pseudomonas syringae group_8	Pseudomonas syringae pv. syringae FF5_9	FALSE
GCA_000163335.1	Staphylococcus aureus subsp. aureus A017934/97	Scaffold	Firmicutes_3	Bacilli_4	Bacillales_5	Staphylococcaceae_6	Staphylococcus_7	Staphylococcus_8	Staphylococcus aureus subsp. aureus A017934/97_9	FALSE
GCA_000163355.2	Acinetobacter baumannii 6013150	Scaffold	Proteobacteria_3	Gammaproteobacteria_4	Pseudomonadales_5	Moraxellaceae_6	Acinetobacter_7	Acinetobacter calcoaceticus_8	Acinetobacter baumannii 6013150_9	TRUE
GCA_000163375.2	Acinetobacter baumannii 6013113	Scaffold	Proteobacteria_3	Gammaproteobacteria_4	Pseudomonadales_5	Moraxellaceae_6	Acinetobacter_7	Acinetobacter calcoaceticus_8	Acinetobacter baumannii 6013113_9	TRUE
GCA_000163395.2	Acinetobacter baumannii 6014059	Scaffold	Proteobacteria_3	Gammaproteobacteria_4	Pseudomonadales_5	Moraxellaceae_6	Acinetobacter_7	Acinetobacter calcoaceticus_8	Acinetobacter baumannii 6014059_9	TRUE
GCA_000163415.1	Actinomyces odontolyticus F0309	Scaffold	Actinobacteria_3	Actinobacteria_4	Actinomycetales_5	Actinomycetaceae_6	Actinomyces_7	Actinomyces_8	Actinomyces odontolyticus F0309_9	FALSE
GCA_000163435.1	Corynebacterium jeikeium ATCC 43734	Scaffold	Actinobacteria_3	Actinobacteria_4	Corynebacteriales_5	Corynebacteriaceae_6	Corynebacterium_7	Corynebacterium_8	Corynebacterium jeikeium ATCC 43734_9	FALSE
GCA_000163455.1	Klebsiella pneumoniae subsp. rhinoscleromatis ATCC 13884	Scaffold	Proteobacteria_3	Gammaproteobacteria_4	Enterobacterales_5	Enterobacteriaceae_6	Klebsiella_7	Klebsiella pneumoniae_8	Klebsiella pneumoniae subsp. rhinoscleromatis ATCC 13884_9	TRUE
GCA_000163475.1	Pasteurella dagmatis ATCC 43325	Scaffold	Proteobacteria_3	Gammaproteobacteria_4	Pasteurellales_5	Pasteurellaceae_6	Pasteurella_7	Pasteurella dagmatis_8	Pasteurella dagmatis ATCC 43325_9	TRUE
GCA_000163495.1	Prevotella sp. oral taxon 472 str. F0295	Scaffold	Bacteroidetes/Chlorobi group_3	Bacteroidia_4	Bacteroidales_5	Prevotellaceae_6	Prevotella_7	Prevotella sp. oral taxon 472_8	Prevotella sp. oral taxon 472 str. F0295_9	FALSE
GCA_000163515.2	Erysipelotrichaceae bacterium 5_2_54FAA	Scaffold	Firmicutes_3	Erysipelotrichia_4	Erysipelotrichales_5	Erysipelotrichaceae_6	unclassified Erysipelotrichaceae_7	unclassified Erysipelotrichaceae_8	Erysipelotrichaceae bacterium 5_2_54FAA_9	FALSE
GCA_000163535.1	Neisseria gonorrhoeae F62	Scaffold	Proteobacteria_3	Betaproteobacteria_4	Neisseriales_5	Neisseriaceae_6	Neisseria_7	Neisseria gonorrhoeae_8	Neisseria gonorrhoeae F62_9	TRUE
GCA_000163575.1	Staphylococcus aureus subsp. aureus EMRSA16	Scaffold	Firmicutes_3	Bacilli_4	Bacillales_5	Staphylococcaceae_6	Staphylococcus_7	Staphylococcus_8	Staphylococcus aureus subsp. aureus EMRSA16_9	FALSE
GCA_000163595.1	Serratia odorifera DSM 4582	Scaffold	Proteobacteria_3	Gammaproteobacteria_4	Enterobacterales_5	Yersiniaceae_6	Serratia_7	Serratia odorifera_8	Serratia odorifera DSM 4582_9	TRUE
GCA_000163615.3	Aggregatibacter actinomycetemcomitans D7S-1	Complete Genome	Proteobacteria_3	Gammaproteobacteria_4	Pasteurellales_5	Pasteurellaceae_6	Aggregatibacter_7	Aggregatibacter actinomycetemcomitans_8	Aggregatibacter actinomycetemcomitans D7S-1_9	FALSE
GCA_000163635.1	Acinetobacter sp. SH024	Scaffold	Proteobacteria_3	Gammaproteobacteria_4	Pseudomonadales_5	Moraxellaceae_6	Acinetobacter_7	Acinetobacter calcoaceticus_8	Acinetobacter sp. SH024_9	TRUE
GCA_000163655.1	Bacteroides sp. 3_1_19	Scaffold	Bacteroidetes/Chlorobi group_3	Bacteroidia_4	Bacteroidales_5	Bacteroidaceae_6	Bacteroides_7	Bacteroides_8	Bacteroides sp. 3_1_19_9	FALSE
GCA_000163675.1	Bacteroides sp. D22	Scaffold	Bacteroidetes/Chlorobi group_3	Bacteroidia_4	Bacteroidales_5	Bacteroidaceae_6	Bacteroides_7	Bacteroides_8	Bacteroides sp. D22_9	FALSE
GCA_000163695.1	Bacteroidetes oral taxon 274 str. F0058	Scaffold	Bacteroidetes/Chlorobi group_3	unclassified Bacteroidetes_4	unclassified Bacteroidetes (miscellaneous)_5	Bacteroidetes oral taxon 274_6	Bacteroidetes oral taxon 274_7	Bacteroidetes oral taxon 274_8	Bacteroidetes oral taxon 274 str. F0058_9	FALSE
GCA_000163715.1	Veillonella sp. 3_1_44	Scaffold	Firmicutes_3	Negativicutes_4	Veillonellales_5	Veillonellaceae_6	Veillonella_7	Veillonella_8	Veillonella sp. 3_1_44_9	FALSE
GCA_000163735.1	Veillonella sp. 6_1_27	Scaffold	Firmicutes_3	Negativicutes_4	Veillonellales_5	Veillonellaceae_6	Veillonella_7	Veillonella_8	Veillonella sp. 6_1_27_9	FALSE
GCA_000163755.1	Scardovia inopinata F0304	Scaffold	Actinobacteria_3	Actinobacteria_4	Bifidobacteriales_5	Bifidobacteriaceae_6	Scardovia_7	Scardovia_8	Scardovia inopinata F0304_9	FALSE
GCA_000163775.2	Simonsiella muelleri ATCC 29453	Scaffold	Proteobacteria_3	Betaproteobacteria_4	Neisseriales_5	Neisseriaceae_6	Simonsiella_7	Simonsiella muelleri_8	Simonsiella muelleri ATCC 29453_9	FALSE
GCA_000163795.1	Enterococcus faecalis S613	Scaffold	Firmicutes_3	Bacilli_4	Lactobacillales_5	Enterococcaceae_6	Enterococcus_7	Enterococcus_8	Enterococcus faecalis S613_9	FALSE
GCA_000163815.1	Enterococcus faecalis R712	Scaffold	Firmicutes_3	Bacilli_4	Lactobacillales_5	Enterococcaceae_6	Enterococcus_7	Enterococcus_8	Enterococcus faecalis R712_9	FALSE
GCA_000163835.1	Parascardovia denticolens F0305	Scaffold	Actinobacteria_3	Actinobacteria_4	Bifidobacteriales_5	Bifidobacteriaceae_6	Parascardovia_7	Parascardovia_8	Parascardovia denticolens F0305_9	FALSE
GCA_000163855.1	Clostridium carboxidivorans P7	Scaffold	Firmicutes_3	Clostridia_4	Clostridiales_5	Clostridiaceae_6	Clostridium_7	Clostridium_8	Clostridium carboxidivorans P7_9	FALSE
GCA_000163875.1	Streptomyces clavuligerus ATCC 27064	Chromosome	Actinobacteria_3	Actinobacteria_4	Streptomycetales_5	Streptomycetaceae_6	Streptomyces_7	Streptomyces_8	Streptomyces clavuligerus ATCC 27064_9	FALSE
GCA_000163895.2	Filifactor alocis ATCC 35896	Complete Genome	Firmicutes_3	Clostridia_4	Clostridiales_5	Peptostreptococcaceae_6	Filifactor_7	Filifactor alocis_8	Filifactor alocis ATCC 35896_9	TRUE
GCA_000163915.2	Fusobacterium nucleatum subsp. vincentii 3_1_27	Complete Genome	Fusobacteria_3	Fusobacteriia_4	Fusobacteriales_5	Fusobacteriaceae_6	Fusobacterium_7	Fusobacterium nucleatum_8	Fusobacterium nucleatum subsp. vincentii 3_1_27_9	TRUE
GCA_000163935.1	Fusobacterium periodonticum 1_1_41FAA	Scaffold	Fusobacteria_3	Fusobacteriia_4	Fusobacteriales_5	Fusobacteriaceae_6	Fusobacterium_7	Fusobacterium periodonticum_8	Fusobacterium periodonticum 1_1_41FAA_9	TRUE
GCA_000163955.1	Edwardsiella tarda ATCC 23685	Scaffold	Proteobacteria_3	Gammaproteobacteria_4	Enterobacterales_5	Hafniaceae_6	Edwardsiella_7	Edwardsiella tarda_8	Edwardsiella tarda ATCC 23685_9	TRUE
GCA_000163975.1	Campylobacter jejuni subsp. jejuni 1336	Chromosome	Proteobacteria_3	delta/epsilon subdivisions_4	Epsilonproteobacteria_5	Campylobacterales_6	Campylobacteraceae_7	Campylobacter_8	Campylobacter jejuni subsp. jejuni 1336_9	FALSE
GCA_000163995.1	Campylobacter jejuni subsp. jejuni 414	Chromosome	Proteobacteria_3	delta/epsilon subdivisions_4	Epsilonproteobacteria_5	Campylobacterales_6	Campylobacteraceae_7	Campylobacter_8	Campylobacter jejuni subsp. jejuni 414_9	FALSE
GCA_000164015.3	Pseudomonas savastanoi pv. savastanoi NCPPB 3335	Complete Genome	Proteobacteria_3	Gammaproteobacteria_4	Pseudomonadales_5	Pseudomonadaceae_6	Pseudomonas_7	Pseudomonas syringae group_8	Pseudomonas savastanoi pv. savastanoi NCPPB 3335_9	FALSE
GCA_000164035.1	Achromobacter piechaudii ATCC 43553	Scaffold	Proteobacteria_3	Betaproteobacteria_4	Burkholderiales_5	Alcaligenaceae_6	Achromobacter_7	Achromobacter piechaudii_8	Achromobacter piechaudii ATCC 43553_9	TRUE
GCA_000164055.1	Acinetobacter haemolyticus ATCC 19194	Scaffold	Proteobacteria_3	Gammaproteobacteria_4	Pseudomonadales_5	Moraxellaceae_6	Acinetobacter_7	Acinetobacter haemolyticus_8	Acinetobacter haemolyticus ATCC 19194_9	TRUE
GCA_000164075.1	Staphylococcus epidermidis M23864:W2(grey)	Scaffold	Firmicutes_3	Bacilli_4	Bacillales_5	Staphylococcaceae_6	Staphylococcus_7	Staphylococcus_8	Staphylococcus epidermidis M23864:W2(grey)_9	FALSE
GCA_000164095.1	Streptococcus oralis ATCC 35037	Scaffold	Firmicutes_3	Bacilli_4	Lactobacillales_5	Streptococcaceae_6	Streptococcus_7	Streptococcus_8	Streptococcus oralis ATCC 35037_9	FALSE
GCA_000164115.1	Corynebacterium ammoniagenes DSM 20306	Scaffold	Actinobacteria_3	Actinobacteria_4	Corynebacteriales_5	Corynebacteriaceae_6	Corynebacterium_7	Corynebacterium_8	Corynebacterium ammoniagenes DSM 20306_9	FALSE
GCA_000164135.1	Mycobacterium parascrofulaceum ATCC BAA-614	Scaffold	Actinobacteria_3	Actinobacteria_4	Corynebacteriales_5	Mycobacteriaceae_6	Mycobacterium_7	Mycobacterium_8	Mycobacterium parascrofulaceum ATCC BAA-614_9	FALSE
GCA_000164155.2	Rhodococcus hoagii ATCC 33707	Chromosome	Actinobacteria_3	Actinobacteria_4	Corynebacteriales_5	Nocardiaceae_6	Rhodococcus_7	Rhodococcus_8	Rhodococcus hoagii ATCC 33707_9	FALSE
GCA_000164175.1	Clostridioides difficile NAP08	Scaffold	Firmicutes_3	Clostridia_4	Clostridiales_5	Peptostreptococcaceae_6	Clostridioides_7	Clostridioides_8	Clostridioides difficile NAP08_9	FALSE
GCA_000164195.1	Escherichia coli MS 198-1	Scaffold	Proteobacteria_3	Gammaproteobacteria_4	Enterobacterales_5	Enterobacteriaceae_6	Escherichia_7	Escherichia coli_8	Escherichia coli MS 198-1_9	TRUE
GCA_000164215.1	Escherichia coli MS 84-1	Scaffold	Proteobacteria_3	Gammaproteobacteria_4	Enterobacterales_5	Enterobacteriaceae_6	Escherichia_7	Escherichia coli_8	Escherichia coli MS 84-1_9	TRUE
GCA_000164235.1	Escherichia coli MS 115-1	Scaffold	Proteobacteria_3	Gammaproteobacteria_4	Enterobacterales_5	Enterobacteriaceae_6	Escherichia_7	Escherichia coli_8	Escherichia coli MS 115-1_9	TRUE
GCA_000164255.1	Escherichia coli MS 182-1	Scaffold	Proteobacteria_3	Gammaproteobacteria_4	Enterobacterales_5	Enterobacteriaceae_6	Escherichia_7	Escherichia coli_8	Escherichia coli MS 182-1_9	TRUE
GCA_000164275.1	Escherichia coli MS 146-1	Scaffold	Proteobacteria_3	Gammaproteobacteria_4	Enterobacterales_5	Enterobacteriaceae_6	Escherichia_7	Escherichia coli_8	Escherichia coli MS 146-1_9	TRUE
GCA_000164295.1	Escherichia coli MS 45-1	Scaffold	Proteobacteria_3	Gammaproteobacteria_4	Enterobacterales_5	Enterobacteriaceae_6	Escherichia_7	Escherichia coli_8	Escherichia coli MS 45-1_9	TRUE
GCA_000164315.1	Escherichia coli MS 69-1	Scaffold	Proteobacteria_3	Gammaproteobacteria_4	Enterobacterales_5	Enterobacteriaceae_6	Escherichia_7	Escherichia coli_8	Escherichia coli MS 69-1_9	TRUE
GCA_000164335.1	Escherichia coli MS 187-1	Scaffold	Proteobacteria_3	Gammaproteobacteria_4	Enterobacterales_5	Enterobacteriaceae_6	Escherichia_7	Escherichia coli_8	Escherichia coli MS 187-1_9	TRUE
GCA_000164355.1	Escherichia coli MS 21-1	Scaffold	Proteobacteria_3	Gammaproteobacteria_4	Enterobacterales_5	Enterobacteriaceae_6	Escherichia_7	Escherichia coli_8	Escherichia coli MS 21-1_9	TRUE
GCA_000164375.1	Escherichia coli MS 117-3	Scaffold	Proteobacteria_3	Gammaproteobacteria_4	Enterobacterales_5	Enterobacteriaceae_6	Escherichia_7	Escherichia coli_8	Escherichia coli MS 117-3_9	TRUE
GCA_000164395.1	Komagataeibacter hansenii ATCC 23769	Chromosome	Proteobacteria_3	Alphaproteobacteria_4	Rhodospirillales_5	Acetobacteraceae_6	Komagataeibacter_7	Komagataeibacter hansenii_8	Komagataeibacter hansenii ATCC 23769_9	FALSE
GCA_000164415.1	Escherichia coli MS 110-3	Scaffold	Proteobacteria_3	Gammaproteobacteria_4	Enterobacterales_5	Enterobacteriaceae_6	Escherichia_7	Escherichia coli_8	Escherichia coli MS 110-3_9	TRUE
GCA_000164435.1	Escherichia coli MS 153-1	Scaffold	Proteobacteria_3	Gammaproteobacteria_4	Enterobacterales_5	Enterobacteriaceae_6	Escherichia_7	Escherichia coli_8	Escherichia coli MS 153-1_9	TRUE
GCA_000164455.1	Escherichia coli MS 78-1	Scaffold	Proteobacteria_3	Gammaproteobacteria_4	Enterobacterales_5	Enterobacteriaceae_6	Escherichia_7	Escherichia coli_8	Escherichia coli MS 78-1_9	TRUE
GCA_000164475.1	Escherichia coli MS 116-1	Scaffold	Proteobacteria_3	Gammaproteobacteria_4	Enterobacterales_5	Enterobacteriaceae_6	Escherichia_7	Escherichia coli_8	Escherichia coli MS 116-1_9	TRUE
GCA_000164495.1	Escherichia coli MS 16-3	Scaffold	Proteobacteria_3	Gammaproteobacteria_4	Enterobacterales_5	Enterobacteriaceae_6	Escherichia_7	Escherichia coli_8	Escherichia coli MS 16-3_9	TRUE
GCA_000164515.1	Escherichia coli MS 175-1	Scaffold	Proteobacteria_3	Gammaproteobacteria_4	Enterobacterales_5	Enterobacteriaceae_6	Escherichia_7	Escherichia coli_8	Escherichia coli MS 175-1_9	TRUE
[truncated: 71,782 more rows]

## Sheet: Plasmid
#Organism/Name	Kingdom	Group	SubGroup	Plasmid Name	RefSeq	INSDC	Size (Kb)	GC%	Protein	rRNA	tRNA	Other RNA	Gene	Pseudogene
[truncated: 12,733 more rows]

## Sheet: Curated_taxonomy_WGD_habitat
organism_name	assembly_accession	assembly_level	phylum	class	order	family	genus	species	strain	Pathogenity	taxid	Sequencing_Status	NCBI_Taxon_ID	Release_Date	Cultured	Ecosystem	Ecosystem_Category	Ecosystem_Subtype	Ecosystem_Type	Isolation	Relevance
[truncated: 20,829 more rows]

[truncated: 1 more sheets: Uncurated_taxonomy_WGD]
