# Supplementary material for: Conserved phylogenetic distribution and limited antibiotic resistance of class 1 integrons revealed by assessing the bacterial genome and plasmid collection
Source: Microbiome. 2018 Jul 21;6:130. doi: 10.1186/s40168-018-0516-2 (PMC6054849; doi:10.1186/s40168-018-0516-2)
Supplement: Supplementary file 1 — The integron-integrase database constructed and curated using bioinformatics pipeline and whole genome analysis in this study, covering 3,384 complete and non-redundant integrases. (ZIP 11490 kb) [file 40168_2018_516_MOESM1_ESM.zip › Table S5.xlsx]

## Sheet: WGD
Type	Genome	Integron	Gene_cassettes	Gene_cassettes	ARG_MRG	Accession	organism_name	assembly_level	phylum	class	order	family	genus	species	strain	Pathogenity	Mobility
E	GCA_000006745.1	GCA_000006745.1_AE003853.1.1.pla.fa:2	['GCA_000006745.1_AE003853.1.1.pla.fa:2:-1', 'ORF', '311166.5'];['GCA_000006745.1_AE003853.1.1.pla.fa:2:attC', 'attC', '311377.5'];['GCA_000006745.1_AE003853.1.1.pla.fa:2:1', 'ORF', '311754'];['GCA_000006745.1_AE003853.1.1.pla.fa:2:attC', 'attC', '312255'];['GCA_000006745.1_AE003853.1.1.pla.fa:2:attC', 'attC', '312685.5'];['GCA_000006745.1_AE003853.1.1.pla.fa:2:2', 'ORF', '312902.5'];['GCA_000006…		1	GCA_000006745.1_AE003853.1.1.pla.fa	Vibrio cholerae O1 biovar El Tor str. N16961	Complete Genome	Proteobacteria_3	Gammaproteobacteria_4	Vibrionales_5	Vibrionaceae_6	Vibrio_7	Vibrio cholerae_8	Vibrio cholerae O1 biovar El Tor str. N16961_9	TRUE	chr
E	GCA_000006745.1	GCA_000006745.1_AE003853.1.1.pla.fa:1	['GCA_000006745.1_AE003853.1.1.pla.fa:1:-1', 'ORF', '359267'];['GCA_000006745.1_AE003853.1.1.pla.fa:1:attC', 'attC', '359843.5'];['GCA_000006745.1_AE003853.1.1.pla.fa:1:1', 'ORF', '360127'];['GCA_000006745.1_AE003853.1.1.pla.fa:1:attC', 'attC', '360481'];['GCA_000006745.1_AE003853.1.1.pla.fa:1:2', 'ORF', '360739'];['GCA_000006745.1_AE003853.1.1.pla.fa:1:3', 'ORF', '361016'];['GCA_000006745.1_AE00…		0	GCA_000006745.1_AE003853.1.1.pla.fa	Vibrio cholerae O1 biovar El Tor str. N16961	Complete Genome	Proteobacteria_3	Gammaproteobacteria_4	Vibrionales_5	Vibrionaceae_6	Vibrio_7	Vibrio cholerae_8	Vibrio cholerae O1 biovar El Tor str. N16961_9	TRUE	chr
E	GCA_000006985.1	GCA_000006985.1_AE006470.1.chr.fa:5	['GCA_000006985.1_AE006470.1.chr.fa:5:-1', 'ORF', '680242'];['GCA_000006985.1_AE006470.1.chr.fa:5:1', 'ORF', '680324'];['GCA_000006985.1_AE006470.1.chr.fa:5:attC', 'attC', '680341.5'];['GCA_000006985.1_AE006470.1.chr.fa:5:2', 'ORF', '680751.5'];['GCA_000006985.1_AE006470.1.chr.fa:5:attC', 'attC', '681173'];['GCA_000006985.1_AE006470.1.chr.fa:5:+1', 'ORF', '681317'];		0	GCA_000006985.1_AE006470.1.chr.fa	Chlorobaculum tepidum TLS	Complete Genome	Chlorobi_3	Chlorobia_4	Chlorobiales_5	Chlorobiaceae_6	Chlorobaculum_7	Chlorobaculum tepidum_8	Chlorobaculum tepidum TLS_9	FALSE	chr
E	GCA_000006985.1	GCA_000006985.1_AE006470.1.chr.fa:1	['GCA_000006985.1_AE006470.1.chr.fa:1:-1', 'ORF', '1863381.5', 'Ni:tr|Q1MJL2|Q1MJL2_RHIL3_Ni_77.txt', 'Ni'];['GCA_000006985.1_AE006470.1.chr.fa:1:attC', 'attC', '1864226.5'];['GCA_000006985.1_AE006470.1.chr.fa:1:1', 'ORF', '1864816.5'];['GCA_000006985.1_AE006470.1.chr.fa:1:attC', 'attC', '1865421.5'];['GCA_000006985.1_AE006470.1.chr.fa:1:+1', 'ORF', '1865719.5'];		1	GCA_000006985.1_AE006470.1.chr.fa	Chlorobaculum tepidum TLS	Complete Genome	Chlorobi_3	Chlorobia_4	Chlorobiales_5	Chlorobiaceae_6	Chlorobaculum_7	Chlorobaculum tepidum_8	Chlorobaculum tepidum TLS_9	FALSE	chr
C	GCA_000007145.1	GCA_000007145.1_AE008922.1.chr.fa:1	['GCA_000007145.1_AE008922.1.chr.fa:1:-1', 'ORF', '401692.5'];['GCA_000007145.1_AE008922.1.chr.fa:1:attC', 'attC', '402116.5'];['GCA_000007145.1_AE008922.1.chr.fa:1:1', 'ORF', '402341'];['GCA_000007145.1_AE008922.1.chr.fa:1:attC', 'attC', '402594'];['GCA_000007145.1_AE008922.1.chr.fa:1:2', 'ORF', '402907'];['GCA_000007145.1_AE008922.1.chr.fa:1:3', 'ORF', '403605'];['GCA_000007145.1_AE008922.1.chr…		0	GCA_000007145.1_AE008922.1.chr.fa	Xanthomonas campestris pv. campestris str. ATCC 33913	Complete Genome	Proteobacteria_3	Gammaproteobacteria_4	Xanthomonadales_5	Xanthomonadaceae_6	Xanthomonas_7	Xanthomonas campestris_8	Xanthomonas campestris pv. campestris str. ATCC 33913_9	FALSE	chr
C	GCA_000007165.1	GCA_000007165.1_AE008923.1.chr.fa:2	['GCA_000007165.1_AE008923.1.chr.fa:2:-1', 'ORF', '408475.5'];['GCA_000007165.1_AE008923.1.chr.fa:2:attC', 'attC', '408662.5'];['GCA_000007165.1_AE008923.1.chr.fa:2:1', 'Integrase', '409405.5'];['GCA_000007165.1_AE008923.1.chr.fa:2:2', 'ORF', '410004.5'];['GCA_000007165.1_AE008923.1.chr.fa:2:3', 'Integrase', '410629.5'];		0	GCA_000007165.1_AE008923.1.chr.fa	Xanthomonas citri pv. citri str. 306	Complete Genome	Proteobacteria_3	Gammaproteobacteria_4	Xanthomonadales_5	Xanthomonadaceae_6	Xanthomonas_7	Xanthomonas citri_8	Xanthomonas citri pv. citri str. 306_9	FALSE	chr
C	GCA_000007385.1	GCA_000007385.1_AE013598.1.chr.fa:3	['GCA_000007385.1_AE013598.1.chr.fa:3:1', 'Integrase', '4508738'];['GCA_000007385.1_AE013598.1.chr.fa:3:2', 'ORF', '4509565'];['GCA_000007385.1_AE013598.1.chr.fa:3:3', 'ORF', '4510315'];['GCA_000007385.1_AE013598.1.chr.fa:3:attC', 'attC', '4511314.5'];['GCA_000007385.1_AE013598.1.chr.fa:3:+1', 'ORF', '4511984'];		0	GCA_000007385.1_AE013598.1.chr.fa	Xanthomonas oryzae pv. oryzae KACC 10331	Complete Genome	Proteobacteria_3	Gammaproteobacteria_4	Xanthomonadales_5	Xanthomonadaceae_6	Xanthomonas_7	Xanthomonas oryzae_8	Xanthomonas oryzae pv. oryzae KACC 10331_9	FALSE	chr
C	GCA_000007985.2	GCA_000007985.2_AE017180.2.chr.fa:1	['GCA_000007985.2_AE017180.2.chr.fa:1:1', 'Integrase', '2706021'];['GCA_000007985.2_AE017180.2.chr.fa:1:2', 'ORF', '2706963.5'];['GCA_000007985.2_AE017180.2.chr.fa:1:3', 'ORF', '2707555'];['GCA_000007985.2_AE017180.2.chr.fa:1:4', 'ORF', '2708220'];['GCA_000007985.2_AE017180.2.chr.fa:1:attC', 'attC', '2708599.5'];['GCA_000007985.2_AE017180.2.chr.fa:1:+1', 'ORF', '2708830'];		0	GCA_000007985.2_AE017180.2.chr.fa	Geobacter sulfurreducens PCA	Complete Genome	Proteobacteria_3	delta/epsilon subdivisions_4	Deltaproteobacteria_5	Desulfuromonadales_6	Geobacteraceae_7	Geobacter_8	Geobacter sulfurreducens PCA_9	FALSE	chr
C	GCA_000008185.1	GCA_000008185.1_AE017226.1.chr.fa:4	['GCA_000008185.1_AE017226.1.chr.fa:4:-1', 'ORF', '1869068'];['GCA_000008185.1_AE017226.1.chr.fa:4:attC', 'attC', '1869594.5'];['GCA_000008185.1_AE017226.1.chr.fa:4:1', 'ORF', '1869833.5'];['GCA_000008185.1_AE017226.1.chr.fa:4:2', 'ORF', '1870156'];['GCA_000008185.1_AE017226.1.chr.fa:4:attC', 'attC', '1870441'];['GCA_000008185.1_AE017226.1.chr.fa:4:3', 'ORF', '1870895.5'];['GCA_000008185.1_AE0172…		0	GCA_000008185.1_AE017226.1.chr.fa	Treponema denticola ATCC 35405	Complete Genome	Spirochaetes_3	Spirochaetia_4	Spirochaetales_5	Spirochaetaceae_6	Treponema_7	Treponema denticola_8	Treponema denticola ATCC 35405_9	FALSE	chr
E	GCA_000008185.1	GCA_000008185.1_AE017226.1.chr.fa:3	['GCA_000008185.1_AE017226.1.chr.fa:3:-1', 'ORF', '1815719.5'];['GCA_000008185.1_AE017226.1.chr.fa:3:attC', 'attC', '1816063'];['GCA_000008185.1_AE017226.1.chr.fa:3:1', 'ORF', '1816844.5'];['GCA_000008185.1_AE017226.1.chr.fa:3:2', 'ORF', '1817784'];['GCA_000008185.1_AE017226.1.chr.fa:3:3', 'ORF', '1818213'];['GCA_000008185.1_AE017226.1.chr.fa:3:attC', 'attC', '1818465.5'];['GCA_000008185.1_AE0172…		0	GCA_000008185.1_AE017226.1.chr.fa	Treponema denticola ATCC 35405	Complete Genome	Spirochaetes_3	Spirochaetia_4	Spirochaetales_5	Spirochaetaceae_6	Treponema_7	Treponema denticola_8	Treponema denticola ATCC 35405_9	FALSE	chr
E	GCA_000008185.1	GCA_000008185.1_AE017226.1.chr.fa:1	['GCA_000008185.1_AE017226.1.chr.fa:1:-1', 'ORF', '297243.5'];['GCA_000008185.1_AE017226.1.chr.fa:1:attC', 'attC', '297819'];['GCA_000008185.1_AE017226.1.chr.fa:1:1', 'ORF', '298252'];['GCA_000008185.1_AE017226.1.chr.fa:1:2', 'ORF', '298925'];['GCA_000008185.1_AE017226.1.chr.fa:1:attC', 'attC', '299267.5'];['GCA_000008185.1_AE017226.1.chr.fa:1:3', 'ORF', '299723.5'];['GCA_000008185.1_AE017226.1.c…		0	GCA_000008185.1_AE017226.1.chr.fa	Treponema denticola ATCC 35405	Complete Genome	Spirochaetes_3	Spirochaetia_4	Spirochaetales_5	Spirochaetaceae_6	Treponema_7	Treponema denticola_8	Treponema denticola ATCC 35405_9	FALSE	chr
E	GCA_000008185.1	GCA_000008185.1_AE017226.1.chr.fa:2	['GCA_000008185.1_AE017226.1.chr.fa:2:-1', 'ORF', '1842535'];['GCA_000008185.1_AE017226.1.chr.fa:2:attC', 'attC', '1843247.5'];['GCA_000008185.1_AE017226.1.chr.fa:2:1', 'ORF', '1843415.5'];['GCA_000008185.1_AE017226.1.chr.fa:2:2', 'ORF', '1843689.5'];['GCA_000008185.1_AE017226.1.chr.fa:2:attC', 'attC', '1844137.5'];['GCA_000008185.1_AE017226.1.chr.fa:2:3', 'ORF', '1844656'];['GCA_000008185.1_AE01…		0	GCA_000008185.1_AE017226.1.chr.fa	Treponema denticola ATCC 35405	Complete Genome	Spirochaetes_3	Spirochaetia_4	Spirochaetales_5	Spirochaetaceae_6	Treponema_7	Treponema denticola_8	Treponema denticola ATCC 35405_9	FALSE	chr
C	GCA_000008385.1	GCA_000008385.1_AE017321.1.chr.fa:1	['GCA_000008385.1_AE017321.1.chr.fa:1:1', 'Integrase', '739078.5'];['GCA_000008385.1_AE017321.1.chr.fa:1:attC', 'attC', '739767'];['GCA_000008385.1_AE017321.1.chr.fa:1:+1', 'ORF', '740454'];		0	GCA_000008385.1_AE017321.1.chr.fa	Wolbachia endosymbiont strain TRS of Brugia malayi	Complete Genome	Proteobacteria_3	Alphaproteobacteria_4	Rickettsiales_5	Anaplasmataceae_6	Wolbachieae_7	Wolbachia_8	Wolbachia endosymbiont strain TRS of Brugia malayi_9	FALSE	chr
C	GCA_000008465.1	GCA_000008465.1_AE017340.1.chr.fa:4	['GCA_000008465.1_AE017340.1.chr.fa:4:-1', 'ORF', '698754.5'];['GCA_000008465.1_AE017340.1.chr.fa:4:1', 'ORF', '701008.5'];['GCA_000008465.1_AE017340.1.chr.fa:4:attC', 'attC', '702266.5'];['GCA_000008465.1_AE017340.1.chr.fa:4:2', 'ORF', '703049'];['GCA_000008465.1_AE017340.1.chr.fa:4:3', 'Integrase', '703790.5'];		0	GCA_000008465.1_AE017340.1.chr.fa	Idiomarina loihiensis L2TR	Complete Genome	Proteobacteria_3	Gammaproteobacteria_4	Alteromonadales_5	Idiomarinaceae_6	Idiomarina_7	Idiomarina loihiensis_8	Idiomarina loihiensis L2TR_9	FALSE	chr
E	GCA_000008785.1	GCA_000008785.1_AE001439.1.chr.fa:2	['GCA_000008785.1_AE001439.1.chr.fa:2:-1', 'ORF', '64612.5'];['GCA_000008785.1_AE001439.1.chr.fa:2:1', 'ORF', '65504.5'];['GCA_000008785.1_AE001439.1.chr.fa:2:attC', 'attC', '65675.5'];['GCA_000008785.1_AE001439.1.chr.fa:2:2', 'ORF', '66435'];['GCA_000008785.1_AE001439.1.chr.fa:2:attC', 'attC', '66423'];['GCA_000008785.1_AE001439.1.chr.fa:2:+1', 'ORF', '66823'];		0	GCA_000008785.1_AE001439.1.chr.fa	Helicobacter pylori J99	Complete Genome	Proteobacteria_3	delta/epsilon subdivisions_4	Epsilonproteobacteria_5	Campylobacterales_6	Helicobacteraceae_7	Helicobacter_8	Helicobacter pylori J99_9	FALSE	chr
E	GCA_000009145.1	GCA_000009145.1_AL954747.1.chr.fa:2	['GCA_000009145.1_AL954747.1.chr.fa:2:-1', 'ORF', '2284554.5'];['GCA_000009145.1_AL954747.1.chr.fa:2:attC', 'attC', '2285069.5'];['GCA_000009145.1_AL954747.1.chr.fa:2:1', 'ORF', '2286343'];['GCA_000009145.1_AL954747.1.chr.fa:2:attC', 'attC', '2287447.5'];['GCA_000009145.1_AL954747.1.chr.fa:2:2', 'ORF', '2287747'];['GCA_000009145.1_AL954747.1.chr.fa:2:3', 'ORF', '2288270'];['GCA_000009145.1_AL9547…		0	GCA_000009145.1_AL954747.1.chr.fa	Nitrosomonas europaea ATCC 19718	Complete Genome	Proteobacteria_3	Betaproteobacteria_4	Nitrosomonadales_5	Nitrosomonadaceae_6	Nitrosomonas_7	Nitrosomonas europaea_8	Nitrosomonas europaea ATCC 19718_9	FALSE	chr
C	GCA_000009145.1	GCA_000009145.1_AL954747.1.chr.fa:6	['GCA_000009145.1_AL954747.1.chr.fa:6:1', 'Integrase', '1384489'];['GCA_000009145.1_AL954747.1.chr.fa:6:attC', 'attC', '1385522.5'];['GCA_000009145.1_AL954747.1.chr.fa:6:+1', 'ORF', '1385804'];		0	GCA_000009145.1_AL954747.1.chr.fa	Nitrosomonas europaea ATCC 19718	Complete Genome	Proteobacteria_3	Betaproteobacteria_4	Nitrosomonadales_5	Nitrosomonadaceae_6	Nitrosomonas_7	Nitrosomonas europaea_8	Nitrosomonas europaea ATCC 19718_9	FALSE	chr
C	GCA_000009145.1	GCA_000009145.1_AL954747.1.chr.fa:4	['GCA_000009145.1_AL954747.1.chr.fa:4:1', 'Integrase', '2377143'];['GCA_000009145.1_AL954747.1.chr.fa:4:2', 'ORF', '2377955'];['GCA_000009145.1_AL954747.1.chr.fa:4:3', 'ORF', '2378904'];['GCA_000009145.1_AL954747.1.chr.fa:4:attC', 'attC', '2380204'];['GCA_000009145.1_AL954747.1.chr.fa:4:+1', 'ORF', '2380985'];		0	GCA_000009145.1_AL954747.1.chr.fa	Nitrosomonas europaea ATCC 19718	Complete Genome	Proteobacteria_3	Betaproteobacteria_4	Nitrosomonadales_5	Nitrosomonadaceae_6	Nitrosomonas_7	Nitrosomonas europaea_8	Nitrosomonas europaea ATCC 19718_9	FALSE	chr
E	GCA_000009145.1	GCA_000009145.1_AL954747.1.chr.fa:3	['GCA_000009145.1_AL954747.1.chr.fa:3:-1', 'ORF', '2647348.5'];['GCA_000009145.1_AL954747.1.chr.fa:3:attC', 'attC', '2647844.5'];['GCA_000009145.1_AL954747.1.chr.fa:3:1', 'ORF', '2648028.5'];['GCA_000009145.1_AL954747.1.chr.fa:3:2', 'ORF', '2648439.5'];['GCA_000009145.1_AL954747.1.chr.fa:3:3', 'ORF', '2649012.5'];['GCA_000009145.1_AL954747.1.chr.fa:3:attC', 'attC', '2649868.5'];['GCA_000009145.1_…		0	GCA_000009145.1_AL954747.1.chr.fa	Nitrosomonas europaea ATCC 19718	Complete Genome	Proteobacteria_3	Betaproteobacteria_4	Nitrosomonadales_5	Nitrosomonadaceae_6	Nitrosomonas_7	Nitrosomonas europaea_8	Nitrosomonas europaea ATCC 19718_9	FALSE	chr
E	GCA_000009365.1	GCA_000009365.1_AM286690.1.chr.fa:1	['GCA_000009365.1_AM286690.1.chr.fa:1:-1', 'ORF', '3069658.5'];['GCA_000009365.1_AM286690.1.chr.fa:1:attC', 'attC', '3069988'];['GCA_000009365.1_AM286690.1.chr.fa:1:1', 'ORF', '3070483'];['GCA_000009365.1_AM286690.1.chr.fa:1:attC', 'attC', '3070988'];['GCA_000009365.1_AM286690.1.chr.fa:1:attC', 'attC', '3071868.5'];['GCA_000009365.1_AM286690.1.chr.fa:1:+1', 'ORF', '3072277.5'];		0	GCA_000009365.1_AM286690.1.chr.fa	Alcanivorax borkumensis SK2	Complete Genome	Proteobacteria_3	Gammaproteobacteria_4	Oceanospirillales_5	Alcanivoracaceae_6	Alcanivorax_7	Alcanivorax borkumensis_8	Alcanivorax borkumensis SK2_9	FALSE	chr
E	GCA_000009365.1	GCA_000009365.1_AM286690.1.chr.fa:4	['GCA_000009365.1_AM286690.1.chr.fa:4:-1', 'ORF', '2634634.5'];['GCA_000009365.1_AM286690.1.chr.fa:4:1', 'ORF', '2635653.5'];['GCA_000009365.1_AM286690.1.chr.fa:4:attC', 'attC', '2635915'];['GCA_000009365.1_AM286690.1.chr.fa:4:2', 'ORF', '2636132.5'];['GCA_000009365.1_AM286690.1.chr.fa:4:attC', 'attC', '2636329'];['GCA_000009365.1_AM286690.1.chr.fa:4:+1', 'ORF', '2636594.5'];		0	GCA_000009365.1_AM286690.1.chr.fa	Alcanivorax borkumensis SK2	Complete Genome	Proteobacteria_3	Gammaproteobacteria_4	Oceanospirillales_5	Alcanivoracaceae_6	Alcanivorax_7	Alcanivorax borkumensis_8	Alcanivorax borkumensis SK2_9	FALSE	chr
E	GCA_000009365.1	GCA_000009365.1_AM286690.1.chr.fa:3	['GCA_000009365.1_AM286690.1.chr.fa:3:-1', 'ORF', '1836711'];['GCA_000009365.1_AM286690.1.chr.fa:3:attC', 'attC', '1837253.5'];['GCA_000009365.1_AM286690.1.chr.fa:3:1', 'ORF', '1837645'];['GCA_000009365.1_AM286690.1.chr.fa:3:attC', 'attC', '1838050'];['GCA_000009365.1_AM286690.1.chr.fa:3:+1', 'ORF', '1838449'];		0	GCA_000009365.1_AM286690.1.chr.fa	Alcanivorax borkumensis SK2	Complete Genome	Proteobacteria_3	Gammaproteobacteria_4	Oceanospirillales_5	Alcanivoracaceae_6	Alcanivorax_7	Alcanivorax borkumensis_8	Alcanivorax borkumensis SK2_9	FALSE	chr
E	GCA_000009365.1	GCA_000009365.1_AM286690.1.chr.fa:5	['GCA_000009365.1_AM286690.1.chr.fa:5:-1', 'ORF', '2057080'];['GCA_000009365.1_AM286690.1.chr.fa:5:attC', 'attC', '2058617'];['GCA_000009365.1_AM286690.1.chr.fa:5:1', 'ORF', '2058982.5'];['GCA_000009365.1_AM286690.1.chr.fa:5:attC', 'attC', '2059330'];['GCA_000009365.1_AM286690.1.chr.fa:5:+1', 'ORF', '2059621.5'];		0	GCA_000009365.1_AM286690.1.chr.fa	Alcanivorax borkumensis SK2	Complete Genome	Proteobacteria_3	Gammaproteobacteria_4	Oceanospirillales_5	Alcanivoracaceae_6	Alcanivorax_7	Alcanivorax borkumensis_8	Alcanivorax borkumensis SK2_9	FALSE	chr
C	GCA_000009745.1	GCA_000009745.1_BA000037.2.chr.fa:2	['GCA_000009745.1_BA000037.2.chr.fa:2:1', 'Integrase', '1792370.5'];['GCA_000009745.1_BA000037.2.chr.fa:2:2', 'ORF', '1793176'];['GCA_000009745.1_BA000037.2.chr.fa:2:attC', 'attC', '1793226'];['GCA_000009745.1_BA000037.2.chr.fa:2:3', 'ORF', '1793434.5'];['GCA_000009745.1_BA000037.2.chr.fa:2:attC', 'attC', '1793889.5'];['GCA_000009745.1_BA000037.2.chr.fa:2:4', 'ORF', '1794313'];['GCA_000009745.1_B…		0	GCA_000009745.1_BA000037.2.chr.fa	Vibrio vulnificus YJ016	Complete Genome	Proteobacteria_3	Gammaproteobacteria_4	Vibrionales_5	Vibrionaceae_6	Vibrio_7	Vibrio vulnificus_8	Vibrio vulnificus YJ016_9	TRUE	chr
C	GCA_000009745.1	GCA_000009745.1_BA000037.2.chr.fa:1	['GCA_000009745.1_BA000037.2.chr.fa:1:1', 'Integrase', '1822842.5'];['GCA_000009745.1_BA000037.2.chr.fa:1:2', 'ORF', '1823614.5'];['GCA_000009745.1_BA000037.2.chr.fa:1:3', 'ORF', '1823990.5'];['GCA_000009745.1_BA000037.2.chr.fa:1:attC', 'attC', '1824238'];['GCA_000009745.1_BA000037.2.chr.fa:1:4', 'ORF', '1824276'];['GCA_000009745.1_BA000037.2.chr.fa:1:5', 'ORF', '1824528'];['GCA_000009745.1_BA000…		0	GCA_000009745.1_BA000037.2.chr.fa	Vibrio vulnificus YJ016	Complete Genome	Proteobacteria_3	Gammaproteobacteria_4	Vibrionales_5	Vibrionaceae_6	Vibrio_7	Vibrio vulnificus_8	Vibrio vulnificus YJ016_9	TRUE	chr
C	GCA_000009745.1	GCA_000009745.1_BA000037.2.chr.fa:6	['GCA_000009745.1_BA000037.2.chr.fa:6:1', 'Integrase', '541523'];['GCA_000009745.1_BA000037.2.chr.fa:6:attC', 'attC', '543426.5'];['GCA_000009745.1_BA000037.2.chr.fa:6:2', 'ORF', '543490'];['GCA_000009745.1_BA000037.2.chr.fa:6:+1', 'ORF', '545396.5'];		0	GCA_000009745.1_BA000037.2.chr.fa	Vibrio vulnificus YJ016	Complete Genome	Proteobacteria_3	Gammaproteobacteria_4	Vibrionales_5	Vibrionaceae_6	Vibrio_7	Vibrio vulnificus_8	Vibrio vulnificus YJ016_9	TRUE	chr
C	GCA_000009765.2	GCA_000009765.2_BA000030.4.chr.fa:1	['GCA_000009765.2_BA000030.4.chr.fa:1:-1', 'ORF', '639220'];['GCA_000009765.2_BA000030.4.chr.fa:1:attC', 'attC', '640157'];['GCA_000009765.2_BA000030.4.chr.fa:1:1', 'ORF', '640413'];['GCA_000009765.2_BA000030.4.chr.fa:1:2', 'ORF', '641238.5'];['GCA_000009765.2_BA000030.4.chr.fa:1:3', 'ORF', '641582'];['GCA_000009765.2_BA000030.4.chr.fa:1:4', 'Integrase', '642500.5'];['GCA_000009765.2_BA000030.4.c…		0	GCA_000009765.2_BA000030.4.chr.fa	Streptomyces avermitilis MA-4680 = NBRC 14893	Complete Genome	Actinobacteria_3	Actinobacteria_4	Streptomycetales_5	Streptomycetaceae_6	Streptomyces_7	Streptomyces avermitilis_8	Streptomyces avermitilis MA-4680 = NBRC 14893_9	FALSE	chr
C	GCA_000010025.1	GCA_000010025.1_AP008229.1.chr.fa:2	['GCA_000010025.1_AP008229.1.chr.fa:2:1', 'Integrase', '4506175'];['GCA_000010025.1_AP008229.1.chr.fa:2:2', 'ORF', '4507002'];['GCA_000010025.1_AP008229.1.chr.fa:2:3', 'ORF', '4507805'];['GCA_000010025.1_AP008229.1.chr.fa:2:attC', 'attC', '4508750.5'];['GCA_000010025.1_AP008229.1.chr.fa:2:4', 'ORF', '4509301.5'];['GCA_000010025.1_AP008229.1.chr.fa:2:+1', 'ORF', '4510291'];		0	GCA_000010025.1_AP008229.1.chr.fa	Xanthomonas oryzae pv. oryzae MAFF 311018	Complete Genome	Proteobacteria_3	Gammaproteobacteria_4	Xanthomonadales_5	Xanthomonadaceae_6	Xanthomonas_7	Xanthomonas oryzae_8	Xanthomonas oryzae pv. oryzae MAFF 311018_9	FALSE	chr
C	GCA_000010305.1	GCA_000010305.1_AP009153.1.chr.fa:1	['GCA_000010305.1_AP009153.1.chr.fa:1:-1', 'ORF', '4143750'];['GCA_000010305.1_AP009153.1.chr.fa:1:attC', 'attC', '4144037.5'];['GCA_000010305.1_AP009153.1.chr.fa:1:1', 'ORF', '4144335.5'];['GCA_000010305.1_AP009153.1.chr.fa:1:attC', 'attC', '4144809.5'];['GCA_000010305.1_AP009153.1.chr.fa:1:2', 'ORF', '4145055'];['GCA_000010305.1_AP009153.1.chr.fa:1:attC', 'attC', '4147087.5'];['GCA_000010305.1_…		0	GCA_000010305.1_AP009153.1.chr.fa	Gemmatimonas aurantiaca T-27	Complete Genome	Gemmatimonadetes_3	Gemmatimonadetes_4	Gemmatimonadales_5	Gemmatimonadaceae_6	Gemmatimonas_7	Gemmatimonas aurantiaca_8	Gemmatimonas aurantiaca T-27_9	FALSE	chr
E	GCA_000010305.1	GCA_000010305.1_AP009153.1.chr.fa:3	['GCA_000010305.1_AP009153.1.chr.fa:3:-1', 'ORF', '4131941'];['GCA_000010305.1_AP009153.1.chr.fa:3:attC', 'attC', '4132376.5'];['GCA_000010305.1_AP009153.1.chr.fa:3:1', 'ORF', '4133077'];['GCA_000010305.1_AP009153.1.chr.fa:3:2', 'ORF', '4134035'];['GCA_000010305.1_AP009153.1.chr.fa:3:3', 'ORF', '4134386.5'];['GCA_000010305.1_AP009153.1.chr.fa:3:4', 'ORF', '4134720'];['GCA_000010305.1_AP009153.1.c…		0	GCA_000010305.1_AP009153.1.chr.fa	Gemmatimonas aurantiaca T-27	Complete Genome	Gemmatimonadetes_3	Gemmatimonadetes_4	Gemmatimonadales_5	Gemmatimonadaceae_6	Gemmatimonas_7	Gemmatimonas aurantiaca_8	Gemmatimonas aurantiaca T-27_9	FALSE	chr
E	GCA_000010625.1	GCA_000010625.1_AP009552.1.chr.fa:10	['GCA_000010625.1_AP009552.1.chr.fa:10:-1', 'ORF', '5491225'];['GCA_000010625.1_AP009552.1.chr.fa:10:attC', 'attC', '5491994'];['GCA_000010625.1_AP009552.1.chr.fa:10:1', 'ORF', '5492012'];['GCA_000010625.1_AP009552.1.chr.fa:10:2', 'ORF', '5492372.5'];['GCA_000010625.1_AP009552.1.chr.fa:10:3', 'ORF', '5492688'];['GCA_000010625.1_AP009552.1.chr.fa:10:attC', 'attC', '5492873.5'];['GCA_000010625.1_AP…		0	GCA_000010625.1_AP009552.1.chr.fa	Microcystis aeruginosa NIES-843	Complete Genome	Cyanobacteria/Melainabacteria group_3	Cyanobacteria_4	Chroococcales_5	Chroococcales_6	Microcystis_7	Microcystis aeruginosa_8	Microcystis aeruginosa NIES-843_9	FALSE	chr
E	GCA_000010985.1	GCA_000010985.1_AP011529.1.chr.fa:1	['GCA_000010985.1_AP011529.1.chr.fa:1:-1', 'ORF', '873358.5'];['GCA_000010985.1_AP011529.1.chr.fa:1:attC', 'attC', '873759'];['GCA_000010985.1_AP011529.1.chr.fa:1:1', 'ORF', '875050.5'];['GCA_000010985.1_AP011529.1.chr.fa:1:attC', 'attC', '876363'];['GCA_000010985.1_AP011529.1.chr.fa:1:2', 'ORF', '876674'];['GCA_000010985.1_AP011529.1.chr.fa:1:attC', 'attC', '877006'];['GCA_000010985.1_AP011529.1…		0	GCA_000010985.1_AP011529.1.chr.fa	Deferribacter desulfuricans SSM1	Complete Genome	Deferribacteres_3	Deferribacteres_4	Deferribacterales_5	Deferribacteraceae_6	Deferribacter_7	Deferribacter desulfuricans_8	Deferribacter desulfuricans SSM1_9	FALSE	chr
E	GCA_000011505.1	GCA_000011505.1_BX571856.1.chr.fa:1	['GCA_000011505.1_BX571856.1.chr.fa:1:-1', 'ORF', '615715.5'];['GCA_000011505.1_BX571856.1.chr.fa:1:1', 'ORF', '617789.5'];['GCA_000011505.1_BX571856.1.chr.fa:1:attC', 'attC', '619088.5'];['GCA_000011505.1_BX571856.1.chr.fa:1:2', 'ORF', '621253'];['GCA_000011505.1_BX571856.1.chr.fa:1:attC', 'attC', '622898.5'];['GCA_000011505.1_BX571856.1.chr.fa:1:+1', 'ORF', '623814.5'];		0	GCA_000011505.1_BX571856.1.chr.fa	Staphylococcus aureus subsp. aureus MRSA252	Complete Genome	Firmicutes_3	Bacilli_4	Bacillales_5	Staphylococcaceae_6	Staphylococcus_7	Staphylococcus aureus_8	Staphylococcus aureus subsp. aureus MRSA252_9	TRUE	chr
E	GCA_000011805.1	GCA_000011805.1_CP000021.2.1.pla.fa:1	['GCA_000011805.1_CP000021.2.1.pla.fa:1:-1', 'ORF', '706486.5'];['GCA_000011805.1_CP000021.2.1.pla.fa:1:attC', 'attC', '707051'];['GCA_000011805.1_CP000021.2.1.pla.fa:1:1', 'ORF', '707246.5'];['GCA_000011805.1_CP000021.2.1.pla.fa:1:2', 'ORF', '707586.5'];['GCA_000011805.1_CP000021.2.1.pla.fa:1:attC', 'attC', '707835'];['GCA_000011805.1_CP000021.2.1.pla.fa:1:3', 'ORF', '708712'];['GCA_000011805.1_…		0	GCA_000011805.1_CP000021.2.1.pla.fa	Vibrio fischeri ES114	Complete Genome	Proteobacteria_3	Gammaproteobacteria_4	Vibrionales_5	Vibrionaceae_6	Aliivibrio_7	Aliivibrio fischeri_8	Vibrio fischeri ES114_9	FALSE	chr
E	GCA_000011805.1	GCA_000011805.1_CP000020.2.chr.fa:2	['GCA_000011805.1_CP000020.2.chr.fa:2:-1', 'ORF', '1148011.5'];['GCA_000011805.1_CP000020.2.chr.fa:2:attC', 'attC', '1148270'];['GCA_000011805.1_CP000020.2.chr.fa:2:1', 'ORF', '1148800.5'];['GCA_000011805.1_CP000020.2.chr.fa:2:2', 'ORF', '1150037.5'];['GCA_000011805.1_CP000020.2.chr.fa:2:attC', 'attC', '1150675.5'];['GCA_000011805.1_CP000020.2.chr.fa:2:+1', 'ORF', '1151654'];		0	GCA_000011805.1_CP000020.2.chr.fa	Vibrio fischeri ES114	Complete Genome	Proteobacteria_3	Gammaproteobacteria_4	Vibrionales_5	Vibrionaceae_6	Aliivibrio_7	Aliivibrio fischeri_8	Vibrio fischeri ES114_9	FALSE	chr
C	GCA_000012105.1	GCA_000012105.1_CP000050.1.chr.fa:1	['GCA_000012105.1_CP000050.1.chr.fa:1:-1', 'ORF', '402277.5'];['GCA_000012105.1_CP000050.1.chr.fa:1:attC', 'attC', '402701.5'];['GCA_000012105.1_CP000050.1.chr.fa:1:1', 'ORF', '402926'];['GCA_000012105.1_CP000050.1.chr.fa:1:attC', 'attC', '403179'];['GCA_000012105.1_CP000050.1.chr.fa:1:2', 'ORF', '403492'];['GCA_000012105.1_CP000050.1.chr.fa:1:3', 'ORF', '404190'];['GCA_000012105.1_CP000050.1.chr…		0	GCA_000012105.1_CP000050.1.chr.fa	Xanthomonas campestris pv. campestris str. 8004	Complete Genome	Proteobacteria_3	Gammaproteobacteria_4	Xanthomonadales_5	Xanthomonadaceae_6	Xanthomonas_7	Xanthomonas campestris_8	Xanthomonas campestris pv. campestris str. 8004_9	FALSE	chr
E	GCA_000012325.1	GCA_000012325.1_CP000083.1.chr.fa:3	['GCA_000012325.1_CP000083.1.chr.fa:3:-1', 'ORF', '1689204.5'];['GCA_000012325.1_CP000083.1.chr.fa:3:attC', 'attC', '1689529.5'];['GCA_000012325.1_CP000083.1.chr.fa:3:1', 'ORF', '1689664.5'];['GCA_000012325.1_CP000083.1.chr.fa:3:2', 'ORF', '1690415.5'];['GCA_000012325.1_CP000083.1.chr.fa:3:attC', 'attC', '1690776'];['GCA_000012325.1_CP000083.1.chr.fa:3:3', 'ORF', '1691068.5'];['GCA_000012325.1_CP…		0	GCA_000012325.1_CP000083.1.chr.fa	Colwellia psychrerythraea 34H	Complete Genome	Proteobacteria_3	Gammaproteobacteria_4	Alteromonadales_5	Colwelliaceae_6	Colwellia_7	Colwellia psychrerythraea_8	Colwellia psychrerythraea 34H_9	FALSE	chr
E	GCA_000012325.1	GCA_000012325.1_CP000083.1.chr.fa:2	['GCA_000012325.1_CP000083.1.chr.fa:2:-1', 'ORF', '375815.5'];['GCA_000012325.1_CP000083.1.chr.fa:2:attC', 'attC', '376138.5'];['GCA_000012325.1_CP000083.1.chr.fa:2:1', 'ORF', '376384.5'];['GCA_000012325.1_CP000083.1.chr.fa:2:attC', 'attC', '376564.5'];['GCA_000012325.1_CP000083.1.chr.fa:2:2', 'ORF', '376821.5'];['GCA_000012325.1_CP000083.1.chr.fa:2:attC', 'attC', '377100.5'];['GCA_000012325.1_CP…		0	GCA_000012325.1_CP000083.1.chr.fa	Colwellia psychrerythraea 34H	Complete Genome	Proteobacteria_3	Gammaproteobacteria_4	Alteromonadales_5	Colwelliaceae_6	Colwellia_7	Colwellia psychrerythraea_8	Colwellia psychrerythraea 34H_9	FALSE	chr
E	GCA_000012325.1	GCA_000012325.1_CP000083.1.chr.fa:1	['GCA_000012325.1_CP000083.1.chr.fa:1:-1', 'ORF', '1695487.5'];['GCA_000012325.1_CP000083.1.chr.fa:1:attC', 'attC', '1695682.5'];['GCA_000012325.1_CP000083.1.chr.fa:1:1', 'ORF', '1695887'];['GCA_000012325.1_CP000083.1.chr.fa:1:attC', 'attC', '1696091'];['GCA_000012325.1_CP000083.1.chr.fa:1:2', 'ORF', '1696569.5'];['GCA_000012325.1_CP000083.1.chr.fa:1:attC', 'attC', '1697034.5'];['GCA_000012325.1_…		0	GCA_000012325.1_CP000083.1.chr.fa	Colwellia psychrerythraea 34H	Complete Genome	Proteobacteria_3	Gammaproteobacteria_4	Alteromonadales_5	Colwelliaceae_6	Colwellia_7	Colwellia psychrerythraea_8	Colwellia psychrerythraea 34H_9	FALSE	chr
C	GCA_000012325.1	GCA_000012325.1_CP000083.1.chr.fa:8	['GCA_000012325.1_CP000083.1.chr.fa:8:1', 'ORF', '897008.5'];['GCA_000012325.1_CP000083.1.chr.fa:8:2', 'Integrase', '897240.5'];['GCA_000012325.1_CP000083.1.chr.fa:8:3', 'ORF', '897908'];['GCA_000012325.1_CP000083.1.chr.fa:8:4', 'ORF', '898463.5'];['GCA_000012325.1_CP000083.1.chr.fa:8:5', 'ORF', '898926.5'];['GCA_000012325.1_CP000083.1.chr.fa:8:attC', 'attC', '899190.5'];['GCA_000012325.1_CP00008…		0	GCA_000012325.1_CP000083.1.chr.fa	Colwellia psychrerythraea 34H	Complete Genome	Proteobacteria_3	Gammaproteobacteria_4	Alteromonadales_5	Colwelliaceae_6	Colwellia_7	Colwellia psychrerythraea_8	Colwellia psychrerythraea 34H_9	FALSE	chr
E	GCA_000012325.1	GCA_000012325.1_CP000083.1.chr.fa:4	['GCA_000012325.1_CP000083.1.chr.fa:4:-1', 'ORF', '203944.5'];['GCA_000012325.1_CP000083.1.chr.fa:4:attC', 'attC', '206331.5'];['GCA_000012325.1_CP000083.1.chr.fa:4:1', 'ORF', '206803'];['GCA_000012325.1_CP000083.1.chr.fa:4:2', 'ORF', '207376.5'];['GCA_000012325.1_CP000083.1.chr.fa:4:3', 'ORF', '207646'];['GCA_000012325.1_CP000083.1.chr.fa:4:attC', 'attC', '208014'];['GCA_000012325.1_CP000083.1.c…		0	GCA_000012325.1_CP000083.1.chr.fa	Colwellia psychrerythraea 34H	Complete Genome	Proteobacteria_3	Gammaproteobacteria_4	Alteromonadales_5	Colwelliaceae_6	Colwellia_7	Colwellia psychrerythraea_8	Colwellia psychrerythraea 34H_9	FALSE	chr
E	GCA_000012425.1	GCA_000012425.1_CP000089.1.chr.fa:4	['GCA_000012425.1_CP000089.1.chr.fa:4:-1', 'ORF', '2057139.5'];['GCA_000012425.1_CP000089.1.chr.fa:4:attC', 'attC', '2057666'];['GCA_000012425.1_CP000089.1.chr.fa:4:1', 'ORF', '2057942.5'];['GCA_000012425.1_CP000089.1.chr.fa:4:attC', 'attC', '2058189'];['GCA_000012425.1_CP000089.1.chr.fa:4:+1', 'ORF', '2058639'];		0	GCA_000012425.1_CP000089.1.chr.fa	Dechloromonas aromatica RCB	Complete Genome	Proteobacteria_3	Betaproteobacteria_4	Rhodocyclales_5	Azonexaceae_6	Dechloromonas_7	Dechloromonas aromatica_8	Dechloromonas aromatica RCB_9	FALSE	chr
E	GCA_000012425.1	GCA_000012425.1_CP000089.1.chr.fa:2	['GCA_000012425.1_CP000089.1.chr.fa:2:-1', 'ORF', '1788477.5'];['GCA_000012425.1_CP000089.1.chr.fa:2:attC', 'attC', '1788741'];['GCA_000012425.1_CP000089.1.chr.fa:2:1', 'ORF', '1789303.5'];['GCA_000012425.1_CP000089.1.chr.fa:2:attC', 'attC', '1789799'];['GCA_000012425.1_CP000089.1.chr.fa:2:+1', 'ORF', '1790382'];		0	GCA_000012425.1_CP000089.1.chr.fa	Dechloromonas aromatica RCB	Complete Genome	Proteobacteria_3	Betaproteobacteria_4	Rhodocyclales_5	Azonexaceae_6	Dechloromonas_7	Dechloromonas aromatica_8	Dechloromonas aromatica RCB_9	FALSE	chr
C	GCA_000012425.1	GCA_000012425.1_CP000089.1.chr.fa:1	['GCA_000012425.1_CP000089.1.chr.fa:1:1', 'Integrase', '3681407'];['GCA_000012425.1_CP000089.1.chr.fa:1:2', 'ORF', '3682236.5'];['GCA_000012425.1_CP000089.1.chr.fa:1:3', 'ORF', '3682750.5'];['GCA_000012425.1_CP000089.1.chr.fa:1:attC', 'attC', '3682993'];['GCA_000012425.1_CP000089.1.chr.fa:1:4', 'ORF', '3683440.5'];['GCA_000012425.1_CP000089.1.chr.fa:1:attC', 'attC', '3683884.5'];['GCA_000012425.1…		0	GCA_000012425.1_CP000089.1.chr.fa	Dechloromonas aromatica RCB	Complete Genome	Proteobacteria_3	Betaproteobacteria_4	Rhodocyclales_5	Azonexaceae_6	Dechloromonas_7	Dechloromonas aromatica_8	Dechloromonas aromatica RCB_9	FALSE	chr
E	GCA_000012605.1	GCA_000012605.1_CP000109.2.chr.fa:1	['GCA_000012605.1_CP000109.2.chr.fa:1:-1', 'ORF', '1533114'];['GCA_000012605.1_CP000109.2.chr.fa:1:attC', 'attC', '1533463.5'];['GCA_000012605.1_CP000109.2.chr.fa:1:1', 'ORF', '1533860'];['GCA_000012605.1_CP000109.2.chr.fa:1:attC', 'attC', '1534252.5'];['GCA_000012605.1_CP000109.2.chr.fa:1:2', 'ORF', '1534761.5'];['GCA_000012605.1_CP000109.2.chr.fa:1:3', 'ORF', '1536171.5'];['GCA_000012605.1_CP00…		0	GCA_000012605.1_CP000109.2.chr.fa	Hydrogenovibrio crunogenus XCL-2	Complete Genome	Proteobacteria_3	Gammaproteobacteria_4	Thiotrichales_5	Piscirickettsiaceae_6	Thiomicrospira_7	Thiomicrospira crunogena_8	Hydrogenovibrio crunogenus XCL-2_9	FALSE	chr
C	GCA_000012745.1	GCA_000012745.1_CP000116.1.chr.fa:1	['GCA_000012745.1_CP000116.1.chr.fa:1:-1', 'ORF', '1266155'];['GCA_000012745.1_CP000116.1.chr.fa:1:attC', 'attC', '1266303.5'];['GCA_000012745.1_CP000116.1.chr.fa:1:1', 'ORF', '1266564'];['GCA_000012745.1_CP000116.1.chr.fa:1:attC', 'attC', '1267128'];['GCA_000012745.1_CP000116.1.chr.fa:1:2', 'ORF', '1267421.5'];['GCA_000012745.1_CP000116.1.chr.fa:1:attC', 'attC', '1267711.5'];['GCA_000012745.1_CP…		0	GCA_000012745.1_CP000116.1.chr.fa	Thiobacillus denitrificans ATCC 25259	Complete Genome	Proteobacteria_3	Betaproteobacteria_4	Nitrosomonadales_5	Thiobacillaceae_6	Thiobacillus_7	Thiobacillus denitrificans_8	Thiobacillus denitrificans ATCC 25259_9	FALSE	chr
C	GCA_000012745.1	GCA_000012745.1_CP000116.1.chr.fa:2	['GCA_000012745.1_CP000116.1.chr.fa:2:1', 'Integrase', '395277'];['GCA_000012745.1_CP000116.1.chr.fa:2:2', 'ORF', '395843'];['GCA_000012745.1_CP000116.1.chr.fa:2:3', 'ORF', '397209.5'];['GCA_000012745.1_CP000116.1.chr.fa:2:4', 'ORF', '398523'];['GCA_000012745.1_CP000116.1.chr.fa:2:attC', 'attC', '399032.5'];['GCA_000012745.1_CP000116.1.chr.fa:2:5', 'ORF', '399378.5'];['GCA_000012745.1_CP000116.1.…		0	GCA_000012745.1_CP000116.1.chr.fa	Thiobacillus denitrificans ATCC 25259	Complete Genome	Proteobacteria_3	Betaproteobacteria_4	Nitrosomonadales_5	Thiobacillaceae_6	Thiobacillus_7	Thiobacillus denitrificans_8	Thiobacillus denitrificans ATCC 25259_9	FALSE	chr
E	GCA_000012805.1	GCA_000012805.1_CP000127.1.chr.fa:2	['GCA_000012805.1_CP000127.1.chr.fa:2:-1', 'ORF', '3341816.5'];['GCA_000012805.1_CP000127.1.chr.fa:2:attC', 'attC', '3342511'];['GCA_000012805.1_CP000127.1.chr.fa:2:1', 'ORF', '3343326.5'];['GCA_000012805.1_CP000127.1.chr.fa:2:2', 'ORF', '3344563'];['GCA_000012805.1_CP000127.1.chr.fa:2:attC', 'attC', '3344959'];['GCA_000012805.1_CP000127.1.chr.fa:2:+1', 'ORF', '3346604'];		0	GCA_000012805.1_CP000127.1.chr.fa	Nitrosococcus oceani ATCC 19707	Complete Genome	Proteobacteria_3	Gammaproteobacteria_4	Chromatiales_5	Chromatiaceae_6	Nitrosococcus_7	Nitrosococcus oceani_8	Nitrosococcus oceani ATCC 19707_9	FALSE	chr
E	GCA_000012805.1	GCA_000012805.1_CP000127.1.chr.fa:1	['GCA_000012805.1_CP000127.1.chr.fa:1:-1', 'ORF', '566334'];['GCA_000012805.1_CP000127.1.chr.fa:1:attC', 'attC', '566558.5'];['GCA_000012805.1_CP000127.1.chr.fa:1:1', 'ORF', '566842.5'];['GCA_000012805.1_CP000127.1.chr.fa:1:2', 'ORF', '567218'];['GCA_000012805.1_CP000127.1.chr.fa:1:attC', 'attC', '567447.5'];['GCA_000012805.1_CP000127.1.chr.fa:1:+1', 'ORF', '567712'];		0	GCA_000012805.1_CP000127.1.chr.fa	Nitrosococcus oceani ATCC 19707	Complete Genome	Proteobacteria_3	Gammaproteobacteria_4	Chromatiales_5	Chromatiaceae_6	Nitrosococcus_7	Nitrosococcus oceani_8	Nitrosococcus oceani ATCC 19707_9	FALSE	chr
E	GCA_000012805.1	GCA_000012805.1_CP000127.1.chr.fa:9	['GCA_000012805.1_CP000127.1.chr.fa:9:-1', 'ORF', '1207728'];['GCA_000012805.1_CP000127.1.chr.fa:9:attC', 'attC', '1208166.5'];['GCA_000012805.1_CP000127.1.chr.fa:9:1', 'ORF', '1208397'];['GCA_000012805.1_CP000127.1.chr.fa:9:2', 'ORF', '1208729'];['GCA_000012805.1_CP000127.1.chr.fa:9:attC', 'attC', '1209199.5'];['GCA_000012805.1_CP000127.1.chr.fa:9:3', 'ORF', '1209538'];['GCA_000012805.1_CP000127…		0	GCA_000012805.1_CP000127.1.chr.fa	Nitrosococcus oceani ATCC 19707	Complete Genome	Proteobacteria_3	Gammaproteobacteria_4	Chromatiales_5	Chromatiaceae_6	Nitrosococcus_7	Nitrosococcus oceani_8	Nitrosococcus oceani ATCC 19707_9	FALSE	chr
E	GCA_000012805.1	GCA_000012805.1_CP000127.1.chr.fa:5	['GCA_000012805.1_CP000127.1.chr.fa:5:-1', 'ORF', '448784'];['GCA_000012805.1_CP000127.1.chr.fa:5:attC', 'attC', '449125'];['GCA_000012805.1_CP000127.1.chr.fa:5:1', 'ORF', '449459'];['GCA_000012805.1_CP000127.1.chr.fa:5:attC', 'attC', '449787.5'];['GCA_000012805.1_CP000127.1.chr.fa:5:2', 'ORF', '450516.5'];['GCA_000012805.1_CP000127.1.chr.fa:5:attC', 'attC', '451037.5'];['GCA_000012805.1_CP000127…		0	GCA_000012805.1_CP000127.1.chr.fa	Nitrosococcus oceani ATCC 19707	Complete Genome	Proteobacteria_3	Gammaproteobacteria_4	Chromatiales_5	Chromatiaceae_6	Nitrosococcus_7	Nitrosococcus oceani_8	Nitrosococcus oceani ATCC 19707_9	FALSE	chr
E	GCA_000012805.1	GCA_000012805.1_CP000127.1.chr.fa:4	['GCA_000012805.1_CP000127.1.chr.fa:4:-1', 'ORF', '608314.5'];['GCA_000012805.1_CP000127.1.chr.fa:4:1', 'ORF', '610817'];['GCA_000012805.1_CP000127.1.chr.fa:4:attC', 'attC', '611494'];['GCA_000012805.1_CP000127.1.chr.fa:4:2', 'ORF', '612993.5'];['GCA_000012805.1_CP000127.1.chr.fa:4:attC', 'attC', '613792.5'];['GCA_000012805.1_CP000127.1.chr.fa:4:3', 'ORF', '614325.5'];['GCA_000012805.1_CP000127.1…		0	GCA_000012805.1_CP000127.1.chr.fa	Nitrosococcus oceani ATCC 19707	Complete Genome	Proteobacteria_3	Gammaproteobacteria_4	Chromatiales_5	Chromatiaceae_6	Nitrosococcus_7	Nitrosococcus oceani_8	Nitrosococcus oceani ATCC 19707_9	FALSE	chr
C	GCA_000012805.1	GCA_000012805.1_CP000127.1.chr.fa:6	['GCA_000012805.1_CP000127.1.chr.fa:6:1', 'Integrase', '1740392.5'];['GCA_000012805.1_CP000127.1.chr.fa:6:2', 'ORF', '1742737'];['GCA_000012805.1_CP000127.1.chr.fa:6:attC', 'attC', '1743010'];['GCA_000012805.1_CP000127.1.chr.fa:6:+1', 'ORF', '1743225.5'];		0	GCA_000012805.1_CP000127.1.chr.fa	Nitrosococcus oceani ATCC 19707	Complete Genome	Proteobacteria_3	Gammaproteobacteria_4	Chromatiales_5	Chromatiaceae_6	Nitrosococcus_7	Nitrosococcus oceani_8	Nitrosococcus oceani ATCC 19707_9	FALSE	chr
E	GCA_000012805.1	GCA_000012805.1_CP000127.1.chr.fa:10	['GCA_000012805.1_CP000127.1.chr.fa:10:-1', 'ORF', '185824.5'];['GCA_000012805.1_CP000127.1.chr.fa:10:attC', 'attC', '185986'];['GCA_000012805.1_CP000127.1.chr.fa:10:1', 'ORF', '186635.5'];['GCA_000012805.1_CP000127.1.chr.fa:10:attC', 'attC', '186779.5'];['GCA_000012805.1_CP000127.1.chr.fa:10:+1', 'ORF', '187136.5'];		0	GCA_000012805.1_CP000127.1.chr.fa	Nitrosococcus oceani ATCC 19707	Complete Genome	Proteobacteria_3	Gammaproteobacteria_4	Chromatiales_5	Chromatiaceae_6	Nitrosococcus_7	Nitrosococcus oceani_8	Nitrosococcus oceani ATCC 19707_9	FALSE	chr
E	GCA_000012805.1	GCA_000012805.1_CP000127.1.chr.fa:3	['GCA_000012805.1_CP000127.1.chr.fa:3:-1', 'ORF', '1429391.5'];['GCA_000012805.1_CP000127.1.chr.fa:3:attC', 'attC', '1429583'];['GCA_000012805.1_CP000127.1.chr.fa:3:1', 'ORF', '1430779'];['GCA_000012805.1_CP000127.1.chr.fa:3:attC', 'attC', '1431146.5'];['GCA_000012805.1_CP000127.1.chr.fa:3:2', 'ORF', '1432347.5'];['GCA_000012805.1_CP000127.1.chr.fa:3:attC', 'attC', '1433613'];['GCA_000012805.1_CP…		0	GCA_000012805.1_CP000127.1.chr.fa	Nitrosococcus oceani ATCC 19707	Complete Genome	Proteobacteria_3	Gammaproteobacteria_4	Chromatiales_5	Chromatiaceae_6	Nitrosococcus_7	Nitrosococcus oceani_8	Nitrosococcus oceani ATCC 19707_9	FALSE	chr
E	GCA_000012805.1	GCA_000012805.1_CP000127.1.chr.fa:7	['GCA_000012805.1_CP000127.1.chr.fa:7:-1', 'ORF', '3330028'];['GCA_000012805.1_CP000127.1.chr.fa:7:attC', 'attC', '3330252.5'];['GCA_000012805.1_CP000127.1.chr.fa:7:1', 'ORF', '3330416'];['GCA_000012805.1_CP000127.1.chr.fa:7:attC', 'attC', '3330663'];['GCA_000012805.1_CP000127.1.chr.fa:7:2', 'ORF', '3331296.5'];['GCA_000012805.1_CP000127.1.chr.fa:7:attC', 'attC', '3331922.5'];['GCA_000012805.1_CP…		0	GCA_000012805.1_CP000127.1.chr.fa	Nitrosococcus oceani ATCC 19707	Complete Genome	Proteobacteria_3	Gammaproteobacteria_4	Chromatiales_5	Chromatiaceae_6	Nitrosococcus_7	Nitrosococcus oceani_8	Nitrosococcus oceani ATCC 19707_9	FALSE	chr
E	GCA_000012805.1	GCA_000012805.1_CP000127.1.chr.fa:11	['GCA_000012805.1_CP000127.1.chr.fa:11:-1', 'ORF', '88279.5'];['GCA_000012805.1_CP000127.1.chr.fa:11:attC', 'attC', '88795'];['GCA_000012805.1_CP000127.1.chr.fa:11:1', 'ORF', '89022'];['GCA_000012805.1_CP000127.1.chr.fa:11:2', 'ORF', '89278'];['GCA_000012805.1_CP000127.1.chr.fa:11:3', 'ORF', '89613.5'];['GCA_000012805.1_CP000127.1.chr.fa:11:4', 'ORF', '89863.5'];['GCA_000012805.1_CP000127.1.chr.f…		0	GCA_000012805.1_CP000127.1.chr.fa	Nitrosococcus oceani ATCC 19707	Complete Genome	Proteobacteria_3	Gammaproteobacteria_4	Chromatiales_5	Chromatiaceae_6	Nitrosococcus_7	Nitrosococcus oceani_8	Nitrosococcus oceani ATCC 19707_9	FALSE	chr
C	GCA_000012825.1	GCA_000012825.1_CP000139.1.chr.fa:1	['GCA_000012825.1_CP000139.1.chr.fa:1:1', 'Integrase', '5127056'];['GCA_000012825.1_CP000139.1.chr.fa:1:2', 'ORF', '5128609'];['GCA_000012825.1_CP000139.1.chr.fa:1:3', 'ORF', '5129894.5'];['GCA_000012825.1_CP000139.1.chr.fa:1:attC', 'attC', '5130136'];['GCA_000012825.1_CP000139.1.chr.fa:1:+1', 'ORF', '5131172.5'];		0	GCA_000012825.1_CP000139.1.chr.fa	Bacteroides vulgatus ATCC 8482	Complete Genome	Bacteroidetes_3	Bacteroidia_4	Bacteroidales_5	Bacteroidaceae_6	Bacteroides_7	Bacteroides vulgatus_8	Bacteroides vulgatus ATCC 8482_9	TRUE	chr
E	GCA_000012885.1	GCA_000012885.1_CP000142.2.chr.fa:2	['GCA_000012885.1_CP000142.2.chr.fa:2:-1', 'ORF', '641215'];['GCA_000012885.1_CP000142.2.chr.fa:2:attC', 'attC', '641689'];['GCA_000012885.1_CP000142.2.chr.fa:2:1', 'ORF', '641925'];['GCA_000012885.1_CP000142.2.chr.fa:2:attC', 'attC', '642111.5'];['GCA_000012885.1_CP000142.2.chr.fa:2:2', 'ORF', '642314'];['GCA_000012885.1_CP000142.2.chr.fa:2:3', 'ORF', '643166'];['GCA_000012885.1_CP000142.2.chr.f…		0	GCA_000012885.1_CP000142.2.chr.fa	Pelobacter carbinolicus DSM 2380	Complete Genome	Proteobacteria_3	delta/epsilon subdivisions_4	Deltaproteobacteria_5	Desulfuromonadales_6	Desulfuromonadaceae_7	Pelobacter_8	Pelobacter carbinolicus DSM 2380_9	FALSE	chr
C	GCA_000012885.1	GCA_000012885.1_CP000142.2.chr.fa:4	['GCA_000012885.1_CP000142.2.chr.fa:4:1', 'Integrase', '1616335'];['GCA_000012885.1_CP000142.2.chr.fa:4:2', 'ORF', '1617746'];['GCA_000012885.1_CP000142.2.chr.fa:4:3', 'ORF', '1618652.5'];['GCA_000012885.1_CP000142.2.chr.fa:4:4', 'ORF', '1618879.5'];['GCA_000012885.1_CP000142.2.chr.fa:4:attC', 'attC', '1618888'];['GCA_000012885.1_CP000142.2.chr.fa:4:5', 'ORF', '1619342'];['GCA_000012885.1_CP00014…		0	GCA_000012885.1_CP000142.2.chr.fa	Pelobacter carbinolicus DSM 2380	Complete Genome	Proteobacteria_3	delta/epsilon subdivisions_4	Deltaproteobacteria_5	Desulfuromonadales_6	Desulfuromonadaceae_7	Pelobacter_8	Pelobacter carbinolicus DSM 2380_9	FALSE	chr
E	GCA_000012885.1	GCA_000012885.1_CP000142.2.chr.fa:3	['GCA_000012885.1_CP000142.2.chr.fa:3:-1', 'ORF', '3550552.5'];['GCA_000012885.1_CP000142.2.chr.fa:3:attC', 'attC', '3551447.5'];['GCA_000012885.1_CP000142.2.chr.fa:3:1', 'ORF', '3551738'];['GCA_000012885.1_CP000142.2.chr.fa:3:attC', 'attC', '3552038.5'];['GCA_000012885.1_CP000142.2.chr.fa:3:2', 'ORF', '3552395'];['GCA_000012885.1_CP000142.2.chr.fa:3:3', 'ORF', '3553020.5'];['GCA_000012885.1_CP00…		0	GCA_000012885.1_CP000142.2.chr.fa	Pelobacter carbinolicus DSM 2380	Complete Genome	Proteobacteria_3	delta/epsilon subdivisions_4	Deltaproteobacteria_5	Desulfuromonadales_6	Desulfuromonadaceae_7	Pelobacter_8	Pelobacter carbinolicus DSM 2380_9	FALSE	chr
C	GCA_000012885.1	GCA_000012885.1_CP000142.2.chr.fa:1	['GCA_000012885.1_CP000142.2.chr.fa:1:-1', 'ORF', '654018'];['GCA_000012885.1_CP000142.2.chr.fa:1:attC', 'attC', '654367'];['GCA_000012885.1_CP000142.2.chr.fa:1:1', 'ORF', '654529.5'];['GCA_000012885.1_CP000142.2.chr.fa:1:2', 'ORF', '654988'];['GCA_000012885.1_CP000142.2.chr.fa:1:3', 'ORF', '655422'];['GCA_000012885.1_CP000142.2.chr.fa:1:4', 'Integrase', '656260.5'];		0	GCA_000012885.1_CP000142.2.chr.fa	Pelobacter carbinolicus DSM 2380	Complete Genome	Proteobacteria_3	delta/epsilon subdivisions_4	Deltaproteobacteria_5	Desulfuromonadales_6	Desulfuromonadaceae_7	Pelobacter_8	Pelobacter carbinolicus DSM 2380_9	FALSE	chr
C	GCA_000012925.1	GCA_000012925.1_CP000148.1.chr.fa:1	['GCA_000012925.1_CP000148.1.chr.fa:1:-1', 'ORF', '3388486'];['GCA_000012925.1_CP000148.1.chr.fa:1:attC', 'attC', '3389274'];['GCA_000012925.1_CP000148.1.chr.fa:1:1', 'ORF', '3389654.5'];['GCA_000012925.1_CP000148.1.chr.fa:1:2', 'ORF', '3390319'];['GCA_000012925.1_CP000148.1.chr.fa:1:3', 'Integrase', '3391206.5'];		0	GCA_000012925.1_CP000148.1.chr.fa	Geobacter metallireducens GS-15	Complete Genome	Proteobacteria_3	delta/epsilon subdivisions_4	Deltaproteobacteria_5	Desulfuromonadales_6	Geobacteraceae_7	Geobacter_8	Geobacter metallireducens GS-15_9	FALSE	chr
C	GCA_000012965.1	GCA_000012965.1_CP000153.1.chr.fa:1	['GCA_000012965.1_CP000153.1.chr.fa:1:-1', 'ORF', '799430'];['GCA_000012965.1_CP000153.1.chr.fa:1:attC', 'attC', '800217.5'];['GCA_000012965.1_CP000153.1.chr.fa:1:1', 'ORF', '800594.5'];['GCA_000012965.1_CP000153.1.chr.fa:1:2', 'ORF', '801780.5'];['GCA_000012965.1_CP000153.1.chr.fa:1:3', 'ORF', '803120.5'];['GCA_000012965.1_CP000153.1.chr.fa:1:attC', 'attC', '803964'];['GCA_000012965.1_CP000153.1…		0	GCA_000012965.1_CP000153.1.chr.fa	Sulfurimonas denitrificans DSM 1251	Complete Genome	Proteobacteria_3	delta/epsilon subdivisions_4	Epsilonproteobacteria_5	Campylobacterales_6	Helicobacteraceae_7	Sulfurimonas_8	Sulfurimonas denitrificans DSM 1251_9	FALSE	chr
E	GCA_000012985.1	GCA_000012985.1_CP000155.1.chr.fa:3	['GCA_000012985.1_CP000155.1.chr.fa:3:-1', 'ORF', '4658082.5'];['GCA_000012985.1_CP000155.1.chr.fa:3:attC', 'attC', '4659689.5'];['GCA_000012985.1_CP000155.1.chr.fa:3:1', 'ORF', '4660106'];['GCA_000012985.1_CP000155.1.chr.fa:3:2', 'ORF', '4661305'];['GCA_000012985.1_CP000155.1.chr.fa:3:attC', 'attC', '4661838.5'];['GCA_000012985.1_CP000155.1.chr.fa:3:3', 'ORF', '4662114'];['GCA_000012985.1_CP0001…		0	GCA_000012985.1_CP000155.1.chr.fa	Hahella chejuensis KCTC 2396	Complete Genome	Proteobacteria_3	Gammaproteobacteria_4	Oceanospirillales_5	Hahellaceae_6	Hahella_7	Hahella chejuensis_8	Hahella chejuensis KCTC 2396_9	FALSE	chr
E	GCA_000012985.1	GCA_000012985.1_CP000155.1.chr.fa:2	['GCA_000012985.1_CP000155.1.chr.fa:2:-1', 'ORF', '1451783.5'];['GCA_000012985.1_CP000155.1.chr.fa:2:attC', 'attC', '1451841.5'];['GCA_000012985.1_CP000155.1.chr.fa:2:1', 'ORF', '1452034.5'];['GCA_000012985.1_CP000155.1.chr.fa:2:attC', 'attC', '1452248'];['GCA_000012985.1_CP000155.1.chr.fa:2:2', 'ORF', '1452799'];['GCA_000012985.1_CP000155.1.chr.fa:2:3', 'ORF', '1452924.5'];['GCA_000012985.1_CP00…		0	GCA_000012985.1_CP000155.1.chr.fa	Hahella chejuensis KCTC 2396	Complete Genome	Proteobacteria_3	Gammaproteobacteria_4	Oceanospirillales_5	Hahellaceae_6	Hahella_7	Hahella chejuensis_8	Hahella chejuensis KCTC 2396_9	FALSE	chr
D	GCA_000013085.1	GCA_000013085.1_CP000230.1.chr.fa:1	['GCA_000013085.1_CP000230.1.chr.fa:1:-1', 'ORF', '1288700.5'];['GCA_000013085.1_CP000230.1.chr.fa:1:attC', 'attC', '1289833'];['GCA_000013085.1_CP000230.1.chr.fa:1:1', 'SulI', '1290261.5'];		0	GCA_000013085.1_CP000230.1.chr.fa	Rhodospirillum rubrum ATCC 11170	Complete Genome	Proteobacteria_3	Alphaproteobacteria_4	Rhodospirillales_5	Rhodospirillaceae_6	Rhodospirillum_7	Rhodospirillum rubrum_8	Rhodospirillum rubrum ATCC 11170_9	FALSE	chr
E	GCA_000013605.1	GCA_000013605.1_CP000267.1.chr.fa:1	['GCA_000013605.1_CP000267.1.chr.fa:1:-1', 'ORF', '2776888.5'];['GCA_000013605.1_CP000267.1.chr.fa:1:attC', 'attC', '2777180'];['GCA_000013605.1_CP000267.1.chr.fa:1:1', 'ORF', '2777428.5'];['GCA_000013605.1_CP000267.1.chr.fa:1:attC', 'attC', '2777701.5'];['GCA_000013605.1_CP000267.1.chr.fa:1:2', 'ORF', '2778244.5'];['GCA_000013605.1_CP000267.1.chr.fa:1:attC', 'attC', '2778790.5'];['GCA_000013605.…		0	GCA_000013605.1_CP000267.1.chr.fa	Rhodoferax ferrireducens T118	Complete Genome	Proteobacteria_3	Betaproteobacteria_4	Burkholderiales_5	Comamonadaceae_6	Rhodoferax_7	Rhodoferax ferrireducens_8	Rhodoferax ferrireducens T118_9	FALSE	chr
E	GCA_000013665.1	GCA_000013665.1_CP000282.1.chr.fa:4	['GCA_000013665.1_CP000282.1.chr.fa:4:-1', 'ORF', '3934400.5'];['GCA_000013665.1_CP000282.1.chr.fa:4:attC', 'attC', '3934705.5'];['GCA_000013665.1_CP000282.1.chr.fa:4:1', 'ORF', '3935089'];['GCA_000013665.1_CP000282.1.chr.fa:4:attC', 'attC', '3935491.5'];['GCA_000013665.1_CP000282.1.chr.fa:4:2', 'ORF', '3936003'];['GCA_000013665.1_CP000282.1.chr.fa:4:attC', 'attC', '3936525.5'];['GCA_000013665.1_…		0	GCA_000013665.1_CP000282.1.chr.fa	Saccharophagus degradans 2-40	Complete Genome	Proteobacteria_3	Gammaproteobacteria_4	Cellvibrionales_5	Cellvibrionaceae_6	Saccharophagus_7	Saccharophagus degradans_8	Saccharophagus degradans 2-40_9	FALSE	chr
E	GCA_000013665.1	GCA_000013665.1_CP000282.1.chr.fa:1	['GCA_000013665.1_CP000282.1.chr.fa:1:-1', 'ORF', '2304908.5'];['GCA_000013665.1_CP000282.1.chr.fa:1:attC', 'attC', '2305686.5'];['GCA_000013665.1_CP000282.1.chr.fa:1:attC', 'attC', '2306579.5'];['GCA_000013665.1_CP000282.1.chr.fa:1:1', 'ORF', '2306838.5'];['GCA_000013665.1_CP000282.1.chr.fa:1:attC', 'attC', '2307080.5'];['GCA_000013665.1_CP000282.1.chr.fa:1:2', 'ORF', '2307273'];['GCA_000013665.…		0	GCA_000013665.1_CP000282.1.chr.fa	Saccharophagus degradans 2-40	Complete Genome	Proteobacteria_3	Gammaproteobacteria_4	Cellvibrionales_5	Cellvibrionaceae_6	Saccharophagus_7	Saccharophagus degradans_8	Saccharophagus degradans 2-40_9	FALSE	chr
C	GCA_000013665.1	GCA_000013665.1_CP000282.1.chr.fa:3	['GCA_000013665.1_CP000282.1.chr.fa:3:1', 'Integrase', '524568'];['GCA_000013665.1_CP000282.1.chr.fa:3:attC', 'attC', '525980.5'];['GCA_000013665.1_CP000282.1.chr.fa:3:attC', 'attC', '526429.5'];['GCA_000013665.1_CP000282.1.chr.fa:3:2', 'ORF', '526668.5'];['GCA_000013665.1_CP000282.1.chr.fa:3:attC', 'attC', '526878.5'];['GCA_000013665.1_CP000282.1.chr.fa:3:3', 'ORF', '527147.5'];['GCA_000013665.1…		0	GCA_000013665.1_CP000282.1.chr.fa	Saccharophagus degradans 2-40	Complete Genome	Proteobacteria_3	Gammaproteobacteria_4	Cellvibrionales_5	Cellvibrionaceae_6	Saccharophagus_7	Saccharophagus degradans_8	Saccharophagus degradans 2-40_9	FALSE	chr
E	GCA_000013665.1	GCA_000013665.1_CP000282.1.chr.fa:5	['GCA_000013665.1_CP000282.1.chr.fa:5:-1', 'ORF', '3739928'];['GCA_000013665.1_CP000282.1.chr.fa:5:1', 'ORF', '3741227'];['GCA_000013665.1_CP000282.1.chr.fa:5:attC', 'attC', '3741487.5'];['GCA_000013665.1_CP000282.1.chr.fa:5:2', 'ORF', '3741972'];['GCA_000013665.1_CP000282.1.chr.fa:5:attC', 'attC', '3742491.5'];['GCA_000013665.1_CP000282.1.chr.fa:5:attC', 'attC', '3743017.5'];['GCA_000013665.1_CP…		0	GCA_000013665.1_CP000282.1.chr.fa	Saccharophagus degradans 2-40	Complete Genome	Proteobacteria_3	Gammaproteobacteria_4	Cellvibrionales_5	Cellvibrionaceae_6	Saccharophagus_7	Saccharophagus degradans_8	Saccharophagus degradans 2-40_9	FALSE	chr
E	GCA_000013665.1	GCA_000013665.1_CP000282.1.chr.fa:2	['GCA_000013665.1_CP000282.1.chr.fa:2:-1', 'ORF', '2952803'];['GCA_000013665.1_CP000282.1.chr.fa:2:attC', 'attC', '2953073'];['GCA_000013665.1_CP000282.1.chr.fa:2:1', 'ORF', '2953346'];['GCA_000013665.1_CP000282.1.chr.fa:2:attC', 'attC', '2953706.5'];['GCA_000013665.1_CP000282.1.chr.fa:2:2', 'ORF', '2953948.5'];['GCA_000013665.1_CP000282.1.chr.fa:2:3', 'ORF', '2954508.5'];['GCA_000013665.1_CP0002…		0	GCA_000013665.1_CP000282.1.chr.fa	Saccharophagus degradans 2-40	Complete Genome	Proteobacteria_3	Gammaproteobacteria_4	Cellvibrionales_5	Cellvibrionaceae_6	Saccharophagus_7	Saccharophagus degradans_8	Saccharophagus degradans 2-40_9	FALSE	chr
C	GCA_000013705.1	GCA_000013705.1_CP000284.1.chr.fa:1	['GCA_000013705.1_CP000284.1.chr.fa:1:-1', 'ORF', '413075.5'];['GCA_000013705.1_CP000284.1.chr.fa:1:attC', 'attC', '413789.5'];['GCA_000013705.1_CP000284.1.chr.fa:1:1', 'ORF', '413940'];['GCA_000013705.1_CP000284.1.chr.fa:1:attC', 'attC', '414450'];['GCA_000013705.1_CP000284.1.chr.fa:1:attC', 'attC', '414800.5'];['GCA_000013705.1_CP000284.1.chr.fa:1:2', 'ORF', '415028.5'];['GCA_000013705.1_CP0002…		0	GCA_000013705.1_CP000284.1.chr.fa	Methylobacillus flagellatus KT	Complete Genome	Proteobacteria_3	Betaproteobacteria_4	Nitrosomonadales_5	Methylophilaceae_6	Methylobacillus_7	Methylobacillus flagellatus_8	Methylobacillus flagellatus KT_9	FALSE	chr
C	GCA_000013765.1	GCA_000013765.1_CP000302.1.chr.fa:1	['GCA_000013765.1_CP000302.1.chr.fa:1:1', 'Integrase', '1299687'];['GCA_000013765.1_CP000302.1.chr.fa:1:2', 'ORF', '1301110.5'];['GCA_000013765.1_CP000302.1.chr.fa:1:attC', 'attC', '1301403.5'];['GCA_000013765.1_CP000302.1.chr.fa:1:+1', 'ORF', '1302029'];		0	GCA_000013765.1_CP000302.1.chr.fa	Shewanella denitrificans OS217	Complete Genome	Proteobacteria_3	Gammaproteobacteria_4	Alteromonadales_5	Shewanellaceae_6	Shewanella_7	Shewanella denitrificans_8	Shewanella denitrificans OS217_9	FALSE	chr
C	GCA_000013785.1	GCA_000013785.1_CP000304.1.chr.fa:2	['GCA_000013785.1_CP000304.1.chr.fa:2:1', 'Integrase', '660078'];['GCA_000013785.1_CP000304.1.chr.fa:2:2', 'ORF', '661718.5'];['GCA_000013785.1_CP000304.1.chr.fa:2:3', 'Integrase', '663706.5'];['GCA_000013785.1_CP000304.1.chr.fa:2:4', 'ORF', '664967'];['GCA_000013785.1_CP000304.1.chr.fa:2:attC', 'attC', '665347.5'];['GCA_000013785.1_CP000304.1.chr.fa:2:+1', 'ORF', '665833'];		0	GCA_000013785.1_CP000304.1.chr.fa	Pseudomonas stutzeri A1501	Complete Genome	Proteobacteria_3	Gammaproteobacteria_4	Pseudomonadales_5	Pseudomonadaceae_6	Pseudomonas_7	Pseudomonas stutzeri_8	Pseudomonas stutzeri A1501_9	TRUE	chr
C	GCA_000013865.1	GCA_000013865.1_CP000316.1.chr.fa:7	['GCA_000013865.1_CP000316.1.chr.fa:7:-1', 'ORF', '1630682'];['GCA_000013865.1_CP000316.1.chr.fa:7:attC', 'attC', '1631615.5'];['GCA_000013865.1_CP000316.1.chr.fa:7:1', 'ORF', '1631909'];['GCA_000013865.1_CP000316.1.chr.fa:7:2', 'ORF', '1632356.5'];['GCA_000013865.1_CP000316.1.chr.fa:7:3', 'ORF', '1633566'];['GCA_000013865.1_CP000316.1.chr.fa:7:4', 'Integrase', '1634614.5'];		0	GCA_000013865.1_CP000316.1.chr.fa	Polaromonas sp. JS666	Complete Genome	Proteobacteria_3	Betaproteobacteria_4	Burkholderiales_5	Comamonadaceae_6	Polaromonas_7	Polaromonas_8	Polaromonas sp. JS666_9	FALSE	chr
E	GCA_000013865.1	GCA_000013865.1_CP000316.1.chr.fa:2	['GCA_000013865.1_CP000316.1.chr.fa:2:-1', 'ORF', '5123809'];['GCA_000013865.1_CP000316.1.chr.fa:2:attC', 'attC', '5124247.5'];['GCA_000013865.1_CP000316.1.chr.fa:2:1', 'ORF', '5125800'];['GCA_000013865.1_CP000316.1.chr.fa:2:attC', 'attC', '5125953.5'];['GCA_000013865.1_CP000316.1.chr.fa:2:+1', 'ORF', '5126229.5'];		0	GCA_000013865.1_CP000316.1.chr.fa	Polaromonas sp. JS666	Complete Genome	Proteobacteria_3	Betaproteobacteria_4	Burkholderiales_5	Comamonadaceae_6	Polaromonas_7	Polaromonas_8	Polaromonas sp. JS666_9	FALSE	chr
E	GCA_000013865.1	GCA_000013865.1_CP000316.1.chr.fa:4	['GCA_000013865.1_CP000316.1.chr.fa:4:-1', 'ORF', '1986468.5'];['GCA_000013865.1_CP000316.1.chr.fa:4:attC', 'attC', '1986933.5'];['GCA_000013865.1_CP000316.1.chr.fa:4:1', 'ORF', '1987308'];['GCA_000013865.1_CP000316.1.chr.fa:4:attC', 'attC', '1987687.5'];['GCA_000013865.1_CP000316.1.chr.fa:4:+1', 'ORF', '1988114'];		0	GCA_000013865.1_CP000316.1.chr.fa	Polaromonas sp. JS666	Complete Genome	Proteobacteria_3	Betaproteobacteria_4	Burkholderiales_5	Comamonadaceae_6	Polaromonas_7	Polaromonas_8	Polaromonas sp. JS666_9	FALSE	chr
E	GCA_000014225.1	GCA_000014225.1_CP000388.1.chr.fa:1	['GCA_000014225.1_CP000388.1.chr.fa:1:-1', 'ORF', '3334250'];['GCA_000014225.1_CP000388.1.chr.fa:1:attC', 'attC', '3334470'];['GCA_000014225.1_CP000388.1.chr.fa:1:1', 'ORF', '3334811'];['GCA_000014225.1_CP000388.1.chr.fa:1:2', 'ORF', '3335555.5'];['GCA_000014225.1_CP000388.1.chr.fa:1:3', 'ORF', '3336746.5'];['GCA_000014225.1_CP000388.1.chr.fa:1:4', 'ORF', '3337587.5'];['GCA_000014225.1_CP000388.1…		0	GCA_000014225.1_CP000388.1.chr.fa	Pseudoalteromonas atlantica T6c	Complete Genome	Proteobacteria_3	Gammaproteobacteria_4	Alteromonadales_5	Pseudoalteromonadaceae_6	Pseudoalteromonas_7	Pseudoalteromonas atlantica_8	Pseudoalteromonas atlantica T6c_9	FALSE	chr
C	GCA_000014225.1	GCA_000014225.1_CP000388.1.chr.fa:2	['GCA_000014225.1_CP000388.1.chr.fa:2:1', 'Integrase', '775232.5'];['GCA_000014225.1_CP000388.1.chr.fa:2:attC', 'attC', '776348.5'];['GCA_000014225.1_CP000388.1.chr.fa:2:+1', 'ORF', '776720'];		0	GCA_000014225.1_CP000388.1.chr.fa	Pseudoalteromonas atlantica T6c	Complete Genome	Proteobacteria_3	Gammaproteobacteria_4	Alteromonadales_5	Pseudoalteromonadaceae_6	Pseudoalteromonas_7	Pseudoalteromonas atlantica_8	Pseudoalteromonas atlantica T6c_9	FALSE	chr
C	GCA_000014445.1	GCA_000014445.1_CP000414.1.chr.fa:2	['GCA_000014445.1_CP000414.1.chr.fa:2:-1', 'ORF', '1662944.5'];['GCA_000014445.1_CP000414.1.chr.fa:2:attC', 'attC', '1663139.5'];['GCA_000014445.1_CP000414.1.chr.fa:2:1', 'ORF', '1663519'];['GCA_000014445.1_CP000414.1.chr.fa:2:2', 'ORF', '1663838.5'];['GCA_000014445.1_CP000414.1.chr.fa:2:3', 'ORF', '1664420.5'];['GCA_000014445.1_CP000414.1.chr.fa:2:4', 'Integrase', '1665455.5'];		0	GCA_000014445.1_CP000414.1.chr.fa	Leuconostoc mesenteroides subsp. mesenteroides ATCC 8293	Complete Genome	Firmicutes_3	Bacilli_4	Lactobacillales_5	Leuconostocaceae_6	Leuconostoc_7	Leuconostoc mesenteroides_8	Leuconostoc mesenteroides subsp. mesenteroides ATCC 8293_9	FALSE	chr
C	GCA_000014465.1	GCA_000014465.1_CP000416.1.chr.fa:3	['GCA_000014465.1_CP000416.1.chr.fa:3:-1', 'ORF', '1828527.5'];['GCA_000014465.1_CP000416.1.chr.fa:3:attC', 'attC', '1829047.5'];['GCA_000014465.1_CP000416.1.chr.fa:3:1', 'ORF', '1829329'];['GCA_000014465.1_CP000416.1.chr.fa:3:2', 'ORF', '1830821'];['GCA_000014465.1_CP000416.1.chr.fa:3:3', 'Integrase', '1832168.5'];		0	GCA_000014465.1_CP000416.1.chr.fa	Lactobacillus brevis ATCC 367	Complete Genome	Firmicutes_3	Bacilli_4	Lactobacillales_5	Lactobacillaceae_6	Lactobacillus_7	Lactobacillus brevis_8	Lactobacillus brevis ATCC 367_9	FALSE	chr
E	GCA_000014665.1	GCA_000014665.1_CP000444.1.chr.fa:3	['GCA_000014665.1_CP000444.1.chr.fa:3:-1', 'ORF', '4600769'];['GCA_000014665.1_CP000444.1.chr.fa:3:attC', 'attC', '4600985.5'];['GCA_000014665.1_CP000444.1.chr.fa:3:1', 'ORF', '4601202'];['GCA_000014665.1_CP000444.1.chr.fa:3:attC', 'attC', '4601403.5'];['GCA_000014665.1_CP000444.1.chr.fa:3:2', 'ORF', '4601637'];['GCA_000014665.1_CP000444.1.chr.fa:3:attC', 'attC', '4601859.5'];['GCA_000014665.1_CP…		0	GCA_000014665.1_CP000444.1.chr.fa	Shewanella sp. MR-7	Complete Genome	Proteobacteria_3	Gammaproteobacteria_4	Alteromonadales_5	Shewanellaceae_6	Shewanella_7	Shewanella_8	Shewanella sp. MR-7_9	FALSE	chr
C	GCA_000014665.1	GCA_000014665.1_CP000444.1.chr.fa:2	['GCA_000014665.1_CP000444.1.chr.fa:2:1', 'Integrase', '4629924.5'];['GCA_000014665.1_CP000444.1.chr.fa:2:attC', 'attC', '4630486.5'];['GCA_000014665.1_CP000444.1.chr.fa:2:attC', 'attC', '4631726'];['GCA_000014665.1_CP000444.1.chr.fa:2:+1', 'ORF', '4633541.5'];		0	GCA_000014665.1_CP000444.1.chr.fa	Shewanella sp. MR-7	Complete Genome	Proteobacteria_3	Gammaproteobacteria_4	Alteromonadales_5	Shewanellaceae_6	Shewanella_7	Shewanella_8	Shewanella sp. MR-7_9	FALSE	chr
C	GCA_000014665.1	GCA_000014665.1_CP000444.1.chr.fa:4	['GCA_000014665.1_CP000444.1.chr.fa:4:-1', 'ORF', '2518280.5'];['GCA_000014665.1_CP000444.1.chr.fa:4:attC', 'attC', '2518547.5'];['GCA_000014665.1_CP000444.1.chr.fa:4:1', 'ORF', '2518809.5'];['GCA_000014665.1_CP000444.1.chr.fa:4:2', 'ORF', '2519128.5'];['GCA_000014665.1_CP000444.1.chr.fa:4:3', 'Integrase', '2520151'];		0	GCA_000014665.1_CP000444.1.chr.fa	Shewanella sp. MR-7	Complete Genome	Proteobacteria_3	Gammaproteobacteria_4	Alteromonadales_5	Shewanellaceae_6	Shewanella_7	Shewanella_8	Shewanella sp. MR-7_9	FALSE	chr
E	GCA_000014685.1	GCA_000014685.1_CP000446.1.chr.fa:5	['GCA_000014685.1_CP000446.1.chr.fa:5:-1', 'ORF', '2740575'];['GCA_000014685.1_CP000446.1.chr.fa:5:attC', 'attC', '2742650'];['GCA_000014685.1_CP000446.1.chr.fa:5:1', 'ORF', '2742954'];['GCA_000014685.1_CP000446.1.chr.fa:5:2', 'ORF', '2743995'];['GCA_000014685.1_CP000446.1.chr.fa:5:attC', 'attC', '2744779'];['GCA_000014685.1_CP000446.1.chr.fa:5:attC', 'attC', '2745391.5'];['GCA_000014685.1_CP0004…		0	GCA_000014685.1_CP000446.1.chr.fa	Shewanella sp. MR-4	Complete Genome	Proteobacteria_3	Gammaproteobacteria_4	Alteromonadales_5	Shewanellaceae_6	Shewanella_7	Shewanella_8	Shewanella sp. MR-4_9	FALSE	chr
E	GCA_000014685.1	GCA_000014685.1_CP000446.1.chr.fa:1	['GCA_000014685.1_CP000446.1.chr.fa:1:-1', 'ORF', '2194851'];['GCA_000014685.1_CP000446.1.chr.fa:1:attC', 'attC', '2195129.5'];['GCA_000014685.1_CP000446.1.chr.fa:1:1', 'ORF', '2196070'];['GCA_000014685.1_CP000446.1.chr.fa:1:attC', 'attC', '2196985.5'];['GCA_000014685.1_CP000446.1.chr.fa:1:+1', 'ORF', '2197304'];		0	GCA_000014685.1_CP000446.1.chr.fa	Shewanella sp. MR-4	Complete Genome	Proteobacteria_3	Gammaproteobacteria_4	Alteromonadales_5	Shewanellaceae_6	Shewanella_7	Shewanella_8	Shewanella sp. MR-4_9	FALSE	chr
C	GCA_000014685.1	GCA_000014685.1_CP000446.1.chr.fa:4	['GCA_000014685.1_CP000446.1.chr.fa:4:1', 'Integrase', '2526309'];['GCA_000014685.1_CP000446.1.chr.fa:4:2', 'ORF', '2527595.5'];['GCA_000014685.1_CP000446.1.chr.fa:4:attC', 'attC', '2529709'];['GCA_000014685.1_CP000446.1.chr.fa:4:3', 'ORF', '2529974.5'];['GCA_000014685.1_CP000446.1.chr.fa:4:attC', 'attC', '2530269.5'];['GCA_000014685.1_CP000446.1.chr.fa:4:+1', 'ORF', '2531204'];		0	GCA_000014685.1_CP000446.1.chr.fa	Shewanella sp. MR-4	Complete Genome	Proteobacteria_3	Gammaproteobacteria_4	Alteromonadales_5	Shewanellaceae_6	Shewanella_7	Shewanella_8	Shewanella sp. MR-4_9	FALSE	chr
E	GCA_000014765.1	GCA_000014765.1_CP000450.1.chr.fa:5	['GCA_000014765.1_CP000450.1.chr.fa:5:-1', 'ORF', '1095950'];['GCA_000014765.1_CP000450.1.chr.fa:5:1', 'ORF', '1096889'];['GCA_000014765.1_CP000450.1.chr.fa:5:attC', 'attC', '1097331'];['GCA_000014765.1_CP000450.1.chr.fa:5:2', 'ORF', '1097672.5'];['GCA_000014765.1_CP000450.1.chr.fa:5:3', 'ORF', '1098335'];['GCA_000014765.1_CP000450.1.chr.fa:5:attC', 'attC', '1098661'];['GCA_000014765.1_CP000450.1…		0	GCA_000014765.1_CP000450.1.chr.fa	Nitrosomonas eutropha C91	Complete Genome	Proteobacteria_3	Betaproteobacteria_4	Nitrosomonadales_5	Nitrosomonadaceae_6	Nitrosomonas_7	Nitrosomonas eutropha_8	Nitrosomonas eutropha C91_9	FALSE	chr
C	GCA_000014765.1	GCA_000014765.1_CP000450.1.chr.fa:3	['GCA_000014765.1_CP000450.1.chr.fa:3:1', 'Integrase', '1435589'];['GCA_000014765.1_CP000450.1.chr.fa:3:2', 'ORF', '1436609.5'];['GCA_000014765.1_CP000450.1.chr.fa:3:attC', 'attC', '1437047'];['GCA_000014765.1_CP000450.1.chr.fa:3:3', 'ORF', '1437335'];['GCA_000014765.1_CP000450.1.chr.fa:3:attC', 'attC', '1437568.5'];['GCA_000014765.1_CP000450.1.chr.fa:3:+1', 'ORF', '1437857.5'];		0	GCA_000014765.1_CP000450.1.chr.fa	Nitrosomonas eutropha C91	Complete Genome	Proteobacteria_3	Betaproteobacteria_4	Nitrosomonadales_5	Nitrosomonadaceae_6	Nitrosomonas_7	Nitrosomonas eutropha_8	Nitrosomonas eutropha C91_9	FALSE	chr
E	GCA_000014765.1	GCA_000014765.1_CP000450.1.chr.fa:2	['GCA_000014765.1_CP000450.1.chr.fa:2:-1', 'ORF', '368614.5'];['GCA_000014765.1_CP000450.1.chr.fa:2:attC', 'attC', '369295.5'];['GCA_000014765.1_CP000450.1.chr.fa:2:1', 'ORF', '369592'];['GCA_000014765.1_CP000450.1.chr.fa:2:2', 'ORF', '370107.5'];['GCA_000014765.1_CP000450.1.chr.fa:2:attC', 'attC', '370403.5'];['GCA_000014765.1_CP000450.1.chr.fa:2:3', 'ORF', '370813.5'];['GCA_000014765.1_CP000450…		0	GCA_000014765.1_CP000450.1.chr.fa	Nitrosomonas eutropha C91	Complete Genome	Proteobacteria_3	Betaproteobacteria_4	Nitrosomonadales_5	Nitrosomonadaceae_6	Nitrosomonas_7	Nitrosomonas eutropha_8	Nitrosomonas eutropha C91_9	FALSE	chr
C	GCA_000014785.1	GCA_000014785.1_CP000453.1.chr.fa:3	['GCA_000014785.1_CP000453.1.chr.fa:3:1', 'Integrase', '2037523.5'];['GCA_000014785.1_CP000453.1.chr.fa:3:2', 'ORF', '2038542.5'];['GCA_000014785.1_CP000453.1.chr.fa:3:3', 'ORF', '2039723.5'];['GCA_000014785.1_CP000453.1.chr.fa:3:4', 'ORF', '2040579'];['GCA_000014785.1_CP000453.1.chr.fa:3:5', 'ORF', '2040828.5'];['GCA_000014785.1_CP000453.1.chr.fa:3:6', 'ORF', '2041121.5'];['GCA_000014785.1_CP000…		0	GCA_000014785.1_CP000453.1.chr.fa	Alkalilimnicola ehrlichii MLHE-1	Complete Genome	Proteobacteria_3	Gammaproteobacteria_4	Chromatiales_5	Ectothiorhodospiraceae_6	Alkalilimnicola_7	Alkalilimnicola ehrlichii_8	Alkalilimnicola ehrlichii MLHE-1_9	FALSE	chr
C	GCA_000014785.1	GCA_000014785.1_CP000453.1.chr.fa:2	['GCA_000014785.1_CP000453.1.chr.fa:2:-1', 'ORF', '2047349'];['GCA_000014785.1_CP000453.1.chr.fa:2:attC', 'attC', '2048558.5'];['GCA_000014785.1_CP000453.1.chr.fa:2:1', 'ORF', '2048904.5'];['GCA_000014785.1_CP000453.1.chr.fa:2:attC', 'attC', '2049254'];['GCA_000014785.1_CP000453.1.chr.fa:2:2', 'ORF', '2049912'];['GCA_000014785.1_CP000453.1.chr.fa:2:attC', 'attC', '2050238.5'];['GCA_000014785.1_CP…		0	GCA_000014785.1_CP000453.1.chr.fa	Alkalilimnicola ehrlichii MLHE-1	Complete Genome	Proteobacteria_3	Gammaproteobacteria_4	Chromatiales_5	Ectothiorhodospiraceae_6	Alkalilimnicola_7	Alkalilimnicola ehrlichii_8	Alkalilimnicola ehrlichii MLHE-1_9	FALSE	chr
C	GCA_000014785.1	GCA_000014785.1_CP000453.1.chr.fa:1	['GCA_000014785.1_CP000453.1.chr.fa:1:1', 'Integrase', '427535.5'];['GCA_000014785.1_CP000453.1.chr.fa:1:attC', 'attC', '429225.5'];['GCA_000014785.1_CP000453.1.chr.fa:1:attC', 'attC', '429749.5'];['GCA_000014785.1_CP000453.1.chr.fa:1:2', 'ORF', '430239'];['GCA_000014785.1_CP000453.1.chr.fa:1:3', 'ORF', '430945'];['GCA_000014785.1_CP000453.1.chr.fa:1:4', 'ORF', '431883'];['GCA_000014785.1_CP00045…		0	GCA_000014785.1_CP000453.1.chr.fa	Alkalilimnicola ehrlichii MLHE-1	Complete Genome	Proteobacteria_3	Gammaproteobacteria_4	Chromatiales_5	Ectothiorhodospiraceae_6	Alkalilimnicola_7	Alkalilimnicola ehrlichii_8	Alkalilimnicola ehrlichii MLHE-1_9	FALSE	chr
C	GCA_000014885.1	GCA_000014885.1_CP000472.1.chr.fa:10	['GCA_000014885.1_CP000472.1.chr.fa:10:-1', 'ORF', '1963721.5'];['GCA_000014885.1_CP000472.1.chr.fa:10:1', 'ORF', '1965276'];['GCA_000014885.1_CP000472.1.chr.fa:10:attC', 'attC', '1965930.5'];['GCA_000014885.1_CP000472.1.chr.fa:10:2', 'ORF', '1966512'];['GCA_000014885.1_CP000472.1.chr.fa:10:3', 'Integrase', '1967859.5'];		0	GCA_000014885.1_CP000472.1.chr.fa	Shewanella piezotolerans WP3	Complete Genome	Proteobacteria_3	Gammaproteobacteria_4	Alteromonadales_5	Shewanellaceae_6	Shewanella_7	Shewanella piezotolerans_8	Shewanella piezotolerans WP3_9	FALSE	chr
C	GCA_000015125.1	GCA_000015125.1_CP000492.1.chr.fa:1	['GCA_000015125.1_CP000492.1.chr.fa:1:1', 'Integrase', '287732.5'];['GCA_000015125.1_CP000492.1.chr.fa:1:2', 'ORF', '288637.5'];['GCA_000015125.1_CP000492.1.chr.fa:1:attC', 'attC', '288891'];['GCA_000015125.1_CP000492.1.chr.fa:1:3', 'ORF', '289209'];['GCA_000015125.1_CP000492.1.chr.fa:1:4', 'ORF', '289707.5'];['GCA_000015125.1_CP000492.1.chr.fa:1:5', 'ORF', '291226.5'];['GCA_000015125.1_CP000492.…		0	GCA_000015125.1_CP000492.1.chr.fa	Chlorobium phaeobacteroides DSM 266	Complete Genome	Chlorobi_3	Chlorobia_4	Chlorobiales_5	Chlorobiaceae_6	Chlorobium_7	Chlorobium phaeobacteroides_8	Chlorobium phaeobacteroides DSM 266_9	FALSE	chr
E	GCA_000015125.1	GCA_000015125.1_CP000492.1.chr.fa:3	['GCA_000015125.1_CP000492.1.chr.fa:3:-1', 'ORF', '2808465'];['GCA_000015125.1_CP000492.1.chr.fa:3:attC', 'attC', '2808765.5'];['GCA_000015125.1_CP000492.1.chr.fa:3:1', 'ORF', '2809079'];['GCA_000015125.1_CP000492.1.chr.fa:3:2', 'ORF', '2809814'];['GCA_000015125.1_CP000492.1.chr.fa:3:attC', 'attC', '2810294.5'];['GCA_000015125.1_CP000492.1.chr.fa:3:+1', 'ORF', '2812078.5'];		0	GCA_000015125.1_CP000492.1.chr.fa	Chlorobium phaeobacteroides DSM 266	Complete Genome	Chlorobi_3	Chlorobia_4	Chlorobiales_5	Chlorobiaceae_6	Chlorobium_7	Chlorobium phaeobacteroides_8	Chlorobium phaeobacteroides DSM 266_9	FALSE	chr
E	GCA_000015125.1	GCA_000015125.1_CP000492.1.chr.fa:2	['GCA_000015125.1_CP000492.1.chr.fa:2:-1', 'ORF', '304825.5'];['GCA_000015125.1_CP000492.1.chr.fa:2:attC', 'attC', '305337.5'];['GCA_000015125.1_CP000492.1.chr.fa:2:1', 'ORF', '306147'];['GCA_000015125.1_CP000492.1.chr.fa:2:attC', 'attC', '306780'];['GCA_000015125.1_CP000492.1.chr.fa:2:2', 'ORF', '307180'];['GCA_000015125.1_CP000492.1.chr.fa:2:3', 'ORF', '307918'];['GCA_000015125.1_CP000492.1.chr…		0	GCA_000015125.1_CP000492.1.chr.fa	Chlorobium phaeobacteroides DSM 266	Complete Genome	Chlorobi_3	Chlorobia_4	Chlorobiales_5	Chlorobiaceae_6	Chlorobium_7	Chlorobium phaeobacteroides_8	Chlorobium phaeobacteroides DSM 266_9	FALSE	chr
C	GCA_000015185.1	GCA_000015185.1_CP000503.1.chr.fa:7	['GCA_000015185.1_CP000503.1.chr.fa:7:1', 'Integrase', '1131202'];['GCA_000015185.1_CP000503.1.chr.fa:7:2', 'ORF', '1132171.5'];['GCA_000015185.1_CP000503.1.chr.fa:7:attC', 'attC', '1133426.5'];['GCA_000015185.1_CP000503.1.chr.fa:7:+1', 'ORF', '1134083'];		0	GCA_000015185.1_CP000503.1.chr.fa	Shewanella sp. W3-18-1	Complete Genome	Proteobacteria_3	Gammaproteobacteria_4	Alteromonadales_5	Shewanellaceae_6	Shewanella_7	Shewanella_8	Shewanella sp. W3-18-1_9	FALSE	chr
E	GCA_000015185.1	GCA_000015185.1_CP000503.1.chr.fa:1	['GCA_000015185.1_CP000503.1.chr.fa:1:-1', 'ORF', '1040408'];['GCA_000015185.1_CP000503.1.chr.fa:1:attC', 'attC', '1040607.5'];['GCA_000015185.1_CP000503.1.chr.fa:1:1', 'ORF', '1041048'];['GCA_000015185.1_CP000503.1.chr.fa:1:attC', 'attC', '1041442'];['GCA_000015185.1_CP000503.1.chr.fa:1:+1', 'ORF', '1042259'];		0	GCA_000015185.1_CP000503.1.chr.fa	Shewanella sp. W3-18-1	Complete Genome	Proteobacteria_3	Gammaproteobacteria_4	Alteromonadales_5	Shewanellaceae_6	Shewanella_7	Shewanella_8	Shewanella sp. W3-18-1_9	FALSE	chr
C	GCA_000015185.1	GCA_000015185.1_CP000503.1.chr.fa:3	['GCA_000015185.1_CP000503.1.chr.fa:3:-1', 'ORF', '2123037'];['GCA_000015185.1_CP000503.1.chr.fa:3:attC', 'attC', '2123332'];['GCA_000015185.1_CP000503.1.chr.fa:3:1', 'ORF', '2123535.5'];['GCA_000015185.1_CP000503.1.chr.fa:3:2', 'ORF', '2123781'];['GCA_000015185.1_CP000503.1.chr.fa:3:3', 'ORF', '2124871.5'];['GCA_000015185.1_CP000503.1.chr.fa:3:4', 'Integrase', '2125841'];		0	GCA_000015185.1_CP000503.1.chr.fa	Shewanella sp. W3-18-1	Complete Genome	Proteobacteria_3	Gammaproteobacteria_4	Alteromonadales_5	Shewanellaceae_6	Shewanella_7	Shewanella_8	Shewanella sp. W3-18-1_9	FALSE	chr
C	GCA_000015245.1	GCA_000015245.1_CP000507.1.chr.fa:3	['GCA_000015245.1_CP000507.1.chr.fa:3:1', 'Integrase', '2000283.5'];['GCA_000015245.1_CP000507.1.chr.fa:3:2', 'ORF', '2001345.5'];['GCA_000015245.1_CP000507.1.chr.fa:3:attC', 'attC', '2001581.5'];['GCA_000015245.1_CP000507.1.chr.fa:3:attC', 'attC', '2002274.5'];['GCA_000015245.1_CP000507.1.chr.fa:3:+1', 'ORF', '2002978'];		0	GCA_000015245.1_CP000507.1.chr.fa	Shewanella amazonensis SB2B	Complete Genome	Proteobacteria_3	Gammaproteobacteria_4	Alteromonadales_5	Shewanellaceae_6	Shewanella_7	Shewanella amazonensis_8	Shewanella amazonensis SB2B_9	FALSE	chr
C	GCA_000015245.1	GCA_000015245.1_CP000507.1.chr.fa:1	['GCA_000015245.1_CP000507.1.chr.fa:1:-1', 'ORF', '1638720.5'];['GCA_000015245.1_CP000507.1.chr.fa:1:attC', 'attC', '1639045'];['GCA_000015245.1_CP000507.1.chr.fa:1:1', 'ORF', '1639468'];['GCA_000015245.1_CP000507.1.chr.fa:1:2', 'ORF', '1640037'];['GCA_000015245.1_CP000507.1.chr.fa:1:attC', 'attC', '1640245.5'];['GCA_000015245.1_CP000507.1.chr.fa:1:3', 'ORF', '1640804.5'];['GCA_000015245.1_CP0005…		0	GCA_000015245.1_CP000507.1.chr.fa	Shewanella amazonensis SB2B	Complete Genome	Proteobacteria_3	Gammaproteobacteria_4	Alteromonadales_5	Shewanellaceae_6	Shewanella_7	Shewanella amazonensis_8	Shewanella amazonensis SB2B_9	FALSE	chr
E	GCA_000015285.1	GCA_000015285.1_CP000510.1.chr.fa:2	['GCA_000015285.1_CP000510.1.chr.fa:2:-1', 'ORF', '161095.5'];['GCA_000015285.1_CP000510.1.chr.fa:2:attC', 'attC', '161706.5'];['GCA_000015285.1_CP000510.1.chr.fa:2:1', 'ORF', '163453'];['GCA_000015285.1_CP000510.1.chr.fa:2:attC', 'attC', '165143.5'];['GCA_000015285.1_CP000510.1.chr.fa:2:+1', 'ORF', '167963.5'];		0	GCA_000015285.1_CP000510.1.chr.fa	Psychromonas ingrahamii 37	Complete Genome	Proteobacteria_3	Gammaproteobacteria_4	Alteromonadales_5	Psychromonadaceae_6	Psychromonas_7	Psychromonas ingrahamii_8	Psychromonas ingrahamii 37_9	FALSE	chr
C	GCA_000015285.1	GCA_000015285.1_CP000510.1.chr.fa:1	['GCA_000015285.1_CP000510.1.chr.fa:1:1', 'Integrase', '303433.5'];['GCA_000015285.1_CP000510.1.chr.fa:1:2', 'ORF', '304559.5'];['GCA_000015285.1_CP000510.1.chr.fa:1:attC', 'attC', '304890'];['GCA_000015285.1_CP000510.1.chr.fa:1:3', 'ORF', '305281'];['GCA_000015285.1_CP000510.1.chr.fa:1:4', 'ORF', '305988'];['GCA_000015285.1_CP000510.1.chr.fa:1:5', 'ORF', '306775.5'];['GCA_000015285.1_CP000510.1.…		0	GCA_000015285.1_CP000510.1.chr.fa	Psychromonas ingrahamii 37	Complete Genome	Proteobacteria_3	Gammaproteobacteria_4	Alteromonadales_5	Psychromonadaceae_6	Psychromonas_7	Psychromonas ingrahamii_8	Psychromonas ingrahamii 37_9	FALSE	chr
C	GCA_000015365.1	GCA_000015365.1_CP000514.1.chr.fa:2	['GCA_000015365.1_CP000514.1.chr.fa:2:-1', 'ORF', '3545560'];['GCA_000015365.1_CP000514.1.chr.fa:2:attC', 'attC', '3546522.5'];['GCA_000015365.1_CP000514.1.chr.fa:2:1', 'ORF', '3547255.5'];['GCA_000015365.1_CP000514.1.chr.fa:2:attC', 'attC', '3547050'];['GCA_000015365.1_CP000514.1.chr.fa:2:2', 'Integrase', '3548235.5'];		0	GCA_000015365.1_CP000514.1.chr.fa	Marinobacter hydrocarbonoclasticus VT8	Complete Genome	Proteobacteria_3	Gammaproteobacteria_4	Alteromonadales_5	Alteromonadaceae_6	Marinobacter_7	Marinobacter hydrocarbonoclasticus_8	Marinobacter hydrocarbonoclasticus VT8_9	FALSE	chr
C	GCA_000015365.1	GCA_000015365.1_CP000514.1.chr.fa:1	['GCA_000015365.1_CP000514.1.chr.fa:1:1', 'Integrase', '1114915'];['GCA_000015365.1_CP000514.1.chr.fa:1:2', 'Integrase', '1116298'];['GCA_000015365.1_CP000514.1.chr.fa:1:3', 'ORF', '1117285.5'];['GCA_000015365.1_CP000514.1.chr.fa:1:4', 'ORF', '1118414.5'];['GCA_000015365.1_CP000514.1.chr.fa:1:attC', 'attC', '1118718'];['GCA_000015365.1_CP000514.1.chr.fa:1:attC', 'attC', '1119159.5'];['GCA_0000153…		0	GCA_000015365.1_CP000514.1.chr.fa	Marinobacter hydrocarbonoclasticus VT8	Complete Genome	Proteobacteria_3	Gammaproteobacteria_4	Alteromonadales_5	Alteromonadaceae_6	Marinobacter_7	Marinobacter hydrocarbonoclasticus_8	Marinobacter hydrocarbonoclasticus VT8_9	FALSE	chr
C	GCA_000015365.1	GCA_000015365.1_CP000514.1.chr.fa:4	['GCA_000015365.1_CP000514.1.chr.fa:4:-1', 'ORF', '2527127'];['GCA_000015365.1_CP000514.1.chr.fa:4:attC', 'attC', '2527738'];['GCA_000015365.1_CP000514.1.chr.fa:4:1', 'ORF', '2528337'];['GCA_000015365.1_CP000514.1.chr.fa:4:2', 'Integrase', '2529501.5'];		0	GCA_000015365.1_CP000514.1.chr.fa	Marinobacter hydrocarbonoclasticus VT8	Complete Genome	Proteobacteria_3	Gammaproteobacteria_4	Alteromonadales_5	Alteromonadaceae_6	Marinobacter_7	Marinobacter hydrocarbonoclasticus_8	Marinobacter hydrocarbonoclasticus VT8_9	FALSE	chr
C	GCA_000015425.1	GCA_000015425.1_CP000521.1.chr.fa:1	['GCA_000015425.1_CP000521.1.chr.fa:1:-1', 'ORF', '3036843.5'];['GCA_000015425.1_CP000521.1.chr.fa:1:1', 'ORF', '3039074.5'];['GCA_000015425.1_CP000521.1.chr.fa:1:attC', 'attC', '3040201'];['GCA_000015425.1_CP000521.1.chr.fa:1:2', 'ORF', '3041184'];['GCA_000015425.1_CP000521.1.chr.fa:1:3', 'ORF', '3042120'];['GCA_000015425.1_CP000521.1.chr.fa:1:4', 'Integrase', '3043394.5'];		0	GCA_000015425.1_CP000521.1.chr.fa	Acinetobacter baumannii ATCC 17978	Complete Genome	Proteobacteria_3	Gammaproteobacteria_4	Pseudomonadales_5	Moraxellaceae_6	Acinetobacter_7	Acinetobacter baumannii_8	Acinetobacter baumannii ATCC 17978_9	TRUE	chr
C	GCA_000015545.1	GCA_000015545.1_CP000539.1.chr.fa:2	['GCA_000015545.1_CP000539.1.chr.fa:2:1', 'Integrase', '3556307.5'];['GCA_000015545.1_CP000539.1.chr.fa:2:2', 'ORF', '3557454.5'];['GCA_000015545.1_CP000539.1.chr.fa:2:3', 'ORF', '3558284'];['GCA_000015545.1_CP000539.1.chr.fa:2:attC', 'attC', '3558406.5'];['GCA_000015545.1_CP000539.1.chr.fa:2:4', 'ORF', '3558578'];['GCA_000015545.1_CP000539.1.chr.fa:2:5', 'ORF', '3559625.5'];['GCA_000015545.1_CP0…		0	GCA_000015545.1_CP000539.1.chr.fa	Acidovorax sp. JS42	Complete Genome	Proteobacteria_3	Betaproteobacteria_4	Burkholderiales_5	Comamonadaceae_6	Acidovorax_7	Acidovorax_8	Acidovorax sp. JS42_9	FALSE	chr
E	GCA_000015545.1	GCA_000015545.1_CP000539.1.chr.fa:1	['GCA_000015545.1_CP000539.1.chr.fa:1:-1', 'ORF', '4234491.5'];['GCA_000015545.1_CP000539.1.chr.fa:1:attC', 'attC', '4234893'];['GCA_000015545.1_CP000539.1.chr.fa:1:attC', 'attC', '4235546.5'];['GCA_000015545.1_CP000539.1.chr.fa:1:1', 'ORF', '4235864.5'];['GCA_000015545.1_CP000539.1.chr.fa:1:attC', 'attC', '4236213.5'];['GCA_000015545.1_CP000539.1.chr.fa:1:2', 'ORF', '4236903.5'];['GCA_000015545.…		0	GCA_000015545.1_CP000539.1.chr.fa	Acidovorax sp. JS42	Complete Genome	Proteobacteria_3	Betaproteobacteria_4	Burkholderiales_5	Comamonadaceae_6	Acidovorax_7	Acidovorax_8	Acidovorax sp. JS42_9	FALSE	chr
C	GCA_000015725.1	GCA_000015725.1_CP000555.1.chr.fa:2	['GCA_000015725.1_CP000555.1.chr.fa:2:-1', 'ORF', '723215.5'];['GCA_000015725.1_CP000555.1.chr.fa:2:attC', 'attC', '723908'];['GCA_000015725.1_CP000555.1.chr.fa:2:1', 'ORF', '724183'];['GCA_000015725.1_CP000555.1.chr.fa:2:attC', 'attC', '724418.5'];['GCA_000015725.1_CP000555.1.chr.fa:2:2', 'ORF', '724592'];['GCA_000015725.1_CP000555.1.chr.fa:2:attC', 'attC', '724748.5'];['GCA_000015725.1_CP000555…		0	GCA_000015725.1_CP000555.1.chr.fa	Methylibium petroleiphilum PM1	Complete Genome	Proteobacteria_3	Betaproteobacteria_4	Burkholderiales_5	unclassified Burkholderiales_6	Methylibium_7	Methylibium petroleiphilum_8	Methylibium petroleiphilum PM1_9	FALSE	chr
E	GCA_000015725.1	GCA_000015725.1_CP000555.1.chr.fa:3	['GCA_000015725.1_CP000555.1.chr.fa:3:-1', 'ORF', '2771510'];['GCA_000015725.1_CP000555.1.chr.fa:3:1', 'ORF', '2772514'];['GCA_000015725.1_CP000555.1.chr.fa:3:attC', 'attC', '2772842'];['GCA_000015725.1_CP000555.1.chr.fa:3:2', 'ORF', '2773558'];['GCA_000015725.1_CP000555.1.chr.fa:3:3', 'ORF', '2774354'];['GCA_000015725.1_CP000555.1.chr.fa:3:attC', 'attC', '2774552.5'];['GCA_000015725.1_CP000555.1…		0	GCA_000015725.1_CP000555.1.chr.fa	Methylibium petroleiphilum PM1	Complete Genome	Proteobacteria_3	Betaproteobacteria_4	Burkholderiales_5	unclassified Burkholderiales_6	Methylibium_7	Methylibium petroleiphilum_8	Methylibium petroleiphilum PM1_9	FALSE	chr
E	GCA_000015725.1	GCA_000015725.1_CP000555.1.chr.fa:1	['GCA_000015725.1_CP000555.1.chr.fa:1:-1', 'ORF', '409779.5'];['GCA_000015725.1_CP000555.1.chr.fa:1:attC', 'attC', '410036.5'];['GCA_000015725.1_CP000555.1.chr.fa:1:1', 'ORF', '410265'];['GCA_000015725.1_CP000555.1.chr.fa:1:attC', 'attC', '410472.5'];['GCA_000015725.1_CP000555.1.chr.fa:1:2', 'ORF', '410717.5'];['GCA_000015725.1_CP000555.1.chr.fa:1:3', 'ORF', '411824'];['GCA_000015725.1_CP000555.1…		0	GCA_000015725.1_CP000555.1.chr.fa	Methylibium petroleiphilum PM1	Complete Genome	Proteobacteria_3	Betaproteobacteria_4	Burkholderiales_5	unclassified Burkholderiales_6	Methylibium_7	Methylibium petroleiphilum_8	Methylibium petroleiphilum PM1_9	FALSE	chr
C	GCA_000015845.1	GCA_000015845.1_CP000563.1.chr.fa:3	['GCA_000015845.1_CP000563.1.chr.fa:3:1', 'Integrase', '2695485'];['GCA_000015845.1_CP000563.1.chr.fa:3:2', 'ORF', '2697456'];['GCA_000015845.1_CP000563.1.chr.fa:3:3', 'Integrase', '2698479.5'];['GCA_000015845.1_CP000563.1.chr.fa:3:4', 'ORF', '2699186'];['GCA_000015845.1_CP000563.1.chr.fa:3:5', 'ORF', '2699526'];['GCA_000015845.1_CP000563.1.chr.fa:3:6', 'ORF', '2700625.5'];['GCA_000015845.1_CP000…		0	GCA_000015845.1_CP000563.1.chr.fa	Shewanella baltica OS155	Complete Genome	Proteobacteria_3	Gammaproteobacteria_4	Alteromonadales_5	Shewanellaceae_6	Shewanella_7	Shewanella baltica_8	Shewanella baltica OS155_9	FALSE	chr
C	GCA_000015845.1	GCA_000015845.1_CP000563.1.chr.fa:1	['GCA_000015845.1_CP000563.1.chr.fa:1:-1', 'ORF', '3185451.5'];['GCA_000015845.1_CP000563.1.chr.fa:1:attC', 'attC', '3186466.5'];['GCA_000015845.1_CP000563.1.chr.fa:1:1', 'ORF', '3186698.5'];['GCA_000015845.1_CP000563.1.chr.fa:1:2', 'ORF', '3187692'];['GCA_000015845.1_CP000563.1.chr.fa:1:3', 'ORF', '3188623'];['GCA_000015845.1_CP000563.1.chr.fa:1:4', 'Integrase', '3189785.5'];		0	GCA_000015845.1_CP000563.1.chr.fa	Shewanella baltica OS155	Complete Genome	Proteobacteria_3	Gammaproteobacteria_4	Alteromonadales_5	Shewanellaceae_6	Shewanella_7	Shewanella baltica_8	Shewanella baltica OS155_9	FALSE	chr
C	GCA_000015865.1	GCA_000015865.1_CP000568.1.chr.fa:1	['GCA_000015865.1_CP000568.1.chr.fa:1:1', 'Integrase', '1701392.5'];['GCA_000015865.1_CP000568.1.chr.fa:1:2', 'ORF', '1702963'];['GCA_000015865.1_CP000568.1.chr.fa:1:3', 'ORF', '1704205.5'];['GCA_000015865.1_CP000568.1.chr.fa:1:attC', 'attC', '1704874'];['GCA_000015865.1_CP000568.1.chr.fa:1:+1', 'ORF', '1705672.5'];		0	GCA_000015865.1_CP000568.1.chr.fa	Ruminiclostridium thermocellum ATCC 27405	Complete Genome	Firmicutes_3	Clostridia_4	Clostridiales_5	Ruminococcaceae_6	Ruminiclostridium_7	Ruminiclostridium thermocellum_8	Ruminiclostridium thermocellum ATCC 27405_9	FALSE	chr
E	GCA_000016065.1	GCA_000016065.1_CP000606.1.chr.fa:3	['GCA_000016065.1_CP000606.1.chr.fa:3:-1', 'ORF', '3229355'];['GCA_000016065.1_CP000606.1.chr.fa:3:attC', 'attC', '3229786.5'];['GCA_000016065.1_CP000606.1.chr.fa:3:1', 'ORF', '3230114.5'];['GCA_000016065.1_CP000606.1.chr.fa:3:attC', 'attC', '3230381.5'];['GCA_000016065.1_CP000606.1.chr.fa:3:+1', 'ORF', '3230665.5'];		0	GCA_000016065.1_CP000606.1.chr.fa	Shewanella loihica PV-4	Complete Genome	Proteobacteria_3	Gammaproteobacteria_4	Alteromonadales_5	Shewanellaceae_6	Shewanella_7	Shewanella loihica_8	Shewanella loihica PV-4_9	FALSE	chr
E	GCA_000016065.1	GCA_000016065.1_CP000606.1.chr.fa:9	['GCA_000016065.1_CP000606.1.chr.fa:9:-1', 'ORF', '1514320'];['GCA_000016065.1_CP000606.1.chr.fa:9:attC', 'attC', '1514778'];['GCA_000016065.1_CP000606.1.chr.fa:9:1', 'ORF', '1515435'];['GCA_000016065.1_CP000606.1.chr.fa:9:attC', 'attC', '1516064.5'];['GCA_000016065.1_CP000606.1.chr.fa:9:+1', 'ORF', '1516765.5'];		0	GCA_000016065.1_CP000606.1.chr.fa	Shewanella loihica PV-4	Complete Genome	Proteobacteria_3	Gammaproteobacteria_4	Alteromonadales_5	Shewanellaceae_6	Shewanella_7	Shewanella loihica_8	Shewanella loihica PV-4_9	FALSE	chr
E	GCA_000016065.1	GCA_000016065.1_CP000606.1.chr.fa:7	['GCA_000016065.1_CP000606.1.chr.fa:7:-1', 'ORF', '3383104.5'];['GCA_000016065.1_CP000606.1.chr.fa:7:attC', 'attC', '3384354'];['GCA_000016065.1_CP000606.1.chr.fa:7:1', 'ORF', '3384568'];['GCA_000016065.1_CP000606.1.chr.fa:7:attC', 'attC', '3384791.5'];['GCA_000016065.1_CP000606.1.chr.fa:7:2', 'ORF', '3385023'];['GCA_000016065.1_CP000606.1.chr.fa:7:attC', 'attC', '3385344'];['GCA_000016065.1_CP00…		0	GCA_000016065.1_CP000606.1.chr.fa	Shewanella loihica PV-4	Complete Genome	Proteobacteria_3	Gammaproteobacteria_4	Alteromonadales_5	Shewanellaceae_6	Shewanella_7	Shewanella loihica_8	Shewanella loihica PV-4_9	FALSE	chr
E	GCA_000016065.1	GCA_000016065.1_CP000606.1.chr.fa:1	['GCA_000016065.1_CP000606.1.chr.fa:1:-1', 'ORF', '3739416.5'];['GCA_000016065.1_CP000606.1.chr.fa:1:attC', 'attC', '3739771'];['GCA_000016065.1_CP000606.1.chr.fa:1:attC', 'attC', '3740454'];['GCA_000016065.1_CP000606.1.chr.fa:1:1', 'ORF', '3740683.5'];['GCA_000016065.1_CP000606.1.chr.fa:1:attC', 'attC', '3740968.5'];['GCA_000016065.1_CP000606.1.chr.fa:1:attC', 'attC', '3741438.5'];['GCA_00001606…		0	GCA_000016065.1_CP000606.1.chr.fa	Shewanella loihica PV-4	Complete Genome	Proteobacteria_3	Gammaproteobacteria_4	Alteromonadales_5	Shewanellaceae_6	Shewanella_7	Shewanella loihica_8	Shewanella loihica PV-4_9	FALSE	chr
C	GCA_000016245.1	GCA_000016245.1_CP000626.1.chr.fa:1	['GCA_000016245.1_CP000626.1.chr.fa:1:-1', 'ORF', '835111'];['GCA_000016245.1_CP000626.1.chr.fa:1:attC', 'attC', '835442.5'];['GCA_000016245.1_CP000626.1.chr.fa:1:1', 'ORF', '835706'];['GCA_000016245.1_CP000626.1.chr.fa:1:2', 'ORF', '836252.5'];['GCA_000016245.1_CP000626.1.chr.fa:1:3', 'ORF', '836928'];['GCA_000016245.1_CP000626.1.chr.fa:1:4', 'ORF', '837599.5'];['GCA_000016245.1_CP000626.1.chr.f…		0	GCA_000016245.1_CP000626.1.chr.fa	Vibrio cholerae O395	Complete Genome	Proteobacteria_3	Gammaproteobacteria_4	Vibrionales_5	Vibrionaceae_6	Vibrio_7	Vibrio cholerae_8	Vibrio cholerae O395_9	TRUE	chr
C	GCA_000016245.1	GCA_000016245.1_CP000626.1.chr.fa:2	['GCA_000016245.1_CP000626.1.chr.fa:2:1', 'Integrase', '799048.5'];['GCA_000016245.1_CP000626.1.chr.fa:2:2', 'ORF', '799653.5'];['GCA_000016245.1_CP000626.1.chr.fa:2:attC', 'attC', '800275'];['GCA_000016245.1_CP000626.1.chr.fa:2:3', 'ORF', '800551'];['GCA_000016245.1_CP000626.1.chr.fa:2:attC', 'attC', '800883.5'];['GCA_000016245.1_CP000626.1.chr.fa:2:4', 'ORF', '801238'];['GCA_000016245.1_CP00062…		0	GCA_000016245.1_CP000626.1.chr.fa	Vibrio cholerae O395	Complete Genome	Proteobacteria_3	Gammaproteobacteria_4	Vibrionales_5	Vibrionaceae_6	Vibrio_7	Vibrio cholerae_8	Vibrio cholerae O395_9	TRUE	chr
C	GCA_000016565.1	GCA_000016565.1_CP000680.1.chr.fa:1	['GCA_000016565.1_CP000680.1.chr.fa:1:1', 'Integrase', '3401471.5'];['GCA_000016565.1_CP000680.1.chr.fa:1:2', 'ORF', '3402593'];['GCA_000016565.1_CP000680.1.chr.fa:1:attC', 'attC', '3402865.5'];['GCA_000016565.1_CP000680.1.chr.fa:1:attC', 'attC', '3403328.5'];['GCA_000016565.1_CP000680.1.chr.fa:1:3', 'ORF', '3403525.5'];['GCA_000016565.1_CP000680.1.chr.fa:1:attC', 'attC', '3403715.5'];['GCA_00001…		0	GCA_000016565.1_CP000680.1.chr.fa	Pseudomonas mendocina ymp	Complete Genome	Proteobacteria_3	Gammaproteobacteria_4	Pseudomonadales_5	Pseudomonadaceae_6	Pseudomonas_7	Pseudomonas mendocina_8	Pseudomonas mendocina ymp_9	FALSE	chr
C	GCA_000016585.1	GCA_000016585.1_CP000681.1.chr.fa:7	['GCA_000016585.1_CP000681.1.chr.fa:7:1', 'Integrase', '1850810'];['GCA_000016585.1_CP000681.1.chr.fa:7:2', 'ORF', '1851829'];['GCA_000016585.1_CP000681.1.chr.fa:7:attC', 'attC', '1853055.5'];['GCA_000016585.1_CP000681.1.chr.fa:7:+1', 'ORF', '1853712'];		0	GCA_000016585.1_CP000681.1.chr.fa	Shewanella putrefaciens CN-32	Complete Genome	Proteobacteria_3	Gammaproteobacteria_4	Alteromonadales_5	Shewanellaceae_6	Shewanella_7	Shewanella putrefaciens_8	Shewanella putrefaciens CN-32_9	FALSE	chr
E	GCA_000016585.1	GCA_000016585.1_CP000681.1.chr.fa:3	['GCA_000016585.1_CP000681.1.chr.fa:3:-1', 'ORF', '3422816'];['GCA_000016585.1_CP000681.1.chr.fa:3:attC', 'attC', '3423114.5'];['GCA_000016585.1_CP000681.1.chr.fa:3:1', 'ORF', '3423457'];['GCA_000016585.1_CP000681.1.chr.fa:3:attC', 'attC', '3423807'];['GCA_000016585.1_CP000681.1.chr.fa:3:+1', 'ORF', '3424081'];		0	GCA_000016585.1_CP000681.1.chr.fa	Shewanella putrefaciens CN-32	Complete Genome	Proteobacteria_3	Gammaproteobacteria_4	Alteromonadales_5	Shewanellaceae_6	Shewanella_7	Shewanella putrefaciens_8	Shewanella putrefaciens CN-32_9	FALSE	chr
E	GCA_000016585.1	GCA_000016585.1_CP000681.1.chr.fa:1	['GCA_000016585.1_CP000681.1.chr.fa:1:-1', 'ORF', '1562051'];['GCA_000016585.1_CP000681.1.chr.fa:1:attC', 'attC', '1562308'];['GCA_000016585.1_CP000681.1.chr.fa:1:1', 'ORF', '1562794'];['GCA_000016585.1_CP000681.1.chr.fa:1:2', 'ORF', '1564843'];['GCA_000016585.1_CP000681.1.chr.fa:1:attC', 'attC', '1565724'];['GCA_000016585.1_CP000681.1.chr.fa:1:3', 'ORF', '1565902'];['GCA_000016585.1_CP000681.1.c…		0	GCA_000016585.1_CP000681.1.chr.fa	Shewanella putrefaciens CN-32	Complete Genome	Proteobacteria_3	Gammaproteobacteria_4	Alteromonadales_5	Shewanellaceae_6	Shewanella_7	Shewanella putrefaciens_8	Shewanella putrefaciens CN-32_9	FALSE	chr
E	GCA_000016665.1	GCA_000016665.1_CP000686.1.chr.fa:2	['GCA_000016665.1_CP000686.1.chr.fa:2:-1', 'ORF', '5485104'];['GCA_000016665.1_CP000686.1.chr.fa:2:attC', 'attC', '5485993.5'];['GCA_000016665.1_CP000686.1.chr.fa:2:1', 'ORF', '5486170'];['GCA_000016665.1_CP000686.1.chr.fa:2:2', 'ORF', '5486413.5'];['GCA_000016665.1_CP000686.1.chr.fa:2:3', 'ORF', '5487062'];['GCA_000016665.1_CP000686.1.chr.fa:2:attC', 'attC', '5487366'];['GCA_000016665.1_CP000686…		0	GCA_000016665.1_CP000686.1.chr.fa	Roseiflexus sp. RS-1	Complete Genome	Chloroflexi_3	Chloroflexia_4	Chloroflexales_5	Roseiflexaceae_6	Roseiflexus_7	Roseiflexus_8	Roseiflexus sp. RS-1_9	FALSE	chr
C	GCA_000016665.1	GCA_000016665.1_CP000686.1.chr.fa:1	['GCA_000016665.1_CP000686.1.chr.fa:1:-1', 'ORF', '1039049.5'];['GCA_000016665.1_CP000686.1.chr.fa:1:attC', 'attC', '1039482.5'];['GCA_000016665.1_CP000686.1.chr.fa:1:1', 'ORF', '1040034'];['GCA_000016665.1_CP000686.1.chr.fa:1:2', 'ORF', '1041940.5'];['GCA_000016665.1_CP000686.1.chr.fa:1:3', 'Integrase', '1042983'];		0	GCA_000016665.1_CP000686.1.chr.fa	Roseiflexus sp. RS-1	Complete Genome	Chloroflexi_3	Chloroflexia_4	Chloroflexales_5	Roseiflexaceae_6	Roseiflexus_7	Roseiflexus_8	Roseiflexus sp. RS-1_9	FALSE	chr
E	GCA_000017285.1	GCA_000017285.1_CP000749.1.chr.fa:2	['GCA_000017285.1_CP000749.1.chr.fa:2:-1', 'ORF', '1696825.5'];['GCA_000017285.1_CP000749.1.chr.fa:2:attC', 'attC', '1696992'];['GCA_000017285.1_CP000749.1.chr.fa:2:1', 'ORF', '1697226'];['GCA_000017285.1_CP000749.1.chr.fa:2:attC', 'attC', '1697426.5'];['GCA_000017285.1_CP000749.1.chr.fa:2:+1', 'ORF', '1698329'];		0	GCA_000017285.1_CP000749.1.chr.fa	Marinomonas sp. MWYL1	Complete Genome	Proteobacteria_3	Gammaproteobacteria_4	Oceanospirillales_5	Oceanospirillaceae_6	Marinomonas_7	Marinomonas_8	Marinomonas sp. MWYL1_9	FALSE	chr
C	GCA_000017285.1	GCA_000017285.1_CP000749.1.chr.fa:3	['GCA_000017285.1_CP000749.1.chr.fa:3:-1', 'ORF', '3341342.5'];['GCA_000017285.1_CP000749.1.chr.fa:3:attC', 'attC', '3341584.5'];['GCA_000017285.1_CP000749.1.chr.fa:3:1', 'ORF', '3341848.5'];['GCA_000017285.1_CP000749.1.chr.fa:3:2', 'ORF', '3342481.5'];['GCA_000017285.1_CP000749.1.chr.fa:3:3', 'ORF', '3343642.5'];['GCA_000017285.1_CP000749.1.chr.fa:3:4', 'Integrase', '3344627'];		0	GCA_000017285.1_CP000749.1.chr.fa	Marinomonas sp. MWYL1	Complete Genome	Proteobacteria_3	Gammaproteobacteria_4	Oceanospirillales_5	Oceanospirillaceae_6	Marinomonas_7	Marinomonas_8	Marinomonas sp. MWYL1_9	FALSE	chr
C	GCA_000017285.1	GCA_000017285.1_CP000749.1.chr.fa:1	['GCA_000017285.1_CP000749.1.chr.fa:1:-1', 'ORF', '2012181'];['GCA_000017285.1_CP000749.1.chr.fa:1:attC', 'attC', '2012457'];['GCA_000017285.1_CP000749.1.chr.fa:1:1', 'ORF', '2012778.5'];['GCA_000017285.1_CP000749.1.chr.fa:1:2', 'ORF', '2013418'];['GCA_000017285.1_CP000749.1.chr.fa:1:3', 'ORF', '2013945'];['GCA_000017285.1_CP000749.1.chr.fa:1:4', 'ORF', '2014212.5'];['GCA_000017285.1_CP000749.1.c…		0	GCA_000017285.1_CP000749.1.chr.fa	Marinomonas sp. MWYL1	Complete Genome	Proteobacteria_3	Gammaproteobacteria_4	Oceanospirillales_5	Oceanospirillaceae_6	Marinomonas_7	Marinomonas_8	Marinomonas sp. MWYL1_9	FALSE	chr
E	GCA_000017325.1	GCA_000017325.1_CP000753.1.chr.fa:1	['GCA_000017325.1_CP000753.1.chr.fa:1:-1', 'ORF', '3061144.5'];['GCA_000017325.1_CP000753.1.chr.fa:1:attC', 'attC', '3061712.5'];['GCA_000017325.1_CP000753.1.chr.fa:1:1', 'ORF', '3062557.5'];['GCA_000017325.1_CP000753.1.chr.fa:1:attC', 'attC', '3063089.5'];['GCA_000017325.1_CP000753.1.chr.fa:1:+1', 'ORF', '3063569'];		0	GCA_000017325.1_CP000753.1.chr.fa	Shewanella baltica OS185	Complete Genome	Proteobacteria_3	Gammaproteobacteria_4	Alteromonadales_5	Shewanellaceae_6	Shewanella_7	Shewanella baltica_8	Shewanella baltica OS185_9	FALSE	chr
E	GCA_000017325.1	GCA_000017325.1_CP000753.1.chr.fa:4	['GCA_000017325.1_CP000753.1.chr.fa:4:-1', 'ORF', '874086'];['GCA_000017325.1_CP000753.1.chr.fa:4:attC', 'attC', '874284.5'];['GCA_000017325.1_CP000753.1.chr.fa:4:1', 'ORF', '874564'];['GCA_000017325.1_CP000753.1.chr.fa:4:attC', 'attC', '874826.5'];['GCA_000017325.1_CP000753.1.chr.fa:4:attC', 'attC', '875398.5'];['GCA_000017325.1_CP000753.1.chr.fa:4:2', 'ORF', '875963'];['GCA_000017325.1_CP000753…		0	GCA_000017325.1_CP000753.1.chr.fa	Shewanella baltica OS185	Complete Genome	Proteobacteria_3	Gammaproteobacteria_4	Alteromonadales_5	Shewanellaceae_6	Shewanella_7	Shewanella baltica_8	Shewanella baltica OS185_9	FALSE	chr
C	GCA_000017325.1	GCA_000017325.1_CP000753.1.chr.fa:10	['GCA_000017325.1_CP000753.1.chr.fa:10:1', 'Integrase', '2031220'];['GCA_000017325.1_CP000753.1.chr.fa:10:2', 'Integrase', '2032420'];['GCA_000017325.1_CP000753.1.chr.fa:10:3', 'ORF', '2033389.5'];['GCA_000017325.1_CP000753.1.chr.fa:10:4', 'ORF', '2034433.5'];['GCA_000017325.1_CP000753.1.chr.fa:10:5', 'ORF', '2034827.5'];['GCA_000017325.1_CP000753.1.chr.fa:10:6', 'ORF', '2035272'];['GCA_000017325…		0	GCA_000017325.1_CP000753.1.chr.fa	Shewanella baltica OS185	Complete Genome	Proteobacteria_3	Gammaproteobacteria_4	Alteromonadales_5	Shewanellaceae_6	Shewanella_7	Shewanella baltica_8	Shewanella baltica OS185_9	FALSE	chr
C	GCA_000017325.1	GCA_000017325.1_CP000753.1.chr.fa:6	['GCA_000017325.1_CP000753.1.chr.fa:6:-1', 'ORF', '3996317.5'];['GCA_000017325.1_CP000753.1.chr.fa:6:attC', 'attC', '3996653.5'];['GCA_000017325.1_CP000753.1.chr.fa:6:1', 'ORF', '3996913'];['GCA_000017325.1_CP000753.1.chr.fa:6:attC', 'attC', '3997191.5'];['GCA_000017325.1_CP000753.1.chr.fa:6:2', 'ORF', '3997909.5'];['GCA_000017325.1_CP000753.1.chr.fa:6:3', 'ORF', '3998530'];['GCA_000017325.1_CP00…		0	GCA_000017325.1_CP000753.1.chr.fa	Shewanella baltica OS185	Complete Genome	Proteobacteria_3	Gammaproteobacteria_4	Alteromonadales_5	Shewanellaceae_6	Shewanella_7	Shewanella baltica_8	Shewanella baltica OS185_9	FALSE	chr
C	GCA_000017485.1	GCA_000017485.1_CP000768.1.chr.fa:2	['GCA_000017485.1_CP000768.1.chr.fa:2:1', 'Integrase', '910148.5'];['GCA_000017485.1_CP000768.1.chr.fa:2:2', 'ORF', '910484.5'];['GCA_000017485.1_CP000768.1.chr.fa:2:3', 'ORF', '911711.5'];['GCA_000017485.1_CP000768.1.chr.fa:2:4', 'ORF', '912031.5'];['GCA_000017485.1_CP000768.1.chr.fa:2:attC', 'attC', '912086'];['GCA_000017485.1_CP000768.1.chr.fa:2:+1', 'ORF', '913764.5'];		0	GCA_000017485.1_CP000768.1.chr.fa	Campylobacter jejuni subsp. doylei 269.97	Complete Genome	Proteobacteria_3	delta/epsilon subdivisions_4	Epsilonproteobacteria_5	Campylobacterales_6	Campylobacteraceae_7	Campylobacter_8	Campylobacter jejuni subsp. doylei 269.97_9	FALSE	chr
C	GCA_000017805.1	GCA_000017805.1_CP000804.1.chr.fa:4	['GCA_000017805.1_CP000804.1.chr.fa:4:1', 'Integrase', '3717276.5'];['GCA_000017805.1_CP000804.1.chr.fa:4:attC', 'attC', '3718327.5'];['GCA_000017805.1_CP000804.1.chr.fa:4:2', 'ORF', '3718784.5'];['GCA_000017805.1_CP000804.1.chr.fa:4:attC', 'attC', '3719004'];['GCA_000017805.1_CP000804.1.chr.fa:4:3', 'ORF', '3719483.5'];['GCA_000017805.1_CP000804.1.chr.fa:4:attC', 'attC', '3719683'];['GCA_0000178…		0	GCA_000017805.1_CP000804.1.chr.fa	Roseiflexus castenholzii DSM 13941	Complete Genome	Chloroflexi_3	Chloroflexia_4	Chloroflexales_5	Roseiflexaceae_6	Roseiflexus_7	Roseiflexus castenholzii_8	Roseiflexus castenholzii DSM 13941_9	FALSE	chr
C	GCA_000017805.1	GCA_000017805.1_CP000804.1.chr.fa:1	['GCA_000017805.1_CP000804.1.chr.fa:1:1', 'Integrase', '5649323.5'];['GCA_000017805.1_CP000804.1.chr.fa:1:2', 'ORF', '5650771'];['GCA_000017805.1_CP000804.1.chr.fa:1:3', 'ORF', '5651886.5'];['GCA_000017805.1_CP000804.1.chr.fa:1:attC', 'attC', '5652403.5'];['GCA_000017805.1_CP000804.1.chr.fa:1:+1', 'ORF', '5652806.5'];		0	GCA_000017805.1_CP000804.1.chr.fa	Roseiflexus castenholzii DSM 13941	Complete Genome	Chloroflexi_3	Chloroflexia_4	Chloroflexales_5	Roseiflexaceae_6	Roseiflexus_7	Roseiflexus castenholzii_8	Roseiflexus castenholzii DSM 13941_9	FALSE	chr
E	GCA_000017805.1	GCA_000017805.1_CP000804.1.chr.fa:2	['GCA_000017805.1_CP000804.1.chr.fa:2:-1', 'ORF', '512605'];['GCA_000017805.1_CP000804.1.chr.fa:2:attC', 'attC', '513608'];['GCA_000017805.1_CP000804.1.chr.fa:2:1', 'ORF', '514310.5'];['GCA_000017805.1_CP000804.1.chr.fa:2:attC', 'attC', '514415.5'];['GCA_000017805.1_CP000804.1.chr.fa:2:2', 'ORF', '515322.5'];['GCA_000017805.1_CP000804.1.chr.fa:2:3', 'ORF', '516518.5'];['GCA_000017805.1_CP000804.1…		0	GCA_000017805.1_CP000804.1.chr.fa	Roseiflexus castenholzii DSM 13941	Complete Genome	Chloroflexi_3	Chloroflexia_4	Chloroflexales_5	Roseiflexaceae_6	Roseiflexus_7	Roseiflexus castenholzii_8	Roseiflexus castenholzii DSM 13941_9	FALSE	chr
C	GCA_000017965.1	GCA_000017965.1_CP000817.1.chr.fa:1	['GCA_000017965.1_CP000817.1.chr.fa:1:-1', 'ORF', '2009260.5'];['GCA_000017965.1_CP000817.1.chr.fa:1:attC', 'attC', '2010030.5'];['GCA_000017965.1_CP000817.1.chr.fa:1:1', 'Integrase', '2010104'];		0	GCA_000017965.1_CP000817.1.chr.fa	Lysinibacillus sphaericus C3-41	Complete Genome	Firmicutes_3	Bacilli_4	Bacillales_5	Bacillaceae_6	Lysinibacillus_7	Lysinibacillus sphaericus_8	Lysinibacillus sphaericus C3-41_9	FALSE	chr
C	GCA_000018105.1	GCA_000018105.1_CP000828.1.chr.fa:1	['GCA_000018105.1_CP000828.1.chr.fa:1:-1', 'ORF', '6275880'];['GCA_000018105.1_CP000828.1.chr.fa:1:attC', 'attC', '6276356.5'];['GCA_000018105.1_CP000828.1.chr.fa:1:1', 'ORF', '6276555.5'];['GCA_000018105.1_CP000828.1.chr.fa:1:2', 'Integrase', '6277458'];		0	GCA_000018105.1_CP000828.1.chr.fa	Acaryochloris marina MBIC11017	Complete Genome	Cyanobacteria/Melainabacteria group_3	Cyanobacteria_4	Chroococcales_5	Chroococcales_6	Acaryochloris_7	Acaryochloris marina_8	Acaryochloris marina MBIC11017_9	FALSE	chr
E	GCA_000018105.1	GCA_000018105.1_CP000828.1.chr.fa:3	['GCA_000018105.1_CP000828.1.chr.fa:3:-1', 'ORF', '2619903'];['GCA_000018105.1_CP000828.1.chr.fa:3:attC', 'attC', '2620056'];['GCA_000018105.1_CP000828.1.chr.fa:3:1', 'ORF', '2620664'];['GCA_000018105.1_CP000828.1.chr.fa:3:2', 'ORF', '2621598'];['GCA_000018105.1_CP000828.1.chr.fa:3:attC', 'attC', '2622073.5'];['GCA_000018105.1_CP000828.1.chr.fa:3:+1', 'ORF', '2622582'];		0	GCA_000018105.1_CP000828.1.chr.fa	Acaryochloris marina MBIC11017	Complete Genome	Cyanobacteria/Melainabacteria group_3	Cyanobacteria_4	Chroococcales_5	Chroococcales_6	Acaryochloris_7	Acaryochloris marina_8	Acaryochloris marina MBIC11017_9	FALSE	chr
E	GCA_000018285.1	GCA_000018285.1_CP000851.1.chr.fa:6	['GCA_000018285.1_CP000851.1.chr.fa:6:-1', 'ORF', '3470721'];['GCA_000018285.1_CP000851.1.chr.fa:6:attC', 'attC', '3471678'];['GCA_000018285.1_CP000851.1.chr.fa:6:1', 'ORF', '3472105'];['GCA_000018285.1_CP000851.1.chr.fa:6:2', 'ORF', '3473167'];['GCA_000018285.1_CP000851.1.chr.fa:6:attC', 'attC', '3473772'];['GCA_000018285.1_CP000851.1.chr.fa:6:+1', 'ORF', '3475161'];		0	GCA_000018285.1_CP000851.1.chr.fa	Shewanella pealeana ATCC 700345	Complete Genome	Proteobacteria_3	Gammaproteobacteria_4	Alteromonadales_5	Shewanellaceae_6	Shewanella_7	Shewanella pealeana_8	Shewanella pealeana ATCC 700345_9	FALSE	chr
A	GCA_000018445.1	GCA_000018445.1_CP000863.1.chr.fa:1	['GCA_000018445.1_CP000863.1.chr.fa:1:1', 'Integrase', '250173'];['GCA_000018445.1_CP000863.1.chr.fa:1:2', 'ORF', '251097.5', 'AF043381.1.gene2.p01', aminoglycoside__aac(6')-I, 'aminoglycoside'];['GCA_000018445.1_CP000863.1.chr.fa:1:3', 'ORF', '251300'];['GCA_000018445.1_CP000863.1.chr.fa:1:attC', 'attC', '251444.5'];['GCA_000018445.1_CP000863.1.chr.fa:1:4', 'ORF', '251714'];['GCA_000018445.1_CP0…		2	GCA_000018445.1_CP000863.1.chr.fa	Acinetobacter baumannii ACICU	Complete Genome	Proteobacteria_3	Gammaproteobacteria_4	Pseudomonadales_5	Moraxellaceae_6	Acinetobacter_7	Acinetobacter baumannii_8	Acinetobacter baumannii ACICU_9	TRUE	chr
C	GCA_000018445.1	GCA_000018445.1_CP000863.1.chr.fa:2	['GCA_000018445.1_CP000863.1.chr.fa:2:-1', 'ORF', '3026791.5'];['GCA_000018445.1_CP000863.1.chr.fa:2:1', 'ORF', '3029023.5'];['GCA_000018445.1_CP000863.1.chr.fa:2:attC', 'attC', '3030150'];['GCA_000018445.1_CP000863.1.chr.fa:2:2', 'ORF', '3031212.5'];['GCA_000018445.1_CP000863.1.chr.fa:2:3', 'ORF', '3032071'];['GCA_000018445.1_CP000863.1.chr.fa:2:4', 'Integrase', '3033344.5'];		0	GCA_000018445.1_CP000863.1.chr.fa	Acinetobacter baumannii ACICU	Complete Genome	Proteobacteria_3	Gammaproteobacteria_4	Pseudomonadales_5	Moraxellaceae_6	Acinetobacter_7	Acinetobacter baumannii_8	Acinetobacter baumannii ACICU_9	TRUE	chr
C	GCA_000018765.1	GCA_000018765.1_CP000891.1.chr.fa:2	['GCA_000018765.1_CP000891.1.chr.fa:2:1', 'Integrase', '1410961'];['GCA_000018765.1_CP000891.1.chr.fa:2:2', 'ORF', '1411930.5'];['GCA_000018765.1_CP000891.1.chr.fa:2:attC', 'attC', '1413251'];['GCA_000018765.1_CP000891.1.chr.fa:2:attC', 'attC', '1413939.5'];['GCA_000018765.1_CP000891.1.chr.fa:2:+1', 'ORF', '1414779'];		0	GCA_000018765.1_CP000891.1.chr.fa	Shewanella baltica OS195	Complete Genome	Proteobacteria_3	Gammaproteobacteria_4	Alteromonadales_5	Shewanellaceae_6	Shewanella_7	Shewanella baltica_8	Shewanella baltica OS195_9	FALSE	chr
E	GCA_000018765.1	GCA_000018765.1_CP000891.1.chr.fa:3	['GCA_000018765.1_CP000891.1.chr.fa:3:-1', 'ORF', '5039089'];['GCA_000018765.1_CP000891.1.chr.fa:3:attC', 'attC', '5040379.5'];['GCA_000018765.1_CP000891.1.chr.fa:3:1', 'ORF', '5040626.5'];['GCA_000018765.1_CP000891.1.chr.fa:3:2', 'ORF', '5041059'];['GCA_000018765.1_CP000891.1.chr.fa:3:attC', 'attC', '5041317.5'];['GCA_000018765.1_CP000891.1.chr.fa:3:+1', 'ORF', '5041637.5'];		0	GCA_000018765.1_CP000891.1.chr.fa	Shewanella baltica OS195	Complete Genome	Proteobacteria_3	Gammaproteobacteria_4	Alteromonadales_5	Shewanellaceae_6	Shewanella_7	Shewanella baltica_8	Shewanella baltica OS195_9	FALSE	chr
C	GCA_000018765.1	GCA_000018765.1_CP000891.1.chr.fa:9	['GCA_000018765.1_CP000891.1.chr.fa:9:1', 'Integrase', '2663510.5'];['GCA_000018765.1_CP000891.1.chr.fa:9:attC', 'attC', '2664098.5'];['GCA_000018765.1_CP000891.1.chr.fa:9:+1', 'ORF', '2665816'];		0	GCA_000018765.1_CP000891.1.chr.fa	Shewanella baltica OS195	Complete Genome	Proteobacteria_3	Gammaproteobacteria_4	Alteromonadales_5	Shewanellaceae_6	Shewanella_7	Shewanella baltica_8	Shewanella baltica OS195_9	FALSE	chr
C	GCA_000018765.1	GCA_000018765.1_CP000891.1.chr.fa:6	['GCA_000018765.1_CP000891.1.chr.fa:6:1', 'Integrase', '2392133'];['GCA_000018765.1_CP000891.1.chr.fa:6:2', 'ORF', '2393102.5'];['GCA_000018765.1_CP000891.1.chr.fa:6:3', 'ORF', '2394474'];['GCA_000018765.1_CP000891.1.chr.fa:6:4', 'ORF', '2395278.5'];['GCA_000018765.1_CP000891.1.chr.fa:6:attC', 'attC', '2395600.5'];['GCA_000018765.1_CP000891.1.chr.fa:6:5', 'ORF', '2395810'];['GCA_000018765.1_CP000…		0	GCA_000018765.1_CP000891.1.chr.fa	Shewanella baltica OS195	Complete Genome	Proteobacteria_3	Gammaproteobacteria_4	Alteromonadales_5	Shewanellaceae_6	Shewanella_7	Shewanella baltica_8	Shewanella baltica OS195_9	FALSE	chr
C	GCA_000018765.1	GCA_000018765.1_CP000891.1.chr.fa:1	['GCA_000018765.1_CP000891.1.chr.fa:1:-1', 'ORF', '3474244'];['GCA_000018765.1_CP000891.1.chr.fa:1:attC', 'attC', '3475036.5'];['GCA_000018765.1_CP000891.1.chr.fa:1:1', 'ORF', '3475230'];['GCA_000018765.1_CP000891.1.chr.fa:1:attC', 'attC', '3475698.5'];['GCA_000018765.1_CP000891.1.chr.fa:1:2', 'Integrase', '3477238.5'];		0	GCA_000018765.1_CP000891.1.chr.fa	Shewanella baltica OS195	Complete Genome	Proteobacteria_3	Gammaproteobacteria_4	Alteromonadales_5	Shewanellaceae_6	Shewanella_7	Shewanella baltica_8	Shewanella baltica OS195_9	FALSE	chr
C	GCA_000018765.1	GCA_000018765.1_CP000891.1.chr.fa:5	['GCA_000018765.1_CP000891.1.chr.fa:5:1', 'Integrase', '2067473'];['GCA_000018765.1_CP000891.1.chr.fa:5:2', 'Integrase', '2068670'];['GCA_000018765.1_CP000891.1.chr.fa:5:3', 'Integrase', '2069680.5'];['GCA_000018765.1_CP000891.1.chr.fa:5:4', 'ORF', '2070353.5'];['GCA_000018765.1_CP000891.1.chr.fa:5:5', 'Integrase', '2071142.5'];['GCA_000018765.1_CP000891.1.chr.fa:5:6', 'ORF', '2071996.5'];['GCA_0…		0	GCA_000018765.1_CP000891.1.chr.fa	Shewanella baltica OS195	Complete Genome	Proteobacteria_3	Gammaproteobacteria_4	Alteromonadales_5	Shewanellaceae_6	Shewanella_7	Shewanella baltica_8	Shewanella baltica OS195_9	FALSE	chr
E	GCA_000018865.1	GCA_000018865.1_CP000909.1.chr.fa:1	['GCA_000018865.1_CP000909.1.chr.fa:1:-1', 'ORF', '3274974.5'];['GCA_000018865.1_CP000909.1.chr.fa:1:attC', 'attC', '3275150.5'];['GCA_000018865.1_CP000909.1.chr.fa:1:1', 'ORF', '3275389'];['GCA_000018865.1_CP000909.1.chr.fa:1:2', 'ORF', '3276639.5'];['GCA_000018865.1_CP000909.1.chr.fa:1:3', 'ORF', '3277635.5'];['GCA_000018865.1_CP000909.1.chr.fa:1:4', 'ORF', '3278038'];['GCA_000018865.1_CP000909…		0	GCA_000018865.1_CP000909.1.chr.fa	Chloroflexus aurantiacus J-10-fl	Complete Genome	Chloroflexi_3	Chloroflexia_4	Chloroflexales_5	Chloroflexaceae_6	Chloroflexus_7	Chloroflexus aurantiacus_8	Chloroflexus aurantiacus J-10-fl_9	FALSE	chr
C	GCA_000019185.1	GCA_000019185.1_CP000931.1.chr.fa:3	['GCA_000019185.1_CP000931.1.chr.fa:3:1', 'Integrase', '1962561.5'];['GCA_000019185.1_CP000931.1.chr.fa:3:2', 'ORF', '1964040'];['GCA_000019185.1_CP000931.1.chr.fa:3:3', 'ORF', '1965231.5'];['GCA_000019185.1_CP000931.1.chr.fa:3:attC', 'attC', '1965651.5'];['GCA_000019185.1_CP000931.1.chr.fa:3:+1', 'ORF', '1966397'];		0	GCA_000019185.1_CP000931.1.chr.fa	Shewanella halifaxensis HAW-EB4	Complete Genome	Proteobacteria_3	Gammaproteobacteria_4	Alteromonadales_5	Shewanellaceae_6	Shewanella_7	Shewanella halifaxensis_8	Shewanella halifaxensis HAW-EB4_9	FALSE	chr
C	GCA_000019225.1	GCA_000019225.1_CP000934.1.chr.fa:2	['GCA_000019225.1_CP000934.1.chr.fa:2:-1', 'ORF', '3789578.5'];['GCA_000019225.1_CP000934.1.chr.fa:2:attC', 'attC', '3791707'];['GCA_000019225.1_CP000934.1.chr.fa:2:1', 'Integrase', '3793324'];['GCA_000019225.1_CP000934.1.chr.fa:2:attC', 'attC', '3792310.5'];		0	GCA_000019225.1_CP000934.1.chr.fa	Cellvibrio japonicus Ueda107	Complete Genome	Proteobacteria_3	Gammaproteobacteria_4	Cellvibrionales_5	Cellvibrionaceae_6	Cellvibrio_7	Cellvibrio japonicus_8	Cellvibrio japonicus Ueda107_9	FALSE	chr
C	GCA_000019365.1	GCA_000019365.1_CP000943.1.chr.fa:1	['GCA_000019365.1_CP000943.1.chr.fa:1:1', 'Integrase', '7615079.5'];['GCA_000019365.1_CP000943.1.chr.fa:1:attC', 'attC', '7615763.5'];['GCA_000019365.1_CP000943.1.chr.fa:1:+1', 'ORF', '7616567'];		0	GCA_000019365.1_CP000943.1.chr.fa	Methylobacterium sp. 4-46	Complete Genome	Proteobacteria_3	Alphaproteobacteria_4	Rhizobiales_5	Methylobacteriaceae_6	Methylobacterium_7	Methylobacterium_8	Methylobacterium sp. 4-46_9	FALSE	chr
E	GCA_000019525.1	GCA_000019525.1_CP000961.1.chr.fa:7	['GCA_000019525.1_CP000961.1.chr.fa:7:-1', 'ORF', '322215.5'];['GCA_000019525.1_CP000961.1.chr.fa:7:attC', 'attC', '323105.5'];['GCA_000019525.1_CP000961.1.chr.fa:7:1', 'ORF', '324647'];['GCA_000019525.1_CP000961.1.chr.fa:7:2', 'ORF', '325192'];['GCA_000019525.1_CP000961.1.chr.fa:7:3', 'ORF', '325415'];['GCA_000019525.1_CP000961.1.chr.fa:7:4', 'ORF', '325690.5'];['GCA_000019525.1_CP000961.1.chr.f…		0	GCA_000019525.1_CP000961.1.chr.fa	Shewanella woodyi ATCC 51908	Complete Genome	Proteobacteria_3	Gammaproteobacteria_4	Alteromonadales_5	Shewanellaceae_6	Shewanella_7	Shewanella woodyi_8	Shewanella woodyi ATCC 51908_9	FALSE	chr
C	GCA_000019525.1	GCA_000019525.1_CP000961.1.chr.fa:3	['GCA_000019525.1_CP000961.1.chr.fa:3:-1', 'ORF', '5209563.5'];['GCA_000019525.1_CP000961.1.chr.fa:3:attC', 'attC', '5209866'];['GCA_000019525.1_CP000961.1.chr.fa:3:1', 'ORF', '5210148.5'];['GCA_000019525.1_CP000961.1.chr.fa:3:attC', 'attC', '5210386.5'];['GCA_000019525.1_CP000961.1.chr.fa:3:2', 'ORF', '5210556'];['GCA_000019525.1_CP000961.1.chr.fa:3:3', 'ORF', '5211056.5'];['GCA_000019525.1_CP00…		0	GCA_000019525.1_CP000961.1.chr.fa	Shewanella woodyi ATCC 51908	Complete Genome	Proteobacteria_3	Gammaproteobacteria_4	Alteromonadales_5	Shewanellaceae_6	Shewanella_7	Shewanella woodyi_8	Shewanella woodyi ATCC 51908_9	FALSE	chr
C	GCA_000019525.1	GCA_000019525.1_CP000961.1.chr.fa:2	['GCA_000019525.1_CP000961.1.chr.fa:2:1', 'Integrase', '3241784'];['GCA_000019525.1_CP000961.1.chr.fa:2:2', 'ORF', '3242984'];['GCA_000019525.1_CP000961.1.chr.fa:2:3', 'ORF', '3244098.5'];['GCA_000019525.1_CP000961.1.chr.fa:2:4', 'ORF', '3244614'];['GCA_000019525.1_CP000961.1.chr.fa:2:attC', 'attC', '3244912'];['GCA_000019525.1_CP000961.1.chr.fa:2:5', 'ORF', '3245644'];['GCA_000019525.1_CP000961.…		0	GCA_000019525.1_CP000961.1.chr.fa	Shewanella woodyi ATCC 51908	Complete Genome	Proteobacteria_3	Gammaproteobacteria_4	Alteromonadales_5	Shewanellaceae_6	Shewanella_7	Shewanella woodyi_8	Shewanella woodyi ATCC 51908_9	FALSE	chr
E	GCA_000019525.1	GCA_000019525.1_CP000961.1.chr.fa:1	['GCA_000019525.1_CP000961.1.chr.fa:1:-1', 'ORF', '5599348.5'];['GCA_000019525.1_CP000961.1.chr.fa:1:attC', 'attC', '5599936'];['GCA_000019525.1_CP000961.1.chr.fa:1:1', 'ORF', '5600389'];['GCA_000019525.1_CP000961.1.chr.fa:1:2', 'ORF', '5601525'];['GCA_000019525.1_CP000961.1.chr.fa:1:attC', 'attC', '5601990.5'];['GCA_000019525.1_CP000961.1.chr.fa:1:3', 'ORF', '5602518.5'];['GCA_000019525.1_CP0009…		0	GCA_000019525.1_CP000961.1.chr.fa	Shewanella woodyi ATCC 51908	Complete Genome	Proteobacteria_3	Gammaproteobacteria_4	Alteromonadales_5	Shewanellaceae_6	Shewanella_7	Shewanella woodyi_8	Shewanella woodyi ATCC 51908_9	FALSE	chr
C	GCA_000019585.2	GCA_000019585.2_CP000967.2.chr.fa:2	['GCA_000019585.2_CP000967.2.chr.fa:2:-1', 'ORF', '578140'];['GCA_000019585.2_CP000967.2.chr.fa:2:1', 'ORF', '579092'];['GCA_000019585.2_CP000967.2.chr.fa:2:attC', 'attC', '579681.5'];['GCA_000019585.2_CP000967.2.chr.fa:2:2', 'ORF', '581395.5'];['GCA_000019585.2_CP000967.2.chr.fa:2:3', 'Integrase', '582236'];		0	GCA_000019585.2_CP000967.2.chr.fa	Xanthomonas oryzae pv. oryzae PXO99A	Complete Genome	Proteobacteria_3	Gammaproteobacteria_4	Xanthomonadales_5	Xanthomonadaceae_6	Xanthomonas_7	Xanthomonas oryzae_8	Xanthomonas oryzae pv. oryzae PXO99A_9	FALSE	chr
C	GCA_000019785.1	GCA_000019785.1_CP001013.1.chr.fa:1	['GCA_000019785.1_CP001013.1.chr.fa:1:1', 'Integrase', '4649646.5'];['GCA_000019785.1_CP001013.1.chr.fa:1:2', 'Integrase', '4650496'];['GCA_000019785.1_CP001013.1.chr.fa:1:3', 'ORF', '4651086'];['GCA_000019785.1_CP001013.1.chr.fa:1:attC', 'attC', '4651836.5'];['GCA_000019785.1_CP001013.1.chr.fa:1:4', 'ORF', '4652397.5'];['GCA_000019785.1_CP001013.1.chr.fa:1:attC', 'attC', '4652953'];['GCA_0000197…		0	GCA_000019785.1_CP001013.1.chr.fa	Leptothrix cholodnii SP-6	Complete Genome	Proteobacteria_3	Betaproteobacteria_4	Burkholderiales_5	Burkholderiales_6	Leptothrix_7	Leptothrix cholodnii_8	Leptothrix cholodnii SP-6_9	FALSE	chr
E	GCA_000019965.1	GCA_000019965.1_CP001032.1.chr.fa:1	['GCA_000019965.1_CP001032.1.chr.fa:1:-1', 'ORF', '3326846'];['GCA_000019965.1_CP001032.1.chr.fa:1:attC', 'attC', '3327054.5'];['GCA_000019965.1_CP001032.1.chr.fa:1:1', 'ORF', '3327305.5'];['GCA_000019965.1_CP001032.1.chr.fa:1:attC', 'attC', '3327547.5'];['GCA_000019965.1_CP001032.1.chr.fa:1:attC', 'attC', '3328553'];['GCA_000019965.1_CP001032.1.chr.fa:1:2', 'ORF', '3328797.5'];['GCA_000019965.1_…		0	GCA_000019965.1_CP001032.1.chr.fa	Opitutus terrae PB90-1	Complete Genome	Verrucomicrobia_3	Opitutae_4	Opitutales_5	Opitutaceae_6	Opitutus_7	Opitutus terrae_8	Opitutus terrae PB90-1_9	FALSE	chr
E	GCA_000019965.1	GCA_000019965.1_CP001032.1.chr.fa:2	['GCA_000019965.1_CP001032.1.chr.fa:2:-1', 'ORF', '3908632.5'];['GCA_000019965.1_CP001032.1.chr.fa:2:1', 'ORF', '3909234.5'];['GCA_000019965.1_CP001032.1.chr.fa:2:attC', 'attC', '3909441.5'];['GCA_000019965.1_CP001032.1.chr.fa:2:attC', 'attC', '3909980.5'];['GCA_000019965.1_CP001032.1.chr.fa:2:2', 'ORF', '3910182'];['GCA_000019965.1_CP001032.1.chr.fa:2:attC', 'attC', '3910383.5'];['GCA_000019965.…		0	GCA_000019965.1_CP001032.1.chr.fa	Opitutus terrae PB90-1	Complete Genome	Verrucomicrobia_3	Opitutae_4	Opitutales_5	Opitutaceae_6	Opitutus_7	Opitutus terrae_8	Opitutus terrae PB90-1_9	FALSE	chr
E	GCA_000020465.1	GCA_000020465.1_CP001097.1.chr.fa:1	['GCA_000020465.1_CP001097.1.chr.fa:1:-1', 'ORF', '725845'];['GCA_000020465.1_CP001097.1.chr.fa:1:attC', 'attC', '726095'];['GCA_000020465.1_CP001097.1.chr.fa:1:1', 'ORF', '726711.5'];['GCA_000020465.1_CP001097.1.chr.fa:1:2', 'ORF', '727926'];['GCA_000020465.1_CP001097.1.chr.fa:1:attC', 'attC', '728419'];['GCA_000020465.1_CP001097.1.chr.fa:1:3', 'ORF', '728942'];['GCA_000020465.1_CP001097.1.chr.f…		0	GCA_000020465.1_CP001097.1.chr.fa	Chlorobium limicola DSM 245	Complete Genome	Chlorobi_3	Chlorobia_4	Chlorobiales_5	Chlorobiaceae_6	Chlorobium_7	Chlorobium limicola_8	Chlorobium limicola DSM 245_9	FALSE	chr
E	GCA_000020525.1	GCA_000020525.1_CP001100.1.chr.fa:2	['GCA_000020525.1_CP001100.1.chr.fa:2:-1', 'ORF', '1686719.5'];['GCA_000020525.1_CP001100.1.chr.fa:2:attC', 'attC', '1687559'];['GCA_000020525.1_CP001100.1.chr.fa:2:1', 'ORF', '1687736'];['GCA_000020525.1_CP001100.1.chr.fa:2:2', 'ORF', '1687955.5'];['GCA_000020525.1_CP001100.1.chr.fa:2:attC', 'attC', '1688096'];['GCA_000020525.1_CP001100.1.chr.fa:2:+1', 'ORF', '1690204'];		0	GCA_000020525.1_CP001100.1.chr.fa	Chloroherpeton thalassium ATCC 35110	Complete Genome	Chlorobi_3	Chlorobia_4	Chlorobiales_5	Chlorobiaceae_6	Chloroherpeton_7	Chloroherpeton thalassium_8	Chloroherpeton thalassium ATCC 35110_9	FALSE	chr
E	GCA_000020545.1	GCA_000020545.1_CP001101.1.chr.fa:3	['GCA_000020545.1_CP001101.1.chr.fa:3:-1', 'ORF', '1671015.5'];['GCA_000020545.1_CP001101.1.chr.fa:3:attC', 'attC', '1671458.5'];['GCA_000020545.1_CP001101.1.chr.fa:3:1', 'ORF', '1671851'];['GCA_000020545.1_CP001101.1.chr.fa:3:attC', 'attC', '1672259.5'];['GCA_000020545.1_CP001101.1.chr.fa:3:+1', 'ORF', '1672594.5'];		0	GCA_000020545.1_CP001101.1.chr.fa	Chlorobium phaeobacteroides BS1	Complete Genome	Chlorobi_3	Chlorobia_4	Chlorobiales_5	Chlorobiaceae_6	Chlorobium_7	Chlorobium phaeobacteroides_8	Chlorobium phaeobacteroides BS1_9	FALSE	chr
E	GCA_000020545.1	GCA_000020545.1_CP001101.1.chr.fa:4	['GCA_000020545.1_CP001101.1.chr.fa:4:-1', 'ORF', '1237054.5'];['GCA_000020545.1_CP001101.1.chr.fa:4:attC', 'attC', '1238720.5'];['GCA_000020545.1_CP001101.1.chr.fa:4:1', 'ORF', '1239832'];['GCA_000020545.1_CP001101.1.chr.fa:4:attC', 'attC', '1240886'];['GCA_000020545.1_CP001101.1.chr.fa:4:+1', 'ORF', '1242062'];		0	GCA_000020545.1_CP001101.1.chr.fa	Chlorobium phaeobacteroides BS1	Complete Genome	Chlorobi_3	Chlorobia_4	Chlorobiales_5	Chlorobiaceae_6	Chlorobium_7	Chlorobium phaeobacteroides_8	Chlorobium phaeobacteroides BS1_9	FALSE	chr
E	GCA_000020585.3	GCA_000020585.3_CP001103.3.chr.fa:3	['GCA_000020585.3_CP001103.3.chr.fa:3:-1', 'ORF', '2451067.5'];['GCA_000020585.3_CP001103.3.chr.fa:3:attC', 'attC', '2451559.5'];['GCA_000020585.3_CP001103.3.chr.fa:3:1', 'ORF', '2452269'];['GCA_000020585.3_CP001103.3.chr.fa:3:attC', 'attC', '2452536.5'];['GCA_000020585.3_CP001103.3.chr.fa:3:+1', 'ORF', '2452761'];		0	GCA_000020585.3_CP001103.3.chr.fa	Alteromonas mediterranea DE	Complete Genome	Proteobacteria_3	Gammaproteobacteria_4	Alteromonadales_5	Alteromonadaceae_6	Alteromonas_7	Alteromonas mediterranea_8	Alteromonas mediterranea DE_9	FALSE	chr
E	GCA_000020585.3	GCA_000020585.3_CP001103.3.chr.fa:2	['GCA_000020585.3_CP001103.3.chr.fa:2:-1', 'ORF', '2095232.5'];['GCA_000020585.3_CP001103.3.chr.fa:2:attC', 'attC', '2095412.5'];['GCA_000020585.3_CP001103.3.chr.fa:2:1', 'ORF', '2095852'];['GCA_000020585.3_CP001103.3.chr.fa:2:2', 'ORF', '2096931'];['GCA_000020585.3_CP001103.3.chr.fa:2:3', 'ORF', '2097811.5'];['GCA_000020585.3_CP001103.3.chr.fa:2:attC', 'attC', '2098051.5'];['GCA_000020585.3_CP00…		0	GCA_000020585.3_CP001103.3.chr.fa	Alteromonas mediterranea DE	Complete Genome	Proteobacteria_3	Gammaproteobacteria_4	Alteromonadales_5	Alteromonadaceae_6	Alteromonas_7	Alteromonas mediterranea_8	Alteromonas mediterranea DE_9	FALSE	chr
E	GCA_000020625.1	GCA_000020625.1_CP001108.1.chr.fa:3	['GCA_000020625.1_CP001108.1.chr.fa:3:-1', 'ORF', '964730.5'];['GCA_000020625.1_CP001108.1.chr.fa:3:attC', 'attC', '967407'];['GCA_000020625.1_CP001108.1.chr.fa:3:1', 'ORF', '968344'];['GCA_000020625.1_CP001108.1.chr.fa:3:attC', 'attC', '969238.5'];['GCA_000020625.1_CP001108.1.chr.fa:3:+1', 'ORF', '971338'];		0	GCA_000020625.1_CP001108.1.chr.fa	Prosthecochloris aestuarii DSM 271	Complete Genome	Chlorobi_3	Chlorobia_4	Chlorobiales_5	Chlorobiaceae_6	Prosthecochloris_7	Prosthecochloris aestuarii_8	Prosthecochloris aestuarii DSM 271_9	FALSE	chr
E	GCA_000020625.1	GCA_000020625.1_CP001108.1.chr.fa:4	['GCA_000020625.1_CP001108.1.chr.fa:4:-1', 'ORF', '2498066'];['GCA_000020625.1_CP001108.1.chr.fa:4:attC', 'attC', '2498814.5'];['GCA_000020625.1_CP001108.1.chr.fa:4:1', 'ORF', '2499229.5'];['GCA_000020625.1_CP001108.1.chr.fa:4:attC', 'attC', '2499679'];['GCA_000020625.1_CP001108.1.chr.fa:4:+1', 'ORF', '2500339.5'];		0	GCA_000020625.1_CP001108.1.chr.fa	Prosthecochloris aestuarii DSM 271	Complete Genome	Chlorobi_3	Chlorobia_4	Chlorobiales_5	Chlorobiaceae_6	Prosthecochloris_7	Prosthecochloris aestuarii_8	Prosthecochloris aestuarii DSM 271_9	FALSE	chr
E	GCA_000020645.1	GCA_000020645.1_CP001110.1.chr.fa:1	['GCA_000020645.1_CP001110.1.chr.fa:1:-1', 'ORF', '2745889'];['GCA_000020645.1_CP001110.1.chr.fa:1:attC', 'attC', '2746095.5'];['GCA_000020645.1_CP001110.1.chr.fa:1:1', 'ORF', '2746371.5'];['GCA_000020645.1_CP001110.1.chr.fa:1:attC', 'attC', '2746808'];['GCA_000020645.1_CP001110.1.chr.fa:1:2', 'ORF', '2747270.5'];['GCA_000020645.1_CP001110.1.chr.fa:1:attC', 'attC', '2747688'];['GCA_000020645.1_CP…		0	GCA_000020645.1_CP001110.1.chr.fa	Pelodictyon phaeoclathratiforme BU-1	Complete Genome	Chlorobi_3	Chlorobia_4	Chlorobiales_5	Chlorobiaceae_6	Pelodictyon_7	Pelodictyon phaeoclathratiforme_8	Pelodictyon phaeoclathratiforme BU-1_9	FALSE	chr
C	GCA_000020785.1	GCA_000020785.1_CP001130.1.chr.fa:2	['GCA_000020785.1_CP001130.1.chr.fa:2:-1', 'ORF', '537955'];['GCA_000020785.1_CP001130.1.chr.fa:2:attC', 'attC', '538790.5'];['GCA_000020785.1_CP001130.1.chr.fa:2:1', 'Integrase', '538951.5'];		0	GCA_000020785.1_CP001130.1.chr.fa	Hydrogenobaculum sp. Y04AAS1	Complete Genome	Aquificae_3	Aquificae_4	Aquificales_5	Aquificaceae_6	Hydrogenobaculum_7	Hydrogenobaculum_8	Hydrogenobaculum sp. Y04AAS1_9	FALSE	chr
C	GCA_000020825.1	GCA_000020825.1_CP001132.1.chr.fa:1	['GCA_000020825.1_CP001132.1.chr.fa:1:-1', 'ORF', '612185'];['GCA_000020825.1_CP001132.1.chr.fa:1:attC', 'attC', '612350'];['GCA_000020825.1_CP001132.1.chr.fa:1:1', 'ORF', '612716.5'];['GCA_000020825.1_CP001132.1.chr.fa:1:2', 'ORF', '613305.5'];['GCA_000020825.1_CP001132.1.chr.fa:1:3', 'ORF', '613852'];['GCA_000020825.1_CP001132.1.chr.fa:1:attC', 'attC', '614134.5'];['GCA_000020825.1_CP001132.1.c…		0	GCA_000020825.1_CP001132.1.chr.fa	Acidithiobacillus ferrooxidans ATCC 53993	Complete Genome	Proteobacteria_3	Acidithiobacillia_4	Acidithiobacillales_5	Acidithiobacillaceae_6	Acidithiobacillus_7	Acidithiobacillus ferrooxidans_8	Acidithiobacillus ferrooxidans ATCC 53993_9	FALSE	chr
C	GCA_000021145.1	GCA_000021145.1_CP001172.1.chr.fa:1	['GCA_000021145.1_CP001172.1.chr.fa:1:1', 'Integrase', '923752.5'];['GCA_000021145.1_CP001172.1.chr.fa:1:2', 'ORF', '925021'];['GCA_000021145.1_CP001172.1.chr.fa:1:3', 'ORF', '925879.5'];['GCA_000021145.1_CP001172.1.chr.fa:1:attC', 'attC', '926943'];['GCA_000021145.1_CP001172.1.chr.fa:1:4', 'ORF', '928068.5'];['GCA_000021145.1_CP001172.1.chr.fa:1:+1', 'ORF', '930300.5'];		0	GCA_000021145.1_CP001172.1.chr.fa	Acinetobacter baumannii AB307-0294	Complete Genome	Proteobacteria_3	Gammaproteobacteria_4	Pseudomonadales_5	Moraxellaceae_6	Acinetobacter_7	Acinetobacter baumannii_8	Acinetobacter baumannii AB307-0294_9	TRUE	chr
C	GCA_000021245.1	GCA_000021245.1_CP001182.1.chr.fa:2	['GCA_000021245.1_CP001182.1.chr.fa:2:-1', 'ORF', '3129204.5'];['GCA_000021245.1_CP001182.1.chr.fa:2:1', 'ORF', '3131437.5'];['GCA_000021245.1_CP001182.1.chr.fa:2:attC', 'attC', '3132564'];['GCA_000021245.1_CP001182.1.chr.fa:2:2', 'ORF', '3133627.5'];['GCA_000021245.1_CP001182.1.chr.fa:2:3', 'ORF', '3134486'];['GCA_000021245.1_CP001182.1.chr.fa:2:4', 'Integrase', '3135754.5'];		0	GCA_000021245.1_CP001182.1.chr.fa	Acinetobacter baumannii AB0057	Complete Genome	Proteobacteria_3	Gammaproteobacteria_4	Pseudomonadales_5	Moraxellaceae_6	Acinetobacter_7	Acinetobacter baumannii_8	Acinetobacter baumannii AB0057_9	TRUE	chr
A	GCA_000021245.1	GCA_000021245.1_CP001182.1.chr.fa:1	['GCA_000021245.1_CP001182.1.chr.fa:1:1', 'Integrase', '312113.5'];['GCA_000021245.1_CP001182.1.chr.fa:1:2', 'ORF', '312998', 'CAJ32498', 'aminoglycoside__aac(3)-I', 'aminoglycoside'];['GCA_000021245.1_CP001182.1.chr.fa:1:attC', 'attC', '313314'];['GCA_000021245.1_CP001182.1.chr.fa:1:3', 'ORF', '313639.5'];['GCA_000021245.1_CP001182.1.chr.fa:1:attC', 'attC', '313872'];['GCA_000021245.1_CP001182.1…		2	GCA_000021245.1_CP001182.1.chr.fa	Acinetobacter baumannii AB0057	Complete Genome	Proteobacteria_3	Gammaproteobacteria_4	Pseudomonadales_5	Moraxellaceae_6	Acinetobacter_7	Acinetobacter baumannii_8	Acinetobacter baumannii AB0057_9	TRUE	chr
C	GCA_000021485.1	GCA_000021485.1_CP001219.1.chr.fa:1	['GCA_000021485.1_CP001219.1.chr.fa:1:-1', 'ORF', '433667'];['GCA_000021485.1_CP001219.1.chr.fa:1:attC', 'attC', '433832'];['GCA_000021485.1_CP001219.1.chr.fa:1:1', 'ORF', '434198.5'];['GCA_000021485.1_CP001219.1.chr.fa:1:attC', 'attC', '435616.5'];['GCA_000021485.1_CP001219.1.chr.fa:1:2', 'ORF', '435924'];['GCA_000021485.1_CP001219.1.chr.fa:1:attC', 'attC', '436184.5'];['GCA_000021485.1_CP001219…		0	GCA_000021485.1_CP001219.1.chr.fa	Acidithiobacillus ferrooxidans ATCC 23270	Complete Genome	Proteobacteria_3	Acidithiobacillia_4	Acidithiobacillales_5	Acidithiobacillaceae_6	Acidithiobacillus_7	Acidithiobacillus ferrooxidans_8	Acidithiobacillus ferrooxidans ATCC 23270_9	FALSE	chr
E	GCA_000021605.1	GCA_000021605.1_CP001234.1.1.pla.fa:1	['GCA_000021605.1_CP001234.1.1.pla.fa:1:-1', 'ORF', '312352.5'];['GCA_000021605.1_CP001234.1.1.pla.fa:1:attC', 'attC', '312608'];['GCA_000021605.1_CP001234.1.1.pla.fa:1:1', 'ORF', '312866'];['GCA_000021605.1_CP001234.1.1.pla.fa:1:attC', 'attC', '313131'];['GCA_000021605.1_CP001234.1.1.pla.fa:1:2', 'ORF', '313310.5'];['GCA_000021605.1_CP001234.1.1.pla.fa:1:3', 'ORF', '313470'];['GCA_000021605.1_CP…		0	GCA_000021605.1_CP001234.1.1.pla.fa	Vibrio cholerae M66-2	Complete Genome	Proteobacteria_3	Gammaproteobacteria_4	Vibrionales_5	Vibrionaceae_6	Vibrio_7	Vibrio cholerae_8	Vibrio cholerae M66-2_9	TRUE	chr
E	GCA_000021625.1	GCA_000021625.1_CP001236.1.1.pla.fa:1	['GCA_000021625.1_CP001236.1.1.pla.fa:1:-1', 'ORF', '346125'];['GCA_000021625.1_CP001236.1.1.pla.fa:1:attC', 'attC', '346626'];['GCA_000021625.1_CP001236.1.1.pla.fa:1:1', 'ORF', '347003'];['GCA_000021625.1_CP001236.1.1.pla.fa:1:attC', 'attC', '347504'];['GCA_000021625.1_CP001236.1.1.pla.fa:1:2', 'ORF', '347930'];['GCA_000021625.1_CP001236.1.1.pla.fa:1:3', 'ORF', '348514.5'];['GCA_000021625.1_CP00…		0	GCA_000021625.1_CP001236.1.1.pla.fa	Vibrio cholerae O395	Complete Genome	Proteobacteria_3	Gammaproteobacteria_4	Vibrionales_5	Vibrionaceae_6	Vibrio_7	Vibrio cholerae_8	Vibrio cholerae O395_9	TRUE	chr
E	GCA_000021625.1	GCA_000021625.1_CP001236.1.1.pla.fa:2	['GCA_000021625.1_CP001236.1.1.pla.fa:2:-1', 'ORF', '450645.5'];['GCA_000021625.1_CP001236.1.1.pla.fa:2:attC', 'attC', '450935.5'];['GCA_000021625.1_CP001236.1.1.pla.fa:2:1', 'ORF', '451346.5'];['GCA_000021625.1_CP001236.1.1.pla.fa:2:attC', 'attC', '451750'];['GCA_000021625.1_CP001236.1.1.pla.fa:2:2', 'ORF', '451976'];['GCA_000021625.1_CP001236.1.1.pla.fa:2:attC', 'attC', '452179'];['GCA_00002162…		0	GCA_000021625.1_CP001236.1.1.pla.fa	Vibrio cholerae O395	Complete Genome	Proteobacteria_3	Gammaproteobacteria_4	Vibrionales_5	Vibrionaceae_6	Vibrio_7	Vibrio cholerae_8	Vibrio cholerae O395_9	TRUE	chr
E	GCA_000021665.1	GCA_000021665.1_CP001252.1.chr.fa:3	['GCA_000021665.1_CP001252.1.chr.fa:3:-1', 'ORF', '2940014'];['GCA_000021665.1_CP001252.1.chr.fa:3:attC', 'attC', '2940358'];['GCA_000021665.1_CP001252.1.chr.fa:3:1', 'ORF', '2940554'];['GCA_000021665.1_CP001252.1.chr.fa:3:2', 'ORF', '2941020.5'];['GCA_000021665.1_CP001252.1.chr.fa:3:3', 'ORF', '2941424.5'];['GCA_000021665.1_CP001252.1.chr.fa:3:attC', 'attC', '2941611.5'];['GCA_000021665.1_CP0012…		0	GCA_000021665.1_CP001252.1.chr.fa	Shewanella baltica OS223	Complete Genome	Proteobacteria_3	Gammaproteobacteria_4	Alteromonadales_5	Shewanellaceae_6	Shewanella_7	Shewanella baltica_8	Shewanella baltica OS223_9	FALSE	chr
E	GCA_000021665.1	GCA_000021665.1_CP001252.1.chr.fa:2	['GCA_000021665.1_CP001252.1.chr.fa:2:-1', 'ORF', '3300602'];['GCA_000021665.1_CP001252.1.chr.fa:2:attC', 'attC', '3300823'];['GCA_000021665.1_CP001252.1.chr.fa:2:1', 'ORF', '3301110.5'];['GCA_000021665.1_CP001252.1.chr.fa:2:2', 'ORF', '3301374'];['GCA_000021665.1_CP001252.1.chr.fa:2:3', 'ORF', '3301565'];['GCA_000021665.1_CP001252.1.chr.fa:2:4', 'ORF', '3301991'];['GCA_000021665.1_CP001252.1.chr…		0	GCA_000021665.1_CP001252.1.chr.fa	Shewanella baltica OS223	Complete Genome	Proteobacteria_3	Gammaproteobacteria_4	Alteromonadales_5	Shewanellaceae_6	Shewanella_7	Shewanella baltica_8	Shewanella baltica OS223_9	FALSE	chr
E	GCA_000021665.1	GCA_000021665.1_CP001252.1.chr.fa:1	['GCA_000021665.1_CP001252.1.chr.fa:1:-1', 'ORF', '1925249.5'];['GCA_000021665.1_CP001252.1.chr.fa:1:attC', 'attC', '1925436'];['GCA_000021665.1_CP001252.1.chr.fa:1:1', 'ORF', '1925608'];['GCA_000021665.1_CP001252.1.chr.fa:1:2', 'ORF', '1926034.5'];['GCA_000021665.1_CP001252.1.chr.fa:1:attC', 'attC', '1926239'];['GCA_000021665.1_CP001252.1.chr.fa:1:3', 'ORF', '1926457'];['GCA_000021665.1_CP001252…		0	GCA_000021665.1_CP001252.1.chr.fa	Shewanella baltica OS223	Complete Genome	Proteobacteria_3	Gammaproteobacteria_4	Alteromonadales_5	Shewanellaceae_6	Shewanella_7	Shewanella baltica_8	Shewanella baltica OS223_9	FALSE	chr
E	GCA_000021765.1	GCA_000021765.1_CP001281.2.chr.fa:1	['GCA_000021765.1_CP001281.2.chr.fa:1:-1', 'ORF', '40334.5'];['GCA_000021765.1_CP001281.2.chr.fa:1:attC', 'attC', '40820'];['GCA_000021765.1_CP001281.2.chr.fa:1:1', 'ORF', '41468'];['GCA_000021765.1_CP001281.2.chr.fa:1:attC', 'attC', '42105.5'];['GCA_000021765.1_CP001281.2.chr.fa:1:+1', 'ORF', '42311'];		0	GCA_000021765.1_CP001281.2.chr.fa	Thauera sp. MZ1T	Complete Genome	Proteobacteria_3	Betaproteobacteria_4	Rhodocyclales_5	Zoogloeaceae_6	Thauera_7	Thauera_8	Thauera sp. MZ1T_9	FALSE	chr
C	GCA_000021985.1	GCA_000021985.1_CP001339.1.chr.fa:5	['GCA_000021985.1_CP001339.1.chr.fa:5:-1', 'ORF', '2841836.5'];['GCA_000021985.1_CP001339.1.chr.fa:5:attC', 'attC', '2843362.5'];['GCA_000021985.1_CP001339.1.chr.fa:5:1', 'ORF', '2843798.5'];['GCA_000021985.1_CP001339.1.chr.fa:5:attC', 'attC', '2844269.5'];['GCA_000021985.1_CP001339.1.chr.fa:5:2', 'ORF', '2844620'];['GCA_000021985.1_CP001339.1.chr.fa:5:3', 'Integrase', '2845578'];		0	GCA_000021985.1_CP001339.1.chr.fa	Thioalkalivibrio sulfidiphilus HL-EbGr7	Complete Genome	Proteobacteria_3	Gammaproteobacteria_4	Chromatiales_5	Ectothiorhodospiraceae_6	Thioalkalivibrio_7	Thioalkalivibrio sulfidiphilus_8	Thioalkalivibrio sulfidiphilus HL-EbGr7_9	FALSE	chr
E	GCA_000022045.1	GCA_000022045.1_CP001344.1.chr.fa:4	['GCA_000022045.1_CP001344.1.chr.fa:4:-1', 'ORF', '400715.5'];['GCA_000022045.1_CP001344.1.chr.fa:4:attC', 'attC', '401619'];['GCA_000022045.1_CP001344.1.chr.fa:4:1', 'ORF', '402741'];['GCA_000022045.1_CP001344.1.chr.fa:4:2', 'ORF', '404125.5'];['GCA_000022045.1_CP001344.1.chr.fa:4:attC', 'attC', '404744'];['GCA_000022045.1_CP001344.1.chr.fa:4:+1', 'ORF', '405141.5'];		0	GCA_000022045.1_CP001344.1.chr.fa	Cyanothece sp. PCC 7425	Complete Genome	Cyanobacteria/Melainabacteria group_3	Cyanobacteria_4	Chroococcales_5	Chroococcales_6	Cyanothece_7	Cyanothece_8	Cyanothece sp. PCC 7425_9	FALSE	chr
E	GCA_000022045.1	GCA_000022045.1_CP001344.1.chr.fa:3	['GCA_000022045.1_CP001344.1.chr.fa:3:-1', 'ORF', '107873'];['GCA_000022045.1_CP001344.1.chr.fa:3:attC', 'attC', '108050.5'];['GCA_000022045.1_CP001344.1.chr.fa:3:1', 'ORF', '108502'];['GCA_000022045.1_CP001344.1.chr.fa:3:2', 'ORF', '110022.5'];['GCA_000022045.1_CP001344.1.chr.fa:3:3', 'ORF', '111183'];['GCA_000022045.1_CP001344.1.chr.fa:3:attC', 'attC', '111687'];['GCA_000022045.1_CP001344.1.chr…		0	GCA_000022045.1_CP001344.1.chr.fa	Cyanothece sp. PCC 7425	Complete Genome	Cyanobacteria/Melainabacteria group_3	Cyanobacteria_4	Chroococcales_5	Chroococcales_6	Cyanothece_7	Cyanothece_8	Cyanothece sp. PCC 7425_9	FALSE	chr
E	GCA_000022045.1	GCA_000022045.1_CP001344.1.chr.fa:5	['GCA_000022045.1_CP001344.1.chr.fa:5:-1', 'ORF', '4914881.5'];['GCA_000022045.1_CP001344.1.chr.fa:5:attC', 'attC', '4915287'];['GCA_000022045.1_CP001344.1.chr.fa:5:1', 'ORF', '4915693.5'];['GCA_000022045.1_CP001344.1.chr.fa:5:2', 'ORF', '4916404'];['GCA_000022045.1_CP001344.1.chr.fa:5:attC', 'attC', '4917061'];['GCA_000022045.1_CP001344.1.chr.fa:5:+1', 'ORF', '4918039'];		0	GCA_000022045.1_CP001344.1.chr.fa	Cyanothece sp. PCC 7425	Complete Genome	Cyanobacteria/Melainabacteria group_3	Cyanobacteria_4	Chroococcales_5	Chroococcales_6	Cyanothece_7	Cyanothece_8	Cyanothece sp. PCC 7425_9	FALSE	chr
E	GCA_000022185.1	GCA_000022185.1_CP001364.1.chr.fa:1	['GCA_000022185.1_CP001364.1.chr.fa:1:-1', 'ORF', '3269991.5'];['GCA_000022185.1_CP001364.1.chr.fa:1:attC', 'attC', '3270167.5'];['GCA_000022185.1_CP001364.1.chr.fa:1:1', 'ORF', '3270406'];['GCA_000022185.1_CP001364.1.chr.fa:1:2', 'ORF', '3270903'];['GCA_000022185.1_CP001364.1.chr.fa:1:3', 'ORF', '3271656.5'];['GCA_000022185.1_CP001364.1.chr.fa:1:4', 'ORF', '3272652.5'];['GCA_000022185.1_CP001364…		0	GCA_000022185.1_CP001364.1.chr.fa	Chloroflexus aurantiacus Y-400-fl	Complete Genome	Chloroflexi_3	Chloroflexia_4	Chloroflexales_5	Chloroflexaceae_6	Chloroflexus_7	Chloroflexus_8	Chloroflexus aurantiacus Y-400-fl_9	FALSE	chr
B	GCA_000022245.1	GCA_000022245.1_CP001383.1.chr.fa:1	['GCA_000022245.1_CP001383.1.chr.fa:1:-1', 'ORF', '1108602'];['GCA_000022245.1_CP001383.1.chr.fa:1:attC', 'attC', '1109152.5'];['GCA_000022245.1_CP001383.1.chr.fa:1:1', 'ORF', '1109579', 'AB104852.1.gene4.p01', 'aminoglycoside__aadA', 'aminoglycoside'];['GCA_000022245.1_CP001383.1.chr.fa:1:attC', 'attC', '1110023.5'];['GCA_000022245.1_CP001383.1.chr.fa:1:2', 'ORF', '1110502.5', 'ABB99435', 'beta-…		2	GCA_000022245.1_CP001383.1.chr.fa	Shigella flexneri 2002017	Complete Genome	Proteobacteria_3	Gammaproteobacteria_4	Enterobacterales_5	Enterobacteriaceae_6	Shigella_7	Shigella flexneri_8	Shigella flexneri 2002017_9	TRUE	chr
E	GCA_000022245.1	GCA_000022245.1_CP001383.1.chr.fa:2	['GCA_000022245.1_CP001383.1.chr.fa:2:-1', 'ORF', '3947229', 'AAN41648', 'trimethoprim__dfrA1', 'trimethoprim'];['GCA_000022245.1_CP001383.1.chr.fa:2:attC', 'attC', '3947508'];['GCA_000022245.1_CP001383.1.chr.fa:2:1', 'ORF', '3947822.5'];['GCA_000022245.1_CP001383.1.chr.fa:2:attC', 'attC', '3948109.5'];['GCA_000022245.1_CP001383.1.chr.fa:2:2', 'ORF', '3948536.5', 'AB104852.1.gene4.p01', 'aminogly…		2	GCA_000022245.1_CP001383.1.chr.fa	Shigella flexneri 2002017	Complete Genome	Proteobacteria_3	Gammaproteobacteria_4	Enterobacterales_5	Enterobacteriaceae_6	Shigella_7	Shigella flexneri_8	Shigella flexneri 2002017_9	TRUE	chr
C	GCA_000022305.1	GCA_000022305.1_CP001392.1.chr.fa:2	['GCA_000022305.1_CP001392.1.chr.fa:2:1', 'Integrase', '2890402.5'];['GCA_000022305.1_CP001392.1.chr.fa:2:attC', 'attC', '2891463'];['GCA_000022305.1_CP001392.1.chr.fa:2:2', 'ORF', '2891629'];['GCA_000022305.1_CP001392.1.chr.fa:2:attC', 'attC', '2891725'];['GCA_000022305.1_CP001392.1.chr.fa:2:+1', 'ORF', '2892295'];		0	GCA_000022305.1_CP001392.1.chr.fa	Acidovorax ebreus TPSY	Complete Genome	Proteobacteria_3	Betaproteobacteria_4	Burkholderiales_5	Comamonadaceae_6	Acidovorax_7	Acidovorax ebreus_8	Acidovorax ebreus TPSY_9	FALSE	chr
E	GCA_000022305.1	GCA_000022305.1_CP001392.1.chr.fa:1	['GCA_000022305.1_CP001392.1.chr.fa:1:-1', 'ORF', '3556994.5'];['GCA_000022305.1_CP001392.1.chr.fa:1:attC', 'attC', '3557394.5'];['GCA_000022305.1_CP001392.1.chr.fa:1:1', 'ORF', '3557989.5'];['GCA_000022305.1_CP001392.1.chr.fa:1:attC', 'attC', '3558621.5'];['GCA_000022305.1_CP001392.1.chr.fa:1:2', 'ORF', '3558972'];['GCA_000022305.1_CP001392.1.chr.fa:1:attC', 'attC', '3559332.5'];['GCA_000022305.…		0	GCA_000022305.1_CP001392.1.chr.fa	Acidovorax ebreus TPSY	Complete Genome	Proteobacteria_3	Betaproteobacteria_4	Burkholderiales_5	Comamonadaceae_6	Acidovorax_7	Acidovorax ebreus_8	Acidovorax ebreus TPSY_9	FALSE	chr
E	GCA_000022585.1	GCA_000022585.1_CP001486.1.1.pla.fa:2	['GCA_000022585.1_CP001486.1.1.pla.fa:2:-1', 'ORF', '1006346.5'];['GCA_000022585.1_CP001486.1.1.pla.fa:2:attC', 'attC', '1007019'];['GCA_000022585.1_CP001486.1.1.pla.fa:2:1', 'ORF', '1007372'];['GCA_000022585.1_CP001486.1.1.pla.fa:2:attC', 'attC', '1008091'];['GCA_000022585.1_CP001486.1.1.pla.fa:2:attC', 'attC', '1008968.5'];['GCA_000022585.1_CP001486.1.1.pla.fa:2:2', 'ORF', '1009867'];['GCA_0000…		1	GCA_000022585.1_CP001486.1.1.pla.fa	Vibrio cholerae MJ-1236	Complete Genome	Proteobacteria_3	Gammaproteobacteria_4	Vibrionales_5	Vibrionaceae_6	Vibrio_7	Vibrio cholerae_8	Vibrio cholerae MJ-1236_9	TRUE	chr
E	GCA_000022585.1	GCA_000022585.1_CP001486.1.1.pla.fa:1	['GCA_000022585.1_CP001486.1.1.pla.fa:1:-1', 'ORF', '956847.5'];['GCA_000022585.1_CP001486.1.1.pla.fa:1:attC', 'attC', '958857'];['GCA_000022585.1_CP001486.1.1.pla.fa:1:1', 'ORF', '959380'];['GCA_000022585.1_CP001486.1.1.pla.fa:1:attC', 'attC', '959995.5'];['GCA_000022585.1_CP001486.1.1.pla.fa:1:2', 'ORF', '960223.5'];['GCA_000022585.1_CP001486.1.1.pla.fa:1:3', 'ORF', '960491'];['GCA_000022585.1_…		0	GCA_000022585.1_CP001486.1.1.pla.fa	Vibrio cholerae MJ-1236	Complete Genome	Proteobacteria_3	Gammaproteobacteria_4	Vibrionales_5	Vibrionaceae_6	Vibrio_7	Vibrio cholerae_8	Vibrio cholerae MJ-1236_9	TRUE	chr
E	GCA_000022585.1	GCA_000022585.1_CP001486.1.1.pla.fa:3	['GCA_000022585.1_CP001486.1.1.pla.fa:3:-1', 'ORF', '931561.5'];['GCA_000022585.1_CP001486.1.1.pla.fa:3:attC', 'attC', '932183'];['GCA_000022585.1_CP001486.1.1.pla.fa:3:1', 'ORF', '932459'];['GCA_000022585.1_CP001486.1.1.pla.fa:3:attC', 'attC', '932791.5'];['GCA_000022585.1_CP001486.1.1.pla.fa:3:2', 'ORF', '933120.5'];['GCA_000022585.1_CP001486.1.1.pla.fa:3:attC', 'attC', '933441.5'];['GCA_000022…		0	GCA_000022585.1_CP001486.1.1.pla.fa	Vibrio cholerae MJ-1236	Complete Genome	Proteobacteria_3	Gammaproteobacteria_4	Vibrionales_5	Vibrionaceae_6	Vibrio_7	Vibrio cholerae_8	Vibrio cholerae MJ-1236_9	TRUE	chr
E	GCA_000023025.1	GCA_000023025.1_CP001614.2.chr.fa:6	['GCA_000023025.1_CP001614.2.chr.fa:6:-1', 'ORF', '2269418'];['GCA_000023025.1_CP001614.2.chr.fa:6:attC', 'attC', '2270066'];['GCA_000023025.1_CP001614.2.chr.fa:6:1', 'ORF', '2272446.5'];['GCA_000023025.1_CP001614.2.chr.fa:6:2', 'ORF', '2272691'];['GCA_000023025.1_CP001614.2.chr.fa:6:attC', 'attC', '2272889'];['GCA_000023025.1_CP001614.2.chr.fa:6:+1', 'ORF', '2273112'];		0	GCA_000023025.1_CP001614.2.chr.fa	Teredinibacter turnerae T7901	Complete Genome	Proteobacteria_3	Gammaproteobacteria_4	Cellvibrionales_5	Cellvibrionaceae_6	Teredinibacter_7	Teredinibacter turnerae_8	Teredinibacter turnerae T7901_9	FALSE	chr
E	GCA_000023025.1	GCA_000023025.1_CP001614.2.chr.fa:1	['GCA_000023025.1_CP001614.2.chr.fa:1:-1', 'ORF', '2260228.5'];['GCA_000023025.1_CP001614.2.chr.fa:1:attC', 'attC', '2262008.5'];['GCA_000023025.1_CP001614.2.chr.fa:1:1', 'ORF', '2262167'];['GCA_000023025.1_CP001614.2.chr.fa:1:2', 'ORF', '2262445'];['GCA_000023025.1_CP001614.2.chr.fa:1:attC', 'attC', '2262579'];['GCA_000023025.1_CP001614.2.chr.fa:1:3', 'ORF', '2263035'];['GCA_000023025.1_CP001614…		0	GCA_000023025.1_CP001614.2.chr.fa	Teredinibacter turnerae T7901	Complete Genome	Proteobacteria_3	Gammaproteobacteria_4	Cellvibrionales_5	Cellvibrionaceae_6	Teredinibacter_7	Teredinibacter turnerae_8	Teredinibacter turnerae T7901_9	FALSE	chr
E	GCA_000023025.1	GCA_000023025.1_CP001614.2.chr.fa:5	['GCA_000023025.1_CP001614.2.chr.fa:5:-1', 'ORF', '4925088'];['GCA_000023025.1_CP001614.2.chr.fa:5:attC', 'attC', '4925368.5'];['GCA_000023025.1_CP001614.2.chr.fa:5:1', 'ORF', '4925601'];['GCA_000023025.1_CP001614.2.chr.fa:5:attC', 'attC', '4926279'];['GCA_000023025.1_CP001614.2.chr.fa:5:2', 'ORF', '4926651'];['GCA_000023025.1_CP001614.2.chr.fa:5:attC', 'attC', '4926688.5'];['GCA_000023025.1_CP00…		0	GCA_000023025.1_CP001614.2.chr.fa	Teredinibacter turnerae T7901	Complete Genome	Proteobacteria_3	Gammaproteobacteria_4	Cellvibrionales_5	Cellvibrionaceae_6	Teredinibacter_7	Teredinibacter turnerae_8	Teredinibacter turnerae T7901_9	FALSE	chr
C	GCA_000023025.1	GCA_000023025.1_CP001614.2.chr.fa:3	['GCA_000023025.1_CP001614.2.chr.fa:3:-1', 'ORF', '1349832'];['GCA_000023025.1_CP001614.2.chr.fa:3:attC', 'attC', '1350201'];['GCA_000023025.1_CP001614.2.chr.fa:3:1', 'ORF', '1350528'];['GCA_000023025.1_CP001614.2.chr.fa:3:attC', 'attC', '1350854'];['GCA_000023025.1_CP001614.2.chr.fa:3:2', 'Integrase', '1352019.5'];		0	GCA_000023025.1_CP001614.2.chr.fa	Teredinibacter turnerae T7901	Complete Genome	Proteobacteria_3	Gammaproteobacteria_4	Cellvibrionales_5	Cellvibrionaceae_6	Teredinibacter_7	Teredinibacter turnerae_8	Teredinibacter turnerae T7901_9	FALSE	chr
E	GCA_000023025.1	GCA_000023025.1_CP001614.2.chr.fa:7	['GCA_000023025.1_CP001614.2.chr.fa:7:-1', 'ORF', '554465.5'];['GCA_000023025.1_CP001614.2.chr.fa:7:attC', 'attC', '554812'];['GCA_000023025.1_CP001614.2.chr.fa:7:1', 'ORF', '555945.5'];['GCA_000023025.1_CP001614.2.chr.fa:7:attC', 'attC', '557059.5'];['GCA_000023025.1_CP001614.2.chr.fa:7:2', 'ORF', '557493'];['GCA_000023025.1_CP001614.2.chr.fa:7:attC', 'attC', '558023.5'];['GCA_000023025.1_CP0016…		0	GCA_000023025.1_CP001614.2.chr.fa	Teredinibacter turnerae T7901	Complete Genome	Proteobacteria_3	Gammaproteobacteria_4	Cellvibrionales_5	Cellvibrionaceae_6	Teredinibacter_7	Teredinibacter turnerae_8	Teredinibacter turnerae T7901_9	FALSE	chr
E	GCA_000023025.1	GCA_000023025.1_CP001614.2.chr.fa:4	['GCA_000023025.1_CP001614.2.chr.fa:4:-1', 'ORF', '4566550'];['GCA_000023025.1_CP001614.2.chr.fa:4:attC', 'attC', '4566873'];['GCA_000023025.1_CP001614.2.chr.fa:4:1', 'ORF', '4567711'];['GCA_000023025.1_CP001614.2.chr.fa:4:attC', 'attC', '4568569'];['GCA_000023025.1_CP001614.2.chr.fa:4:2', 'ORF', '4568729.5'];['GCA_000023025.1_CP001614.2.chr.fa:4:attC', 'attC', '4569137'];['GCA_000023025.1_CP0016…		0	GCA_000023025.1_CP001614.2.chr.fa	Teredinibacter turnerae T7901	Complete Genome	Proteobacteria_3	Gammaproteobacteria_4	Cellvibrionales_5	Cellvibrionaceae_6	Teredinibacter_7	Teredinibacter turnerae_8	Teredinibacter turnerae T7901_9	FALSE	chr
C	GCA_000023025.1	GCA_000023025.1_CP001614.2.chr.fa:2	['GCA_000023025.1_CP001614.2.chr.fa:2:1', 'Integrase', '1825234'];['GCA_000023025.1_CP001614.2.chr.fa:2:attC', 'attC', '1826622.5'];['GCA_000023025.1_CP001614.2.chr.fa:2:attC', 'attC', '1827086.5'];['GCA_000023025.1_CP001614.2.chr.fa:2:2', 'ORF', '1827292.5'];['GCA_000023025.1_CP001614.2.chr.fa:2:attC', 'attC', '1827602.5'];['GCA_000023025.1_CP001614.2.chr.fa:2:attC', 'attC', '1828175.5'];['GCA_0…		0	GCA_000023025.1_CP001614.2.chr.fa	Teredinibacter turnerae T7901	Complete Genome	Proteobacteria_3	Gammaproteobacteria_4	Cellvibrionales_5	Cellvibrionaceae_6	Teredinibacter_7	Teredinibacter turnerae_8	Teredinibacter turnerae T7901_9	FALSE	chr
E	GCA_000023225.1	GCA_000023225.1_CP001629.1.chr.fa:2	['GCA_000023225.1_CP001629.1.chr.fa:2:-1', 'ORF', '1319096'];['GCA_000023225.1_CP001629.1.chr.fa:2:attC', 'attC', '1319700'];['GCA_000023225.1_CP001629.1.chr.fa:2:1', 'ORF', '1320455.5'];['GCA_000023225.1_CP001629.1.chr.fa:2:attC', 'attC', '1321239'];['GCA_000023225.1_CP001629.1.chr.fa:2:+1', 'ORF', '1324418'];		0	GCA_000023225.1_CP001629.1.chr.fa	Desulfomicrobium baculatum DSM 4028	Complete Genome	Proteobacteria_3	delta/epsilon subdivisions_4	Deltaproteobacteria_5	Desulfovibrionales_6	Desulfomicrobiaceae_7	Desulfomicrobium_8	Desulfomicrobium baculatum DSM 4028_9	FALSE	chr
C	GCA_000023565.1	GCA_000023565.1_CP001655.1.chr.fa:1	['GCA_000023565.1_CP001655.1.chr.fa:1:1', 'Integrase', '519601'];['GCA_000023565.1_CP001655.1.chr.fa:1:2', 'ORF', '520825'];['GCA_000023565.1_CP001655.1.chr.fa:1:3', 'ORF', '522091.5'];['GCA_000023565.1_CP001655.1.chr.fa:1:attC', 'attC', '522527.5'];['GCA_000023565.1_CP001655.1.chr.fa:1:+1', 'ORF', '524624'];		0	GCA_000023565.1_CP001655.1.chr.fa	Dickeya chrysanthemi Ech1591	Complete Genome	Proteobacteria_3	Gammaproteobacteria_4	Enterobacterales_5	Pectobacteriaceae_6	Dickeya_7	Dickeya chrysanthemi_8	Dickeya chrysanthemi Ech1591_9	FALSE	chr
E	GCA_000023705.1	GCA_000023705.1_CP001672.1.chr.fa:2	['GCA_000023705.1_CP001672.1.chr.fa:2:-1', 'ORF', '1517393.5'];['GCA_000023705.1_CP001672.1.chr.fa:2:attC', 'attC', '1517652'];['GCA_000023705.1_CP001672.1.chr.fa:2:1', 'ORF', '1517923'];['GCA_000023705.1_CP001672.1.chr.fa:2:attC', 'attC', '1518206.5'];['GCA_000023705.1_CP001672.1.chr.fa:2:2', 'ORF', '1518368'];['GCA_000023705.1_CP001672.1.chr.fa:2:attC', 'attC', '1518517.5'];['GCA_000023705.1_CP…		0	GCA_000023705.1_CP001672.1.chr.fa	Methylotenera mobilis JLW8	Complete Genome	Proteobacteria_3	Betaproteobacteria_4	Nitrosomonadales_5	Methylophilaceae_6	Methylotenera_7	Methylotenera mobilis_8	Methylotenera mobilis JLW8_9	FALSE	chr
C	GCA_000023705.1	GCA_000023705.1_CP001672.1.chr.fa:1	['GCA_000023705.1_CP001672.1.chr.fa:1:-1', 'ORF', '406747.5'];['GCA_000023705.1_CP001672.1.chr.fa:1:attC', 'attC', '406918'];['GCA_000023705.1_CP001672.1.chr.fa:1:1', 'ORF', '407304.5'];['GCA_000023705.1_CP001672.1.chr.fa:1:attC', 'attC', '407693.5'];['GCA_000023705.1_CP001672.1.chr.fa:1:2', 'ORF', '408131'];['GCA_000023705.1_CP001672.1.chr.fa:1:3', 'Integrase', '409638'];		0	GCA_000023705.1_CP001672.1.chr.fa	Methylotenera mobilis JLW8	Complete Genome	Proteobacteria_3	Betaproteobacteria_4	Nitrosomonadales_5	Methylophilaceae_6	Methylotenera_7	Methylotenera mobilis_8	Methylotenera mobilis JLW8_9	FALSE	chr
E	GCA_000023745.1	GCA_000023745.1_CP001674.1.chr.fa:1	['GCA_000023745.1_CP001674.1.chr.fa:1:-1', 'ORF', '374456'];['GCA_000023745.1_CP001674.1.chr.fa:1:attC', 'attC', '374597.5'];['GCA_000023745.1_CP001674.1.chr.fa:1:1', 'ORF', '374842'];['GCA_000023745.1_CP001674.1.chr.fa:1:2', 'ORF', '375505'];['GCA_000023745.1_CP001674.1.chr.fa:1:3', 'ORF', '376453'];['GCA_000023745.1_CP001674.1.chr.fa:1:4', 'ORF', '377158'];['GCA_000023745.1_CP001674.1.chr.fa:1:…		0	GCA_000023745.1_CP001674.1.chr.fa	Methylovorus glucosetrophus SIP3-4	Complete Genome	Proteobacteria_3	Betaproteobacteria_4	Nitrosomonadales_5	Methylophilaceae_6	Methylovorus_7	Methylovorus glucosotrophus_8	Methylovorus glucosetrophus SIP3-4_9	FALSE	chr
E	GCA_000024045.1	GCA_000024045.1_CP001701.1.chr.fa:1	['GCA_000024045.1_CP001701.1.chr.fa:1:-1', 'ORF', '4073313'];['GCA_000024045.1_CP001701.1.chr.fa:1:1', 'ORF', '4073650'];['GCA_000024045.1_CP001701.1.chr.fa:1:attC', 'attC', '4073740'];['GCA_000024045.1_CP001701.1.chr.fa:1:2', 'ORF', '4073919.5'];['GCA_000024045.1_CP001701.1.chr.fa:1:attC', 'attC', '4074066.5'];['GCA_000024045.1_CP001701.1.chr.fa:1:+1', 'ORF', '4075102.5'];		0	GCA_000024045.1_CP001701.1.chr.fa	Cyanothece sp. PCC 8802	Complete Genome	Cyanobacteria/Melainabacteria group_3	Cyanobacteria_4	Chroococcales_5	Chroococcales_6	Cyanothece_7	Cyanothece_8	Cyanothece sp. PCC 8802_9	FALSE	chr
E	GCA_000024085.1	GCA_000024085.1_CP001707.1.chr.fa:5	['GCA_000024085.1_CP001707.1.chr.fa:5:-1', 'ORF', '1084576.5'];['GCA_000024085.1_CP001707.1.chr.fa:5:attC', 'attC', '1084800'];['GCA_000024085.1_CP001707.1.chr.fa:5:1', 'ORF', '1084995'];['GCA_000024085.1_CP001707.1.chr.fa:5:attC', 'attC', '1085180'];['GCA_000024085.1_CP001707.1.chr.fa:5:+1', 'ORF', '1085633'];		0	GCA_000024085.1_CP001707.1.chr.fa	Kangiella koreensis DSM 16069	Complete Genome	Proteobacteria_3	Gammaproteobacteria_4	Oceanospirillales_5	Kangiellaceae_6	Kangiella_7	Kangiella koreensis_8	Kangiella koreensis DSM 16069_9	FALSE	chr
E	GCA_000024085.1	GCA_000024085.1_CP001707.1.chr.fa:1	['GCA_000024085.1_CP001707.1.chr.fa:1:-1', 'ORF', '1941539'];['GCA_000024085.1_CP001707.1.chr.fa:1:attC', 'attC', '1941728.5'];['GCA_000024085.1_CP001707.1.chr.fa:1:1', 'ORF', '1942242.5'];['GCA_000024085.1_CP001707.1.chr.fa:1:2', 'ORF', '1943101.5'];['GCA_000024085.1_CP001707.1.chr.fa:1:attC', 'attC', '1943523.5'];['GCA_000024085.1_CP001707.1.chr.fa:1:3', 'ORF', '1943773'];['GCA_000024085.1_CP00…		0	GCA_000024085.1_CP001707.1.chr.fa	Kangiella koreensis DSM 16069	Complete Genome	Proteobacteria_3	Gammaproteobacteria_4	Oceanospirillales_5	Kangiellaceae_6	Kangiella_7	Kangiella koreensis_8	Kangiella koreensis DSM 16069_9	FALSE	chr
C	GCA_000024165.1	GCA_000024165.1_CP001715.1.chr.fa:3	['GCA_000024165.1_CP001715.1.chr.fa:3:-1', 'ORF', '2039016'];['GCA_000024165.1_CP001715.1.chr.fa:3:attC', 'attC', '2039381'];['GCA_000024165.1_CP001715.1.chr.fa:3:1', 'ORF', '2039394.5'];['GCA_000024165.1_CP001715.1.chr.fa:3:2', 'ORF', '2040051'];['GCA_000024165.1_CP001715.1.chr.fa:3:attC', 'attC', '2040736.5'];['GCA_000024165.1_CP001715.1.chr.fa:3:3', 'ORF', '2041981'];['GCA_000024165.1_CP001715…		0	GCA_000024165.1_CP001715.1.chr.fa	Candidatus Accumulibacter phosphatis clade IIA str. UW-1	Complete Genome	Proteobacteria_3	Betaproteobacteria_4	Betaproteobacteria_5	Betaproteobacteria_6	Candidatus Accumulibacter_7	Candidatus Accumulibacter phosphatis_8	Candidatus Accumulibacter phosphatis clade IIA str. UW-1_9	FALSE	chr
E	GCA_000024165.1	GCA_000024165.1_CP001715.1.chr.fa:7	['GCA_000024165.1_CP001715.1.chr.fa:7:-1', 'ORF', '5001307'];['GCA_000024165.1_CP001715.1.chr.fa:7:attC', 'attC', '5001498.5'];['GCA_000024165.1_CP001715.1.chr.fa:7:attC', 'attC', '5002443.5'];['GCA_000024165.1_CP001715.1.chr.fa:7:1', 'ORF', '5002685.5'];['GCA_000024165.1_CP001715.1.chr.fa:7:2', 'ORF', '5003264.5'];['GCA_000024165.1_CP001715.1.chr.fa:7:3', 'ORF', '5003560.5'];['GCA_000024165.1_CP…		0	GCA_000024165.1_CP001715.1.chr.fa	Candidatus Accumulibacter phosphatis clade IIA str. UW-1	Complete Genome	Proteobacteria_3	Betaproteobacteria_4	Betaproteobacteria_5	Betaproteobacteria_6	Candidatus Accumulibacter_7	Candidatus Accumulibacter phosphatis_8	Candidatus Accumulibacter phosphatis clade IIA str. UW-1_9	FALSE	chr
E	GCA_000024165.1	GCA_000024165.1_CP001715.1.chr.fa:6	['GCA_000024165.1_CP001715.1.chr.fa:6:-1', 'ORF', '766501.5'];['GCA_000024165.1_CP001715.1.chr.fa:6:attC', 'attC', '766699.5'];['GCA_000024165.1_CP001715.1.chr.fa:6:1', 'ORF', '767218'];['GCA_000024165.1_CP001715.1.chr.fa:6:attC', 'attC', '767711.5'];['GCA_000024165.1_CP001715.1.chr.fa:6:attC', 'attC', '768013'];['GCA_000024165.1_CP001715.1.chr.fa:6:attC', 'attC', '768781.5'];['GCA_000024165.1_CP…		0	GCA_000024165.1_CP001715.1.chr.fa	Candidatus Accumulibacter phosphatis clade IIA str. UW-1	Complete Genome	Proteobacteria_3	Betaproteobacteria_4	Betaproteobacteria_5	Betaproteobacteria_6	Candidatus Accumulibacter_7	Candidatus Accumulibacter phosphatis_8	Candidatus Accumulibacter phosphatis clade IIA str. UW-1_9	FALSE	chr
C	GCA_000024165.1	GCA_000024165.1_CP001715.1.chr.fa:1	['GCA_000024165.1_CP001715.1.chr.fa:1:-1', 'ORF', '1205472.5'];['GCA_000024165.1_CP001715.1.chr.fa:1:attC', 'attC', '1205592'];['GCA_000024165.1_CP001715.1.chr.fa:1:attC', 'attC', '1206186.5'];['GCA_000024165.1_CP001715.1.chr.fa:1:1', 'ORF', '1206410.5'];['GCA_000024165.1_CP001715.1.chr.fa:1:attC', 'attC', '1206665'];['GCA_000024165.1_CP001715.1.chr.fa:1:2', 'ORF', '1206977.5'];['GCA_000024165.1_…		0	GCA_000024165.1_CP001715.1.chr.fa	Candidatus Accumulibacter phosphatis clade IIA str. UW-1	Complete Genome	Proteobacteria_3	Betaproteobacteria_4	Betaproteobacteria_5	Betaproteobacteria_6	Candidatus Accumulibacter_7	Candidatus Accumulibacter phosphatis_8	Candidatus Accumulibacter phosphatis clade IIA str. UW-1_9	FALSE	chr
C	GCA_000024165.1	GCA_000024165.1_CP001715.1.chr.fa:9	['GCA_000024165.1_CP001715.1.chr.fa:9:-1', 'ORF', '2031061.5'];['GCA_000024165.1_CP001715.1.chr.fa:9:attC', 'attC', '2031461.5'];['GCA_000024165.1_CP001715.1.chr.fa:9:1', 'ORF', '2031594'];['GCA_000024165.1_CP001715.1.chr.fa:9:2', 'ORF', '2031853'];['GCA_000024165.1_CP001715.1.chr.fa:9:attC', 'attC', '2032004.5'];['GCA_000024165.1_CP001715.1.chr.fa:9:3', 'ORF', '2032275.5'];['GCA_000024165.1_CP00…		0	GCA_000024165.1_CP001715.1.chr.fa	Candidatus Accumulibacter phosphatis clade IIA str. UW-1	Complete Genome	Proteobacteria_3	Betaproteobacteria_4	Betaproteobacteria_5	Betaproteobacteria_6	Candidatus Accumulibacter_7	Candidatus Accumulibacter phosphatis_8	Candidatus Accumulibacter phosphatis clade IIA str. UW-1_9	FALSE	chr
E	GCA_000024165.1	GCA_000024165.1_CP001715.1.chr.fa:2	['GCA_000024165.1_CP001715.1.chr.fa:2:-1', 'ORF', '4050197'];['GCA_000024165.1_CP001715.1.chr.fa:2:attC', 'attC', '4050390.5'];['GCA_000024165.1_CP001715.1.chr.fa:2:1', 'ORF', '4050667'];['GCA_000024165.1_CP001715.1.chr.fa:2:2', 'ORF', '4051292.5'];['GCA_000024165.1_CP001715.1.chr.fa:2:attC', 'attC', '4051673'];['GCA_000024165.1_CP001715.1.chr.fa:2:3', 'ORF', '4052708'];['GCA_000024165.1_CP001715…		0	GCA_000024165.1_CP001715.1.chr.fa	Candidatus Accumulibacter phosphatis clade IIA str. UW-1	Complete Genome	Proteobacteria_3	Betaproteobacteria_4	Betaproteobacteria_5	Betaproteobacteria_6	Candidatus Accumulibacter_7	Candidatus Accumulibacter phosphatis_8	Candidatus Accumulibacter phosphatis clade IIA str. UW-1_9	FALSE	chr
E	GCA_000024165.1	GCA_000024165.1_CP001715.1.chr.fa:5	['GCA_000024165.1_CP001715.1.chr.fa:5:-1', 'ORF', '2024341'];['GCA_000024165.1_CP001715.1.chr.fa:5:attC', 'attC', '2024597.5'];['GCA_000024165.1_CP001715.1.chr.fa:5:1', 'ORF', '2024884.5'];['GCA_000024165.1_CP001715.1.chr.fa:5:attC', 'attC', '2025181'];['GCA_000024165.1_CP001715.1.chr.fa:5:+1', 'ORF', '2025868.5'];		0	GCA_000024165.1_CP001715.1.chr.fa	Candidatus Accumulibacter phosphatis clade IIA str. UW-1	Complete Genome	Proteobacteria_3	Betaproteobacteria_4	Betaproteobacteria_5	Betaproteobacteria_6	Candidatus Accumulibacter_7	Candidatus Accumulibacter phosphatis_8	Candidatus Accumulibacter phosphatis clade IIA str. UW-1_9	FALSE	chr
E	GCA_000024365.1	GCA_000024365.1_CP001737.1.chr.fa:4	['GCA_000024365.1_CP001737.1.chr.fa:4:-1', 'ORF', '999922.5'];['GCA_000024365.1_CP001737.1.chr.fa:4:attC', 'attC', '1000999.5'];['GCA_000024365.1_CP001737.1.chr.fa:4:1', 'ORF', '1001846.5'];['GCA_000024365.1_CP001737.1.chr.fa:4:attC', 'attC', '1001987.5'];['GCA_000024365.1_CP001737.1.chr.fa:4:+1', 'ORF', '1003624.5'];		0	GCA_000024365.1_CP001737.1.chr.fa	Nakamurella multipartita DSM 44233	Complete Genome	Actinobacteria_3	Actinobacteria_4	Nakamurellales_5	Nakamurellaceae_6	Nakamurella_7	Nakamurella multipartita_8	Nakamurella multipartita DSM 44233_9	FALSE	chr
C	GCA_000024725.1	GCA_000024725.1_CP001798.1.chr.fa:2	['GCA_000024725.1_CP001798.1.chr.fa:2:-1', 'ORF', '1266469'];['GCA_000024725.1_CP001798.1.chr.fa:2:attC', 'attC', '1267071.5'];['GCA_000024725.1_CP001798.1.chr.fa:2:1', 'ORF', '1267295.5'];['GCA_000024725.1_CP001798.1.chr.fa:2:2', 'ORF', '1267547'];['GCA_000024725.1_CP001798.1.chr.fa:2:attC', 'attC', '1267721.5'];['GCA_000024725.1_CP001798.1.chr.fa:2:3', 'ORF', '1267921'];['GCA_000024725.1_CP0017…		0	GCA_000024725.1_CP001798.1.chr.fa	Nitrosococcus halophilus Nc 4	Complete Genome	Proteobacteria_3	Gammaproteobacteria_4	Chromatiales_5	Chromatiaceae_6	Nitrosococcus_7	Nitrosococcus halophilus_8	Nitrosococcus halophilus Nc 4_9	FALSE	chr
E	GCA_000024725.1	GCA_000024725.1_CP001798.1.chr.fa:1	['GCA_000024725.1_CP001798.1.chr.fa:1:-1', 'ORF', '2372644'];['GCA_000024725.1_CP001798.1.chr.fa:1:attC', 'attC', '2373500'];['GCA_000024725.1_CP001798.1.chr.fa:1:1', 'ORF', '2374811.5'];['GCA_000024725.1_CP001798.1.chr.fa:1:attC', 'attC', '2375941'];['GCA_000024725.1_CP001798.1.chr.fa:1:2', 'ORF', '2376147'];['GCA_000024725.1_CP001798.1.chr.fa:1:attC', 'attC', '2376339'];['GCA_000024725.1_CP0017…		0	GCA_000024725.1_CP001798.1.chr.fa	Nitrosococcus halophilus Nc 4	Complete Genome	Proteobacteria_3	Gammaproteobacteria_4	Chromatiales_5	Chromatiaceae_6	Nitrosococcus_7	Nitrosococcus halophilus_8	Nitrosococcus halophilus Nc 4_9	FALSE	chr
C	GCA_000024765.1	GCA_000024765.1_CP001801.1.chr.fa:2	['GCA_000024765.1_CP001801.1.chr.fa:2:1', 'Integrase', '1783047'];['GCA_000024765.1_CP001801.1.chr.fa:2:attC', 'attC', '1783586.5'];['GCA_000024765.1_CP001801.1.chr.fa:2:attC', 'attC', '1783857.5'];['GCA_000024765.1_CP001801.1.chr.fa:2:2', 'ORF', '1784184'];['GCA_000024765.1_CP001801.1.chr.fa:2:attC', 'attC', '1784471'];['GCA_000024765.1_CP001801.1.chr.fa:2:3', 'ORF', '1784753'];['GCA_000024765.1…		0	GCA_000024765.1_CP001801.1.chr.fa	Halothiobacillus neapolitanus c2	Complete Genome	Proteobacteria_3	Gammaproteobacteria_4	Chromatiales_5	Halothiobacillaceae_6	Halothiobacillus_7	Halothiobacillus neapolitanus_8	Halothiobacillus neapolitanus c2_9	FALSE	chr
E	GCA_000024765.1	GCA_000024765.1_CP001801.1.chr.fa:3	['GCA_000024765.1_CP001801.1.chr.fa:3:-1', 'ORF', '2202786.5'];['GCA_000024765.1_CP001801.1.chr.fa:3:attC', 'attC', '2202970'];['GCA_000024765.1_CP001801.1.chr.fa:3:1', 'ORF', '2203621.5'];['GCA_000024765.1_CP001801.1.chr.fa:3:attC', 'attC', '2204220.5'];['GCA_000024765.1_CP001801.1.chr.fa:3:+1', 'ORF', '2204383.5'];		0	GCA_000024765.1_CP001801.1.chr.fa	Halothiobacillus neapolitanus c2	Complete Genome	Proteobacteria_3	Gammaproteobacteria_4	Chromatiales_5	Halothiobacillaceae_6	Halothiobacillus_7	Halothiobacillus neapolitanus_8	Halothiobacillus neapolitanus c2_9	FALSE	chr
E	GCA_000024765.1	GCA_000024765.1_CP001801.1.chr.fa:5	['GCA_000024765.1_CP001801.1.chr.fa:5:-1', 'ORF', '751380'];['GCA_000024765.1_CP001801.1.chr.fa:5:1', 'ORF', '751625'];['GCA_000024765.1_CP001801.1.chr.fa:5:attC', 'attC', '751781'];['GCA_000024765.1_CP001801.1.chr.fa:5:2', 'ORF', '752123'];['GCA_000024765.1_CP001801.1.chr.fa:5:attC', 'attC', '752468'];['GCA_000024765.1_CP001801.1.chr.fa:5:+1', 'ORF', '752777.5'];		0	GCA_000024765.1_CP001801.1.chr.fa	Halothiobacillus neapolitanus c2	Complete Genome	Proteobacteria_3	Gammaproteobacteria_4	Chromatiales_5	Halothiobacillaceae_6	Halothiobacillus_7	Halothiobacillus neapolitanus_8	Halothiobacillus neapolitanus c2_9	FALSE	chr
E	GCA_000024765.1	GCA_000024765.1_CP001801.1.chr.fa:1	['GCA_000024765.1_CP001801.1.chr.fa:1:-1', 'ORF', '81769'];['GCA_000024765.1_CP001801.1.chr.fa:1:attC', 'attC', '81999'];['GCA_000024765.1_CP001801.1.chr.fa:1:1', 'ORF', '82181.5'];['GCA_000024765.1_CP001801.1.chr.fa:1:attC', 'attC', '82358.5'];['GCA_000024765.1_CP001801.1.chr.fa:1:2', 'ORF', '82629.5'];['GCA_000024765.1_CP001801.1.chr.fa:1:attC', 'attC', '82895'];['GCA_000024765.1_CP001801.1.chr…		0	GCA_000024765.1_CP001801.1.chr.fa	Halothiobacillus neapolitanus c2	Complete Genome	Proteobacteria_3	Gammaproteobacteria_4	Chromatiales_5	Halothiobacillaceae_6	Halothiobacillus_7	Halothiobacillus neapolitanus_8	Halothiobacillus neapolitanus c2_9	FALSE	chr
E	GCA_000024825.1	GCA_000024825.1_CP001805.1.chr.fa:3	['GCA_000024825.1_CP001805.1.chr.fa:3:-1', 'ORF', '1854822'];['GCA_000024825.1_CP001805.1.chr.fa:3:attC', 'attC', '1855167'];['GCA_000024825.1_CP001805.1.chr.fa:3:1', 'ORF', '1855389.5'];['GCA_000024825.1_CP001805.1.chr.fa:3:attC', 'attC', '1855746.5'];['GCA_000024825.1_CP001805.1.chr.fa:3:2', 'ORF', '1856047.5'];['GCA_000024825.1_CP001805.1.chr.fa:3:attC', 'attC', '1856681.5'];['GCA_000024825.1_…		0	GCA_000024825.1_CP001805.1.chr.fa	Vibrio antiquarius	Complete Genome	Proteobacteria_3	Gammaproteobacteria_4	Vibrionales_5	Vibrionaceae_6	Vibrio_7	Vibrio_8	Vibrio antiquarius_9	FALSE	chr
C	GCA_000024825.1	GCA_000024825.1_CP001805.1.chr.fa:1	['GCA_000024825.1_CP001805.1.chr.fa:1:1', 'Integrase', '1744645.5'];['GCA_000024825.1_CP001805.1.chr.fa:1:attC', 'attC', '1745830.5'];['GCA_000024825.1_CP001805.1.chr.fa:1:2', 'ORF', '1746330'];['GCA_000024825.1_CP001805.1.chr.fa:1:attC', 'attC', '1746790'];['GCA_000024825.1_CP001805.1.chr.fa:1:3', 'ORF', '1746967'];['GCA_000024825.1_CP001805.1.chr.fa:1:4', 'ORF', '1747198.5'];['GCA_000024825.1_C…		0	GCA_000024825.1_CP001805.1.chr.fa	Vibrio antiquarius	Complete Genome	Proteobacteria_3	Gammaproteobacteria_4	Vibrionales_5	Vibrionaceae_6	Vibrio_7	Vibrio_8	Vibrio antiquarius_9	FALSE	chr
C	GCA_000024825.1	GCA_000024825.1_CP001805.1.chr.fa:2	['GCA_000024825.1_CP001805.1.chr.fa:2:1', 'Integrase', '1821859.5'];['GCA_000024825.1_CP001805.1.chr.fa:2:2', 'ORF', '1823094'];['GCA_000024825.1_CP001805.1.chr.fa:2:attC', 'attC', '1823322'];['GCA_000024825.1_CP001805.1.chr.fa:2:3', 'ORF', '1823325.5'];['GCA_000024825.1_CP001805.1.chr.fa:2:4', 'ORF', '1823605'];['GCA_000024825.1_CP001805.1.chr.fa:2:attC', 'attC', '1823883.5'];['GCA_000024825.1_C…		0	GCA_000024825.1_CP001805.1.chr.fa	Vibrio antiquarius	Complete Genome	Proteobacteria_3	Gammaproteobacteria_4	Vibrionales_5	Vibrionaceae_6	Vibrio_7	Vibrio_8	Vibrio antiquarius_9	FALSE	chr
C	GCA_000024825.1	GCA_000024825.1_CP001805.1.chr.fa:4	['GCA_000024825.1_CP001805.1.chr.fa:4:1', 'Integrase', '2537770.5'];['GCA_000024825.1_CP001805.1.chr.fa:4:2', 'ORF', '2539171'];['GCA_000024825.1_CP001805.1.chr.fa:4:attC', 'attC', '2539829.5'];['GCA_000024825.1_CP001805.1.chr.fa:4:+1', 'ORF', '2541125.5'];		0	GCA_000024825.1_CP001805.1.chr.fa	Vibrio antiquarius	Complete Genome	Proteobacteria_3	Gammaproteobacteria_4	Vibrionales_5	Vibrionaceae_6	Vibrio_7	Vibrio_8	Vibrio antiquarius_9	FALSE	chr
E	GCA_000025185.1	GCA_000025185.1_CP001848.1.chr.fa:2	['GCA_000025185.1_CP001848.1.chr.fa:2:-1', 'ORF', '1426239'];['GCA_000025185.1_CP001848.1.chr.fa:2:attC', 'attC', '1426593'];['GCA_000025185.1_CP001848.1.chr.fa:2:1', 'ORF', '1426807'];['GCA_000025185.1_CP001848.1.chr.fa:2:2', 'ORF', '1427370.5'];['GCA_000025185.1_CP001848.1.chr.fa:2:3', 'ORF', '1427727'];['GCA_000025185.1_CP001848.1.chr.fa:2:attC', 'attC', '1427952'];['GCA_000025185.1_CP001848.1…		0	GCA_000025185.1_CP001848.1.chr.fa	Pirellula staleyi DSM 6068	Complete Genome	Planctomycetes_3	Planctomycetia_4	Planctomycetales_5	Planctomycetaceae_6	Pirellula_7	Pirellula staleyi_8	Pirellula staleyi DSM 6068_9	FALSE	chr
E	GCA_000025185.1	GCA_000025185.1_CP001848.1.chr.fa:1	['GCA_000025185.1_CP001848.1.chr.fa:1:-1', 'ORF', '541309'];['GCA_000025185.1_CP001848.1.chr.fa:1:attC', 'attC', '541624'];['GCA_000025185.1_CP001848.1.chr.fa:1:1', 'ORF', '541917.5'];['GCA_000025185.1_CP001848.1.chr.fa:1:2', 'ORF', '542441'];['GCA_000025185.1_CP001848.1.chr.fa:1:3', 'ORF', '542982'];['GCA_000025185.1_CP001848.1.chr.fa:1:4', 'ORF', '543391.5'];['GCA_000025185.1_CP001848.1.chr.fa:…		0	GCA_000025185.1_CP001848.1.chr.fa	Pirellula staleyi DSM 6068	Complete Genome	Planctomycetes_3	Planctomycetia_4	Planctomycetales_5	Planctomycetaceae_6	Pirellula_7	Pirellula staleyi_8	Pirellula staleyi DSM 6068_9	FALSE	chr
E	GCA_000025545.1	GCA_000025545.1_CP001905.1.chr.fa:1	['GCA_000025545.1_CP001905.1.chr.fa:1:-1', 'ORF', '2610411'];['GCA_000025545.1_CP001905.1.chr.fa:1:attC', 'attC', '2610973.5'];['GCA_000025545.1_CP001905.1.chr.fa:1:1', 'ORF', '2611428'];['GCA_000025545.1_CP001905.1.chr.fa:1:attC', 'attC', '2611925'];['GCA_000025545.1_CP001905.1.chr.fa:1:+1', 'ORF', '2612737.5'];		0	GCA_000025545.1_CP001905.1.chr.fa	Thioalkalivibrio sp. K90mix	Complete Genome	Proteobacteria_3	Gammaproteobacteria_4	Chromatiales_5	Ectothiorhodospiraceae_6	Thioalkalivibrio_7	Thioalkalivibrio_8	Thioalkalivibrio sp. K90mix_9	FALSE	chr
C	GCA_000025705.1	GCA_000025705.1_CP001965.1.chr.fa:1	['GCA_000025705.1_CP001965.1.chr.fa:1:1', 'Integrase', '388767.5'];['GCA_000025705.1_CP001965.1.chr.fa:1:2', 'ORF', '389649.5'];['GCA_000025705.1_CP001965.1.chr.fa:1:attC', 'attC', '389951.5'];['GCA_000025705.1_CP001965.1.chr.fa:1:attC', 'attC', '390313.5'];['GCA_000025705.1_CP001965.1.chr.fa:1:3', 'ORF', '390481.5'];['GCA_000025705.1_CP001965.1.chr.fa:1:attC', 'attC', '390636.5'];['GCA_000025705…		0	GCA_000025705.1_CP001965.1.chr.fa	Sideroxydans lithotrophicus ES-1	Complete Genome	Proteobacteria_3	Betaproteobacteria_4	Nitrosomonadales_5	Gallionellaceae_6	Sideroxydans_7	Sideroxydans lithotrophicus_8	Sideroxydans lithotrophicus ES-1_9	FALSE	chr
E	GCA_000025905.1	GCA_000025905.1_CP001998.1.chr.fa:1	['GCA_000025905.1_CP001998.1.chr.fa:1:-1', 'ORF', '369109'];['GCA_000025905.1_CP001998.1.chr.fa:1:attC', 'attC', '369473.5'];['GCA_000025905.1_CP001998.1.chr.fa:1:1', 'ORF', '369700.5'];['GCA_000025905.1_CP001998.1.chr.fa:1:2', 'ORF', '370365.5'];['GCA_000025905.1_CP001998.1.chr.fa:1:attC', 'attC', '370773.5'];['GCA_000025905.1_CP001998.1.chr.fa:1:3', 'ORF', '371063.5'];['GCA_000025905.1_CP001998…		0	GCA_000025905.1_CP001998.1.chr.fa	Coraliomargarita akajimensis DSM 45221	Complete Genome	Verrucomicrobia_3	Opitutae_4	Puniceicoccales_5	Puniceicoccaceae_6	Coraliomargarita_7	Coraliomargarita akajimensis_8	Coraliomargarita akajimensis DSM 45221_9	FALSE	chr
E	GCA_000025905.1	GCA_000025905.1_CP001998.1.chr.fa:3	['GCA_000025905.1_CP001998.1.chr.fa:3:-1', 'ORF', '730797.5'];['GCA_000025905.1_CP001998.1.chr.fa:3:1', 'ORF', '731345'];['GCA_000025905.1_CP001998.1.chr.fa:3:attC', 'attC', '731587.5'];['GCA_000025905.1_CP001998.1.chr.fa:3:2', 'ORF', '731845.5'];['GCA_000025905.1_CP001998.1.chr.fa:3:attC', 'attC', '732107'];['GCA_000025905.1_CP001998.1.chr.fa:3:3', 'ORF', '732447.5'];['GCA_000025905.1_CP001998.1…		0	GCA_000025905.1_CP001998.1.chr.fa	Coraliomargarita akajimensis DSM 45221	Complete Genome	Verrucomicrobia_3	Opitutae_4	Puniceicoccales_5	Puniceicoccaceae_6	Coraliomargarita_7	Coraliomargarita akajimensis_8	Coraliomargarita akajimensis DSM 45221_9	FALSE	chr
E	GCA_000025905.1	GCA_000025905.1_CP001998.1.chr.fa:4	['GCA_000025905.1_CP001998.1.chr.fa:4:-1', 'ORF', '378850.5'];['GCA_000025905.1_CP001998.1.chr.fa:4:attC', 'attC', '379099'];['GCA_000025905.1_CP001998.1.chr.fa:4:1', 'ORF', '379358.5'];['GCA_000025905.1_CP001998.1.chr.fa:4:attC', 'attC', '379631.5'];['GCA_000025905.1_CP001998.1.chr.fa:4:2', 'ORF', '379892'];['GCA_000025905.1_CP001998.1.chr.fa:4:attC', 'attC', '380158.5'];['GCA_000025905.1_CP0019…		0	GCA_000025905.1_CP001998.1.chr.fa	Coraliomargarita akajimensis DSM 45221	Complete Genome	Verrucomicrobia_3	Opitutae_4	Puniceicoccales_5	Puniceicoccaceae_6	Coraliomargarita_7	Coraliomargarita akajimensis_8	Coraliomargarita akajimensis DSM 45221_9	FALSE	chr
C	GCA_000025905.1	GCA_000025905.1_CP001998.1.chr.fa:2	['GCA_000025905.1_CP001998.1.chr.fa:2:-1', 'ORF', '3508403.5'];['GCA_000025905.1_CP001998.1.chr.fa:2:attC', 'attC', '3508781'];['GCA_000025905.1_CP001998.1.chr.fa:2:1', 'ORF', '3508983.5'];['GCA_000025905.1_CP001998.1.chr.fa:2:2', 'ORF', '3509413'];['GCA_000025905.1_CP001998.1.chr.fa:2:attC', 'attC', '3509615.5'];['GCA_000025905.1_CP001998.1.chr.fa:2:3', 'ORF', '3509973'];['GCA_000025905.1_CP0019…		0	GCA_000025905.1_CP001998.1.chr.fa	Coraliomargarita akajimensis DSM 45221	Complete Genome	Verrucomicrobia_3	Opitutae_4	Puniceicoccales_5	Puniceicoccaceae_6	Coraliomargarita_7	Coraliomargarita akajimensis_8	Coraliomargarita akajimensis DSM 45221_9	FALSE	chr
E	GCA_000025945.1	GCA_000025945.1_CR522870.1.chr.fa:2	['GCA_000025945.1_CR522870.1.chr.fa:2:-1', 'ORF', '2297335.5'];['GCA_000025945.1_CR522870.1.chr.fa:2:attC', 'attC', '2297781'];['GCA_000025945.1_CR522870.1.chr.fa:2:1', 'ORF', '2298403'];['GCA_000025945.1_CR522870.1.chr.fa:2:attC', 'attC', '2298999.5'];['GCA_000025945.1_CR522870.1.chr.fa:2:2', 'ORF', '2299370'];['GCA_000025945.1_CR522870.1.chr.fa:2:3', 'ORF', '2300468'];['GCA_000025945.1_CR522870…		0	GCA_000025945.1_CR522870.1.chr.fa	Desulfotalea psychrophila LSv54	Complete Genome	Proteobacteria_3	delta/epsilon subdivisions_4	Deltaproteobacteria_5	Desulfobacterales_6	Desulfobulbaceae_7	Desulfotalea_8	Desulfotalea psychrophila LSv54_9	FALSE	chr
E	GCA_000025945.1	GCA_000025945.1_CR522870.1.chr.fa:4	['GCA_000025945.1_CR522870.1.chr.fa:4:-1', 'ORF', '1933079'];['GCA_000025945.1_CR522870.1.chr.fa:4:attC', 'attC', '1933319.5'];['GCA_000025945.1_CR522870.1.chr.fa:4:1', 'ORF', '1933647.5'];['GCA_000025945.1_CR522870.1.chr.fa:4:attC', 'attC', '1933983'];['GCA_000025945.1_CR522870.1.chr.fa:4:+1', 'ORF', '1934474'];		0	GCA_000025945.1_CR522870.1.chr.fa	Desulfotalea psychrophila LSv54	Complete Genome	Proteobacteria_3	delta/epsilon subdivisions_4	Deltaproteobacteria_5	Desulfobacterales_6	Desulfobulbaceae_7	Desulfotalea_8	Desulfotalea psychrophila LSv54_9	FALSE	chr
C	GCA_000025965.1	GCA_000025965.1_CR555306.1.chr.fa:5	['GCA_000025965.1_CR555306.1.chr.fa:5:-1', 'ORF', '8792.5'];['GCA_000025965.1_CR555306.1.chr.fa:5:1', 'ORF', '9404'];['GCA_000025965.1_CR555306.1.chr.fa:5:attC', 'attC', '9664.5'];['GCA_000025965.1_CR555306.1.chr.fa:5:2', 'ORF', '10309.5'];['GCA_000025965.1_CR555306.1.chr.fa:5:3', 'Integrase', '11299'];['GCA_000025965.1_CR555306.1.chr.fa:5:4', 'Integrase', '12576'];		0	GCA_000025965.1_CR555306.1.chr.fa	Aromatoleum aromaticum EbN1	Complete Genome	Proteobacteria_3	Betaproteobacteria_4	Rhodocyclales_5	Rhodocyclaceae_6	Aromatoleum_7	Aromatoleum aromaticum_8	Aromatoleum aromaticum EbN1_9	FALSE	chr
C	GCA_000025965.1	GCA_000025965.1_CR555306.1.chr.fa:3	['GCA_000025965.1_CR555306.1.chr.fa:3:-1', 'ORF', '280126.5'];['GCA_000025965.1_CR555306.1.chr.fa:3:attC', 'attC', '280851.5'];['GCA_000025965.1_CR555306.1.chr.fa:3:1', 'Integrase', '281973.5'];['GCA_000025965.1_CR555306.1.chr.fa:3:2', 'Integrase', '282941.5'];['GCA_000025965.1_CR555306.1.chr.fa:3:3', 'Integrase', '284029.5'];['GCA_000025965.1_CR555306.1.chr.fa:3:4', 'Integrase', '285139.5'];['GC…		0	GCA_000025965.1_CR555306.1.chr.fa	Aromatoleum aromaticum EbN1	Complete Genome	Proteobacteria_3	Betaproteobacteria_4	Rhodocyclales_5	Rhodocyclaceae_6	Aromatoleum_7	Aromatoleum aromaticum_8	Aromatoleum aromaticum EbN1_9	FALSE	chr
E	GCA_000025965.1	GCA_000025965.1_CR555306.1.chr.fa:1	['GCA_000025965.1_CR555306.1.chr.fa:1:-1', 'ORF', '3574003.5'];['GCA_000025965.1_CR555306.1.chr.fa:1:attC', 'attC', '3574263.5'];['GCA_000025965.1_CR555306.1.chr.fa:1:1', 'ORF', '3574565.5'];['GCA_000025965.1_CR555306.1.chr.fa:1:2', 'ORF', '3575291'];['GCA_000025965.1_CR555306.1.chr.fa:1:attC', 'attC', '3575704'];['GCA_000025965.1_CR555306.1.chr.fa:1:+1', 'ORF', '3575932'];		0	GCA_000025965.1_CR555306.1.chr.fa	Aromatoleum aromaticum EbN1	Complete Genome	Proteobacteria_3	Betaproteobacteria_4	Rhodocyclales_5	Rhodocyclaceae_6	Aromatoleum_7	Aromatoleum aromaticum_8	Aromatoleum aromaticum EbN1_9	FALSE	chr
C	GCA_000026085.1	GCA_000026085.1_CR954246.1.chr.fa:2	['GCA_000026085.1_CR954246.1.chr.fa:2:1', 'Integrase', '1540695.5'];['GCA_000026085.1_CR954246.1.chr.fa:2:2', 'ORF', '1541555'];['GCA_000026085.1_CR954246.1.chr.fa:2:attC', 'attC', '1541721.5'];['GCA_000026085.1_CR954246.1.chr.fa:2:3', 'ORF', '1542017'];['GCA_000026085.1_CR954246.1.chr.fa:2:4', 'ORF', '1542681.5'];['GCA_000026085.1_CR954246.1.chr.fa:2:5', 'ORF', '1543664.5'];['GCA_000026085.1_CR9…		0	GCA_000026085.1_CR954246.1.chr.fa	Pseudoalteromonas haloplanktis TAC125	Complete Genome	Proteobacteria_3	Gammaproteobacteria_4	Alteromonadales_5	Pseudoalteromonadaceae_6	Pseudoalteromonas_7	Pseudoalteromonas haloplanktis_8	Pseudoalteromonas haloplanktis TAC125_9	FALSE	chr
E	GCA_000026085.1	GCA_000026085.1_CR954247.1.1.pla.fa:1	['GCA_000026085.1_CR954247.1.1.pla.fa:1:-1', 'ORF', '260202'];['GCA_000026085.1_CR954247.1.1.pla.fa:1:attC', 'attC', '260701'];['GCA_000026085.1_CR954247.1.1.pla.fa:1:1', 'ORF', '261680'];['GCA_000026085.1_CR954247.1.1.pla.fa:1:attC', 'attC', '262571.5'];['GCA_000026085.1_CR954247.1.1.pla.fa:1:+1', 'ORF', '262904'];		0	GCA_000026085.1_CR954247.1.1.pla.fa	Pseudoalteromonas haloplanktis TAC125	Complete Genome	Proteobacteria_3	Gammaproteobacteria_4	Alteromonadales_5	Pseudoalteromonadaceae_6	Pseudoalteromonas_7	Pseudoalteromonas haloplanktis_8	Pseudoalteromonas haloplanktis TAC125_9	FALSE	chr
A	GCA_000026325.1	GCA_000026325.1_CU928163.2.chr.fa:1	['GCA_000026325.1_CU928163.2.chr.fa:1:1', 'Integrase', '4993613'];['GCA_000026325.1_CU928163.2.chr.fa:1:2', 'ORF', '4994514'];['GCA_000026325.1_CU928163.2.chr.fa:1:attC', 'attC', '4994812'];['GCA_000026325.1_CU928163.2.chr.fa:1:3', 'ORF', '4995275.5', 'AY138986.1.gene1.p01', 'aminoglycoside__aadA', 'aminoglycoside'];['GCA_000026325.1_CU928163.2.chr.fa:1:attC', 'attC', '4995745'];['GCA_000026325.1…		1	GCA_000026325.1_CU928163.2.chr.fa	Escherichia coli UMN026	Chromosome	Proteobacteria_3	Gammaproteobacteria_4	Enterobacterales_5	Enterobacteriaceae_6	Escherichia_7	Escherichia coli_8	Escherichia coli UMN026_9	TRUE	chr
A	GCA_000027125.1	GCA_000027125.1_FN554766.1.chr.fa:1	['GCA_000027125.1_FN554766.1.chr.fa:1:1', 'Integrase', '4359213'];['GCA_000027125.1_FN554766.1.chr.fa:1:2', 'ORF', '4360264', 'AB104852.1.gene4.p01', 'aminoglycoside__aadA', 'aminoglycoside'];['GCA_000027125.1_FN554766.1.chr.fa:1:attC', 'attC', '4360691.5'];['GCA_000027125.1_FN554766.1.chr.fa:1:3', 'ORF', '4360997'];['GCA_000027125.1_FN554766.1.chr.fa:1:4', 'SulI', '4361584', 'CAF18336', 'sulfona…		1	GCA_000027125.1_FN554766.1.chr.fa	Escherichia coli 042	Complete Genome	Proteobacteria_3	Gammaproteobacteria_4	Enterobacterales_5	Enterobacteriaceae_6	Escherichia_7	Escherichia coli_8	Escherichia coli 042_9	TRUE	chr
C	GCA_000039765.1	GCA_000039765.1_AE016795.3.chr.fa:2	['GCA_000039765.1_AE016795.3.chr.fa:2:1', 'Integrase', '2438794.5'];['GCA_000039765.1_AE016795.3.chr.fa:2:2', 'ORF', '2439725'];['GCA_000039765.1_AE016795.3.chr.fa:2:attC', 'attC', '2439895.5'];['GCA_000039765.1_AE016795.3.chr.fa:2:3', 'ORF', '2440190'];['GCA_000039765.1_AE016795.3.chr.fa:2:attC', 'attC', '2440505.5'];['GCA_000039765.1_AE016795.3.chr.fa:2:4', 'ORF', '2440909'];['GCA_000039765.1_A…		0	GCA_000039765.1_AE016795.3.chr.fa	Vibrio vulnificus CMCP6	Complete Genome	Proteobacteria_3	Gammaproteobacteria_4	Vibrionales_5	Vibrionaceae_6	Vibrio_7	Vibrio vulnificus_8	Vibrio vulnificus CMCP6_9	TRUE	chr
C	GCA_000039765.1	GCA_000039765.1_AE016795.3.chr.fa:1	['GCA_000039765.1_AE016795.3.chr.fa:1:-1', 'ORF', '2507138.5'];['GCA_000039765.1_AE016795.3.chr.fa:1:attC', 'attC', '2509854.5'];['GCA_000039765.1_AE016795.3.chr.fa:1:1', 'ORF', '2510030'];['GCA_000039765.1_AE016795.3.chr.fa:1:attC', 'attC', '2510324'];['GCA_000039765.1_AE016795.3.chr.fa:1:2', 'ORF', '2510656'];['GCA_000039765.1_AE016795.3.chr.fa:1:attC', 'attC', '2510932.5'];['GCA_000039765.1_AE…		0	GCA_000039765.1_AE016795.3.chr.fa	Vibrio vulnificus CMCP6	Complete Genome	Proteobacteria_3	Gammaproteobacteria_4	Vibrionales_5	Vibrionaceae_6	Vibrio_7	Vibrio vulnificus_8	Vibrio vulnificus CMCP6_9	TRUE	chr
E	GCA_000055785.1	GCA_000055785.1_CP000285.1.chr.fa:3	['GCA_000055785.1_CP000285.1.chr.fa:3:-1', 'ORF', '2655636'];['GCA_000055785.1_CP000285.1.chr.fa:3:attC', 'attC', '2655901.5'];['GCA_000055785.1_CP000285.1.chr.fa:3:1', 'ORF', '2656211'];['GCA_000055785.1_CP000285.1.chr.fa:3:attC', 'attC', '2656449'];['GCA_000055785.1_CP000285.1.chr.fa:3:2', 'ORF', '2656791'];['GCA_000055785.1_CP000285.1.chr.fa:3:3', 'ORF', '2657291.5'];['GCA_000055785.1_CP000285…		0	GCA_000055785.1_CP000285.1.chr.fa	Chromohalobacter salexigens DSM 3043	Complete Genome	Proteobacteria_3	Gammaproteobacteria_4	Oceanospirillales_5	Halomonadaceae_6	Chromohalobacter_7	Chromohalobacter salexigens_8	Chromohalobacter salexigens DSM 3043_9	FALSE	chr
E	GCA_000055785.1	GCA_000055785.1_CP000285.1.chr.fa:1	['GCA_000055785.1_CP000285.1.chr.fa:1:-1', 'ORF', '3232149.5'];['GCA_000055785.1_CP000285.1.chr.fa:1:attC', 'attC', '3232522.5'];['GCA_000055785.1_CP000285.1.chr.fa:1:1', 'ORF', '3232763.5'];['GCA_000055785.1_CP000285.1.chr.fa:1:2', 'ORF', '3233458'];['GCA_000055785.1_CP000285.1.chr.fa:1:attC', 'attC', '3233899'];['GCA_000055785.1_CP000285.1.chr.fa:1:+1', 'ORF', '3234355.5'];		0	GCA_000055785.1_CP000285.1.chr.fa	Chromohalobacter salexigens DSM 3043	Complete Genome	Proteobacteria_3	Gammaproteobacteria_4	Oceanospirillales_5	Halomonadaceae_6	Chromohalobacter_7	Chromohalobacter salexigens_8	Chromohalobacter salexigens DSM 3043_9	FALSE	chr
C	GCA_000061505.1	GCA_000061505.1_AM406670.1.chr.fa:2	['GCA_000061505.1_AM406670.1.chr.fa:2:-1', 'ORF', '4073786'];['GCA_000061505.1_AM406670.1.chr.fa:2:attC', 'attC', '4075554.5'];['GCA_000061505.1_AM406670.1.chr.fa:2:attC', 'attC', '4076825'];['GCA_000061505.1_AM406670.1.chr.fa:2:1', 'ORF', '4077327.5'];['GCA_000061505.1_AM406670.1.chr.fa:2:attC', 'attC', '4077866.5'];['GCA_000061505.1_AM406670.1.chr.fa:2:2', 'ORF', '4078109.5'];['GCA_000061505.1_…		0	GCA_000061505.1_AM406670.1.chr.fa	Azoarcus sp. BH72	Complete Genome	Proteobacteria_3	Betaproteobacteria_4	Rhodocyclales_5	Zoogloeaceae_6	Azoarcus_7	Azoarcus_8	Azoarcus sp. BH72_9	FALSE	chr
D	GCA_000063525.1	GCA_000063525.1_CT978603.1.chr.fa:1	['GCA_000063525.1_CT978603.1.chr.fa:1:-1', 'ORF', '891350'];['GCA_000063525.1_CT978603.1.chr.fa:1:attC', 'attC', '891873'];['GCA_000063525.1_CT978603.1.chr.fa:1:1', 'ORF', '892086.5'];['GCA_000063525.1_CT978603.1.chr.fa:1:2', 'SulI', '892797'];		0	GCA_000063525.1_CT978603.1.chr.fa	Synechococcus sp. RCC307	Complete Genome	Cyanobacteria/Melainabacteria group_3	Cyanobacteria_4	Synechococcales_5	Synechococcaceae_6	Synechococcus_7	Synechococcus_8	Synechococcus sp. RCC307_9	FALSE	chr
C	GCA_000069245.1	GCA_000069245.1_CU459141.1.chr.fa:2	['GCA_000069245.1_CU459141.1.chr.fa:2:-1', 'ORF', '3653549'];['GCA_000069245.1_CU459141.1.chr.fa:2:1', 'SulI', '3655144', 'CAF18336', 'sulfonamide__sul1', 'sulfonamide'];['GCA_000069245.1_CU459141.1.chr.fa:2:2', 'ORF', '3655731'];['GCA_000069245.1_CU459141.1.chr.fa:2:attC', 'attC', '3656037.5'];['GCA_000069245.1_CU459141.1.chr.fa:2:3', 'ORF', '3656483.5', 'X02340.1.orf0.gene.p01', 'aminoglycoside…		6	GCA_000069245.1_CU459141.1.chr.fa	Acinetobacter baumannii AYE	Complete Genome	Proteobacteria_3	Gammaproteobacteria_4	Pseudomonadales_5	Moraxellaceae_6	Acinetobacter_7	Acinetobacter baumannii_8	Acinetobacter baumannii AYE_9	TRUE	chr
C	GCA_000069245.1	GCA_000069245.1_CU459141.1.chr.fa:3	['GCA_000069245.1_CU459141.1.chr.fa:3:1', 'Integrase', '921646.5'];['GCA_000069245.1_CU459141.1.chr.fa:3:2', 'ORF', '922921'];['GCA_000069245.1_CU459141.1.chr.fa:3:3', 'ORF', '923779.5'];['GCA_000069245.1_CU459141.1.chr.fa:3:attC', 'attC', '924843'];['GCA_000069245.1_CU459141.1.chr.fa:3:4', 'ORF', '925968.5'];['GCA_000069245.1_CU459141.1.chr.fa:3:+1', 'ORF', '928200.5'];		0	GCA_000069245.1_CU459141.1.chr.fa	Acinetobacter baumannii AYE	Complete Genome	Proteobacteria_3	Gammaproteobacteria_4	Pseudomonadales_5	Moraxellaceae_6	Acinetobacter_7	Acinetobacter baumannii_8	Acinetobacter baumannii AYE_9	TRUE	chr
A	GCA_000069245.1	GCA_000069245.1_CU459141.1.chr.fa:1	['GCA_000069245.1_CU459141.1.chr.fa:1:1', 'SulI', '3620567', 'CAF18336', 'sulfonamide__sul1', 'sulfonamide'];['GCA_000069245.1_CU459141.1.chr.fa:1:2', 'ORF', '3621154'];['GCA_000069245.1_CU459141.1.chr.fa:1:attC', 'attC', '3621460.5'];['GCA_000069245.1_CU459141.1.chr.fa:1:3', 'ORF', '3621887', 'AB104852.1.gene4.p01', 'aminoglycoside__aadA', 'aminoglycoside'];['GCA_000069245.1_CU459141.1.chr.fa:1:…		2	GCA_000069245.1_CU459141.1.chr.fa	Acinetobacter baumannii AYE	Complete Genome	Proteobacteria_3	Gammaproteobacteria_4	Pseudomonadales_5	Moraxellaceae_6	Acinetobacter_7	Acinetobacter baumannii_8	Acinetobacter baumannii AYE_9	TRUE	chr
C	GCA_000070605.1	GCA_000070605.1_AM920689.1.chr.fa:1	['GCA_000070605.1_AM920689.1.chr.fa:1:-1', 'ORF', '392770.5'];['GCA_000070605.1_AM920689.1.chr.fa:1:attC', 'attC', '393194.5'];['GCA_000070605.1_AM920689.1.chr.fa:1:1', 'ORF', '393419'];['GCA_000070605.1_AM920689.1.chr.fa:1:attC', 'attC', '393655.5'];['GCA_000070605.1_AM920689.1.chr.fa:1:2', 'ORF', '393942'];['GCA_000070605.1_AM920689.1.chr.fa:1:attC', 'attC', '394260'];['GCA_000070605.1_AM920689…		0	GCA_000070605.1_AM920689.1.chr.fa	Xanthomonas campestris pv. campestris	Complete Genome	Proteobacteria_3	Gammaproteobacteria_4	Xanthomonadales_5	Xanthomonadaceae_6	Xanthomonas_7	Xanthomonas campestris_8	Xanthomonas campestris pv. campestris_9	FALSE	chr
C	GCA_000091165.1	GCA_000091165.1_FP565575.1.chr.fa:4	['GCA_000091165.1_FP565575.1.chr.fa:4:1', 'Integrase', '1261011.5'];['GCA_000091165.1_FP565575.1.chr.fa:4:2', 'ORF', '1261273'];['GCA_000091165.1_FP565575.1.chr.fa:4:3', 'ORF', '1261506'];['GCA_000091165.1_FP565575.1.chr.fa:4:4', 'ORF', '1261710'];['GCA_000091165.1_FP565575.1.chr.fa:4:5', 'ORF', '1261728'];['GCA_000091165.1_FP565575.1.chr.fa:4:6', 'ORF', '1261913'];['GCA_000091165.1_FP565575.1.ch…		0	GCA_000091165.1_FP565575.1.chr.fa	Candidatus Methylomirabilis oxyfera	Complete Genome	unclassified Bacteria_3	candidate division NC10_4	candidate division NC10_5	candidate division NC10_6	Candidatus Methylomirabilis_7	Candidatus Methylomirabilis_8	Candidatus Methylomirabilis oxyfera_9	FALSE	chr
C	GCA_000091325.1	GCA_000091325.1_AP011177.1.chr.fa:1	['GCA_000091325.1_AP011177.1.chr.fa:1:-1', 'ORF', '3013314.5'];['GCA_000091325.1_AP011177.1.chr.fa:1:attC', 'attC', '3013561.5'];['GCA_000091325.1_AP011177.1.chr.fa:1:1', 'ORF', '3013800.5'];['GCA_000091325.1_AP011177.1.chr.fa:1:2', 'ORF', '3015294'];['GCA_000091325.1_AP011177.1.chr.fa:1:3', 'Integrase', '3016284.5'];		0	GCA_000091325.1_AP011177.1.chr.fa	Shewanella violacea DSS12	Complete Genome	Proteobacteria_3	Gammaproteobacteria_4	Alteromonadales_5	Shewanellaceae_6	Shewanella_7	Shewanella violacea_8	Shewanella violacea DSS12_9	FALSE	chr
C	GCA_000091325.1	GCA_000091325.1_AP011177.1.chr.fa:2	['GCA_000091325.1_AP011177.1.chr.fa:2:1', 'Integrase', '2863816.5'];['GCA_000091325.1_AP011177.1.chr.fa:2:2', 'ORF', '2864582'];['GCA_000091325.1_AP011177.1.chr.fa:2:attC', 'attC', '2864814'];['GCA_000091325.1_AP011177.1.chr.fa:2:+1', 'ORF', '2864996.5'];		0	GCA_000091325.1_AP011177.1.chr.fa	Shewanella violacea DSS12	Complete Genome	Proteobacteria_3	Gammaproteobacteria_4	Alteromonadales_5	Shewanellaceae_6	Shewanella_7	Shewanella violacea_8	Shewanella violacea DSS12_9	FALSE	chr
C	GCA_000091465.1	GCA_000091465.1_FM954972.2.chr.fa:1	['GCA_000091465.1_FM954972.2.chr.fa:1:-1', 'ORF', '2026766.5'];['GCA_000091465.1_FM954972.2.chr.fa:1:attC', 'attC', '2027180.5'];['GCA_000091465.1_FM954972.2.chr.fa:1:1', 'ORF', '2027577.5'];['GCA_000091465.1_FM954972.2.chr.fa:1:2', 'ORF', '2028241.5'];['GCA_000091465.1_FM954972.2.chr.fa:1:attC', 'attC', '2028535'];['GCA_000091465.1_FM954972.2.chr.fa:1:3', 'ORF', '2028854'];['GCA_000091465.1_FM95…		0	GCA_000091465.1_FM954972.2.chr.fa	Vibrio tasmaniensis LGP32	Complete Genome	Proteobacteria_3	Gammaproteobacteria_4	Vibrionales_5	Vibrionaceae_6	Vibrio_7	Vibrio tasmaniensis_8	Vibrio tasmaniensis LGP32_9	FALSE	chr
E	GCA_000091465.1	GCA_000091465.1_FM954972.2.chr.fa:5	['GCA_000091465.1_FM954972.2.chr.fa:5:-1', 'ORF', '1368228.5'];['GCA_000091465.1_FM954972.2.chr.fa:5:attC', 'attC', '1368574'];['GCA_000091465.1_FM954972.2.chr.fa:5:1', 'ORF', '1368951'];['GCA_000091465.1_FM954972.2.chr.fa:5:attC', 'attC', '1369359'];['GCA_000091465.1_FM954972.2.chr.fa:5:+1', 'ORF', '1369796'];		0	GCA_000091465.1_FM954972.2.chr.fa	Vibrio tasmaniensis LGP32	Complete Genome	Proteobacteria_3	Gammaproteobacteria_4	Vibrionales_5	Vibrionaceae_6	Vibrio_7	Vibrio tasmaniensis_8	Vibrio tasmaniensis LGP32_9	FALSE	chr
E	GCA_000091465.1	GCA_000091465.1_FM954973.2.1.pla.fa:1	['GCA_000091465.1_FM954973.2.1.pla.fa:1:-1', 'ORF', '904556.5'];['GCA_000091465.1_FM954973.2.1.pla.fa:1:attC', 'attC', '904841'];['GCA_000091465.1_FM954973.2.1.pla.fa:1:1', 'ORF', '905111.5'];['GCA_000091465.1_FM954973.2.1.pla.fa:1:attC', 'attC', '905410'];['GCA_000091465.1_FM954973.2.1.pla.fa:1:2', 'ORF', '905631'];['GCA_000091465.1_FM954973.2.1.pla.fa:1:3', 'ORF', '906081.5'];['GCA_000091465.1_…		0	GCA_000091465.1_FM954973.2.1.pla.fa	Vibrio tasmaniensis LGP32	Complete Genome	Proteobacteria_3	Gammaproteobacteria_4	Vibrionales_5	Vibrionaceae_6	Vibrio_7	Vibrio tasmaniensis_8	Vibrio tasmaniensis LGP32_9	FALSE	chr
E	GCA_000092105.1	GCA_000092105.1_CP001744.1.chr.fa:1	['GCA_000092105.1_CP001744.1.chr.fa:1:-1', 'ORF', '428311'];['GCA_000092105.1_CP001744.1.chr.fa:1:attC', 'attC', '428588'];['GCA_000092105.1_CP001744.1.chr.fa:1:1', 'ORF', '428962'];['GCA_000092105.1_CP001744.1.chr.fa:1:attC', 'attC', '429332'];['GCA_000092105.1_CP001744.1.chr.fa:1:2', 'ORF', '429729.5'];['GCA_000092105.1_CP001744.1.chr.fa:1:attC', 'attC', '430117.5'];['GCA_000092105.1_CP001744.1…		0	GCA_000092105.1_CP001744.1.chr.fa	Planctopirus limnophila DSM 3776	Complete Genome	Planctomycetes_3	Planctomycetia_4	Planctomycetales_5	Planctomycetaceae_6	Planctopirus_7	Planctopirus limnophila_8	Planctopirus limnophila DSM 3776_9	FALSE	chr
E	GCA_000092245.1	GCA_000092245.1_CP001999.1.chr.fa:1	['GCA_000092245.1_CP001999.1.chr.fa:1:-1', 'ORF', '2031446.5'];['GCA_000092245.1_CP001999.1.chr.fa:1:attC', 'attC', '2032108'];['GCA_000092245.1_CP001999.1.chr.fa:1:1', 'ORF', '2032343'];['GCA_000092245.1_CP001999.1.chr.fa:1:attC', 'attC', '2032599.5'];['GCA_000092245.1_CP001999.1.chr.fa:1:2', 'ORF', '2033034'];['GCA_000092245.1_CP001999.1.chr.fa:1:3', 'ORF', '2033800'];['GCA_000092245.1_CP001999…		0	GCA_000092245.1_CP001999.1.chr.fa	Arcobacter nitrofigilis DSM 7299	Complete Genome	Proteobacteria_3	delta/epsilon subdivisions_4	Epsilonproteobacteria_5	Campylobacterales_6	Campylobacteraceae_7	Arcobacter_8	Arcobacter nitrofigilis DSM 7299_9	FALSE	chr
E	GCA_000092525.1	GCA_000092525.1_CP000038.1.chr.fa:1	['GCA_000092525.1_CP000038.1.chr.fa:1:-1', 'ORF', '4107680.5'];['GCA_000092525.1_CP000038.1.chr.fa:1:attC', 'attC', '4110426.5'];['GCA_000092525.1_CP000038.1.chr.fa:1:1', 'ORF', '4110851.5', 'AB104852.1.gene4.p01', 'aminoglycoside__aadA', 'aminoglycoside'];['GCA_000092525.1_CP000038.1.chr.fa:1:attC', 'attC', '4111279.5'];['GCA_000092525.1_CP000038.1.chr.fa:1:attC', 'attC', '4111881'];['GCA_000092…		1	GCA_000092525.1_CP000038.1.chr.fa	Shigella sonnei Ss046	Complete Genome	Proteobacteria_3	Gammaproteobacteria_4	Enterobacterales_5	Enterobacteriaceae_6	Shigella_7	Shigella sonnei_8	Shigella sonnei Ss046_9	TRUE	chr
C	GCA_000093025.1	GCA_000093025.1_CP002056.1.chr.fa:1	['GCA_000093025.1_CP002056.1.chr.fa:1:1', 'Integrase', '2074478'];['GCA_000093025.1_CP002056.1.chr.fa:1:2', 'ORF', '2075358'];['GCA_000093025.1_CP002056.1.chr.fa:1:attC', 'attC', '2075542'];['GCA_000093025.1_CP002056.1.chr.fa:1:+1', 'ORF', '2075727.5'];		0	GCA_000093025.1_CP002056.1.chr.fa	Methylotenera versatilis 301	Complete Genome	Proteobacteria_3	Betaproteobacteria_4	Nitrosomonadales_5	Methylophilaceae_6	Methylotenera_7	Methylotenera versatilis_8	Methylotenera versatilis 301_9	FALSE	chr
C	GCA_000093145.2	GCA_000093145.2_CP001220.2.chr.fa:3	['GCA_000093145.2_CP001220.2.chr.fa:3:-1', 'ORF', '2244678'];['GCA_000093145.2_CP001220.2.chr.fa:3:attC', 'attC', '2245562'];['GCA_000093145.2_CP001220.2.chr.fa:3:1', 'ORF', '2245827'];['GCA_000093145.2_CP001220.2.chr.fa:3:2', 'ORF', '2247353'];['GCA_000093145.2_CP001220.2.chr.fa:3:3', 'Integrase', '2248445.5'];		0	GCA_000093145.2_CP001220.2.chr.fa	Comamonas testosteroni CNB-2	Complete Genome	Proteobacteria_3	Betaproteobacteria_4	Burkholderiales_5	Comamonadaceae_6	Comamonas_7	Comamonas testosteroni_8	Comamonas testosteroni CNB-2_9	TRUE	chr
E	GCA_000143085.1	GCA_000143085.1_CP002086.1.chr.fa:7	['GCA_000143085.1_CP002086.1.chr.fa:7:-1', 'ORF', '3152118.5'];['GCA_000143085.1_CP002086.1.chr.fa:7:attC', 'attC', '3152629'];['GCA_000143085.1_CP002086.1.chr.fa:7:1', 'ORF', '3153273'];['GCA_000143085.1_CP002086.1.chr.fa:7:2', 'ORF', '3153709'];['GCA_000143085.1_CP002086.1.chr.fa:7:attC', 'attC', '3154181.5'];['GCA_000143085.1_CP002086.1.chr.fa:7:attC', 'attC', '3155766'];['GCA_000143085.1_CP00…		0	GCA_000143085.1_CP002086.1.chr.fa	Nitrosococcus watsonii C-113	Complete Genome	Proteobacteria_3	Gammaproteobacteria_4	Chromatiales_5	Chromatiaceae_6	Nitrosococcus_7	Nitrosococcus watsonii_8	Nitrosococcus watsonii C-113_9	FALSE	chr
E	GCA_000143085.1	GCA_000143085.1_CP002086.1.chr.fa:12	['GCA_000143085.1_CP002086.1.chr.fa:12:-1', 'ORF', '2834525.5'];['GCA_000143085.1_CP002086.1.chr.fa:12:attC', 'attC', '2834899'];['GCA_000143085.1_CP002086.1.chr.fa:12:1', 'ORF', '2835264.5'];['GCA_000143085.1_CP002086.1.chr.fa:12:attC', 'attC', '2835532.5'];['GCA_000143085.1_CP002086.1.chr.fa:12:+1', 'ORF', '2835914.5'];		0	GCA_000143085.1_CP002086.1.chr.fa	Nitrosococcus watsonii C-113	Complete Genome	Proteobacteria_3	Gammaproteobacteria_4	Chromatiales_5	Chromatiaceae_6	Nitrosococcus_7	Nitrosococcus watsonii_8	Nitrosococcus watsonii C-113_9	FALSE	chr
C	GCA_000143085.1	GCA_000143085.1_CP002086.1.chr.fa:1	['GCA_000143085.1_CP002086.1.chr.fa:1:-1', 'ORF', '2109818.5'];['GCA_000143085.1_CP002086.1.chr.fa:1:1', 'ORF', '2110866'];['GCA_000143085.1_CP002086.1.chr.fa:1:attC', 'attC', '2111012.5'];['GCA_000143085.1_CP002086.1.chr.fa:1:attC', 'attC', '2111888'];['GCA_000143085.1_CP002086.1.chr.fa:1:2', 'ORF', '2112634'];['GCA_000143085.1_CP002086.1.chr.fa:1:attC', 'attC', '2113097.5'];['GCA_000143085.1_CP…		0	GCA_000143085.1_CP002086.1.chr.fa	Nitrosococcus watsonii C-113	Complete Genome	Proteobacteria_3	Gammaproteobacteria_4	Chromatiales_5	Chromatiaceae_6	Nitrosococcus_7	Nitrosococcus watsonii_8	Nitrosococcus watsonii C-113_9	FALSE	chr
C	GCA_000143085.1	GCA_000143085.1_CP002086.1.chr.fa:2	['GCA_000143085.1_CP002086.1.chr.fa:2:1', 'Integrase', '71422'];['GCA_000143085.1_CP002086.1.chr.fa:2:2', 'ORF', '72350.5'];['GCA_000143085.1_CP002086.1.chr.fa:2:3', 'ORF', '72609'];['GCA_000143085.1_CP002086.1.chr.fa:2:attC', 'attC', '72782'];['GCA_000143085.1_CP002086.1.chr.fa:2:4', 'ORF', '73263'];['GCA_000143085.1_CP002086.1.chr.fa:2:5', 'ORF', '73496.5'];['GCA_000143085.1_CP002086.1.chr.fa:2…		0	GCA_000143085.1_CP002086.1.chr.fa	Nitrosococcus watsonii C-113	Complete Genome	Proteobacteria_3	Gammaproteobacteria_4	Chromatiales_5	Chromatiaceae_6	Nitrosococcus_7	Nitrosococcus watsonii_8	Nitrosococcus watsonii C-113_9	FALSE	chr
E	GCA_000143085.1	GCA_000143085.1_CP002086.1.chr.fa:3	['GCA_000143085.1_CP002086.1.chr.fa:3:-1', 'ORF', '2742704.5'];['GCA_000143085.1_CP002086.1.chr.fa:3:attC', 'attC', '2742855.5'];['GCA_000143085.1_CP002086.1.chr.fa:3:1', 'ORF', '2743083.5'];['GCA_000143085.1_CP002086.1.chr.fa:3:2', 'ORF', '2744298'];['GCA_000143085.1_CP002086.1.chr.fa:3:3', 'ORF', '2744509.5'];['GCA_000143085.1_CP002086.1.chr.fa:3:attC', 'attC', '2744671.5'];['GCA_000143085.1_CP…		0	GCA_000143085.1_CP002086.1.chr.fa	Nitrosococcus watsonii C-113	Complete Genome	Proteobacteria_3	Gammaproteobacteria_4	Chromatiales_5	Chromatiaceae_6	Nitrosococcus_7	Nitrosococcus watsonii_8	Nitrosococcus watsonii C-113_9	FALSE	chr
E	GCA_000143085.1	GCA_000143085.1_CP002086.1.chr.fa:4	['GCA_000143085.1_CP002086.1.chr.fa:4:-1', 'ORF', '2862195'];['GCA_000143085.1_CP002086.1.chr.fa:4:attC', 'attC', '2862454'];['GCA_000143085.1_CP002086.1.chr.fa:4:1', 'ORF', '2862595'];['GCA_000143085.1_CP002086.1.chr.fa:4:2', 'ORF', '2863587.5'];['GCA_000143085.1_CP002086.1.chr.fa:4:3', 'ORF', '2864338'];['GCA_000143085.1_CP002086.1.chr.fa:4:4', 'ORF', '2864623.5'];['GCA_000143085.1_CP002086.1.c…		0	GCA_000143085.1_CP002086.1.chr.fa	Nitrosococcus watsonii C-113	Complete Genome	Proteobacteria_3	Gammaproteobacteria_4	Chromatiales_5	Chromatiaceae_6	Nitrosococcus_7	Nitrosococcus watsonii_8	Nitrosococcus watsonii C-113_9	FALSE	chr
E	GCA_000143085.1	GCA_000143085.1_CP002086.1.chr.fa:6	['GCA_000143085.1_CP002086.1.chr.fa:6:-1', 'ORF', '3134184.5'];['GCA_000143085.1_CP002086.1.chr.fa:6:attC', 'attC', '3134384'];['GCA_000143085.1_CP002086.1.chr.fa:6:1', 'ORF', '3134582'];['GCA_000143085.1_CP002086.1.chr.fa:6:attC', 'attC', '3134822'];['GCA_000143085.1_CP002086.1.chr.fa:6:2', 'ORF', '3134986'];['GCA_000143085.1_CP002086.1.chr.fa:6:3', 'ORF', '3135246'];['GCA_000143085.1_CP002086.1…		0	GCA_000143085.1_CP002086.1.chr.fa	Nitrosococcus watsonii C-113	Complete Genome	Proteobacteria_3	Gammaproteobacteria_4	Chromatiales_5	Chromatiaceae_6	Nitrosococcus_7	Nitrosococcus watsonii_8	Nitrosococcus watsonii C-113_9	FALSE	chr
E	GCA_000143985.1	GCA_000143985.1_CP002116.1.chr.fa:1	['GCA_000143985.1_CP002116.1.chr.fa:1:-1', 'ORF', '404784.5'];['GCA_000143985.1_CP002116.1.chr.fa:1:attC', 'attC', '405090'];['GCA_000143985.1_CP002116.1.chr.fa:1:1', 'ORF', '405534'];['GCA_000143985.1_CP002116.1.chr.fa:1:2', 'ORF', '406154'];['GCA_000143985.1_CP002116.1.chr.fa:1:attC', 'attC', '406519.5'];['GCA_000143985.1_CP002116.1.chr.fa:1:3', 'ORF', '407451'];['GCA_000143985.1_CP002116.1.chr…		0	GCA_000143985.1_CP002116.1.chr.fa	Sediminispirochaeta smaragdinae DSM 11293	Complete Genome	Spirochaetes_3	Spirochaetia_4	Spirochaetales_5	Spirochaetaceae_6	Spirochaeta_7	Spirochaeta smaragdinae_8	Sediminispirochaeta smaragdinae DSM 11293_9	FALSE	chr
E	GCA_000145255.1	GCA_000145255.1_CP002159.1.chr.fa:2	['GCA_000145255.1_CP002159.1.chr.fa:2:-1', 'ORF', '1879952'];['GCA_000145255.1_CP002159.1.chr.fa:2:attC', 'attC', '1880157'];['GCA_000145255.1_CP002159.1.chr.fa:2:1', 'ORF', '1880836'];['GCA_000145255.1_CP002159.1.chr.fa:2:attC', 'attC', '1881533'];['GCA_000145255.1_CP002159.1.chr.fa:2:2', 'ORF', '1882185.5'];['GCA_000145255.1_CP002159.1.chr.fa:2:+1', 'ORF', '1883302'];		0	GCA_000145255.1_CP002159.1.chr.fa	Gallionella capsiferriformans ES-2	Complete Genome	Proteobacteria_3	Betaproteobacteria_4	Nitrosomonadales_5	Gallionellaceae_6	Gallionella_7	Gallionella capsiferriformans_8	Gallionella capsiferriformans ES-2_9	FALSE	chr
E	GCA_000145255.1	GCA_000145255.1_CP002159.1.chr.fa:3	['GCA_000145255.1_CP002159.1.chr.fa:3:-1', 'ORF', '2775787.5'];['GCA_000145255.1_CP002159.1.chr.fa:3:attC', 'attC', '2775919.5'];['GCA_000145255.1_CP002159.1.chr.fa:3:1', 'ORF', '2776226.5'];['GCA_000145255.1_CP002159.1.chr.fa:3:attC', 'attC', '2776550.5'];['GCA_000145255.1_CP002159.1.chr.fa:3:+1', 'ORF', '2777600.5'];		0	GCA_000145255.1_CP002159.1.chr.fa	Gallionella capsiferriformans ES-2	Complete Genome	Proteobacteria_3	Betaproteobacteria_4	Nitrosomonadales_5	Gallionellaceae_6	Gallionella_7	Gallionella capsiferriformans_8	Gallionella capsiferriformans ES-2_9	FALSE	chr
C	GCA_000145255.1	GCA_000145255.1_CP002159.1.chr.fa:1	['GCA_000145255.1_CP002159.1.chr.fa:1:-1', 'ORF', '1627976'];['GCA_000145255.1_CP002159.1.chr.fa:1:attC', 'attC', '1628216'];['GCA_000145255.1_CP002159.1.chr.fa:1:attC', 'attC', '1628649.5'];['GCA_000145255.1_CP002159.1.chr.fa:1:1', 'ORF', '1628994.5'];['GCA_000145255.1_CP002159.1.chr.fa:1:attC', 'attC', '1629354.5'];['GCA_000145255.1_CP002159.1.chr.fa:1:2', 'ORF', '1629678'];['GCA_000145255.1_CP…		0	GCA_000145255.1_CP002159.1.chr.fa	Gallionella capsiferriformans ES-2	Complete Genome	Proteobacteria_3	Betaproteobacteria_4	Nitrosomonadales_5	Gallionellaceae_6	Gallionella_7	Gallionella capsiferriformans_8	Gallionella capsiferriformans ES-2_9	FALSE	chr
E	GCA_000146165.2	GCA_000146165.2_AE014299.2.chr.fa:1	['GCA_000146165.2_AE014299.2.chr.fa:1:-1', 'ORF', '1587741'];['GCA_000146165.2_AE014299.2.chr.fa:1:attC', 'attC', '1588089.5'];['GCA_000146165.2_AE014299.2.chr.fa:1:1', 'ORF', '1588374.5'];['GCA_000146165.2_AE014299.2.chr.fa:1:2', 'ORF', '1589551'];['GCA_000146165.2_AE014299.2.chr.fa:1:attC', 'attC', '1590461.5'];['GCA_000146165.2_AE014299.2.chr.fa:1:attC', 'attC', '1590840'];['GCA_000146165.2_AE…		0	GCA_000146165.2_AE014299.2.chr.fa	Shewanella oneidensis MR-1	Complete Genome	Proteobacteria_3	Gammaproteobacteria_4	Alteromonadales_5	Shewanellaceae_6	Shewanella_7	Shewanella oneidensis_8	Shewanella oneidensis MR-1_9	FALSE	chr
C	GCA_000146165.2	GCA_000146165.2_AE014299.2.chr.fa:3	['GCA_000146165.2_AE014299.2.chr.fa:3:-1', 'ORF', '2653892'];['GCA_000146165.2_AE014299.2.chr.fa:3:attC', 'attC', '2655583.5'];['GCA_000146165.2_AE014299.2.chr.fa:3:1', 'ORF', '2655811.5'];['GCA_000146165.2_AE014299.2.chr.fa:3:2', 'Integrase', '2657870'];		0	GCA_000146165.2_AE014299.2.chr.fa	Shewanella oneidensis MR-1	Complete Genome	Proteobacteria_3	Gammaproteobacteria_4	Alteromonadales_5	Shewanellaceae_6	Shewanella_7	Shewanella oneidensis_8	Shewanella oneidensis MR-1_9	FALSE	chr
C	GCA_000146165.2	GCA_000146165.2_AE014299.2.chr.fa:9	['GCA_000146165.2_AE014299.2.chr.fa:9:1', 'Integrase', '2278110'];['GCA_000146165.2_AE014299.2.chr.fa:9:2', 'ORF', '2279079.5'];['GCA_000146165.2_AE014299.2.chr.fa:9:3', 'ORF', '2281087'];['GCA_000146165.2_AE014299.2.chr.fa:9:attC', 'attC', '2282128.5'];['GCA_000146165.2_AE014299.2.chr.fa:9:+1', 'ORF', '2282731'];		0	GCA_000146165.2_AE014299.2.chr.fa	Shewanella oneidensis MR-1	Complete Genome	Proteobacteria_3	Gammaproteobacteria_4	Alteromonadales_5	Shewanellaceae_6	Shewanella_7	Shewanella oneidensis_8	Shewanella oneidensis MR-1_9	FALSE	chr
C	GCA_000146165.2	GCA_000146165.2_AE014299.2.chr.fa:4	['GCA_000146165.2_AE014299.2.chr.fa:4:-1', 'ORF', '2129465'];['GCA_000146165.2_AE014299.2.chr.fa:4:attC', 'attC', '2130805'];['GCA_000146165.2_AE014299.2.chr.fa:4:1', 'ORF', '2131124.5'];['GCA_000146165.2_AE014299.2.chr.fa:4:2', 'ORF', '2132327.5'];['GCA_000146165.2_AE014299.2.chr.fa:4:3', 'Integrase', '2133297'];['GCA_000146165.2_AE014299.2.chr.fa:4:4', 'Integrase', '2134592'];		0	GCA_000146165.2_AE014299.2.chr.fa	Shewanella oneidensis MR-1	Complete Genome	Proteobacteria_3	Gammaproteobacteria_4	Alteromonadales_5	Shewanellaceae_6	Shewanella_7	Shewanella oneidensis_8	Shewanella oneidensis MR-1_9	FALSE	chr
C	GCA_000147355.1	GCA_000147355.1_CP002205.1.chr.fa:1	['GCA_000147355.1_CP002205.1.chr.fa:1:1', 'Integrase', '1147178.5'];['GCA_000147355.1_CP002205.1.chr.fa:1:2', 'ORF', '1148505'];['GCA_000147355.1_CP002205.1.chr.fa:1:attC', 'attC', '1149025.5'];['GCA_000147355.1_CP002205.1.chr.fa:1:3', 'ORF', '1149348.5'];['GCA_000147355.1_CP002205.1.chr.fa:1:4', 'ORF', '1150068'];['GCA_000147355.1_CP002205.1.chr.fa:1:5', 'ORF', '1150581'];['GCA_000147355.1_CP002…		0	GCA_000147355.1_CP002205.1.chr.fa	Sulfurimonas autotrophica DSM 16294	Complete Genome	Proteobacteria_3	delta/epsilon subdivisions_4	Epsilonproteobacteria_5	Campylobacterales_6	Helicobacteraceae_7	Sulfurimonas_8	Sulfurimonas autotrophica DSM 16294_9	FALSE	chr
A	GCA_000148745.1	GCA_000148745.1_CM001020.1.chr.fa:1	['GCA_000148745.1_CM001020.1.chr.fa:1:1', 'Integrase', '3466878'];['GCA_000148745.1_CM001020.1.chr.fa:1:attC', 'attC', '3468360.5'];		0	GCA_000148745.1_CM001020.1.chr.fa	Pseudomonas aeruginosa 39016	Chromosome	Proteobacteria_3	Gammaproteobacteria_4	Pseudomonadales_5	Pseudomonadaceae_6	Pseudomonas_7	Pseudomonas aeruginosa group_8	Pseudomonas aeruginosa 39016_9	FALSE	chr
E	GCA_000153405.2	GCA_000153405.2_CP004404.1.chr.fa:3	['GCA_000153405.2_CP004404.1.chr.fa:3:-1', 'ORF', '1072182.5'];['GCA_000153405.2_CP004404.1.chr.fa:3:attC', 'attC', '1072643.5'];['GCA_000153405.2_CP004404.1.chr.fa:3:1', 'ORF', '1073114'];['GCA_000153405.2_CP004404.1.chr.fa:3:2', 'ORF', '1073975'];['GCA_000153405.2_CP004404.1.chr.fa:3:attC', 'attC', '1074345.5'];['GCA_000153405.2_CP004404.1.chr.fa:3:attC', 'attC', '1074858.5'];['GCA_000153405.2_…		0	GCA_000153405.2_CP004404.1.chr.fa	Psychromonas sp. CNPT3	Complete Genome	Proteobacteria_3	Gammaproteobacteria_4	Alteromonadales_5	Psychromonadaceae_6	Psychromonas_7	Psychromonas_8	Psychromonas sp. CNPT3_9	FALSE	chr
E	GCA_000159535.2	GCA_000159535.2_CP002110.1.1.pla.fa:1	['GCA_000159535.2_CP002110.1.1.pla.fa:1:-1', 'ORF', '2735565.5'];['GCA_000159535.2_CP002110.1.1.pla.fa:1:attC', 'attC', '2736482.5'];['GCA_000159535.2_CP002110.1.1.pla.fa:1:1', 'ORF', '2738145'];['GCA_000159535.2_CP002110.1.1.pla.fa:1:attC', 'attC', '2740328.5'];['GCA_000159535.2_CP002110.1.1.pla.fa:1:2', 'ORF', '2742493.5'];['GCA_000159535.2_CP002110.1.1.pla.fa:1:+1', 'ORF', '2746405.5'];		0	GCA_000159535.2_CP002110.1.1.pla.fa	Staphylococcus aureus subsp. aureus TCH60	Complete Genome	Firmicutes_3	Bacilli_4	Bacillales_5	Staphylococcaceae_6	Staphylococcus_7	Staphylococcus aureus_8	Staphylococcus aureus subsp. aureus TCH60_9	TRUE	chr
A	GCA_000159895.2	GCA_000159895.2_JH815284.1.chr.fa:1	['GCA_000159895.2_JH815284.1.chr.fa:1:1', 'Integrase', '25233.5'];['GCA_000159895.2_JH815284.1.chr.fa:1:2', 'ORF', '25937', 'ACO24447', 'trimethoprim__dfrA17', 'trimethoprim'];['GCA_000159895.2_JH815284.1.chr.fa:1:attC', 'attC', '26298'];['GCA_000159895.2_JH815284.1.chr.fa:1:3', 'ORF', '26761.5', 'AY138986.1.gene1.p01', 'aminoglycoside__aadA', 'aminoglycoside'];['GCA_000159895.2_JH815284.1.chr.fa…		2	GCA_000159895.2_JH815284.1.chr.fa	Escherichia sp. 1_1_43	Scaffold	Proteobacteria_3	Gammaproteobacteria_4	Enterobacterales_5	Enterobacteriaceae_6	Escherichia_7	Escherichia_8	Escherichia sp. 1_1_43_9	FALSE	chr
E	GCA_000160335.2	GCA_000160335.2_CP002388.1.1.pla.fa:1	['GCA_000160335.2_CP002388.1.1.pla.fa:1:-1', 'ORF', '510665.5'];['GCA_000160335.2_CP002388.1.1.pla.fa:1:1', 'ORF', '514509.5'];['GCA_000160335.2_CP002388.1.1.pla.fa:1:attC', 'attC', '516489.5'];['GCA_000160335.2_CP002388.1.1.pla.fa:1:2', 'ORF', '518681'];['GCA_000160335.2_CP002388.1.1.pla.fa:1:attC', 'attC', '520353.5'];['GCA_000160335.2_CP002388.1.1.pla.fa:1:+1', 'ORF', '521269.5'];		0	GCA_000160335.2_CP002388.1.1.pla.fa	Staphylococcus aureus subsp. aureus 55/2053	Complete Genome	Firmicutes_3	Bacilli_4	Bacillales_5	Staphylococcaceae_6	Staphylococcus_7	Staphylococcus aureus_8	Staphylococcus aureus subsp. aureus 55/2053_9	TRUE	chr
B	GCA_000164615.1	GCA_000164615.1_GG774454.1.chr.fa:1	['GCA_000164615.1_GG774454.1.chr.fa:1:1', 'Integrase', '108224'];['GCA_000164615.1_GG774454.1.chr.fa:1:2', 'ORF', '109074.5', 'CAQ52800', 'trimethoprim__dfrB1', 'trimethoprim'];		1	GCA_000164615.1_GG774454.1.chr.fa	Escherichia coli MS 57-2	Scaffold	Proteobacteria_3	Gammaproteobacteria_4	Enterobacterales_5	Enterobacteriaceae_6	Escherichia_7	Escherichia coli_8	Escherichia coli MS 57-2_9	TRUE	chr
C	GCA_000164865.1	GCA_000164865.1_CP002272.1.chr.fa:1	['GCA_000164865.1_CP002272.1.chr.fa:1:1', 'Integrase', '2713796.5'];['GCA_000164865.1_CP002272.1.chr.fa:1:2', 'ORF', '2714377.5'];['GCA_000164865.1_CP002272.1.chr.fa:1:attC', 'attC', '2714849'];['GCA_000164865.1_CP002272.1.chr.fa:1:3', 'ORF', '2715150.5'];['GCA_000164865.1_CP002272.1.chr.fa:1:+1', 'ORF', '2716133'];		0	GCA_000164865.1_CP002272.1.chr.fa	[Enterobacter] lignolyticus SCF1	Complete Genome	Proteobacteria_3	Gammaproteobacteria_4	Enterobacterales_5	Enterobacteriaceae_6	Enterobacter_7	Enterobacter lignolyticus_8	[Enterobacter] lignolyticus SCF1_9	FALSE	chr
E	GCA_000165715.3	GCA_000165715.3_CP002546.1.chr.fa:1	['GCA_000165715.3_CP002546.1.chr.fa:1:-1', 'ORF', '861378.5'];['GCA_000165715.3_CP002546.1.chr.fa:1:attC', 'attC', '861878.5'];['GCA_000165715.3_CP002546.1.chr.fa:1:1', 'ORF', '862175.5'];['GCA_000165715.3_CP002546.1.chr.fa:1:2', 'ORF', '862933.5'];['GCA_000165715.3_CP002546.1.chr.fa:1:attC', 'attC', '863300'];['GCA_000165715.3_CP002546.1.chr.fa:1:3', 'ORF', '863634.5'];['GCA_000165715.3_CP002546…		0	GCA_000165715.3_CP002546.1.chr.fa	Rubinisphaera brasiliensis DSM 5305	Complete Genome	Planctomycetes_3	Planctomycetia_4	Planctomycetales_5	Planctomycetaceae_6	Rubinisphaera_7	Rubinisphaera brasiliensis_8	Rubinisphaera brasiliensis DSM 5305_9	FALSE	chr
E	GCA_000166295.1	GCA_000166295.1_CP001978.1.chr.fa:3	['GCA_000166295.1_CP001978.1.chr.fa:3:-1', 'ORF', '3835745'];['GCA_000166295.1_CP001978.1.chr.fa:3:attC', 'attC', '3835905.5'];['GCA_000166295.1_CP001978.1.chr.fa:3:1', 'ORF', '3836002.5'];['GCA_000166295.1_CP001978.1.chr.fa:3:2', 'ORF', '3836657'];['GCA_000166295.1_CP001978.1.chr.fa:3:attC', 'attC', '3837892'];['GCA_000166295.1_CP001978.1.chr.fa:3:3', 'ORF', '3838075.5'];['GCA_000166295.1_CP0019…		0	GCA_000166295.1_CP001978.1.chr.fa	Marinobacter adhaerens HP15	Complete Genome	Proteobacteria_3	Gammaproteobacteria_4	Alteromonadales_5	Alteromonadaceae_6	Marinobacter_7	Marinobacter adhaerens_8	Marinobacter adhaerens HP15_9	FALSE	chr
E	GCA_000166295.1	GCA_000166295.1_CP001978.1.chr.fa:2	['GCA_000166295.1_CP001978.1.chr.fa:2:-1', 'ORF', '976658.5'];['GCA_000166295.1_CP001978.1.chr.fa:2:attC', 'attC', '976837.5'];['GCA_000166295.1_CP001978.1.chr.fa:2:attC', 'attC', '977646'];['GCA_000166295.1_CP001978.1.chr.fa:2:1', 'ORF', '977979'];['GCA_000166295.1_CP001978.1.chr.fa:2:attC', 'attC', '978164'];['GCA_000166295.1_CP001978.1.chr.fa:2:2', 'ORF', '978445'];['GCA_000166295.1_CP001978.1…		0	GCA_000166295.1_CP001978.1.chr.fa	Marinobacter adhaerens HP15	Complete Genome	Proteobacteria_3	Gammaproteobacteria_4	Alteromonadales_5	Alteromonadaceae_6	Marinobacter_7	Marinobacter adhaerens_8	Marinobacter adhaerens HP15_9	FALSE	chr
E	GCA_000166295.1	GCA_000166295.1_CP001978.1.chr.fa:4	['GCA_000166295.1_CP001978.1.chr.fa:4:-1', 'ORF', '4390339'];['GCA_000166295.1_CP001978.1.chr.fa:4:attC', 'attC', '4390662.5'];['GCA_000166295.1_CP001978.1.chr.fa:4:1', 'ORF', '4391024.5'];['GCA_000166295.1_CP001978.1.chr.fa:4:2', 'ORF', '4391649.5'];['GCA_000166295.1_CP001978.1.chr.fa:4:attC', 'attC', '4392030'];['GCA_000166295.1_CP001978.1.chr.fa:4:3', 'ORF', '4392505'];['GCA_000166295.1_CP0019…		0	GCA_000166295.1_CP001978.1.chr.fa	Marinobacter adhaerens HP15	Complete Genome	Proteobacteria_3	Gammaproteobacteria_4	Alteromonadales_5	Alteromonadaceae_6	Marinobacter_7	Marinobacter adhaerens_8	Marinobacter adhaerens HP15_9	FALSE	chr
E	GCA_000166295.1	GCA_000166295.1_CP001978.1.chr.fa:1	['GCA_000166295.1_CP001978.1.chr.fa:1:-1', 'ORF', '1516647.5'];['GCA_000166295.1_CP001978.1.chr.fa:1:attC', 'attC', '1516938'];['GCA_000166295.1_CP001978.1.chr.fa:1:1', 'ORF', '1517543.5'];['GCA_000166295.1_CP001978.1.chr.fa:1:attC', 'attC', '1518189'];['GCA_000166295.1_CP001978.1.chr.fa:1:2', 'ORF', '1518657.5'];['GCA_000166295.1_CP001978.1.chr.fa:1:attC', 'attC', '1519062'];['GCA_000166295.1_CP…		0	GCA_000166295.1_CP001978.1.chr.fa	Marinobacter adhaerens HP15	Complete Genome	Proteobacteria_3	Gammaproteobacteria_4	Alteromonadales_5	Alteromonadaceae_6	Marinobacter_7	Marinobacter adhaerens_8	Marinobacter adhaerens HP15_9	FALSE	chr
E	GCA_000166455.2	GCA_000166455.2_CP003070.1.1.pla.fa:1	['GCA_000166455.2_CP003070.1.1.pla.fa:1:-1', 'ORF', '36675.5'];['GCA_000166455.2_CP003070.1.1.pla.fa:1:1', 'ORF', '37720'];['GCA_000166455.2_CP003070.1.1.pla.fa:1:attC', 'attC', '37754.5'];['GCA_000166455.2_CP003070.1.1.pla.fa:1:2', 'ORF', '37971.5'];['GCA_000166455.2_CP003070.1.1.pla.fa:1:attC', 'attC', '38242.5'];['GCA_000166455.2_CP003070.1.1.pla.fa:1:3', 'ORF', '38497.5'];['GCA_000166455.2_CP…		1	GCA_000166455.2_CP003070.1.1.pla.fa	Vibrio cholerae O1 str. 2010EL-1786	Complete Genome	Proteobacteria_3	Gammaproteobacteria_4	Vibrionales_5	Vibrionaceae_6	Vibrio_7	Vibrio cholerae_8	Vibrio cholerae O1 str. 2010EL-1786_9	TRUE	chr
E	GCA_000169215.2	GCA_000169215.2_CP002457.1.chr.fa:1	['GCA_000169215.2_CP002457.1.chr.fa:1:-1', 'ORF', '1566784'];['GCA_000169215.2_CP002457.1.chr.fa:1:attC', 'attC', '1567041'];['GCA_000169215.2_CP002457.1.chr.fa:1:1', 'ORF', '1567527'];['GCA_000169215.2_CP002457.1.chr.fa:1:2', 'ORF', '1570287'];['GCA_000169215.2_CP002457.1.chr.fa:1:attC', 'attC', '1570457'];['GCA_000169215.2_CP002457.1.chr.fa:1:3', 'ORF', '1570635'];['GCA_000169215.2_CP002457.1.c…		0	GCA_000169215.2_CP002457.1.chr.fa	Shewanella putrefaciens 200	Complete Genome	Proteobacteria_3	Gammaproteobacteria_4	Alteromonadales_5	Shewanellaceae_6	Shewanella_7	Shewanella putrefaciens_8	Shewanella putrefaciens 200_9	FALSE	chr
E	GCA_000169215.2	GCA_000169215.2_CP002457.1.chr.fa:6	['GCA_000169215.2_CP002457.1.chr.fa:6:-1', 'ORF', '3547212'];['GCA_000169215.2_CP002457.1.chr.fa:6:attC', 'attC', '3547483.5'];['GCA_000169215.2_CP002457.1.chr.fa:6:1', 'ORF', '3547877'];['GCA_000169215.2_CP002457.1.chr.fa:6:attC', 'attC', '3548320'];['GCA_000169215.2_CP002457.1.chr.fa:6:+1', 'ORF', '3548515'];		0	GCA_000169215.2_CP002457.1.chr.fa	Shewanella putrefaciens 200	Complete Genome	Proteobacteria_3	Gammaproteobacteria_4	Alteromonadales_5	Shewanellaceae_6	Shewanella_7	Shewanella putrefaciens_8	Shewanella putrefaciens 200_9	FALSE	chr
E	GCA_000172635.2	GCA_000172635.2_CP003841.1.chr.fa:4	['GCA_000172635.2_CP003841.1.chr.fa:4:-1', 'ORF', '2435058'];['GCA_000172635.2_CP003841.1.chr.fa:4:attC', 'attC', '2435250'];['GCA_000172635.2_CP003841.1.chr.fa:4:1', 'ORF', '2435484'];['GCA_000172635.2_CP003841.1.chr.fa:4:attC', 'attC', '2435743'];['GCA_000172635.2_CP003841.1.chr.fa:4:2', 'ORF', '2435772.5'];['GCA_000172635.2_CP003841.1.chr.fa:4:3', 'ORF', '2436053'];['GCA_000172635.2_CP003841.1…		0	GCA_000172635.2_CP003841.1.chr.fa	Alteromonas macleodii ATCC 27126	Complete Genome	Proteobacteria_3	Gammaproteobacteria_4	Alteromonadales_5	Alteromonadaceae_6	Alteromonas_7	Alteromonas macleodii_8	Alteromonas macleodii ATCC 27126_9	FALSE	chr
E	GCA_000176855.2	GCA_000176855.2_CP002521.1.chr.fa:1	['GCA_000176855.2_CP002521.1.chr.fa:1:-1', 'ORF', '127288'];['GCA_000176855.2_CP002521.1.chr.fa:1:attC', 'attC', '127874'];['GCA_000176855.2_CP002521.1.chr.fa:1:1', 'ORF', '128389.5'];['GCA_000176855.2_CP002521.1.chr.fa:1:attC', 'attC', '128528.5'];['GCA_000176855.2_CP002521.1.chr.fa:1:attC', 'attC', '128875.5'];['GCA_000176855.2_CP002521.1.chr.fa:1:+1', 'ORF', '129125.5'];		0	GCA_000176855.2_CP002521.1.chr.fa	Acidovorax avenae subsp. avenae ATCC 19860	Complete Genome	Proteobacteria_3	Betaproteobacteria_4	Burkholderiales_5	Comamonadaceae_6	Acidovorax_7	Acidovorax avenae_8	Acidovorax avenae subsp. avenae ATCC 19860_9	FALSE	chr
A	GCA_000177635.2	GCA_000177635.2_CP002432.1.chr.fa:1	['GCA_000177635.2_CP002432.1.chr.fa:1:1', 'SulI', '9748', 'CAF18336', 'sulfonamide__sul1', 'sulfonamide'];['GCA_000177635.2_CP002432.1.chr.fa:1:2', 'ORF', '10335'];['GCA_000177635.2_CP002432.1.chr.fa:1:attC', 'attC', '10641.5'];['GCA_000177635.2_CP002432.1.chr.fa:1:3', 'ORF', '11141.5', 'BAA78801', 'aminoglycoside__aadA', 'aminoglycoside'];['GCA_000177635.2_CP002432.1.chr.fa:1:4', 'Integrase', '1…		1	GCA_000177635.2_CP002432.1.chr.fa	Desulfurispirillum indicum S5	Complete Genome	Chrysiogenetes_3	Chrysiogenetes_4	Chrysiogenales_5	Chrysiogenaceae_6	Desulfurispirillum_7	Desulfurispirillum indicum_8	Desulfurispirillum indicum S5_9	FALSE	chr
E	GCA_000177635.2	GCA_000177635.2_CP002432.1.chr.fa:2	['GCA_000177635.2_CP002432.1.chr.fa:2:-1', 'ORF', '2426410'];['GCA_000177635.2_CP002432.1.chr.fa:2:attC', 'attC', '2427300.5'];['GCA_000177635.2_CP002432.1.chr.fa:2:1', 'ORF', '2427479'];['GCA_000177635.2_CP002432.1.chr.fa:2:2', 'ORF', '2427751'];['GCA_000177635.2_CP002432.1.chr.fa:2:attC', 'attC', '2427998'];['GCA_000177635.2_CP002432.1.chr.fa:2:+1', 'ORF', '2428326.5'];		0	GCA_000177635.2_CP002432.1.chr.fa	Desulfurispirillum indicum S5	Complete Genome	Chrysiogenetes_3	Chrysiogenetes_4	Chrysiogenales_5	Chrysiogenaceae_6	Desulfurispirillum_7	Desulfurispirillum indicum_8	Desulfurispirillum indicum S5_9	FALSE	chr
C	GCA_000177635.2	GCA_000177635.2_CP002432.1.chr.fa:5	['GCA_000177635.2_CP002432.1.chr.fa:5:1', 'Integrase', '2631165'];['GCA_000177635.2_CP002432.1.chr.fa:5:attC', 'attC', '2631783'];['GCA_000177635.2_CP002432.1.chr.fa:5:attC', 'attC', '2631860'];['GCA_000177635.2_CP002432.1.chr.fa:5:2', 'ORF', '2632101'];['GCA_000177635.2_CP002432.1.chr.fa:5:attC', 'attC', '2632552.5'];['GCA_000177635.2_CP002432.1.chr.fa:5:3', 'ORF', '2633817.5'];['GCA_000177635.2…		0	GCA_000177635.2_CP002432.1.chr.fa	Desulfurispirillum indicum S5	Complete Genome	Chrysiogenetes_3	Chrysiogenetes_4	Chrysiogenales_5	Chrysiogenaceae_6	Desulfurispirillum_7	Desulfurispirillum indicum_8	Desulfurispirillum indicum S5_9	FALSE	chr
C	GCA_000178875.2	GCA_000178875.2_CP002383.1.chr.fa:1	['GCA_000178875.2_CP002383.1.chr.fa:1:1', 'Integrase', '1411558'];['GCA_000178875.2_CP002383.1.chr.fa:1:2', 'ORF', '1412527.5'];['GCA_000178875.2_CP002383.1.chr.fa:1:attC', 'attC', '1413848'];['GCA_000178875.2_CP002383.1.chr.fa:1:3', 'ORF', '1414201'];['GCA_000178875.2_CP002383.1.chr.fa:1:attC', 'attC', '1414536.5'];['GCA_000178875.2_CP002383.1.chr.fa:1:+1', 'ORF', '1414701'];		0	GCA_000178875.2_CP002383.1.chr.fa	Shewanella baltica OS678	Complete Genome	Proteobacteria_3	Gammaproteobacteria_4	Alteromonadales_5	Shewanellaceae_6	Shewanella_7	Shewanella baltica_8	Shewanella baltica OS678_9	FALSE	chr
E	GCA_000178875.2	GCA_000178875.2_CP002383.1.chr.fa:5	['GCA_000178875.2_CP002383.1.chr.fa:5:-1', 'ORF', '2073700'];['GCA_000178875.2_CP002383.1.chr.fa:5:attC', 'attC', '2073950.5'];['GCA_000178875.2_CP002383.1.chr.fa:5:1', 'ORF', '2074191.5'];['GCA_000178875.2_CP002383.1.chr.fa:5:2', 'ORF', '2074713'];['GCA_000178875.2_CP002383.1.chr.fa:5:attC', 'attC', '2074956.5'];['GCA_000178875.2_CP002383.1.chr.fa:5:3', 'ORF', '2075219'];['GCA_000178875.2_CP0023…		0	GCA_000178875.2_CP002383.1.chr.fa	Shewanella baltica OS678	Complete Genome	Proteobacteria_3	Gammaproteobacteria_4	Alteromonadales_5	Shewanellaceae_6	Shewanella_7	Shewanella baltica_8	Shewanella baltica OS678_9	FALSE	chr
E	GCA_000178875.2	GCA_000178875.2_CP002383.1.chr.fa:3	['GCA_000178875.2_CP002383.1.chr.fa:3:-1', 'ORF', '4981016'];['GCA_000178875.2_CP002383.1.chr.fa:3:attC', 'attC', '4982306.5'];['GCA_000178875.2_CP002383.1.chr.fa:3:1', 'ORF', '4982553.5'];['GCA_000178875.2_CP002383.1.chr.fa:3:2', 'ORF', '4982986'];['GCA_000178875.2_CP002383.1.chr.fa:3:attC', 'attC', '4983244.5'];['GCA_000178875.2_CP002383.1.chr.fa:3:+1', 'ORF', '4983564.5'];		0	GCA_000178875.2_CP002383.1.chr.fa	Shewanella baltica OS678	Complete Genome	Proteobacteria_3	Gammaproteobacteria_4	Alteromonadales_5	Shewanellaceae_6	Shewanella_7	Shewanella baltica_8	Shewanella baltica OS678_9	FALSE	chr
C	GCA_000178875.2	GCA_000178875.2_CP002383.1.chr.fa:6	['GCA_000178875.2_CP002383.1.chr.fa:6:1', 'Integrase', '2351691'];['GCA_000178875.2_CP002383.1.chr.fa:6:2', 'ORF', '2352660.5'];['GCA_000178875.2_CP002383.1.chr.fa:6:3', 'ORF', '2354032'];['GCA_000178875.2_CP002383.1.chr.fa:6:4', 'ORF', '2354797.5'];['GCA_000178875.2_CP002383.1.chr.fa:6:attC', 'attC', '2355158.5'];['GCA_000178875.2_CP002383.1.chr.fa:6:5', 'ORF', '2355368'];['GCA_000178875.2_CP002…		0	GCA_000178875.2_CP002383.1.chr.fa	Shewanella baltica OS678	Complete Genome	Proteobacteria_3	Gammaproteobacteria_4	Alteromonadales_5	Shewanellaceae_6	Shewanella_7	Shewanella baltica_8	Shewanella baltica OS678_9	FALSE	chr
E	GCA_000178875.2	GCA_000178875.2_CP002383.1.chr.fa:2	['GCA_000178875.2_CP002383.1.chr.fa:2:-1', 'ORF', '3410795.5'];['GCA_000178875.2_CP002383.1.chr.fa:2:attC', 'attC', '3411747'];['GCA_000178875.2_CP002383.1.chr.fa:2:1', 'ORF', '3412443'];['GCA_000178875.2_CP002383.1.chr.fa:2:attC', 'attC', '3413166'];['GCA_000178875.2_CP002383.1.chr.fa:2:+1', 'ORF', '3413499.5'];		0	GCA_000178875.2_CP002383.1.chr.fa	Shewanella baltica OS678	Complete Genome	Proteobacteria_3	Gammaproteobacteria_4	Alteromonadales_5	Shewanellaceae_6	Shewanella_7	Shewanella baltica_8	Shewanella baltica OS678_9	FALSE	chr
C	GCA_000178875.2	GCA_000178875.2_CP002383.1.chr.fa:11	['GCA_000178875.2_CP002383.1.chr.fa:11:1', 'Integrase', '2623427.5'];['GCA_000178875.2_CP002383.1.chr.fa:11:attC', 'attC', '2624015.5'];['GCA_000178875.2_CP002383.1.chr.fa:11:+1', 'ORF', '2625733'];		0	GCA_000178875.2_CP002383.1.chr.fa	Shewanella baltica OS678	Complete Genome	Proteobacteria_3	Gammaproteobacteria_4	Alteromonadales_5	Shewanellaceae_6	Shewanella_7	Shewanella baltica_8	Shewanella baltica OS678_9	FALSE	chr
E	GCA_000183115.1	GCA_000183115.1_CP002252.1.chr.fa:1	['GCA_000183115.1_CP002252.1.chr.fa:1:-1', 'ORF', '374296'];['GCA_000183115.1_CP002252.1.chr.fa:1:attC', 'attC', '374805.5'];['GCA_000183115.1_CP002252.1.chr.fa:1:attC', 'attC', '375767.5'];['GCA_000183115.1_CP002252.1.chr.fa:1:attC', 'attC', '376521.5'];['GCA_000183115.1_CP002252.1.chr.fa:1:1', 'ORF', '376869.5'];['GCA_000183115.1_CP002252.1.chr.fa:1:attC', 'attC', '377204.5'];['GCA_000183115.1_…		0	GCA_000183115.1_CP002252.1.chr.fa	Methylovorus sp. MP688	Complete Genome	Proteobacteria_3	Betaproteobacteria_4	Nitrosomonadales_5	Methylophilaceae_6	Methylovorus_7	Methylovorus_8	Methylovorus sp. MP688_9	FALSE	chr
E	GCA_000184065.1	GCA_000184065.1_CP001797.1.1.pla.fa:1	['GCA_000184065.1_CP001797.1.1.pla.fa:1:-1', 'ORF', '499434.5'];['GCA_000184065.1_CP001797.1.1.pla.fa:1:attC', 'attC', '500321.5'];['GCA_000184065.1_CP001797.1.1.pla.fa:1:1', 'ORF', '500561'];['GCA_000184065.1_CP001797.1.1.pla.fa:1:attC', 'attC', '500856'];['GCA_000184065.1_CP001797.1.1.pla.fa:1:+1', 'ORF', '501179.5'];		0	GCA_000184065.1_CP001797.1.1.pla.fa	Pseudoalteromonas sp. SM9913	Complete Genome	Proteobacteria_3	Gammaproteobacteria_4	Alteromonadales_5	Pseudoalteromonadaceae_6	Pseudoalteromonas_7	Pseudoalteromonas_8	Pseudoalteromonas sp. SM9913_9	FALSE	chr
E	GCA_000184325.1	GCA_000184325.1_CP002378.1.1.pla.fa:2	['GCA_000184325.1_CP002378.1.1.pla.fa:2:-1', 'ORF', '356'];['GCA_000184325.1_CP002378.1.1.pla.fa:2:attC', 'attC', '575.5'];['GCA_000184325.1_CP002378.1.1.pla.fa:2:attC', 'attC', '1000.5'];['GCA_000184325.1_CP002378.1.1.pla.fa:2:attC', 'attC', '1424.5'];['GCA_000184325.1_CP002378.1.1.pla.fa:2:1', 'ORF', '2022'];['GCA_000184325.1_CP002378.1.1.pla.fa:2:attC', 'attC', '2707.5'];['GCA_000184325.1_CP00…		0	GCA_000184325.1_CP002378.1.1.pla.fa	Vibrio furnissii NCTC 11218	Complete Genome	Proteobacteria_3	Gammaproteobacteria_4	Vibrionales_5	Vibrionaceae_6	Vibrio_7	Vibrio furnissii_8	Vibrio furnissii NCTC 11218_9	TRUE	chr
C	GCA_000184325.1	GCA_000184325.1_CP002377.1.chr.fa:4	['GCA_000184325.1_CP002377.1.chr.fa:4:1', 'Integrase', '179762'];['GCA_000184325.1_CP002377.1.chr.fa:4:2', 'ORF', '181174.5'];['GCA_000184325.1_CP002377.1.chr.fa:4:attC', 'attC', '181693.5'];['GCA_000184325.1_CP002377.1.chr.fa:4:+1', 'ORF', '182717'];		0	GCA_000184325.1_CP002377.1.chr.fa	Vibrio furnissii NCTC 11218	Complete Genome	Proteobacteria_3	Gammaproteobacteria_4	Vibrionales_5	Vibrionaceae_6	Vibrio_7	Vibrio furnissii_8	Vibrio furnissii NCTC 11218_9	TRUE	chr
E	GCA_000184325.1	GCA_000184325.1_CP002378.1.1.pla.fa:1	['GCA_000184325.1_CP002378.1.1.pla.fa:1:-1', 'ORF', '1591979'];['GCA_000184325.1_CP002378.1.1.pla.fa:1:attC', 'attC', '1593053'];['GCA_000184325.1_CP002378.1.1.pla.fa:1:1', 'ORF', '1593377.5'];['GCA_000184325.1_CP002378.1.1.pla.fa:1:attC', 'attC', '1593478'];['GCA_000184325.1_CP002378.1.1.pla.fa:1:attC', 'attC', '1594095.5'];['GCA_000184325.1_CP002378.1.1.pla.fa:1:attC', 'attC', '1594505.5'];['GC…		0	GCA_000184325.1_CP002378.1.1.pla.fa	Vibrio furnissii NCTC 11218	Complete Genome	Proteobacteria_3	Gammaproteobacteria_4	Vibrionales_5	Vibrionaceae_6	Vibrio_7	Vibrio furnissii_8	Vibrio furnissii NCTC 11218_9	TRUE	chr
C	GCA_000185965.1	GCA_000185965.1_CP002446.1.chr.fa:1	['GCA_000185965.1_CP002446.1.chr.fa:1:-1', 'ORF', '2115420.5'];['GCA_000185965.1_CP002446.1.chr.fa:1:attC', 'attC', '2115752.5'];['GCA_000185965.1_CP002446.1.chr.fa:1:1', 'ORF', '2115956.5'];['GCA_000185965.1_CP002446.1.chr.fa:1:attC', 'attC', '2116410.5'];['GCA_000185965.1_CP002446.1.chr.fa:1:attC', 'attC', '2116772'];['GCA_000185965.1_CP002446.1.chr.fa:1:attC', 'attC', '2117132'];['GCA_00018596…		0	GCA_000185965.1_CP002446.1.chr.fa	Pseudoxanthomonas suwonensis 11-1	Complete Genome	Proteobacteria_3	Gammaproteobacteria_4	Xanthomonadales_5	Xanthomonadaceae_6	Pseudoxanthomonas_7	Pseudoxanthomonas suwonensis_8	Pseudoxanthomonas suwonensis 11-1_9	FALSE	chr
C	GCA_000185965.1	GCA_000185965.1_CP002446.1.chr.fa:2	['GCA_000185965.1_CP002446.1.chr.fa:2:1', 'Integrase', '3071259'];['GCA_000185965.1_CP002446.1.chr.fa:2:2', 'ORF', '3072414'];['GCA_000185965.1_CP002446.1.chr.fa:2:attC', 'attC', '3072897'];['GCA_000185965.1_CP002446.1.chr.fa:2:3', 'ORF', '3073208.5'];['GCA_000185965.1_CP002446.1.chr.fa:2:attC', 'attC', '3073525.5'];['GCA_000185965.1_CP002446.1.chr.fa:2:4', 'ORF', '3073820.5'];['GCA_000185965.1_C…		1	GCA_000185965.1_CP002446.1.chr.fa	Pseudoxanthomonas suwonensis 11-1	Complete Genome	Proteobacteria_3	Gammaproteobacteria_4	Xanthomonadales_5	Xanthomonadaceae_6	Pseudoxanthomonas_7	Pseudoxanthomonas suwonensis_8	Pseudoxanthomonas suwonensis 11-1_9	FALSE	chr
C	GCA_000186585.1	GCA_000186585.1_CP002469.1.chr.fa:1	['GCA_000186585.1_CP002469.1.chr.fa:1:1', 'Integrase', '1434698.5'];['GCA_000186585.1_CP002469.1.chr.fa:1:2', 'ORF', '1435766.5'];['GCA_000186585.1_CP002469.1.chr.fa:1:attC', 'attC', '1436166'];['GCA_000186585.1_CP002469.1.chr.fa:1:3', 'ORF', '1436460'];['GCA_000186585.1_CP002469.1.chr.fa:1:4', 'ORF', '1437066'];['GCA_000186585.1_CP002469.1.chr.fa:1:attC', 'attC', '1437329'];['GCA_000186585.1_CP0…		0	GCA_000186585.1_CP002469.1.chr.fa	Vibrio vulnificus MO6-24/O	Complete Genome	Proteobacteria_3	Gammaproteobacteria_4	Vibrionales_5	Vibrionaceae_6	Vibrio_7	Vibrio vulnificus_8	Vibrio vulnificus MO6-24/O_9	TRUE	chr
E	GCA_000186585.1	GCA_000186585.1_CP002470.1.1.pla.fa:1	['GCA_000186585.1_CP002470.1.1.pla.fa:1:-1', 'ORF', '336941.5'];['GCA_000186585.1_CP002470.1.1.pla.fa:1:attC', 'attC', '337159.5'];['GCA_000186585.1_CP002470.1.1.pla.fa:1:1', 'ORF', '337175'];['GCA_000186585.1_CP002470.1.1.pla.fa:1:2', 'ORF', '337349'];['GCA_000186585.1_CP002470.1.1.pla.fa:1:3', 'ORF', '337645'];['GCA_000186585.1_CP002470.1.1.pla.fa:1:attC', 'attC', '338503.5'];['GCA_000186585.1_…		0	GCA_000186585.1_CP002470.1.1.pla.fa	Vibrio vulnificus MO6-24/O	Complete Genome	Proteobacteria_3	Gammaproteobacteria_4	Vibrionales_5	Vibrionaceae_6	Vibrio_7	Vibrio vulnificus_8	Vibrio vulnificus MO6-24/O_9	TRUE	chr
E	GCA_000186885.1	GCA_000186885.1_CP002364.1.chr.fa:2	['GCA_000186885.1_CP002364.1.chr.fa:2:-1', 'ORF', '1132316'];['GCA_000186885.1_CP002364.1.chr.fa:2:attC', 'attC', '1132652.5'];['GCA_000186885.1_CP002364.1.chr.fa:2:1', 'ORF', '1132858.5'];['GCA_000186885.1_CP002364.1.chr.fa:2:attC', 'attC', '1133096.5'];['GCA_000186885.1_CP002364.1.chr.fa:2:2', 'ORF', '1133849'];['GCA_000186885.1_CP002364.1.chr.fa:2:3', 'ORF', '1134840'];['GCA_000186885.1_CP0023…		0	GCA_000186885.1_CP002364.1.chr.fa	Desulfobulbus propionicus DSM 2032	Complete Genome	Proteobacteria_3	delta/epsilon subdivisions_4	Deltaproteobacteria_5	Desulfobacterales_6	Desulfobulbaceae_7	Desulfobulbus_8	Desulfobulbus propionicus DSM 2032_9	FALSE	chr
C	GCA_000186885.1	GCA_000186885.1_CP002364.1.chr.fa:4	['GCA_000186885.1_CP002364.1.chr.fa:4:-1', 'ORF', '224277'];['GCA_000186885.1_CP002364.1.chr.fa:4:attC', 'attC', '225144'];['GCA_000186885.1_CP002364.1.chr.fa:4:1', 'Integrase', '225757.5'];		0	GCA_000186885.1_CP002364.1.chr.fa	Desulfobulbus propionicus DSM 2032	Complete Genome	Proteobacteria_3	delta/epsilon subdivisions_4	Deltaproteobacteria_5	Desulfobacterales_6	Desulfobulbaceae_7	Desulfobulbus_8	Desulfobulbus propionicus DSM 2032_9	FALSE	chr
A	GCA_000187205.4	GCA_000187205.4_CP003500.1.chr.fa:2	['GCA_000187205.4_CP003500.1.chr.fa:2:1', 'Integrase', '2664690.5'];['GCA_000187205.4_CP003500.1.chr.fa:2:2', 'ORF', '2665438', 'CAJ32498', 'aminoglycoside__aac(3)-I', 'aminoglycoside'];['GCA_000187205.4_CP003500.1.chr.fa:2:attC', 'attC', '2665754'];['GCA_000187205.4_CP003500.1.chr.fa:2:attC', 'attC', '2666311.5'];['GCA_000187205.4_CP003500.1.chr.fa:2:3', 'ORF', '2666547'];['GCA_000187205.4_CP003…		2	GCA_000187205.4_CP003500.1.chr.fa	Acinetobacter baumannii MDR-TJ	Complete Genome	Proteobacteria_3	Gammaproteobacteria_4	Pseudomonadales_5	Moraxellaceae_6	Acinetobacter_7	Acinetobacter baumannii_8	Acinetobacter baumannii MDR-TJ_9	TRUE	chr
C	GCA_000187205.4	GCA_000187205.4_CP003500.1.chr.fa:3	['GCA_000187205.4_CP003500.1.chr.fa:3:1', 'Integrase', '881632.5'];['GCA_000187205.4_CP003500.1.chr.fa:3:2', 'ORF', '882905'];['GCA_000187205.4_CP003500.1.chr.fa:3:3', 'ORF', '883763.5'];['GCA_000187205.4_CP003500.1.chr.fa:3:attC', 'attC', '884827'];['GCA_000187205.4_CP003500.1.chr.fa:3:4', 'ORF', '885952.5'];['GCA_000187205.4_CP003500.1.chr.fa:3:+1', 'ORF', '888184.5'];		0	GCA_000187205.4_CP003500.1.chr.fa	Acinetobacter baumannii MDR-TJ	Complete Genome	Proteobacteria_3	Gammaproteobacteria_4	Pseudomonadales_5	Moraxellaceae_6	Acinetobacter_7	Acinetobacter baumannii_8	Acinetobacter baumannii MDR-TJ_9	TRUE	chr
A	GCA_000187205.4	GCA_000187205.4_CP003500.1.chr.fa:1	['GCA_000187205.4_CP003500.1.chr.fa:1:1', 'Integrase', '1377362'];['GCA_000187205.4_CP003500.1.chr.fa:1:2', 'ORF', '1378259.5', 'U59183.1.gene2.p01', aminoglycoside__aac(6')-I, 'aminoglycoside'];['GCA_000187205.4_CP003500.1.chr.fa:1:attC', 'attC', '1378606.5'];['GCA_000187205.4_CP003500.1.chr.fa:1:3', 'ORF', '1378984.5', 'AF418284.1.gene3.p01', 'chloramphenicol__catB', 'chloramphenicol'];['GCA_00…		3	GCA_000187205.4_CP003500.1.chr.fa	Acinetobacter baumannii MDR-TJ	Complete Genome	Proteobacteria_3	Gammaproteobacteria_4	Pseudomonadales_5	Moraxellaceae_6	Acinetobacter_7	Acinetobacter baumannii_8	Acinetobacter baumannii MDR-TJ_9	TRUE	chr
C	GCA_000188215.1	GCA_000188215.1_CP001921.1.chr.fa:3	['GCA_000188215.1_CP001921.1.chr.fa:3:-1', 'ORF', '3065535.5'];['GCA_000188215.1_CP001921.1.chr.fa:3:1', 'ORF', '3067767.5'];['GCA_000188215.1_CP001921.1.chr.fa:3:attC', 'attC', '3068894'];['GCA_000188215.1_CP001921.1.chr.fa:3:2', 'ORF', '3069956.5'];['GCA_000188215.1_CP001921.1.chr.fa:3:3', 'ORF', '3070815'];['GCA_000188215.1_CP001921.1.chr.fa:3:4', 'Integrase', '3072069'];		0	GCA_000188215.1_CP001921.1.chr.fa	Acinetobacter baumannii 1656-2	Complete Genome	Proteobacteria_3	Gammaproteobacteria_4	Pseudomonadales_5	Moraxellaceae_6	Acinetobacter_7	Acinetobacter baumannii_8	Acinetobacter baumannii 1656-2_9	TRUE	chr
E	GCA_000188215.1	GCA_000188215.1_CP001921.1.chr.fa:2	['GCA_000188215.1_CP001921.1.chr.fa:2:-1', 'ORF', '1685216', 'CAJ32498', 'aminoglycoside__aac(3)-I', 'aminoglycoside'];['GCA_000188215.1_CP001921.1.chr.fa:2:attC', 'attC', '1685532'];['GCA_000188215.1_CP001921.1.chr.fa:2:1', 'ORF', '1685784'];['GCA_000188215.1_CP001921.1.chr.fa:2:attC', 'attC', '1686090'];['GCA_000188215.1_CP001921.1.chr.fa:2:+1', 'ORF', '1686797.5'];		1	GCA_000188215.1_CP001921.1.chr.fa	Acinetobacter baumannii 1656-2	Complete Genome	Proteobacteria_3	Gammaproteobacteria_4	Pseudomonadales_5	Moraxellaceae_6	Acinetobacter_7	Acinetobacter baumannii_8	Acinetobacter baumannii 1656-2_9	TRUE	chr
A	GCA_000188215.1	GCA_000188215.1_CP001921.1.chr.fa:1	['GCA_000188215.1_CP001921.1.chr.fa:1:1', 'SulI', '1244143.5', 'CAF18336', 'sulfonamide__sul1', 'sulfonamide'];['GCA_000188215.1_CP001921.1.chr.fa:1:attC', 'attC', '1244993.5'];['GCA_000188215.1_CP001921.1.chr.fa:1:2', 'ORF', '1245540'];['GCA_000188215.1_CP001921.1.chr.fa:1:3', 'Integrase', '1246603'];['GCA_000188215.1_CP001921.1.chr.fa:1:4', 'ORF', '1247563', 'Z54241.1.gene2.p01', aminoglycoside…		1	GCA_000188215.1_CP001921.1.chr.fa	Acinetobacter baumannii 1656-2	Complete Genome	Proteobacteria_3	Gammaproteobacteria_4	Pseudomonadales_5	Moraxellaceae_6	Acinetobacter_7	Acinetobacter baumannii_8	Acinetobacter baumannii 1656-2_9	TRUE	chr
A	GCA_000189735.2	GCA_000189735.2_CP002522.2.chr.fa:2	['GCA_000189735.2_CP002522.2.chr.fa:2:1', 'Integrase', '275472'];['GCA_000189735.2_CP002522.2.chr.fa:2:2', 'ORF', '276347', 'CAJ32498', 'aminoglycoside__aac(3)-I', 'aminoglycoside'];['GCA_000189735.2_CP002522.2.chr.fa:2:attC', 'attC', '276663'];['GCA_000189735.2_CP002522.2.chr.fa:2:3', 'ORF', '276988.5'];['GCA_000189735.2_CP002522.2.chr.fa:2:attC', 'attC', '277221'];['GCA_000189735.2_CP002522.2.c…		2	GCA_000189735.2_CP002522.2.chr.fa	Acinetobacter baumannii TCDC-AB0715	Complete Genome	Proteobacteria_3	Gammaproteobacteria_4	Pseudomonadales_5	Moraxellaceae_6	Acinetobacter_7	Acinetobacter baumannii_8	Acinetobacter baumannii TCDC-AB0715_9	TRUE	chr
A	GCA_000189735.2	GCA_000189735.2_CP002522.2.chr.fa:1	['GCA_000189735.2_CP002522.2.chr.fa:1:1', 'Integrase', '264800'];['GCA_000189735.2_CP002522.2.chr.fa:1:2', 'ORF', '265724.5', 'AF043381.1.gene2.p01', aminoglycoside__aac(6')-I, 'aminoglycoside'];['GCA_000189735.2_CP002522.2.chr.fa:1:attC', 'attC', '266071.5'];['GCA_000189735.2_CP002522.2.chr.fa:1:3', 'ORF', '266449.5', 'AF418284.1.gene3.p01', 'chloramphenicol__catB', 'chloramphenicol'];['GCA_0001…		3	GCA_000189735.2_CP002522.2.chr.fa	Acinetobacter baumannii TCDC-AB0715	Complete Genome	Proteobacteria_3	Gammaproteobacteria_4	Pseudomonadales_5	Moraxellaceae_6	Acinetobacter_7	Acinetobacter baumannii_8	Acinetobacter baumannii TCDC-AB0715_9	TRUE	chr
C	GCA_000189735.2	GCA_000189735.2_CP002522.2.chr.fa:3	['GCA_000189735.2_CP002522.2.chr.fa:3:-1', 'ORF', '3277270.5'];['GCA_000189735.2_CP002522.2.chr.fa:3:1', 'ORF', '3279502.5'];['GCA_000189735.2_CP002522.2.chr.fa:3:attC', 'attC', '3280629'];['GCA_000189735.2_CP002522.2.chr.fa:3:2', 'ORF', '3281691.5'];['GCA_000189735.2_CP002522.2.chr.fa:3:3', 'ORF', '3282550'];['GCA_000189735.2_CP002522.2.chr.fa:3:4', 'Integrase', '3283823.5'];		0	GCA_000189735.2_CP002522.2.chr.fa	Acinetobacter baumannii TCDC-AB0715	Complete Genome	Proteobacteria_3	Gammaproteobacteria_4	Pseudomonadales_5	Moraxellaceae_6	Acinetobacter_7	Acinetobacter baumannii_8	Acinetobacter baumannii TCDC-AB0715_9	TRUE	chr
C	GCA_000191145.1	GCA_000191145.1_CP002177.1.chr.fa:2	['GCA_000191145.1_CP002177.1.chr.fa:2:-1', 'ORF', '2218776'];['GCA_000191145.1_CP002177.1.chr.fa:2:1', 'ORF', '2220726.5'];['GCA_000191145.1_CP002177.1.chr.fa:2:attC', 'attC', '2221853'];['GCA_000191145.1_CP002177.1.chr.fa:2:2', 'ORF', '2222663.5'];['GCA_000191145.1_CP002177.1.chr.fa:2:3', 'ORF', '2223104'];['GCA_000191145.1_CP002177.1.chr.fa:2:4', 'ORF', '2223760'];['GCA_000191145.1_CP002177.1.c…		0	GCA_000191145.1_CP002177.1.chr.fa	Acinetobacter pittii PHEA-2	Complete Genome	Proteobacteria_3	Gammaproteobacteria_4	Pseudomonadales_5	Moraxellaceae_6	Acinetobacter_7	Acinetobacter pittii_8	Acinetobacter pittii PHEA-2_9	FALSE	chr
E	GCA_000192865.1	GCA_000192865.1_CP002583.1.chr.fa:3	['GCA_000192865.1_CP002583.1.chr.fa:3:-1', 'ORF', '3047872'];['GCA_000192865.1_CP002583.1.chr.fa:3:attC', 'attC', '3048782.5'];['GCA_000192865.1_CP002583.1.chr.fa:3:1', 'ORF', '3049009.5'];['GCA_000192865.1_CP002583.1.chr.fa:3:attC', 'attC', '3049705'];['GCA_000192865.1_CP002583.1.chr.fa:3:2', 'ORF', '3050058.5'];['GCA_000192865.1_CP002583.1.chr.fa:3:attC', 'attC', '3050426'];['GCA_000192865.1_CP…		0	GCA_000192865.1_CP002583.1.chr.fa	Marinomonas mediterranea MMB-1	Complete Genome	Proteobacteria_3	Gammaproteobacteria_4	Oceanospirillales_5	Oceanospirillaceae_6	Marinomonas_7	Marinomonas mediterranea_8	Marinomonas mediterranea MMB-1_9	FALSE	chr
C	GCA_000192865.1	GCA_000192865.1_CP002583.1.chr.fa:4	['GCA_000192865.1_CP002583.1.chr.fa:4:-1', 'ORF', '2127828.5'];['GCA_000192865.1_CP002583.1.chr.fa:4:attC', 'attC', '2128250.5'];['GCA_000192865.1_CP002583.1.chr.fa:4:1', 'ORF', '2129314.5'];['GCA_000192865.1_CP002583.1.chr.fa:4:attC', 'attC', '2130362.5'];['GCA_000192865.1_CP002583.1.chr.fa:4:2', 'ORF', '2130643.5'];['GCA_000192865.1_CP002583.1.chr.fa:4:3', 'Integrase', '2131474'];['GCA_00019286…		0	GCA_000192865.1_CP002583.1.chr.fa	Marinomonas mediterranea MMB-1	Complete Genome	Proteobacteria_3	Gammaproteobacteria_4	Oceanospirillales_5	Oceanospirillaceae_6	Marinomonas_7	Marinomonas mediterranea_8	Marinomonas mediterranea MMB-1_9	FALSE	chr
E	GCA_000192865.1	GCA_000192865.1_CP002583.1.chr.fa:1	['GCA_000192865.1_CP002583.1.chr.fa:1:-1', 'ORF', '4126353.5'];['GCA_000192865.1_CP002583.1.chr.fa:1:attC', 'attC', '4126724.5'];['GCA_000192865.1_CP002583.1.chr.fa:1:1', 'ORF', '4127153'];['GCA_000192865.1_CP002583.1.chr.fa:1:attC', 'attC', '4127575'];['GCA_000192865.1_CP002583.1.chr.fa:1:+1', 'ORF', '4128016'];		0	GCA_000192865.1_CP002583.1.chr.fa	Marinomonas mediterranea MMB-1	Complete Genome	Proteobacteria_3	Gammaproteobacteria_4	Oceanospirillales_5	Oceanospirillaceae_6	Marinomonas_7	Marinomonas mediterranea_8	Marinomonas mediterranea MMB-1_9	FALSE	chr
E	GCA_000195065.1	GCA_000195065.1_CP002556.1.1.pla.fa:1	['GCA_000195065.1_CP002556.1.1.pla.fa:1:-1', 'ORF', '294908.5'];['GCA_000195065.1_CP002556.1.1.pla.fa:1:attC', 'attC', '295762'];['GCA_000195065.1_CP002556.1.1.pla.fa:1:1', 'ORF', '296088.5'];['GCA_000195065.1_CP002556.1.1.pla.fa:1:attC', 'attC', '296299'];['GCA_000195065.1_CP002556.1.1.pla.fa:1:2', 'ORF', '297159.5'];['GCA_000195065.1_CP002556.1.1.pla.fa:1:attC', 'attC', '297493'];['GCA_00019506…		0	GCA_000195065.1_CP002556.1.1.pla.fa	Vibrio cholerae LMA3984-4	Complete Genome	Proteobacteria_3	Gammaproteobacteria_4	Vibrionales_5	Vibrionaceae_6	Vibrio_7	Vibrio cholerae_8	Vibrio cholerae LMA3984-4_9	TRUE	chr
C	GCA_000195275.1	GCA_000195275.1_CP002631.1.chr.fa:9	['GCA_000195275.1_CP002631.1.chr.fa:9:1', 'Integrase', '716671.5'];['GCA_000195275.1_CP002631.1.chr.fa:9:2', 'ORF', '717864'];['GCA_000195275.1_CP002631.1.chr.fa:9:3', 'ORF', '718721.5'];['GCA_000195275.1_CP002631.1.chr.fa:9:attC', 'attC', '719109'];['GCA_000195275.1_CP002631.1.chr.fa:9:4', 'ORF', '719579'];['GCA_000195275.1_CP002631.1.chr.fa:9:5', 'ORF', '720403'];['GCA_000195275.1_CP002631.1.ch…		0	GCA_000195275.1_CP002631.1.chr.fa	Treponema succinifaciens DSM 2489	Complete Genome	Spirochaetes_3	Spirochaetia_4	Spirochaetales_5	Spirochaetaceae_6	Treponema_7	Treponema succinifaciens_8	Treponema succinifaciens DSM 2489_9	FALSE	chr
C	GCA_000196095.1	GCA_000196095.1_BA000031.2.chr.fa:1	['GCA_000196095.1_BA000031.2.chr.fa:1:-1', 'ORF', '1901892.5'];['GCA_000196095.1_BA000031.2.chr.fa:1:attC', 'attC', '1902198'];['GCA_000196095.1_BA000031.2.chr.fa:1:1', 'ORF', '1902512.5'];['GCA_000196095.1_BA000031.2.chr.fa:1:attC', 'attC', '1902884.5'];['GCA_000196095.1_BA000031.2.chr.fa:1:2', 'ORF', '1903174.5'];['GCA_000196095.1_BA000031.2.chr.fa:1:attC', 'attC', '1903460.5'];['GCA_000196095.…		0	GCA_000196095.1_BA000031.2.chr.fa	Vibrio parahaemolyticus RIMD 2210633	Complete Genome	Proteobacteria_3	Gammaproteobacteria_4	Vibrionales_5	Vibrionaceae_6	Vibrio_7	Vibrio parahaemolyticus_8	Vibrio parahaemolyticus RIMD 2210633_9	TRUE	chr
E	GCA_000196495.1	GCA_000196495.1_FM178379.1.chr.fa:2	['GCA_000196495.1_FM178379.1.chr.fa:2:-1', 'ORF', '1744526'];['GCA_000196495.1_FM178379.1.chr.fa:2:attC', 'attC', '1744781'];['GCA_000196495.1_FM178379.1.chr.fa:2:1', 'ORF', '1745396.5'];['GCA_000196495.1_FM178379.1.chr.fa:2:2', 'ORF', '1746102.5'];['GCA_000196495.1_FM178379.1.chr.fa:2:3', 'ORF', '1746569.5'];['GCA_000196495.1_FM178379.1.chr.fa:2:4', 'ORF', '1747238.5'];['GCA_000196495.1_FM178379…		0	GCA_000196495.1_FM178379.1.chr.fa	Aliivibrio salmonicida LFI1238	Complete Genome	Proteobacteria_3	Gammaproteobacteria_4	Vibrionales_5	Vibrionaceae_6	Aliivibrio_7	Aliivibrio salmonicida_8	Aliivibrio salmonicida LFI1238_9	FALSE	chr
E	GCA_000196495.1	GCA_000196495.1_FM178380.1.1.pla.fa:1	['GCA_000196495.1_FM178380.1.1.pla.fa:1:-1', 'ORF', '593990'];['GCA_000196495.1_FM178380.1.1.pla.fa:1:attC', 'attC', '596825'];['GCA_000196495.1_FM178380.1.1.pla.fa:1:attC', 'attC', '597393'];['GCA_000196495.1_FM178380.1.1.pla.fa:1:attC', 'attC', '597964.5'];['GCA_000196495.1_FM178380.1.1.pla.fa:1:1', 'ORF', '598432'];['GCA_000196495.1_FM178380.1.1.pla.fa:1:attC', 'attC', '598867.5'];['GCA_000196…		0	GCA_000196495.1_FM178380.1.1.pla.fa	Aliivibrio salmonicida LFI1238	Complete Genome	Proteobacteria_3	Gammaproteobacteria_4	Vibrionales_5	Vibrionaceae_6	Aliivibrio_7	Aliivibrio salmonicida_8	Aliivibrio salmonicida LFI1238_9	FALSE	chr
C	GCA_000198515.1	GCA_000198515.1_FP929140.1.chr.fa:1	['GCA_000198515.1_FP929140.1.chr.fa:1:1', 'Integrase', '3653691.5'];['GCA_000198515.1_FP929140.1.chr.fa:1:2', 'ORF', '3654785'];['GCA_000198515.1_FP929140.1.chr.fa:1:3', 'ORF', '3656275'];['GCA_000198515.1_FP929140.1.chr.fa:1:4', 'ORF', '3657297'];['GCA_000198515.1_FP929140.1.chr.fa:1:attC', 'attC', '3657492.5'];['GCA_000198515.1_FP929140.1.chr.fa:1:5', 'ORF', '3657826.5'];['GCA_000198515.1_FP929…		0	GCA_000198515.1_FP929140.1.chr.fa	gamma proteobacterium HdN1	Complete Genome	Proteobacteria_3	Gammaproteobacteria_4	Gammaproteobacteria_5	Gammaproteobacteria_6	Gammaproteobacteria_7	Gammaproteobacteria_8	gamma proteobacterium HdN1_9	FALSE	chr
E	GCA_000198515.1	GCA_000198515.1_FP929140.1.chr.fa:2	['GCA_000198515.1_FP929140.1.chr.fa:2:-1', 'ORF', '3672642.5'];['GCA_000198515.1_FP929140.1.chr.fa:2:attC', 'attC', '3672917'];['GCA_000198515.1_FP929140.1.chr.fa:2:1', 'ORF', '3673251'];['GCA_000198515.1_FP929140.1.chr.fa:2:2', 'ORF', '3673962'];['GCA_000198515.1_FP929140.1.chr.fa:2:3', 'ORF', '3674636'];['GCA_000198515.1_FP929140.1.chr.fa:2:4', 'ORF', '3675282'];['GCA_000198515.1_FP929140.1.chr…		0	GCA_000198515.1_FP929140.1.chr.fa	gamma proteobacterium HdN1	Complete Genome	Proteobacteria_3	Gammaproteobacteria_4	Gammaproteobacteria_5	Gammaproteobacteria_6	Gammaproteobacteria_7	Gammaproteobacteria_8	gamma proteobacterium HdN1_9	FALSE	chr
E	GCA_000198515.1	GCA_000198515.1_FP929140.1.chr.fa:6	['GCA_000198515.1_FP929140.1.chr.fa:6:-1', 'ORF', '2434301.5'];['GCA_000198515.1_FP929140.1.chr.fa:6:attC', 'attC', '2434481.5'];['GCA_000198515.1_FP929140.1.chr.fa:6:1', 'ORF', '2435113'];['GCA_000198515.1_FP929140.1.chr.fa:6:attC', 'attC', '2435749.5'];['GCA_000198515.1_FP929140.1.chr.fa:6:+1', 'ORF', '2436104.5'];		0	GCA_000198515.1_FP929140.1.chr.fa	gamma proteobacterium HdN1	Complete Genome	Proteobacteria_3	Gammaproteobacteria_4	Gammaproteobacteria_5	Gammaproteobacteria_6	Gammaproteobacteria_7	Gammaproteobacteria_8	gamma proteobacterium HdN1_9	FALSE	chr
C	GCA_000198515.1	GCA_000198515.1_FP929140.1.chr.fa:8	['GCA_000198515.1_FP929140.1.chr.fa:8:1', 'Integrase', '484713'];['GCA_000198515.1_FP929140.1.chr.fa:8:2', 'Integrase', '486092'];['GCA_000198515.1_FP929140.1.chr.fa:8:3', 'Integrase', '487881'];['GCA_000198515.1_FP929140.1.chr.fa:8:4', 'ORF', '489116.5'];['GCA_000198515.1_FP929140.1.chr.fa:8:attC', 'attC', '489565'];['GCA_000198515.1_FP929140.1.chr.fa:8:5', 'ORF', '489988'];['GCA_000198515.1_FP9…		0	GCA_000198515.1_FP929140.1.chr.fa	gamma proteobacterium HdN1	Complete Genome	Proteobacteria_3	Gammaproteobacteria_4	Gammaproteobacteria_5	Gammaproteobacteria_6	Gammaproteobacteria_7	Gammaproteobacteria_8	gamma proteobacterium HdN1_9	FALSE	chr
E	GCA_000198515.1	GCA_000198515.1_FP929140.1.chr.fa:7	['GCA_000198515.1_FP929140.1.chr.fa:7:-1', 'ORF', '3809049.5'];['GCA_000198515.1_FP929140.1.chr.fa:7:attC', 'attC', '3809431'];['GCA_000198515.1_FP929140.1.chr.fa:7:1', 'ORF', '3809735.5'];['GCA_000198515.1_FP929140.1.chr.fa:7:attC', 'attC', '3810039'];['GCA_000198515.1_FP929140.1.chr.fa:7:2', 'ORF', '3810385.5'];['GCA_000198515.1_FP929140.1.chr.fa:7:attC', 'attC', '3810660'];['GCA_000198515.1_FP…		0	GCA_000198515.1_FP929140.1.chr.fa	gamma proteobacterium HdN1	Complete Genome	Proteobacteria_3	Gammaproteobacteria_4	Gammaproteobacteria_5	Gammaproteobacteria_6	Gammaproteobacteria_7	Gammaproteobacteria_8	gamma proteobacterium HdN1_9	FALSE	chr
C	GCA_000203935.1	GCA_000203935.1_CP000469.1.chr.fa:2	['GCA_000203935.1_CP000469.1.chr.fa:2:-1', 'ORF', '2526074.5'];['GCA_000203935.1_CP000469.1.chr.fa:2:attC', 'attC', '2526486.5'];['GCA_000203935.1_CP000469.1.chr.fa:2:1', 'Integrase', '2528088'];		0	GCA_000203935.1_CP000469.1.chr.fa	Shewanella sp. ANA-3	Complete Genome	Proteobacteria_3	Gammaproteobacteria_4	Alteromonadales_5	Shewanellaceae_6	Shewanella_7	Shewanella_8	Shewanella sp. ANA-3_9	FALSE	chr
E	GCA_000203935.1	GCA_000203935.1_CP000469.1.chr.fa:1	['GCA_000203935.1_CP000469.1.chr.fa:1:-1', 'ORF', '4059179.5'];['GCA_000203935.1_CP000469.1.chr.fa:1:attC', 'attC', '4059447.5'];['GCA_000203935.1_CP000469.1.chr.fa:1:1', 'ORF', '4059673'];['GCA_000203935.1_CP000469.1.chr.fa:1:2', 'ORF', '4060078'];['GCA_000203935.1_CP000469.1.chr.fa:1:3', 'ORF', '4060537'];['GCA_000203935.1_CP000469.1.chr.fa:1:attC', 'attC', '4060807.5'];['GCA_000203935.1_CP0004…		0	GCA_000203935.1_CP000469.1.chr.fa	Shewanella sp. ANA-3	Complete Genome	Proteobacteria_3	Gammaproteobacteria_4	Alteromonadales_5	Shewanellaceae_6	Shewanella_7	Shewanella_8	Shewanella sp. ANA-3_9	FALSE	chr
E	GCA_000203935.1	GCA_000203935.1_CP000469.1.chr.fa:9	['GCA_000203935.1_CP000469.1.chr.fa:9:-1', 'ORF', '3256050.5'];['GCA_000203935.1_CP000469.1.chr.fa:9:attC', 'attC', '3256342'];['GCA_000203935.1_CP000469.1.chr.fa:9:1', 'ORF', '3256782'];['GCA_000203935.1_CP000469.1.chr.fa:9:2', 'ORF', '3257980'];['GCA_000203935.1_CP000469.1.chr.fa:9:3', 'ORF', '3258881'];['GCA_000203935.1_CP000469.1.chr.fa:9:4', 'ORF', '3259367'];['GCA_000203935.1_CP000469.1.chr…		0	GCA_000203935.1_CP000469.1.chr.fa	Shewanella sp. ANA-3	Complete Genome	Proteobacteria_3	Gammaproteobacteria_4	Alteromonadales_5	Shewanellaceae_6	Shewanella_7	Shewanella_8	Shewanella sp. ANA-3_9	FALSE	chr
E	GCA_000203935.1	GCA_000203935.1_CP000469.1.chr.fa:5	['GCA_000203935.1_CP000469.1.chr.fa:5:-1', 'ORF', '2875667.5'];['GCA_000203935.1_CP000469.1.chr.fa:5:attC', 'attC', '2876130'];['GCA_000203935.1_CP000469.1.chr.fa:5:1', 'ORF', '2876453'];['GCA_000203935.1_CP000469.1.chr.fa:5:attC', 'attC', '2876786.5'];['GCA_000203935.1_CP000469.1.chr.fa:5:+1', 'ORF', '2877119'];		0	GCA_000203935.1_CP000469.1.chr.fa	Shewanella sp. ANA-3	Complete Genome	Proteobacteria_3	Gammaproteobacteria_4	Alteromonadales_5	Shewanellaceae_6	Shewanella_7	Shewanella_8	Shewanella sp. ANA-3_9	FALSE	chr
E	GCA_000203935.1	GCA_000203935.1_CP000469.1.chr.fa:8	['GCA_000203935.1_CP000469.1.chr.fa:8:-1', 'ORF', '2977084.5'];['GCA_000203935.1_CP000469.1.chr.fa:8:attC', 'attC', '2977467.5'];['GCA_000203935.1_CP000469.1.chr.fa:8:attC', 'attC', '2977836.5'];['GCA_000203935.1_CP000469.1.chr.fa:8:1', 'ORF', '2978769'];['GCA_000203935.1_CP000469.1.chr.fa:8:attC', 'attC', '2979749.5'];['GCA_000203935.1_CP000469.1.chr.fa:8:+1', 'ORF', '2979941'];		0	GCA_000203935.1_CP000469.1.chr.fa	Shewanella sp. ANA-3	Complete Genome	Proteobacteria_3	Gammaproteobacteria_4	Alteromonadales_5	Shewanellaceae_6	Shewanella_7	Shewanella_8	Shewanella sp. ANA-3_9	FALSE	chr
C	GCA_000204295.1	GCA_000204295.1_CP002620.1.chr.fa:2	['GCA_000204295.1_CP002620.1.chr.fa:2:1', 'Integrase', '3707095'];['GCA_000204295.1_CP002620.1.chr.fa:2:attC', 'attC', '3708273.5'];['GCA_000204295.1_CP002620.1.chr.fa:2:attC', 'attC', '3708668.5'];['GCA_000204295.1_CP002620.1.chr.fa:2:attC', 'attC', '3709087.5'];['GCA_000204295.1_CP002620.1.chr.fa:2:attC', 'attC', '3709957'];['GCA_000204295.1_CP002620.1.chr.fa:2:+1', 'ORF', '3710124.5'];		0	GCA_000204295.1_CP002620.1.chr.fa	Pseudomonas mendocina NK-01	Complete Genome	Proteobacteria_3	Gammaproteobacteria_4	Pseudomonadales_5	Pseudomonadaceae_6	Pseudomonas_7	Pseudomonas mendocina_8	Pseudomonas mendocina NK-01_9	FALSE	chr
E	GCA_000204295.1	GCA_000204295.1_CP002620.1.chr.fa:1	['GCA_000204295.1_CP002620.1.chr.fa:1:-1', 'ORF', '3509363'];['GCA_000204295.1_CP002620.1.chr.fa:1:attC', 'attC', '3510729'];['GCA_000204295.1_CP002620.1.chr.fa:1:attC', 'attC', '3511322'];['GCA_000204295.1_CP002620.1.chr.fa:1:1', 'ORF', '3511444'];['GCA_000204295.1_CP002620.1.chr.fa:1:attC', 'attC', '3511750.5'];['GCA_000204295.1_CP002620.1.chr.fa:1:attC', 'attC', '3512146'];['GCA_000204295.1_CP…		0	GCA_000204295.1_CP002620.1.chr.fa	Pseudomonas mendocina NK-01	Complete Genome	Proteobacteria_3	Gammaproteobacteria_4	Pseudomonadales_5	Pseudomonadaceae_6	Pseudomonas_7	Pseudomonas mendocina_8	Pseudomonas mendocina NK-01_9	FALSE	chr
C	GCA_000204645.1	GCA_000204645.1_CP002657.1.chr.fa:1	['GCA_000204645.1_CP002657.1.chr.fa:1:1', 'Integrase', '3842482.5'];['GCA_000204645.1_CP002657.1.chr.fa:1:2', 'ORF', '3843339.5'];['GCA_000204645.1_CP002657.1.chr.fa:1:attC', 'attC', '3843603'];['GCA_000204645.1_CP002657.1.chr.fa:1:3', 'ORF', '3844397'];['GCA_000204645.1_CP002657.1.chr.fa:1:attC', 'attC', '3844875.5'];['GCA_000204645.1_CP002657.1.chr.fa:1:4', 'ORF', '3845249'];['GCA_000204645.1_C…		0	GCA_000204645.1_CP002657.1.chr.fa	Alicycliphilus denitrificans K601	Complete Genome	Proteobacteria_3	Betaproteobacteria_4	Burkholderiales_5	Comamonadaceae_6	Alicycliphilus_7	Alicycliphilus denitrificans_8	Alicycliphilus denitrificans K601_9	FALSE	chr
C	GCA_000211375.1	GCA_000211375.1_CP002652.1.chr.fa:1	['GCA_000211375.1_CP002652.1.chr.fa:1:1', 'Integrase', '1251651'];['GCA_000211375.1_CP002652.1.chr.fa:1:2', 'ORF', '1253307.5'];['GCA_000211375.1_CP002652.1.chr.fa:1:3', 'Integrase', '1255011.5'];['GCA_000211375.1_CP002652.1.chr.fa:1:4', 'ORF', '1256287.5'];['GCA_000211375.1_CP002652.1.chr.fa:1:5', 'ORF', '1257426'];['GCA_000211375.1_CP002652.1.chr.fa:1:6', 'ORF', '1258745.5'];['GCA_000211375.1_C…		0	GCA_000211375.1_CP002652.1.chr.fa	Lactobacillus buchneri NRRL B-30929	Complete Genome	Firmicutes_3	Bacilli_4	Lactobacillales_5	Lactobacillaceae_6	Lactobacillus_7	Lactobacillus buchneri_8	Lactobacillus buchneri NRRL B-30929_9	FALSE	chr
C	GCA_000212335.1	GCA_000212335.1_CP002526.1.chr.fa:1	['GCA_000212335.1_CP002526.1.chr.fa:1:-1', 'ORF', '2655671'];['GCA_000212335.1_CP002526.1.chr.fa:1:attC', 'attC', '2656194'];['GCA_000212335.1_CP002526.1.chr.fa:1:1', 'ORF', '2656454.5'];['GCA_000212335.1_CP002526.1.chr.fa:1:2', 'ORF', '2657091.5'];['GCA_000212335.1_CP002526.1.chr.fa:1:3', 'ORF', '2657685.5'];['GCA_000212335.1_CP002526.1.chr.fa:1:attC', 'attC', '2657954.5'];['GCA_000212335.1_CP00…		0	GCA_000212335.1_CP002526.1.chr.fa	Glaciecola sp. 4H-3-7+YE-5	Complete Genome	Proteobacteria_3	Gammaproteobacteria_4	Alteromonadales_5	Alteromonadaceae_6	Glaciecola_7	Glaciecola_8	Glaciecola sp. 4H-3-7+YE-5_9	FALSE	chr
C	GCA_000212415.1	GCA_000212415.1_CP002696.1.chr.fa:1	['GCA_000212415.1_CP002696.1.chr.fa:1:1', 'Integrase', '1343416.5'];['GCA_000212415.1_CP002696.1.chr.fa:1:attC', 'attC', '1344471.5'];['GCA_000212415.1_CP002696.1.chr.fa:1:+1', 'ORF', '1345002.5'];		0	GCA_000212415.1_CP002696.1.chr.fa	Treponema brennaborense DSM 12168	Complete Genome	Spirochaetes_3	Spirochaetia_4	Spirochaetales_5	Spirochaetaceae_6	Treponema_7	Treponema brennaborense_8	Treponema brennaborense DSM 12168_9	FALSE	chr
E	GCA_000213655.1	GCA_000213655.1_CP002339.1.chr.fa:1	['GCA_000213655.1_CP002339.1.chr.fa:1:-1', 'ORF', '1430854'];['GCA_000213655.1_CP002339.1.chr.fa:1:attC', 'attC', '1431106.5'];['GCA_000213655.1_CP002339.1.chr.fa:1:1', 'ORF', '1431157'];['GCA_000213655.1_CP002339.1.chr.fa:1:2', 'ORF', '1431330'];['GCA_000213655.1_CP002339.1.chr.fa:1:3', 'ORF', '1431523.5'];['GCA_000213655.1_CP002339.1.chr.fa:1:4', 'ORF', '1431764'];['GCA_000213655.1_CP002339.1.c…		0	GCA_000213655.1_CP002339.1.chr.fa	Alteromonas naphthalenivorans	Complete Genome	Proteobacteria_3	Gammaproteobacteria_4	Alteromonadales_5	Alteromonadaceae_6	Alteromonas_7	Alteromonas_8	Alteromonas naphthalenivorans_9	FALSE	chr
C	GCA_000213655.1	GCA_000213655.1_CP002339.1.chr.fa:4	['GCA_000213655.1_CP002339.1.chr.fa:4:1', 'Integrase', '3533115.5'];['GCA_000213655.1_CP002339.1.chr.fa:4:2', 'ORF', '3534264.5'];['GCA_000213655.1_CP002339.1.chr.fa:4:attC', 'attC', '3534718'];['GCA_000213655.1_CP002339.1.chr.fa:4:3', 'ORF', '3535067.5'];['GCA_000213655.1_CP002339.1.chr.fa:4:attC', 'attC', '3535120.5'];['GCA_000213655.1_CP002339.1.chr.fa:4:attC', 'attC', '3535510'];['GCA_0002136…		0	GCA_000213655.1_CP002339.1.chr.fa	Alteromonas naphthalenivorans	Complete Genome	Proteobacteria_3	Gammaproteobacteria_4	Alteromonadales_5	Alteromonadaceae_6	Alteromonas_7	Alteromonas_8	Alteromonas naphthalenivorans_9	FALSE	chr
E	GCA_000213655.1	GCA_000213655.1_CP002339.1.chr.fa:2	['GCA_000213655.1_CP002339.1.chr.fa:2:-1', 'ORF', '1948381.5'];['GCA_000213655.1_CP002339.1.chr.fa:2:attC', 'attC', '1948606.5'];['GCA_000213655.1_CP002339.1.chr.fa:2:1', 'ORF', '1948892.5'];['GCA_000213655.1_CP002339.1.chr.fa:2:2', 'ORF', '1949443.5'];['GCA_000213655.1_CP002339.1.chr.fa:2:3', 'ORF', '1950018.5'];['GCA_000213655.1_CP002339.1.chr.fa:2:attC', 'attC', '1950343'];['GCA_000213655.1_CP…		0	GCA_000213655.1_CP002339.1.chr.fa	Alteromonas naphthalenivorans	Complete Genome	Proteobacteria_3	Gammaproteobacteria_4	Alteromonadales_5	Alteromonadaceae_6	Alteromonas_7	Alteromonas_8	Alteromonas naphthalenivorans_9	FALSE	chr
E	GCA_000213655.1	GCA_000213655.1_CP002339.1.chr.fa:9	['GCA_000213655.1_CP002339.1.chr.fa:9:-1', 'ORF', '1968416'];['GCA_000213655.1_CP002339.1.chr.fa:9:attC', 'attC', '1968662.5'];['GCA_000213655.1_CP002339.1.chr.fa:9:1', 'ORF', '1968917'];['GCA_000213655.1_CP002339.1.chr.fa:9:attC', 'attC', '1969168'];['GCA_000213655.1_CP002339.1.chr.fa:9:2', 'ORF', '1969476.5'];['GCA_000213655.1_CP002339.1.chr.fa:9:attC', 'attC', '1970524'];['GCA_000213655.1_CP00…		0	GCA_000213655.1_CP002339.1.chr.fa	Alteromonas naphthalenivorans	Complete Genome	Proteobacteria_3	Gammaproteobacteria_4	Alteromonadales_5	Alteromonadaceae_6	Alteromonas_7	Alteromonas_8	Alteromonas naphthalenivorans_9	FALSE	chr
E	GCA_000213655.1	GCA_000213655.1_CP002339.1.chr.fa:6	['GCA_000213655.1_CP002339.1.chr.fa:6:-1', 'ORF', '1942420.5'];['GCA_000213655.1_CP002339.1.chr.fa:6:attC', 'attC', '1942773'];['GCA_000213655.1_CP002339.1.chr.fa:6:1', 'ORF', '1943228.5'];['GCA_000213655.1_CP002339.1.chr.fa:6:attC', 'attC', '1943689.5'];['GCA_000213655.1_CP002339.1.chr.fa:6:+1', 'ORF', '1944198'];		0	GCA_000213655.1_CP002339.1.chr.fa	Alteromonas naphthalenivorans	Complete Genome	Proteobacteria_3	Gammaproteobacteria_4	Alteromonadales_5	Alteromonadaceae_6	Alteromonas_7	Alteromonas_8	Alteromonas naphthalenivorans_9	FALSE	chr
E	GCA_000213655.1	GCA_000213655.1_CP002339.1.chr.fa:5	['GCA_000213655.1_CP002339.1.chr.fa:5:-1', 'ORF', '1936053.5'];['GCA_000213655.1_CP002339.1.chr.fa:5:attC', 'attC', '1936512.5'];['GCA_000213655.1_CP002339.1.chr.fa:5:1', 'ORF', '1936876.5'];['GCA_000213655.1_CP002339.1.chr.fa:5:2', 'ORF', '1937424'];['GCA_000213655.1_CP002339.1.chr.fa:5:3', 'ORF', '1937881'];['GCA_000213655.1_CP002339.1.chr.fa:5:attC', 'attC', '1938181.5'];['GCA_000213655.1_CP00…		0	GCA_000213655.1_CP002339.1.chr.fa	Alteromonas naphthalenivorans	Complete Genome	Proteobacteria_3	Gammaproteobacteria_4	Alteromonadales_5	Alteromonadaceae_6	Alteromonas_7	Alteromonas_8	Alteromonas naphthalenivorans_9	FALSE	chr
C	GCA_000213655.1	GCA_000213655.1_CP002339.1.chr.fa:7	['GCA_000213655.1_CP002339.1.chr.fa:7:1', 'Integrase', '1958534.5'];['GCA_000213655.1_CP002339.1.chr.fa:7:2', 'ORF', '1959894'];['GCA_000213655.1_CP002339.1.chr.fa:7:attC', 'attC', '1960332'];['GCA_000213655.1_CP002339.1.chr.fa:7:+1', 'ORF', '1960803.5'];		0	GCA_000213655.1_CP002339.1.chr.fa	Alteromonas naphthalenivorans	Complete Genome	Proteobacteria_3	Gammaproteobacteria_4	Alteromonadales_5	Alteromonadaceae_6	Alteromonas_7	Alteromonas_8	Alteromonas naphthalenivorans_9	FALSE	chr
E	GCA_000213805.1	GCA_000213805.1_CP002727.1.chr.fa:1	['GCA_000213805.1_CP002727.1.chr.fa:1:-1', 'ORF', '1969652.5'];['GCA_000213805.1_CP002727.1.chr.fa:1:attC', 'attC', '1969929.5'];['GCA_000213805.1_CP002727.1.chr.fa:1:1', 'ORF', '1970208'];['GCA_000213805.1_CP002727.1.chr.fa:1:attC', 'attC', '1970502.5'];['GCA_000213805.1_CP002727.1.chr.fa:1:+1', 'ORF', '1970761'];		0	GCA_000213805.1_CP002727.1.chr.fa	Pseudomonas fulva 12-X	Complete Genome	Proteobacteria_3	Gammaproteobacteria_4	Pseudomonadales_5	Pseudomonadaceae_6	Pseudomonas_7	Pseudomonas fulva_8	Pseudomonas fulva 12-X_9	FALSE	chr
C	GCA_000214095.3	GCA_000214095.3_CP002985.1.chr.fa:1	['GCA_000214095.3_CP002985.1.chr.fa:1:-1', 'ORF', '968818.5'];['GCA_000214095.3_CP002985.1.chr.fa:1:attC', 'attC', '969426'];['GCA_000214095.3_CP002985.1.chr.fa:1:1', 'ORF', '969661.5'];['GCA_000214095.3_CP002985.1.chr.fa:1:2', 'ORF', '970126.5'];['GCA_000214095.3_CP002985.1.chr.fa:1:3', 'ORF', '970330'];['GCA_000214095.3_CP002985.1.chr.fa:1:4', 'ORF', '970802.5'];['GCA_000214095.3_CP002985.1.chr…		0	GCA_000214095.3_CP002985.1.chr.fa	Acidithiobacillus ferrivorans SS3	Complete Genome	Proteobacteria_3	Acidithiobacillia_4	Acidithiobacillales_5	Acidithiobacillaceae_6	Acidithiobacillus_7	Acidithiobacillus ferrivorans_8	Acidithiobacillus ferrivorans SS3_9	FALSE	chr
C	GCA_000214095.3	GCA_000214095.3_CP002985.1.chr.fa:4	['GCA_000214095.3_CP002985.1.chr.fa:4:1', 'Integrase', '362504'];['GCA_000214095.3_CP002985.1.chr.fa:4:2', 'ORF', '363201.5'];['GCA_000214095.3_CP002985.1.chr.fa:4:attC', 'attC', '363373'];['GCA_000214095.3_CP002985.1.chr.fa:4:+1', 'ORF', '363686'];		0	GCA_000214095.3_CP002985.1.chr.fa	Acidithiobacillus ferrivorans SS3	Complete Genome	Proteobacteria_3	Acidithiobacillia_4	Acidithiobacillales_5	Acidithiobacillaceae_6	Acidithiobacillus_7	Acidithiobacillus ferrivorans_8	Acidithiobacillus ferrivorans SS3_9	FALSE	chr
E	GCA_000214095.3	GCA_000214095.3_CP002985.1.chr.fa:2	['GCA_000214095.3_CP002985.1.chr.fa:2:-1', 'ORF', '53125'];['GCA_000214095.3_CP002985.1.chr.fa:2:attC', 'attC', '53800'];['GCA_000214095.3_CP002985.1.chr.fa:2:1', 'ORF', '53920.5'];['GCA_000214095.3_CP002985.1.chr.fa:2:2', 'ORF', '54176.5'];['GCA_000214095.3_CP002985.1.chr.fa:2:3', 'ORF', '55427'];['GCA_000214095.3_CP002985.1.chr.fa:2:4', 'ORF', '56391'];['GCA_000214095.3_CP002985.1.chr.fa:2:attC…		0	GCA_000214095.3_CP002985.1.chr.fa	Acidithiobacillus ferrivorans SS3	Complete Genome	Proteobacteria_3	Acidithiobacillia_4	Acidithiobacillales_5	Acidithiobacillaceae_6	Acidithiobacillus_7	Acidithiobacillus ferrivorans_8	Acidithiobacillus ferrivorans SS3_9	FALSE	chr
E	GCA_000214095.3	GCA_000214095.3_CP002985.1.chr.fa:3	['GCA_000214095.3_CP002985.1.chr.fa:3:-1', 'ORF', '2555931.5'];['GCA_000214095.3_CP002985.1.chr.fa:3:attC', 'attC', '2556454.5'];['GCA_000214095.3_CP002985.1.chr.fa:3:1', 'ORF', '2556864'];['GCA_000214095.3_CP002985.1.chr.fa:3:attC', 'attC', '2557194.5'];['GCA_000214095.3_CP002985.1.chr.fa:3:+1', 'ORF', '2557398.5'];		0	GCA_000214095.3_CP002985.1.chr.fa	Acidithiobacillus ferrivorans SS3	Complete Genome	Proteobacteria_3	Acidithiobacillia_4	Acidithiobacillales_5	Acidithiobacillaceae_6	Acidithiobacillus_7	Acidithiobacillus ferrivorans_8	Acidithiobacillus ferrivorans SS3_9	FALSE	chr
E	GCA_000214215.1	GCA_000214215.1_CP002771.1.chr.fa:4	['GCA_000214215.1_CP002771.1.chr.fa:4:-1', 'ORF', '1450826.5'];['GCA_000214215.1_CP002771.1.chr.fa:4:attC', 'attC', '1451289.5'];['GCA_000214215.1_CP002771.1.chr.fa:4:1', 'ORF', '1451583'];['GCA_000214215.1_CP002771.1.chr.fa:4:attC', 'attC', '1451861.5'];['GCA_000214215.1_CP002771.1.chr.fa:4:+1', 'ORF', '1452345'];		0	GCA_000214215.1_CP002771.1.chr.fa	Marinomonas posidonica IVIA-Po-181	Complete Genome	Proteobacteria_3	Gammaproteobacteria_4	Oceanospirillales_5	Oceanospirillaceae_6	Marinomonas_7	Marinomonas posidonica_8	Marinomonas posidonica IVIA-Po-181_9	FALSE	chr
E	GCA_000214215.1	GCA_000214215.1_CP002771.1.chr.fa:5	['GCA_000214215.1_CP002771.1.chr.fa:5:-1', 'ORF', '2503879.5'];['GCA_000214215.1_CP002771.1.chr.fa:5:attC', 'attC', '2504143.5'];['GCA_000214215.1_CP002771.1.chr.fa:5:1', 'ORF', '2504596'];['GCA_000214215.1_CP002771.1.chr.fa:5:attC', 'attC', '2505072'];['GCA_000214215.1_CP002771.1.chr.fa:5:2', 'ORF', '2505568'];['GCA_000214215.1_CP002771.1.chr.fa:5:3', 'ORF', '2507035'];['GCA_000214215.1_CP002771…		0	GCA_000214215.1_CP002771.1.chr.fa	Marinomonas posidonica IVIA-Po-181	Complete Genome	Proteobacteria_3	Gammaproteobacteria_4	Oceanospirillales_5	Oceanospirillaceae_6	Marinomonas_7	Marinomonas posidonica_8	Marinomonas posidonica IVIA-Po-181_9	FALSE	chr
E	GCA_000214215.1	GCA_000214215.1_CP002771.1.chr.fa:1	['GCA_000214215.1_CP002771.1.chr.fa:1:-1', 'ORF', '1184988.5'];['GCA_000214215.1_CP002771.1.chr.fa:1:attC', 'attC', '1185257'];['GCA_000214215.1_CP002771.1.chr.fa:1:1', 'ORF', '1185681.5'];['GCA_000214215.1_CP002771.1.chr.fa:1:attC', 'attC', '1186086.5'];['GCA_000214215.1_CP002771.1.chr.fa:1:+1', 'ORF', '1186358.5'];		0	GCA_000214215.1_CP002771.1.chr.fa	Marinomonas posidonica IVIA-Po-181	Complete Genome	Proteobacteria_3	Gammaproteobacteria_4	Oceanospirillales_5	Oceanospirillaceae_6	Marinomonas_7	Marinomonas posidonica_8	Marinomonas posidonica IVIA-Po-181_9	FALSE	chr
E	GCA_000214215.1	GCA_000214215.1_CP002771.1.chr.fa:7	['GCA_000214215.1_CP002771.1.chr.fa:7:-1', 'ORF', '1444474.5'];['GCA_000214215.1_CP002771.1.chr.fa:7:1', 'ORF', '1445509.5'];['GCA_000214215.1_CP002771.1.chr.fa:7:attC', 'attC', '1445801'];['GCA_000214215.1_CP002771.1.chr.fa:7:2', 'ORF', '1446141.5'];['GCA_000214215.1_CP002771.1.chr.fa:7:attC', 'attC', '1446570.5'];['GCA_000214215.1_CP002771.1.chr.fa:7:+1', 'ORF', '1446852'];		0	GCA_000214215.1_CP002771.1.chr.fa	Marinomonas posidonica IVIA-Po-181	Complete Genome	Proteobacteria_3	Gammaproteobacteria_4	Oceanospirillales_5	Oceanospirillaceae_6	Marinomonas_7	Marinomonas posidonica_8	Marinomonas posidonica IVIA-Po-181_9	FALSE	chr
E	GCA_000214215.1	GCA_000214215.1_CP002771.1.chr.fa:2	['GCA_000214215.1_CP002771.1.chr.fa:2:-1', 'ORF', '1257219.5'];['GCA_000214215.1_CP002771.1.chr.fa:2:attC', 'attC', '1257498.5'];['GCA_000214215.1_CP002771.1.chr.fa:2:1', 'ORF', '1257806'];['GCA_000214215.1_CP002771.1.chr.fa:2:2', 'ORF', '1258475.5'];['GCA_000214215.1_CP002771.1.chr.fa:2:attC', 'attC', '1258842'];['GCA_000214215.1_CP002771.1.chr.fa:2:3', 'ORF', '1259269.5'];['GCA_000214215.1_CP00…		0	GCA_000214215.1_CP002771.1.chr.fa	Marinomonas posidonica IVIA-Po-181	Complete Genome	Proteobacteria_3	Gammaproteobacteria_4	Oceanospirillales_5	Oceanospirillaceae_6	Marinomonas_7	Marinomonas posidonica_8	Marinomonas posidonica IVIA-Po-181_9	FALSE	chr
E	GCA_000214215.1	GCA_000214215.1_CP002771.1.chr.fa:3	['GCA_000214215.1_CP002771.1.chr.fa:3:-1', 'ORF', '1440368.5'];['GCA_000214215.1_CP002771.1.chr.fa:3:1', 'ORF', '1440645.5'];['GCA_000214215.1_CP002771.1.chr.fa:3:attC', 'attC', '1440666.5'];['GCA_000214215.1_CP002771.1.chr.fa:3:2', 'ORF', '1440859.5'];['GCA_000214215.1_CP002771.1.chr.fa:3:attC', 'attC', '1441029'];['GCA_000214215.1_CP002771.1.chr.fa:3:3', 'ORF', '1441330.5'];['GCA_000214215.1_CP…		0	GCA_000214215.1_CP002771.1.chr.fa	Marinomonas posidonica IVIA-Po-181	Complete Genome	Proteobacteria_3	Gammaproteobacteria_4	Oceanospirillales_5	Oceanospirillaceae_6	Marinomonas_7	Marinomonas posidonica_8	Marinomonas posidonica IVIA-Po-181_9	FALSE	chr
E	GCA_000214665.1	GCA_000214665.1_CP002738.1.chr.fa:3	['GCA_000214665.1_CP002738.1.chr.fa:3:-1', 'ORF', '2718723.5'];['GCA_000214665.1_CP002738.1.chr.fa:3:attC', 'attC', '2718920'];['GCA_000214665.1_CP002738.1.chr.fa:3:1', 'ORF', '2720569.5'];['GCA_000214665.1_CP002738.1.chr.fa:3:2', 'ORF', '2721578.5'];['GCA_000214665.1_CP002738.1.chr.fa:3:3', 'ORF', '2721825.5'];['GCA_000214665.1_CP002738.1.chr.fa:3:attC', 'attC', '2721971'];['GCA_000214665.1_CP00…		0	GCA_000214665.1_CP002738.1.chr.fa	Methylomonas methanica MC09	Complete Genome	Proteobacteria_3	Gammaproteobacteria_4	Methylococcales_5	Methylococcaceae_6	Methylomonas_7	Methylomonas methanica_8	Methylomonas methanica MC09_9	FALSE	chr
C	GCA_000214665.1	GCA_000214665.1_CP002738.1.chr.fa:2	['GCA_000214665.1_CP002738.1.chr.fa:2:-1', 'ORF', '1700838.5'];['GCA_000214665.1_CP002738.1.chr.fa:2:attC', 'attC', '1702305.5'];['GCA_000214665.1_CP002738.1.chr.fa:2:attC', 'attC', '1702823.5'];['GCA_000214665.1_CP002738.1.chr.fa:2:1', 'ORF', '1703187'];['GCA_000214665.1_CP002738.1.chr.fa:2:attC', 'attC', '1703585.5'];['GCA_000214665.1_CP002738.1.chr.fa:2:2', 'ORF', '1703827'];['GCA_000214665.1_…		0	GCA_000214665.1_CP002738.1.chr.fa	Methylomonas methanica MC09	Complete Genome	Proteobacteria_3	Gammaproteobacteria_4	Methylococcales_5	Methylococcaceae_6	Methylomonas_7	Methylomonas methanica_8	Methylomonas methanica MC09_9	FALSE	chr
E	GCA_000214665.1	GCA_000214665.1_CP002738.1.chr.fa:8	['GCA_000214665.1_CP002738.1.chr.fa:8:-1', 'ORF', '4998714.5'];['GCA_000214665.1_CP002738.1.chr.fa:8:1', 'ORF', '4999301.5'];['GCA_000214665.1_CP002738.1.chr.fa:8:attC', 'attC', '4999478'];['GCA_000214665.1_CP002738.1.chr.fa:8:2', 'ORF', '5001236'];['GCA_000214665.1_CP002738.1.chr.fa:8:3', 'ORF', '5002153.5'];['GCA_000214665.1_CP002738.1.chr.fa:8:attC', 'attC', '5002505'];['GCA_000214665.1_CP0027…		0	GCA_000214665.1_CP002738.1.chr.fa	Methylomonas methanica MC09	Complete Genome	Proteobacteria_3	Gammaproteobacteria_4	Methylococcales_5	Methylococcaceae_6	Methylomonas_7	Methylomonas methanica_8	Methylomonas methanica MC09_9	FALSE	chr
D	GCA_000214825.1	GCA_000214825.1_CP002776.1.chr.fa:2	['GCA_000214825.1_CP002776.1.chr.fa:2:1', 'SulI', '778426'];['GCA_000214825.1_CP002776.1.chr.fa:2:2', 'ORF', '779514'];['GCA_000214825.1_CP002776.1.chr.fa:2:3', 'ORF', '780636.5'];['GCA_000214825.1_CP002776.1.chr.fa:2:attC', 'attC', '781144'];['GCA_000214825.1_CP002776.1.chr.fa:2:4', 'ORF', '781165'];['GCA_000214825.1_CP002776.1.chr.fa:2:+1', 'ORF', '781644.5'];		0	GCA_000214825.1_CP002776.1.chr.fa	Thiomicrospira cyclica ALM1	Complete Genome	Proteobacteria_3	Gammaproteobacteria_4	Thiotrichales_5	Piscirickettsiaceae_6	Thioalkalimicrobium_7	Thioalkalimicrobium cyclicum_8	Thiomicrospira cyclica ALM1_9	FALSE	chr
E	GCA_000215705.1	GCA_000215705.1_CP000245.1.chr.fa:1	['GCA_000215705.1_CP000245.1.chr.fa:1:-1', 'ORF', '1380054.5'];['GCA_000215705.1_CP000245.1.chr.fa:1:attC', 'attC', '1380808'];['GCA_000215705.1_CP000245.1.chr.fa:1:1', 'ORF', '1381140.5'];['GCA_000215705.1_CP000245.1.chr.fa:1:attC', 'attC', '1381495'];['GCA_000215705.1_CP000245.1.chr.fa:1:attC', 'attC', '1381948.5'];['GCA_000215705.1_CP000245.1.chr.fa:1:+1', 'ORF', '1383339'];		0	GCA_000215705.1_CP000245.1.chr.fa	Ramlibacter tataouinensis TTB310	Complete Genome	Proteobacteria_3	Betaproteobacteria_4	Burkholderiales_5	Comamonadaceae_6	Ramlibacter_7	Ramlibacter tataouinensis_8	Ramlibacter tataouinensis TTB310_9	FALSE	chr
E	GCA_000215705.1	GCA_000215705.1_CP000245.1.chr.fa:2	['GCA_000215705.1_CP000245.1.chr.fa:2:-1', 'ORF', '2724096.5'];['GCA_000215705.1_CP000245.1.chr.fa:2:attC', 'attC', '2724498'];['GCA_000215705.1_CP000245.1.chr.fa:2:1', 'ORF', '2724994.5'];['GCA_000215705.1_CP000245.1.chr.fa:2:attC', 'attC', '2725261.5'];['GCA_000215705.1_CP000245.1.chr.fa:2:2', 'ORF', '2727722'];['GCA_000215705.1_CP000245.1.chr.fa:2:attC', 'attC', '2728490'];['GCA_000215705.1_CP…		0	GCA_000215705.1_CP000245.1.chr.fa	Ramlibacter tataouinensis TTB310	Complete Genome	Proteobacteria_3	Betaproteobacteria_4	Burkholderiales_5	Comamonadaceae_6	Ramlibacter_7	Ramlibacter tataouinensis_8	Ramlibacter tataouinensis TTB310_9	FALSE	chr
E	GCA_000215705.1	GCA_000215705.1_CP000245.1.chr.fa:3	['GCA_000215705.1_CP000245.1.chr.fa:3:-1', 'ORF', '1465776'];['GCA_000215705.1_CP000245.1.chr.fa:3:attC', 'attC', '1467231.5'];['GCA_000215705.1_CP000245.1.chr.fa:3:1', 'ORF', '1467629.5'];['GCA_000215705.1_CP000245.1.chr.fa:3:attC', 'attC', '1467999'];['GCA_000215705.1_CP000245.1.chr.fa:3:attC', 'attC', '1468842'];['GCA_000215705.1_CP000245.1.chr.fa:3:2', 'ORF', '1469294.5'];['GCA_000215705.1_CP…		0	GCA_000215705.1_CP000245.1.chr.fa	Ramlibacter tataouinensis TTB310	Complete Genome	Proteobacteria_3	Betaproteobacteria_4	Burkholderiales_5	Comamonadaceae_6	Ramlibacter_7	Ramlibacter tataouinensis_8	Ramlibacter tataouinensis TTB310_9	FALSE	chr
C	GCA_000215895.1	GCA_000215895.1_CP002811.1.chr.fa:2	['GCA_000215895.1_CP002811.1.chr.fa:2:1', 'Integrase', '2793150.5'];['GCA_000215895.1_CP002811.1.chr.fa:2:2', 'ORF', '2795147'];['GCA_000215895.1_CP002811.1.chr.fa:2:3', 'Integrase', '2796170.5'];['GCA_000215895.1_CP002811.1.chr.fa:2:4', 'ORF', '2796877'];['GCA_000215895.1_CP002811.1.chr.fa:2:5', 'ORF', '2797217'];['GCA_000215895.1_CP002811.1.chr.fa:2:6', 'ORF', '2798316.5'];['GCA_000215895.1_CP0…		0	GCA_000215895.1_CP002811.1.chr.fa	Shewanella baltica OS117	Complete Genome	Proteobacteria_3	Gammaproteobacteria_4	Alteromonadales_5	Shewanellaceae_6	Shewanella_7	Shewanella baltica_8	Shewanella baltica OS117_9	FALSE	chr
C	GCA_000215895.1	GCA_000215895.1_CP002811.1.chr.fa:1	['GCA_000215895.1_CP002811.1.chr.fa:1:-1', 'ORF', '3282471.5'];['GCA_000215895.1_CP002811.1.chr.fa:1:attC', 'attC', '3283486.5'];['GCA_000215895.1_CP002811.1.chr.fa:1:1', 'ORF', '3283718.5'];['GCA_000215895.1_CP002811.1.chr.fa:1:2', 'ORF', '3284712'];['GCA_000215895.1_CP002811.1.chr.fa:1:3', 'ORF', '3285643'];['GCA_000215895.1_CP002811.1.chr.fa:1:4', 'Integrase', '3286805.5'];		0	GCA_000215895.1_CP002811.1.chr.fa	Shewanella baltica OS117	Complete Genome	Proteobacteria_3	Gammaproteobacteria_4	Alteromonadales_5	Shewanellaceae_6	Shewanella_7	Shewanella baltica_8	Shewanella baltica OS117_9	FALSE	chr
E	GCA_000217675.1	GCA_000217675.1_CP002285.1.1.pla.fa:1	['GCA_000217675.1_CP002285.1.1.pla.fa:1:-1', 'ORF', '937124.5'];['GCA_000217675.1_CP002285.1.1.pla.fa:1:attC', 'attC', '937303.5'];['GCA_000217675.1_CP002285.1.1.pla.fa:1:1', 'ORF', '937769'];['GCA_000217675.1_CP002285.1.1.pla.fa:1:2', 'ORF', '938322'];['GCA_000217675.1_CP002285.1.1.pla.fa:1:3', 'ORF', '938459.5'];['GCA_000217675.1_CP002285.1.1.pla.fa:1:attC', 'attC', '938623'];['GCA_000217675.1_…		0	GCA_000217675.1_CP002285.1.1.pla.fa	Vibrio anguillarum 775	Complete Genome	Proteobacteria_3	Gammaproteobacteria_4	Vibrionales_5	Vibrionaceae_6	Vibrio_7	Vibrio anguillarum_8	Vibrio anguillarum 775_9	FALSE	chr
E	GCA_000217675.1	GCA_000217675.1_CP002285.1.1.pla.fa:2	['GCA_000217675.1_CP002285.1.1.pla.fa:2:-1', 'ORF', '925'];['GCA_000217675.1_CP002285.1.1.pla.fa:2:attC', 'attC', '1289.5'];['GCA_000217675.1_CP002285.1.1.pla.fa:2:1', 'ORF', '1325'];['GCA_000217675.1_CP002285.1.1.pla.fa:2:2', 'ORF', '1805.5'];['GCA_000217675.1_CP002285.1.1.pla.fa:2:attC', 'attC', '1842'];['GCA_000217675.1_CP002285.1.1.pla.fa:2:3', 'ORF', '2141'];['GCA_000217675.1_CP002285.1.1.pl…		0	GCA_000217675.1_CP002285.1.1.pla.fa	Vibrio anguillarum 775	Complete Genome	Proteobacteria_3	Gammaproteobacteria_4	Vibrionales_5	Vibrionaceae_6	Vibrio_7	Vibrio anguillarum_8	Vibrio anguillarum 775_9	FALSE	chr
C	GCA_000217795.1	GCA_000217795.1_CP002683.1.chr.fa:1	['GCA_000217795.1_CP002683.1.chr.fa:1:1', 'Integrase', '1333508'];['GCA_000217795.1_CP002683.1.chr.fa:1:2', 'ORF', '1334760'];['GCA_000217795.1_CP002683.1.chr.fa:1:3', 'ORF', '1335608'];['GCA_000217795.1_CP002683.1.chr.fa:1:attC', 'attC', '1336136'];['GCA_000217795.1_CP002683.1.chr.fa:1:4', 'ORF', '1336416'];['GCA_000217795.1_CP002683.1.chr.fa:1:attC', 'attC', '1336776.5'];['GCA_000217795.1_CP002…		0	GCA_000217795.1_CP002683.1.chr.fa	Thermodesulfatator indicus DSM 15286	Complete Genome	Thermodesulfobacteria_3	Thermodesulfobacteria_4	Thermodesulfobacteriales_5	Thermodesulfobacteriaceae_6	Thermodesulfatator_7	Thermodesulfatator indicus_8	Thermodesulfatator indicus DSM 15286_9	FALSE	chr
C	GCA_000217795.1	GCA_000217795.1_CP002683.1.chr.fa:2	['GCA_000217795.1_CP002683.1.chr.fa:2:-1', 'ORF', '1429191.5'];['GCA_000217795.1_CP002683.1.chr.fa:2:attC', 'attC', '1429388'];['GCA_000217795.1_CP002683.1.chr.fa:2:1', 'ORF', '1429821'];['GCA_000217795.1_CP002683.1.chr.fa:2:2', 'ORF', '1431143.5'];['GCA_000217795.1_CP002683.1.chr.fa:2:attC', 'attC', '1432075'];['GCA_000217795.1_CP002683.1.chr.fa:2:3', 'ORF', '1432359.5'];['GCA_000217795.1_CP0026…		0	GCA_000217795.1_CP002683.1.chr.fa	Thermodesulfatator indicus DSM 15286	Complete Genome	Thermodesulfobacteria_3	Thermodesulfobacteria_4	Thermodesulfobacteriales_5	Thermodesulfobacteriaceae_6	Thermodesulfatator_7	Thermodesulfatator indicus_8	Thermodesulfatator indicus DSM 15286_9	FALSE	chr
E	GCA_000218625.1	GCA_000218625.1_CP002858.1.chr.fa:1	['GCA_000218625.1_CP002858.1.chr.fa:1:-1', 'ORF', '1898312'];['GCA_000218625.1_CP002858.1.chr.fa:1:attC', 'attC', '1898832.5'];['GCA_000218625.1_CP002858.1.chr.fa:1:1', 'ORF', '1899257'];['GCA_000218625.1_CP002858.1.chr.fa:1:attC', 'attC', '1899552.5'];['GCA_000218625.1_CP002858.1.chr.fa:1:+1', 'ORF', '1899775.5'];		0	GCA_000218625.1_CP002858.1.chr.fa	Flexistipes sinusarabici DSM 4947	Complete Genome	Deferribacteres_3	Deferribacteres_4	Deferribacterales_5	Deferribacteraceae_6	Flexistipes_7	Flexistipes sinusarabici_8	Flexistipes sinusarabici DSM 4947_9	FALSE	chr
C	GCA_000219725.1	GCA_000219725.1_CP002868.1.chr.fa:2	['GCA_000219725.1_CP002868.1.chr.fa:2:1', 'Integrase', '1927444.5'];['GCA_000219725.1_CP002868.1.chr.fa:2:2', 'ORF', '1928883'];['GCA_000219725.1_CP002868.1.chr.fa:2:attC', 'attC', '1929386'];['GCA_000219725.1_CP002868.1.chr.fa:2:3', 'ORF', '1929669'];['GCA_000219725.1_CP002868.1.chr.fa:2:attC', 'attC', '1929948'];['GCA_000219725.1_CP002868.1.chr.fa:2:+1', 'ORF', '1930231.5'];		0	GCA_000219725.1_CP002868.1.chr.fa	Treponema caldarium DSM 7334	Complete Genome	Spirochaetes_3	Spirochaetia_4	Spirochaetales_5	Spirochaetaceae_6	Treponema_7	Treponema caldarium_8	Treponema caldarium DSM 7334_9	FALSE	chr
E	GCA_000219725.1	GCA_000219725.1_CP002868.1.chr.fa:1	['GCA_000219725.1_CP002868.1.chr.fa:1:-1', 'ORF', '1937473'];['GCA_000219725.1_CP002868.1.chr.fa:1:attC', 'attC', '1937894'];['GCA_000219725.1_CP002868.1.chr.fa:1:1', 'ORF', '1938306.5'];['GCA_000219725.1_CP002868.1.chr.fa:1:attC', 'attC', '1938706.5'];['GCA_000219725.1_CP002868.1.chr.fa:1:2', 'ORF', '1939058'];['GCA_000219725.1_CP002868.1.chr.fa:1:3', 'ORF', '1939359'];['GCA_000219725.1_CP002868…		0	GCA_000219725.1_CP002868.1.chr.fa	Treponema caldarium DSM 7334	Complete Genome	Spirochaetes_3	Spirochaetia_4	Spirochaetales_5	Spirochaetaceae_6	Treponema_7	Treponema caldarium_8	Treponema caldarium DSM 7334_9	FALSE	chr
E	GCA_000219725.1	GCA_000219725.1_CP002868.1.chr.fa:3	['GCA_000219725.1_CP002868.1.chr.fa:3:-1', 'ORF', '1970613'];['GCA_000219725.1_CP002868.1.chr.fa:3:attC', 'attC', '1971128.5'];['GCA_000219725.1_CP002868.1.chr.fa:3:1', 'ORF', '1971808.5'];['GCA_000219725.1_CP002868.1.chr.fa:3:attC', 'attC', '1972463'];['GCA_000219725.1_CP002868.1.chr.fa:3:+1', 'ORF', '1972710'];		0	GCA_000219725.1_CP002868.1.chr.fa	Treponema caldarium DSM 7334	Complete Genome	Spirochaetes_3	Spirochaetia_4	Spirochaetales_5	Spirochaetaceae_6	Treponema_7	Treponema caldarium_8	Treponema caldarium DSM 7334_9	FALSE	chr
C	GCA_000221965.1	GCA_000221965.1_CP002789.1.chr.fa:1	['GCA_000221965.1_CP002789.1.chr.fa:1:1', 'Integrase', '4478628'];['GCA_000221965.1_CP002789.1.chr.fa:1:2', 'ORF', '4479477'];['GCA_000221965.1_CP002789.1.chr.fa:1:attC', 'attC', '4479721.5'];['GCA_000221965.1_CP002789.1.chr.fa:1:attC', 'attC', '4480398.5'];['GCA_000221965.1_CP002789.1.chr.fa:1:attC', 'attC', '4481015.5'];['GCA_000221965.1_CP002789.1.chr.fa:1:attC', 'attC', '4481544.5'];['GCA_000…		0	GCA_000221965.1_CP002789.1.chr.fa	Xanthomonas campestris pv. raphani 756C	Complete Genome	Proteobacteria_3	Gammaproteobacteria_4	Xanthomonadales_5	Xanthomonadaceae_6	Xanthomonas_7	Xanthomonas campestris_8	Xanthomonas campestris pv. raphani 756C_9	FALSE	chr
C	GCA_000221965.1	GCA_000221965.1_CP002789.1.chr.fa:2	['GCA_000221965.1_CP002789.1.chr.fa:2:-1', 'ORF', '2798857.5'];['GCA_000221965.1_CP002789.1.chr.fa:2:attC', 'attC', '2799834'];['GCA_000221965.1_CP002789.1.chr.fa:2:attC', 'attC', '2800476.5'];['GCA_000221965.1_CP002789.1.chr.fa:2:attC', 'attC', '2801290.5'];['GCA_000221965.1_CP002789.1.chr.fa:2:attC', 'attC', '2801737.5'];['GCA_000221965.1_CP002789.1.chr.fa:2:attC', 'attC', '2802164.5'];['GCA_00…		0	GCA_000221965.1_CP002789.1.chr.fa	Xanthomonas campestris pv. raphani 756C	Complete Genome	Proteobacteria_3	Gammaproteobacteria_4	Xanthomonadales_5	Xanthomonadaceae_6	Xanthomonas_7	Xanthomonas campestris_8	Xanthomonas campestris pv. raphani 756C_9	FALSE	chr
C	GCA_000224005.3	GCA_000224005.3_CP007031.1.chr.fa:1	['GCA_000224005.3_CP007031.1.chr.fa:1:1', 'Integrase', '3073639'];['GCA_000224005.3_CP007031.1.chr.fa:1:2', 'ORF', '3074945.5'];['GCA_000224005.3_CP007031.1.chr.fa:1:attC', 'attC', '3075399.5'];['GCA_000224005.3_CP007031.1.chr.fa:1:+1', 'ORF', '3077234.5'];		0	GCA_000224005.3_CP007031.1.chr.fa	Marichromatium purpuratum 984	Complete Genome	Proteobacteria_3	Gammaproteobacteria_4	Chromatiales_5	Chromatiaceae_6	Marichromatium_7	Marichromatium purpuratum_8	Marichromatium purpuratum 984_9	FALSE	chr
E	GCA_000225915.1	GCA_000225915.1_CP002914.1.chr.fa:1	['GCA_000225915.1_CP002914.1.chr.fa:1:-1', 'ORF', '375562'];['GCA_000225915.1_CP002914.1.chr.fa:1:attC', 'attC', '375945.5'];['GCA_000225915.1_CP002914.1.chr.fa:1:1', 'ORF', '376111.5'];['GCA_000225915.1_CP002914.1.chr.fa:1:attC', 'attC', '376288.5'];['GCA_000225915.1_CP002914.1.chr.fa:1:attC', 'attC', '376789'];['GCA_000225915.1_CP002914.1.chr.fa:1:attC', 'attC', '377322.5'];['GCA_000225915.1_CP…		0	GCA_000225915.1_CP002914.1.chr.fa	Xanthomonas axonopodis pv. citrumelo F1	Complete Genome	Proteobacteria_3	Gammaproteobacteria_4	Xanthomonadales_5	Xanthomonadaceae_6	Xanthomonas_7	Xanthomonas alfalfae_8	Xanthomonas axonopodis pv. citrumelo F1_9	FALSE	chr
E	GCA_000225915.1	GCA_000225915.1_CP002914.1.chr.fa:2	['GCA_000225915.1_CP002914.1.chr.fa:2:-1', 'ORF', '2844084'];['GCA_000225915.1_CP002914.1.chr.fa:2:attC', 'attC', '2844677.5'];['GCA_000225915.1_CP002914.1.chr.fa:2:1', 'ORF', '2844879.5'];['GCA_000225915.1_CP002914.1.chr.fa:2:attC', 'attC', '2845103'];['GCA_000225915.1_CP002914.1.chr.fa:2:+1', 'ORF', '2845575'];		0	GCA_000225915.1_CP002914.1.chr.fa	Xanthomonas axonopodis pv. citrumelo F1	Complete Genome	Proteobacteria_3	Gammaproteobacteria_4	Xanthomonadales_5	Xanthomonadaceae_6	Xanthomonas_7	Xanthomonas alfalfae_8	Xanthomonas axonopodis pv. citrumelo F1_9	FALSE	chr
D	GCA_000225955.1	GCA_000225955.1_CP003046.1.chr.fa:1	['GCA_000225955.1_CP003046.1.chr.fa:1:-1', 'ORF', '1288700.5'];['GCA_000225955.1_CP003046.1.chr.fa:1:attC', 'attC', '1289833'];['GCA_000225955.1_CP003046.1.chr.fa:1:1', 'SulI', '1290261.5'];		0	GCA_000225955.1_CP003046.1.chr.fa	Rhodospirillum rubrum F11	Complete Genome	Proteobacteria_3	Alphaproteobacteria_4	Rhodospirillales_5	Rhodospirillaceae_6	Rhodospirillum_7	Rhodospirillum rubrum_8	Rhodospirillum rubrum F11_9	FALSE	chr
C	GCA_000226275.1	GCA_000226275.1_CP001937.1.chr.fa:2	['GCA_000226275.1_CP001937.1.chr.fa:2:-1', 'ORF', '3114386.5'];['GCA_000226275.1_CP001937.1.chr.fa:2:1', 'ORF', '3116618.5'];['GCA_000226275.1_CP001937.1.chr.fa:2:attC', 'attC', '3117745'];['GCA_000226275.1_CP001937.1.chr.fa:2:2', 'ORF', '3118807.5'];['GCA_000226275.1_CP001937.1.chr.fa:2:3', 'ORF', '3119666'];['GCA_000226275.1_CP001937.1.chr.fa:2:4', 'Integrase', '3120938.5'];		0	GCA_000226275.1_CP001937.1.chr.fa	Acinetobacter baumannii MDR-ZJ06	Complete Genome	Proteobacteria_3	Gammaproteobacteria_4	Pseudomonadales_5	Moraxellaceae_6	Acinetobacter_7	Acinetobacter baumannii_8	Acinetobacter baumannii MDR-ZJ06_9	TRUE	chr
C	GCA_000226275.1	GCA_000226275.1_CP001937.1.chr.fa:1	['GCA_000226275.1_CP001937.1.chr.fa:1:1', 'Integrase', '1342699'];['GCA_000226275.1_CP001937.1.chr.fa:1:2', 'ORF', '1343323'];['GCA_000226275.1_CP001937.1.chr.fa:1:3', 'ORF', '1343623.5', 'U59183.1.gene2.p01', aminoglycoside__aac(6')-I, 'aminoglycoside'];['GCA_000226275.1_CP001937.1.chr.fa:1:4', 'ORF', '1343826'];['GCA_000226275.1_CP001937.1.chr.fa:1:attC', 'attC', '1343970.5'];['GCA_000226275.1_…		3	GCA_000226275.1_CP001937.1.chr.fa	Acinetobacter baumannii MDR-ZJ06	Complete Genome	Proteobacteria_3	Gammaproteobacteria_4	Pseudomonadales_5	Moraxellaceae_6	Acinetobacter_7	Acinetobacter baumannii_8	Acinetobacter baumannii MDR-ZJ06_9	TRUE	chr
E	GCA_000227665.3	GCA_000227665.3_CP007030.1.chr.fa:1	['GCA_000227665.3_CP007030.1.chr.fa:1:-1', 'ORF', '1634177.5'];['GCA_000227665.3_CP007030.1.chr.fa:1:attC', 'attC', '1634502.5'];['GCA_000227665.3_CP007030.1.chr.fa:1:1', 'ORF', '1634847'];['GCA_000227665.3_CP007030.1.chr.fa:1:attC', 'attC', '1635264.5'];['GCA_000227665.3_CP007030.1.chr.fa:1:2', 'ORF', '1635808.5'];['GCA_000227665.3_CP007030.1.chr.fa:1:3', 'ORF', '1636497'];['GCA_000227665.3_CP00…		0	GCA_000227665.3_CP007030.1.chr.fa	Thiomicrospira aerophila AL3	Complete Genome	Proteobacteria_3	Gammaproteobacteria_4	Thiotrichales_5	Piscirickettsiaceae_6	Thioalkalimicrobium_7	Thioalkalimicrobium aerophilum_8	Thiomicrospira aerophila AL3_9	FALSE	chr
C	GCA_000227685.3	GCA_000227685.3_CP007029.1.chr.fa:7	['GCA_000227685.3_CP007029.1.chr.fa:7:1', 'Integrase', '2401843'];['GCA_000227685.3_CP007029.1.chr.fa:7:2', 'ORF', '2402655'];['GCA_000227685.3_CP007029.1.chr.fa:7:3', 'Integrase', '2404333.5'];['GCA_000227685.3_CP007029.1.chr.fa:7:4', 'ORF', '2405144'];['GCA_000227685.3_CP007029.1.chr.fa:7:5', 'ORF', '2405654'];['GCA_000227685.3_CP007029.1.chr.fa:7:6', 'ORF', '2405996.5'];['GCA_000227685.3_CP007…		0	GCA_000227685.3_CP007029.1.chr.fa	Thioalkalivibrio paradoxus ARh 1	Complete Genome	Proteobacteria_3	Gammaproteobacteria_4	Chromatiales_5	Ectothiorhodospiraceae_6	Thioalkalivibrio_7	Thioalkalivibrio paradoxus_8	Thioalkalivibrio paradoxus ARh 1_9	FALSE	chr
E	GCA_000227745.3	GCA_000227745.3_CP003154.1.chr.fa:1	['GCA_000227745.3_CP003154.1.chr.fa:1:-1', 'ORF', '2574050.5'];['GCA_000227745.3_CP003154.1.chr.fa:1:attC', 'attC', '2574341'];['GCA_000227745.3_CP003154.1.chr.fa:1:1', 'ORF', '2574723.5'];['GCA_000227745.3_CP003154.1.chr.fa:1:attC', 'attC', '2575042'];['GCA_000227745.3_CP003154.1.chr.fa:1:+1', 'ORF', '2575413'];		0	GCA_000227745.3_CP003154.1.chr.fa	Thiocystis violascens DSM 198	Complete Genome	Proteobacteria_3	Gammaproteobacteria_4	Chromatiales_5	Chromatiaceae_6	Thiocystis_7	Thiocystis violascens_8	Thiocystis violascens DSM 198_9	FALSE	chr
E	GCA_000227745.3	GCA_000227745.3_CP003154.1.chr.fa:3	['GCA_000227745.3_CP003154.1.chr.fa:3:-1', 'ORF', '1335013'];['GCA_000227745.3_CP003154.1.chr.fa:3:attC', 'attC', '1335411.5'];['GCA_000227745.3_CP003154.1.chr.fa:3:1', 'ORF', '1335616.5'];['GCA_000227745.3_CP003154.1.chr.fa:3:attC', 'attC', '1336003.5'];['GCA_000227745.3_CP003154.1.chr.fa:3:2', 'ORF', '1336355'];['GCA_000227745.3_CP003154.1.chr.fa:3:attC', 'attC', '1336681'];['GCA_000227745.3_CP…		0	GCA_000227745.3_CP003154.1.chr.fa	Thiocystis violascens DSM 198	Complete Genome	Proteobacteria_3	Gammaproteobacteria_4	Chromatiales_5	Chromatiaceae_6	Thiocystis_7	Thiocystis violascens_8	Thiocystis violascens DSM 198_9	FALSE	chr
E	GCA_000227745.3	GCA_000227745.3_CP003154.1.chr.fa:2	['GCA_000227745.3_CP003154.1.chr.fa:2:-1', 'ORF', '439401.5'];['GCA_000227745.3_CP003154.1.chr.fa:2:attC', 'attC', '439578.5'];['GCA_000227745.3_CP003154.1.chr.fa:2:1', 'ORF', '439934.5'];['GCA_000227745.3_CP003154.1.chr.fa:2:2', 'ORF', '441255'];['GCA_000227745.3_CP003154.1.chr.fa:2:3', 'ORF', '441572'];['GCA_000227745.3_CP003154.1.chr.fa:2:4', 'ORF', '441969.5'];['GCA_000227745.3_CP003154.1.chr…		0	GCA_000227745.3_CP003154.1.chr.fa	Thiocystis violascens DSM 198	Complete Genome	Proteobacteria_3	Gammaproteobacteria_4	Chromatiales_5	Chromatiaceae_6	Thiocystis_7	Thiocystis violascens_8	Thiocystis violascens DSM 198_9	FALSE	chr
C	GCA_000230695.3	GCA_000230695.3_CP003470.1.chr.fa:5	['GCA_000230695.3_CP003470.1.chr.fa:5:1', 'Integrase', '2905123'];['GCA_000230695.3_CP003470.1.chr.fa:5:attC', 'attC', '2905558.5'];['GCA_000230695.3_CP003470.1.chr.fa:5:+1', 'ORF', '2905763.5'];		0	GCA_000230695.3_CP003470.1.chr.fa	Rhodanobacter denitrificans	Complete Genome	Proteobacteria_3	Gammaproteobacteria_4	Xanthomonadales_5	Rhodanobacteraceae_6	Rhodanobacter_7	Rhodanobacter_8	Rhodanobacter denitrificans_9	FALSE	chr
E	GCA_000230695.3	GCA_000230695.3_CP003470.1.chr.fa:2	['GCA_000230695.3_CP003470.1.chr.fa:2:-1', 'ORF', '3360914.5'];['GCA_000230695.3_CP003470.1.chr.fa:2:attC', 'attC', '3361271.5'];['GCA_000230695.3_CP003470.1.chr.fa:2:1', 'ORF', '3361473'];['GCA_000230695.3_CP003470.1.chr.fa:2:attC', 'attC', '3361689'];['GCA_000230695.3_CP003470.1.chr.fa:2:2', 'ORF', '3361872'];['GCA_000230695.3_CP003470.1.chr.fa:2:3', 'ORF', '3362873.5'];['GCA_000230695.3_CP0034…		0	GCA_000230695.3_CP003470.1.chr.fa	Rhodanobacter denitrificans	Complete Genome	Proteobacteria_3	Gammaproteobacteria_4	Xanthomonadales_5	Rhodanobacteraceae_6	Rhodanobacter_7	Rhodanobacter_8	Rhodanobacter denitrificans_9	FALSE	chr
C	GCA_000230695.3	GCA_000230695.3_CP003470.1.chr.fa:3	['GCA_000230695.3_CP003470.1.chr.fa:3:1', 'Integrase', '4155297.5'];['GCA_000230695.3_CP003470.1.chr.fa:3:attC', 'attC', '4156282.5'];['GCA_000230695.3_CP003470.1.chr.fa:3:2', 'ORF', '4156649'];['GCA_000230695.3_CP003470.1.chr.fa:3:attC', 'attC', '4157087.5'];['GCA_000230695.3_CP003470.1.chr.fa:3:attC', 'attC', '4157549'];['GCA_000230695.3_CP003470.1.chr.fa:3:3', 'ORF', '4157843'];['GCA_000230695…		0	GCA_000230695.3_CP003470.1.chr.fa	Rhodanobacter denitrificans	Complete Genome	Proteobacteria_3	Gammaproteobacteria_4	Xanthomonadales_5	Rhodanobacteraceae_6	Rhodanobacter_7	Rhodanobacter_8	Rhodanobacter denitrificans_9	FALSE	chr
E	GCA_000230695.3	GCA_000230695.3_CP003470.1.chr.fa:1	['GCA_000230695.3_CP003470.1.chr.fa:1:-1', 'ORF', '2650895.5'];['GCA_000230695.3_CP003470.1.chr.fa:1:attC', 'attC', '2651091.5'];['GCA_000230695.3_CP003470.1.chr.fa:1:1', 'ORF', '2651427'];['GCA_000230695.3_CP003470.1.chr.fa:1:attC', 'attC', '2651791'];['GCA_000230695.3_CP003470.1.chr.fa:1:2', 'ORF', '2652848.5'];['GCA_000230695.3_CP003470.1.chr.fa:1:attC', 'attC', '2653799.5'];['GCA_000230695.3_…		0	GCA_000230695.3_CP003470.1.chr.fa	Rhodanobacter denitrificans	Complete Genome	Proteobacteria_3	Gammaproteobacteria_4	Xanthomonadales_5	Rhodanobacteraceae_6	Rhodanobacter_7	Rhodanobacter_8	Rhodanobacter denitrificans_9	FALSE	chr
C	GCA_000233915.4	GCA_000233915.4_CP003093.2.chr.fa:1	['GCA_000233915.4_CP003093.2.chr.fa:1:1', 'Integrase', '155586.5'];['GCA_000233915.4_CP003093.2.chr.fa:1:2', 'ORF', '156596.5'];['GCA_000233915.4_CP003093.2.chr.fa:1:attC', 'attC', '156850.5'];['GCA_000233915.4_CP003093.2.chr.fa:1:3', 'ORF', '157124'];['GCA_000233915.4_CP003093.2.chr.fa:1:attC', 'attC', '157385.5'];['GCA_000233915.4_CP003093.2.chr.fa:1:4', 'ORF', '157806'];['GCA_000233915.4_CP003…		0	GCA_000233915.4_CP003093.2.chr.fa	Pseudoxanthomonas spadix BD-a59	Complete Genome	Proteobacteria_3	Gammaproteobacteria_4	Xanthomonadales_5	Xanthomonadaceae_6	Pseudoxanthomonas_7	Pseudoxanthomonas spadix_8	Pseudoxanthomonas spadix BD-a59_9	FALSE	chr
D	GCA_000234745.1	GCA_000234745.1_CP003022.1.chr.fa:2	['GCA_000234745.1_CP003022.1.chr.fa:2:1', 'SulI', '283086.5', 'DQ464881.1.gene2.p01', 'sulfonamide__sul2', 'sulfonamide'];['GCA_000234745.1_CP003022.1.chr.fa:2:attC', 'attC', '283636'];['GCA_000234745.1_CP003022.1.chr.fa:2:+1', 'ORF', '284388.5'];		0	GCA_000234745.1_CP003022.1.chr.fa	Pasteurella multocida 36950	Complete Genome	Proteobacteria_3	Gammaproteobacteria_4	Pasteurellales_5	Pasteurellaceae_6	Pasteurella_7	Pasteurella multocida_8	Pasteurella multocida 36950_9	TRUE	chr
E	GCA_000234745.1	GCA_000234745.1_CP003022.1.chr.fa:1	['GCA_000234745.1_CP003022.1.chr.fa:1:-1', 'ORF', '336416', 'AF205943.1.gene7.p01', 'aminoglycoside__aadB', 'aminoglycoside'];['GCA_000234745.1_CP003022.1.chr.fa:1:attC', 'attC', '336755.5'];['GCA_000234745.1_CP003022.1.chr.fa:1:1', 'ORF', '337184', 'AY171244.1.gene1.p01', 'aminoglycoside__aadA', 'aminoglycoside'];['GCA_000234745.1_CP003022.1.chr.fa:1:attC', 'attC', '337611.5'];['GCA_000234745.1_…		3	GCA_000234745.1_CP003022.1.chr.fa	Pasteurella multocida 36950	Complete Genome	Proteobacteria_3	Gammaproteobacteria_4	Pasteurellales_5	Pasteurellaceae_6	Pasteurella_7	Pasteurella multocida_8	Pasteurella multocida 36950_9	TRUE	chr
A	GCA_000235065.1	GCA_000235065.1_JH377991.1.chr.fa:1	['GCA_000235065.1_JH377991.1.chr.fa:1:1', 'Integrase', '833034'];['GCA_000235065.1_JH377991.1.chr.fa:1:2', 'ORF', '833897.5', 'AAY43141', 'trimethoprim__dfrA17', 'trimethoprim'];['GCA_000235065.1_JH377991.1.chr.fa:1:attC', 'attC', '834233'];['GCA_000235065.1_JH377991.1.chr.fa:1:3', 'ORF', '834575'];['GCA_000235065.1_JH377991.1.chr.fa:1:4', 'SulI', '835132', 'CAF18336', 'sulfonamide__sul1', 'sulfo…		1	GCA_000235065.1_JH377991.1.chr.fa	Escherichia coli O104:H4 str. 11-4632 C4	Scaffold	Proteobacteria_3	Gammaproteobacteria_4	Enterobacterales_5	Enterobacteriaceae_6	Escherichia_7	Escherichia coli_8	Escherichia coli O104:H4 str. 11-4632 C4_9	TRUE	chr
E	GCA_000236665.1	GCA_000236665.1_CP003153.1.chr.fa:1	['GCA_000236665.1_CP003153.1.chr.fa:1:-1', 'ORF', '2372466.5'];['GCA_000236665.1_CP003153.1.chr.fa:1:attC', 'attC', '2373273'];['GCA_000236665.1_CP003153.1.chr.fa:1:1', 'ORF', '2373906'];['GCA_000236665.1_CP003153.1.chr.fa:1:attC', 'attC', '2374584'];['GCA_000236665.1_CP003153.1.chr.fa:1:+1', 'ORF', '2376427.5'];		0	GCA_000236665.1_CP003153.1.chr.fa	Dechlorosoma suillum PS	Complete Genome	Proteobacteria_3	Betaproteobacteria_4	Rhodocyclales_5	Rhodocyclaceae_6	Azospira_7	Azospira oryzae_8	Dechlorosoma suillum PS_9	FALSE	chr
E	GCA_000236665.1	GCA_000236665.1_CP003153.1.chr.fa:2	['GCA_000236665.1_CP003153.1.chr.fa:2:-1', 'ORF', '1048902'];['GCA_000236665.1_CP003153.1.chr.fa:2:attC', 'attC', '1050438.5'];['GCA_000236665.1_CP003153.1.chr.fa:2:1', 'ORF', '1050605'];['GCA_000236665.1_CP003153.1.chr.fa:2:attC', 'attC', '1050911.5'];['GCA_000236665.1_CP003153.1.chr.fa:2:attC', 'attC', '1051359.5'];['GCA_000236665.1_CP003153.1.chr.fa:2:+1', 'ORF', '1051506.5'];		0	GCA_000236665.1_CP003153.1.chr.fa	Dechlorosoma suillum PS	Complete Genome	Proteobacteria_3	Betaproteobacteria_4	Rhodocyclales_5	Rhodocyclaceae_6	Azospira_7	Azospira oryzae_8	Dechlorosoma suillum PS_9	FALSE	chr
C	GCA_000241385.1	GCA_000241385.1_CP003241.1.chr.fa:1	['GCA_000241385.1_CP003241.1.chr.fa:1:-1', 'ORF', '2143391.5'];['GCA_000241385.1_CP003241.1.chr.fa:1:attC', 'attC', '2144436.5'];['GCA_000241385.1_CP003241.1.chr.fa:1:1', 'ORF', '2144456.5'];['GCA_000241385.1_CP003241.1.chr.fa:1:attC', 'attC', '2144986.5'];['GCA_000241385.1_CP003241.1.chr.fa:1:2', 'ORF', '2145703.5'];['GCA_000241385.1_CP003241.1.chr.fa:1:attC', 'attC', '2146437'];['GCA_000241385.…		0	GCA_000241385.1_CP003241.1.chr.fa	Vibrio sp. EJY3	Complete Genome	Proteobacteria_3	Gammaproteobacteria_4	Vibrionales_5	Vibrionaceae_6	Vibrio_7	Vibrio_8	Vibrio sp. EJY3_9	FALSE	chr
C	GCA_000241385.1	GCA_000241385.1_CP003241.1.chr.fa:2	['GCA_000241385.1_CP003241.1.chr.fa:2:-1', 'ORF', '1964435'];['GCA_000241385.1_CP003241.1.chr.fa:2:attC', 'attC', '1964681'];['GCA_000241385.1_CP003241.1.chr.fa:2:1', 'ORF', '1964942'];['GCA_000241385.1_CP003241.1.chr.fa:2:2', 'ORF', '1965543'];['GCA_000241385.1_CP003241.1.chr.fa:2:attC', 'attC', '1965859'];['GCA_000241385.1_CP003241.1.chr.fa:2:attC', 'attC', '1966406.5'];['GCA_000241385.1_CP0032…		0	GCA_000241385.1_CP003241.1.chr.fa	Vibrio sp. EJY3	Complete Genome	Proteobacteria_3	Gammaproteobacteria_4	Vibrionales_5	Vibrionaceae_6	Vibrio_7	Vibrio_8	Vibrio sp. EJY3_9	FALSE	chr
C	GCA_000241385.1	GCA_000241385.1_CP003241.1.chr.fa:3	['GCA_000241385.1_CP003241.1.chr.fa:3:1', 'Integrase', '904828.5'];['GCA_000241385.1_CP003241.1.chr.fa:3:2', 'ORF', '906188'];['GCA_000241385.1_CP003241.1.chr.fa:3:3', 'ORF', '907063.5'];['GCA_000241385.1_CP003241.1.chr.fa:3:attC', 'attC', '907371.5'];['GCA_000241385.1_CP003241.1.chr.fa:3:+1', 'ORF', '907841.5'];		0	GCA_000241385.1_CP003241.1.chr.fa	Vibrio sp. EJY3	Complete Genome	Proteobacteria_3	Gammaproteobacteria_4	Vibrionales_5	Vibrionaceae_6	Vibrio_7	Vibrio_8	Vibrio sp. EJY3_9	FALSE	chr
A	GCA_000242035.1	GCA_000242035.1_JH590613.1.chr.fa:1	['GCA_000242035.1_JH590613.1.chr.fa:1:1', 'SulI', '53465', 'CAF18336', 'sulfonamide__sul1', 'sulfonamide'];['GCA_000242035.1_JH590613.1.chr.fa:1:2', 'ORF', '54052'];['GCA_000242035.1_JH590613.1.chr.fa:1:attC', 'attC', '54357'];['GCA_000242035.1_JH590613.1.chr.fa:1:3', 'ORF', '54825.5', 'AY138986.1.gene1.p01', 'aminoglycoside__aadA', 'aminoglycoside'];['GCA_000242035.1_JH590613.1.chr.fa:1:attC', '…		2	GCA_000242035.1_JH590613.1.chr.fa	Escherichia coli H494	Scaffold	Proteobacteria_3	Gammaproteobacteria_4	Enterobacterales_5	Enterobacteriaceae_6	Escherichia_7	Escherichia coli_8	Escherichia coli H494_9	TRUE	chr
C	GCA_000242595.3	GCA_000242595.3_CP003282.1.chr.fa:2	['GCA_000242595.3_CP003282.1.chr.fa:2:-1', 'ORF', '1605410'];['GCA_000242595.3_CP003282.1.chr.fa:2:attC', 'attC', '1605880.5'];['GCA_000242595.3_CP003282.1.chr.fa:2:1', 'ORF', '1606426'];['GCA_000242595.3_CP003282.1.chr.fa:2:2', 'Integrase', '1608002'];		0	GCA_000242595.3_CP003282.1.chr.fa	Spirochaeta africana DSM 8902	Complete Genome	Spirochaetes_3	Spirochaetia_4	Spirochaetales_5	Spirochaetaceae_6	Spirochaeta_7	Spirochaeta africana_8	Spirochaeta africana DSM 8902_9	FALSE	chr
E	GCA_000242595.3	GCA_000242595.3_CP003282.1.chr.fa:1	['GCA_000242595.3_CP003282.1.chr.fa:1:-1', 'ORF', '1166727'];['GCA_000242595.3_CP003282.1.chr.fa:1:attC', 'attC', '1167390'];['GCA_000242595.3_CP003282.1.chr.fa:1:1', 'ORF', '1167560'];['GCA_000242595.3_CP003282.1.chr.fa:1:2', 'ORF', '1167832'];['GCA_000242595.3_CP003282.1.chr.fa:1:attC', 'attC', '1168085'];['GCA_000242595.3_CP003282.1.chr.fa:1:3', 'ORF', '1168255'];['GCA_000242595.3_CP003282.1.c…		0	GCA_000242595.3_CP003282.1.chr.fa	Spirochaeta africana DSM 8902	Complete Genome	Spirochaetes_3	Spirochaetia_4	Spirochaetales_5	Spirochaetaceae_6	Spirochaeta_7	Spirochaeta africana_8	Spirochaeta africana DSM 8902_9	FALSE	chr
E	GCA_000242935.3	GCA_000242935.3_CP007053.1.chr.fa:3	['GCA_000242935.3_CP007053.1.chr.fa:3:-1', 'ORF', '7065909'];['GCA_000242935.3_CP007053.1.chr.fa:3:attC', 'attC', '7066253'];['GCA_000242935.3_CP007053.1.chr.fa:3:1', 'ORF', '7066741'];['GCA_000242935.3_CP007053.1.chr.fa:3:attC', 'attC', '7067223.5'];['GCA_000242935.3_CP007053.1.chr.fa:3:2', 'ORF', '7067456'];['GCA_000242935.3_CP007053.1.chr.fa:3:3', 'ORF', '7068704.5'];['GCA_000242935.3_CP007053…		0	GCA_000242935.3_CP007053.1.chr.fa	Opitutaceae bacterium TAV5	Complete Genome	Verrucomicrobia_3	Opitutae_4	Opitutales_5	Opitutaceae_6	Opitutaceae_7	Opitutaceae_8	Opitutaceae bacterium TAV5_9	FALSE	chr
C	GCA_000242935.3	GCA_000242935.3_CP007053.1.chr.fa:2	['GCA_000242935.3_CP007053.1.chr.fa:2:1', 'Integrase', '465336'];['GCA_000242935.3_CP007053.1.chr.fa:2:attC', 'attC', '466630.5'];['GCA_000242935.3_CP007053.1.chr.fa:2:attC', 'attC', '467354'];['GCA_000242935.3_CP007053.1.chr.fa:2:2', 'ORF', '467605'];['GCA_000242935.3_CP007053.1.chr.fa:2:attC', 'attC', '467852.5'];['GCA_000242935.3_CP007053.1.chr.fa:2:3', 'ORF', '468130.5'];['GCA_000242935.3_CP0…		0	GCA_000242935.3_CP007053.1.chr.fa	Opitutaceae bacterium TAV5	Complete Genome	Verrucomicrobia_3	Opitutae_4	Opitutales_5	Opitutaceae_6	Opitutaceae_7	Opitutaceae_8	Opitutaceae bacterium TAV5_9	FALSE	chr
E	GCA_000242935.3	GCA_000242935.3_CP007053.1.chr.fa:1	['GCA_000242935.3_CP007053.1.chr.fa:1:-1', 'ORF', '7077245.5'];['GCA_000242935.3_CP007053.1.chr.fa:1:attC', 'attC', '7077498'];['GCA_000242935.3_CP007053.1.chr.fa:1:1', 'ORF', '7077698.5'];['GCA_000242935.3_CP007053.1.chr.fa:1:attC', 'attC', '7077992'];['GCA_000242935.3_CP007053.1.chr.fa:1:attC', 'attC', '7078335.5'];['GCA_000242935.3_CP007053.1.chr.fa:1:attC', 'attC', '7078861'];['GCA_000242935.…		0	GCA_000242935.3_CP007053.1.chr.fa	Opitutaceae bacterium TAV5	Complete Genome	Verrucomicrobia_3	Opitutae_4	Opitutales_5	Opitutaceae_6	Opitutaceae_7	Opitutaceae_8	Opitutaceae bacterium TAV5_9	FALSE	chr
E	GCA_000242935.3	GCA_000242935.3_CP007053.1.chr.fa:5	['GCA_000242935.3_CP007053.1.chr.fa:5:-1', 'ORF', '264474'];['GCA_000242935.3_CP007053.1.chr.fa:5:attC', 'attC', '266168.5'];['GCA_000242935.3_CP007053.1.chr.fa:5:1', 'ORF', '266373.5'];['GCA_000242935.3_CP007053.1.chr.fa:5:attC', 'attC', '266573'];['GCA_000242935.3_CP007053.1.chr.fa:5:2', 'ORF', '266765.5'];['GCA_000242935.3_CP007053.1.chr.fa:5:attC', 'attC', '266963.5'];['GCA_000242935.3_CP0070…		0	GCA_000242935.3_CP007053.1.chr.fa	Opitutaceae bacterium TAV5	Complete Genome	Verrucomicrobia_3	Opitutae_4	Opitutales_5	Opitutaceae_6	Opitutaceae_7	Opitutaceae_8	Opitutaceae bacterium TAV5_9	FALSE	chr
E	GCA_000243075.1	GCA_000243075.1_CP003171.1.chr.fa:1	['GCA_000243075.1_CP003171.1.chr.fa:1:-1', 'ORF', '2288502.5'];['GCA_000243075.1_CP003171.1.chr.fa:1:attC', 'attC', '2288844.5'];['GCA_000243075.1_CP003171.1.chr.fa:1:1', 'ORF', '2289181.5'];['GCA_000243075.1_CP003171.1.chr.fa:1:2', 'ORF', '2290036'];['GCA_000243075.1_CP003171.1.chr.fa:1:attC', 'attC', '2291528.5'];['GCA_000243075.1_CP003171.1.chr.fa:1:+1', 'ORF', '2292485'];		0	GCA_000243075.1_CP003171.1.chr.fa	Oceanimonas sp. GK1	Complete Genome	Proteobacteria_3	Gammaproteobacteria_4	Aeromonadales_5	Aeromonadaceae_6	Oceanimonas_7	Oceanimonas_8	Oceanimonas sp. GK1_9	FALSE	chr
C	GCA_000248095.3	GCA_000248095.3_CP011013.1.chr.fa:1	['GCA_000248095.3_CP011013.1.chr.fa:1:1', 'Integrase', '660944.5'];['GCA_000248095.3_CP011013.1.chr.fa:1:2', 'ORF', '661775'];['GCA_000248095.3_CP011013.1.chr.fa:1:3', 'ORF', '663319'];['GCA_000248095.3_CP011013.1.chr.fa:1:attC', 'attC', '664674.5'];['GCA_000248095.3_CP011013.1.chr.fa:1:+1', 'ORF', '669541.5'];		0	GCA_000248095.3_CP011013.1.chr.fa	Lactobacillus mucosae LM1	Complete Genome	Firmicutes_3	Bacilli_4	Lactobacillales_5	Lactobacillaceae_6	Lactobacillus_7	Lactobacillus mucosae_8	Lactobacillus mucosae LM1_9	FALSE	chr
C	GCA_000250655.1	GCA_000250655.1_CP003235.1.chr.fa:1	['GCA_000250655.1_CP003235.1.chr.fa:1:-1', 'ORF', '6488986'];['GCA_000250655.1_CP003235.1.chr.fa:1:attC', 'attC', '6489221'];['GCA_000250655.1_CP003235.1.chr.fa:1:1', 'ORF', '6490211.5'];['GCA_000250655.1_CP003235.1.chr.fa:1:2', 'Integrase', '6491881'];		0	GCA_000250655.1_CP003235.1.chr.fa	Paenibacillus mucilaginosus 3016	Complete Genome	Firmicutes_3	Bacilli_4	Bacillales_5	Paenibacillaceae_6	Paenibacillus_7	Paenibacillus mucilaginosus_8	Paenibacillus mucilaginosus 3016_9	FALSE	chr
E	GCA_000250855.1	GCA_000250855.1_CP003331.1.1.pla.fa:1	['GCA_000250855.1_CP003331.1.1.pla.fa:1:-1', 'ORF', '359100'];['GCA_000250855.1_CP003331.1.1.pla.fa:1:attC', 'attC', '359661.5'];['GCA_000250855.1_CP003331.1.1.pla.fa:1:1', 'ORF', '359945'];['GCA_000250855.1_CP003331.1.1.pla.fa:1:attC', 'attC', '360299'];['GCA_000250855.1_CP003331.1.1.pla.fa:1:2', 'ORF', '360557'];['GCA_000250855.1_CP003331.1.1.pla.fa:1:3', 'ORF', '361011.5'];['GCA_000250855.1_CP…		0	GCA_000250855.1_CP003331.1.1.pla.fa	Vibrio cholerae IEC224	Complete Genome	Proteobacteria_3	Gammaproteobacteria_4	Vibrionales_5	Vibrionaceae_6	Vibrio_7	Vibrio cholerae_8	Vibrio cholerae IEC224_9	TRUE	chr
E	GCA_000250855.1	GCA_000250855.1_CP003331.1.1.pla.fa:2	['GCA_000250855.1_CP003331.1.1.pla.fa:2:-1', 'ORF', '311133.5'];['GCA_000250855.1_CP003331.1.1.pla.fa:2:attC', 'attC', '311344.5'];['GCA_000250855.1_CP003331.1.1.pla.fa:2:1', 'ORF', '311721'];['GCA_000250855.1_CP003331.1.1.pla.fa:2:attC', 'attC', '312222'];['GCA_000250855.1_CP003331.1.1.pla.fa:2:2', 'ORF', '312618'];['GCA_000250855.1_CP003331.1.1.pla.fa:2:attC', 'attC', '312652.5'];['GCA_00025085…		1	GCA_000250855.1_CP003331.1.1.pla.fa	Vibrio cholerae IEC224	Complete Genome	Proteobacteria_3	Gammaproteobacteria_4	Vibrionales_5	Vibrionaceae_6	Vibrio_7	Vibrio cholerae_8	Vibrio cholerae IEC224_9	TRUE	chr
E	GCA_000260965.1	GCA_000260965.1_CP003380.1.chr.fa:3	['GCA_000260965.1_CP003380.1.chr.fa:3:-1', 'ORF', '1440686'];['GCA_000260965.1_CP003380.1.chr.fa:3:attC', 'attC', '1442418.5'];['GCA_000260965.1_CP003380.1.chr.fa:3:1', 'ORF', '1442596'];['GCA_000260965.1_CP003380.1.chr.fa:3:2', 'ORF', '1442857'];['GCA_000260965.1_CP003380.1.chr.fa:3:3', 'ORF', '1443883'];['GCA_000260965.1_CP003380.1.chr.fa:3:4', 'ORF', '1444956.5'];['GCA_000260965.1_CP003380.1.c…		0	GCA_000260965.1_CP003380.1.chr.fa	Methylophaga frappieri	Complete Genome	Proteobacteria_3	Gammaproteobacteria_4	Thiotrichales_5	Piscirickettsiaceae_6	Methylophaga_7	Methylophaga_8	Methylophaga frappieri_9	FALSE	chr
C	GCA_000260965.1	GCA_000260965.1_CP003380.1.chr.fa:1	['GCA_000260965.1_CP003380.1.chr.fa:1:1', 'Integrase', '1490429.5'];['GCA_000260965.1_CP003380.1.chr.fa:1:2', 'ORF', '1491256'];['GCA_000260965.1_CP003380.1.chr.fa:1:attC', 'attC', '1491604.5'];['GCA_000260965.1_CP003380.1.chr.fa:1:3', 'ORF', '1492120'];['GCA_000260965.1_CP003380.1.chr.fa:1:attC', 'attC', '1492605'];['GCA_000260965.1_CP003380.1.chr.fa:1:4', 'ORF', '1493063.5'];['GCA_000260965.1_C…		0	GCA_000260965.1_CP003380.1.chr.fa	Methylophaga frappieri	Complete Genome	Proteobacteria_3	Gammaproteobacteria_4	Thiotrichales_5	Piscirickettsiaceae_6	Methylophaga_7	Methylophaga_8	Methylophaga frappieri_9	FALSE	chr
C	GCA_000260985.2	GCA_000260985.2_CP003390.2.chr.fa:1	['GCA_000260985.2_CP003390.2.chr.fa:1:1', 'Integrase', '927755'];['GCA_000260985.2_CP003390.2.chr.fa:1:attC', 'attC', '928925.5'];['GCA_000260985.2_CP003390.2.chr.fa:1:2', 'ORF', '929456.5'];['GCA_000260985.2_CP003390.2.chr.fa:1:attC', 'attC', '929975.5'];['GCA_000260985.2_CP003390.2.chr.fa:1:3', 'ORF', '930298'];['GCA_000260985.2_CP003390.2.chr.fa:1:attC', 'attC', '930611.5'];['GCA_000260985.2_C…		0	GCA_000260985.2_CP003390.2.chr.fa	Methylophaga nitratireducenticrescens	Complete Genome	Proteobacteria_3	Gammaproteobacteria_4	Thiotrichales_5	Piscirickettsiaceae_6	Methylophaga_7	Methylophaga_8	Methylophaga nitratireducenticrescens_9	FALSE	chr
A	GCA_000263355.1	GCA_000263355.1_JH668202.1.chr.fa:1	['GCA_000263355.1_JH668202.1.chr.fa:1:1', 'SulI', '267117.5', 'CAF18336', 'sulfonamide__sul1', 'sulfonamide'];['GCA_000263355.1_JH668202.1.chr.fa:1:attC', 'attC', '267967.5'];['GCA_000263355.1_JH668202.1.chr.fa:1:2', 'ORF', '268371.5', 'AY139603.1.gene1.p01', 'aminoglycoside__aadA', 'aminoglycoside'];['GCA_000263355.1_JH668202.1.chr.fa:1:attC', 'attC', '268853'];['GCA_000263355.1_JH668202.1.chr.f…		1	GCA_000263355.1_JH668202.1.chr.fa	Cellvibrio sp. BR	Scaffold	Proteobacteria_3	Gammaproteobacteria_4	Cellvibrionales_5	Cellvibrionaceae_6	Cellvibrio_7	Cellvibrio_8	Cellvibrio sp. BR_9	FALSE	chr
E	GCA_000267545.1	GCA_000267545.1_CP003677.1.chr.fa:2	['GCA_000267545.1_CP003677.1.chr.fa:2:-1', 'ORF', '60600.5'];['GCA_000267545.1_CP003677.1.chr.fa:2:attC', 'attC', '60760.5'];['GCA_000267545.1_CP003677.1.chr.fa:2:1', 'ORF', '61022'];['GCA_000267545.1_CP003677.1.chr.fa:2:attC', 'attC', '61261'];['GCA_000267545.1_CP003677.1.chr.fa:2:+1', 'ORF', '61586'];		0	GCA_000267545.1_CP003677.1.chr.fa	Pseudomonas stutzeri CCUG 29243	Complete Genome	Proteobacteria_3	Gammaproteobacteria_4	Pseudomonadales_5	Pseudomonadaceae_6	Pseudomonas_7	Pseudomonas stutzeri_8	Pseudomonas stutzeri CCUG 29243_9	TRUE	chr
C	GCA_000267545.1	GCA_000267545.1_CP003677.1.chr.fa:1	['GCA_000267545.1_CP003677.1.chr.fa:1:-1', 'ORF', '1584875'];['GCA_000267545.1_CP003677.1.chr.fa:1:attC', 'attC', '1585084.5'];['GCA_000267545.1_CP003677.1.chr.fa:1:1', 'ORF', '1585342.5'];['GCA_000267545.1_CP003677.1.chr.fa:1:attC', 'attC', '1585591.5'];['GCA_000267545.1_CP003677.1.chr.fa:1:attC', 'attC', '1586400.5'];['GCA_000267545.1_CP003677.1.chr.fa:1:2', 'ORF', '1586599.5'];['GCA_000267545.…		0	GCA_000267545.1_CP003677.1.chr.fa	Pseudomonas stutzeri CCUG 29243	Complete Genome	Proteobacteria_3	Gammaproteobacteria_4	Pseudomonadales_5	Pseudomonadaceae_6	Pseudomonas_7	Pseudomonas stutzeri_8	Pseudomonas stutzeri CCUG 29243_9	TRUE	chr
A	GCA_000276705.2	GCA_000276705.2_CP003683.1.chr.fa:1	['GCA_000276705.2_CP003683.1.chr.fa:1:1', 'Integrase', '2046884'];['GCA_000276705.2_CP003683.1.chr.fa:1:2', 'ORF', '2047956'];['GCA_000276705.2_CP003683.1.chr.fa:1:attC', 'attC', '2048083'];['GCA_000276705.2_CP003683.1.chr.fa:1:3', 'SulI', '2049907', 'CAF18336', 'sulfonamide__sul1', 'sulfonamide'];['GCA_000276705.2_CP003683.1.chr.fa:1:attC', 'attC', '2049016'];		0	GCA_000276705.2_CP003683.1.chr.fa	Klebsiella michiganensis E718	Complete Genome	Proteobacteria_3	Gammaproteobacteria_4	Enterobacterales_5	Enterobacteriaceae_6	Klebsiella_7	Klebsiella_8	Klebsiella michiganensis E718_9	FALSE	chr
C	GCA_000279165.1	GCA_000279165.1_CP003725.1.chr.fa:1	['GCA_000279165.1_CP003725.1.chr.fa:1:-1', 'ORF', '1527472.5'];['GCA_000279165.1_CP003725.1.chr.fa:1:attC', 'attC', '1528575.5'];['GCA_000279165.1_CP003725.1.chr.fa:1:1', 'ORF', '1528835'];['GCA_000279165.1_CP003725.1.chr.fa:1:attC', 'attC', '1529141'];['GCA_000279165.1_CP003725.1.chr.fa:1:2', 'ORF', '1529576.5'];['GCA_000279165.1_CP003725.1.chr.fa:1:attC', 'attC', '1530030'];['GCA_000279165.1_CP…		0	GCA_000279165.1_CP003725.1.chr.fa	Pseudomonas stutzeri DSM 10701	Complete Genome	Proteobacteria_3	Gammaproteobacteria_4	Pseudomonadales_5	Pseudomonadaceae_6	Pseudomonas_7	Pseudomonas stutzeri_8	Pseudomonas stutzeri DSM 10701_9	TRUE	chr
E	GCA_000281175.1	GCA_000281175.1_AP012337.1.chr.fa:1	['GCA_000281175.1_AP012337.1.chr.fa:1:-1', 'ORF', '3579063'];['GCA_000281175.1_AP012337.1.chr.fa:1:1', 'ORF', '3580844'];['GCA_000281175.1_AP012337.1.chr.fa:1:attC', 'attC', '3581271.5'];['GCA_000281175.1_AP012337.1.chr.fa:1:2', 'ORF', '3581802'];['GCA_000281175.1_AP012337.1.chr.fa:1:attC', 'attC', '3582002.5'];['GCA_000281175.1_AP012337.1.chr.fa:1:+1', 'ORF', '3582131'];		0	GCA_000281175.1_AP012337.1.chr.fa	Caldilinea aerophila DSM 14535 = NBRC 104270	Complete Genome	Chloroflexi_3	Caldilineae_4	Caldilineales_5	Caldilineaceae_6	Caldilinea_7	Caldilinea aerophila_8	Caldilinea aerophila DSM 14535 = NBRC 104270_9	FALSE	chr
D	GCA_000281435.2	GCA_000281435.2_CP007727.1.chr.fa:1	['GCA_000281435.2_CP007727.1.chr.fa:1:-1', 'ORF', '2267082', 'AY139603.1.gene1.p01', 'aminoglycoside__aadA', 'aminoglycoside'];['GCA_000281435.2_CP007727.1.chr.fa:1:attC', 'attC', '2267509.5'];['GCA_000281435.2_CP007727.1.chr.fa:1:1', 'ORF', '2267815'];['GCA_000281435.2_CP007727.1.chr.fa:1:2', 'SulI', '2268402', 'CAF18336', 'sulfonamide__sul1', 'sulfonamide'];		1	GCA_000281435.2_CP007727.1.chr.fa	Klebsiella pneumoniae subsp. pneumoniae KPNIH10	Complete Genome	Proteobacteria_3	Gammaproteobacteria_4	Enterobacterales_5	Enterobacteriaceae_6	Klebsiella_7	Klebsiella pneumoniae_8	Klebsiella pneumoniae subsp. pneumoniae KPNIH10_9	TRUE	chr
D	GCA_000281535.2	GCA_000281535.2_CP008827.1.chr.fa:1	['GCA_000281535.2_CP008827.1.chr.fa:1:-1', 'ORF', '2267082', 'AY139603.1.gene1.p01', 'aminoglycoside__aadA', 'aminoglycoside'];['GCA_000281535.2_CP008827.1.chr.fa:1:attC', 'attC', '2267509.5'];['GCA_000281535.2_CP008827.1.chr.fa:1:1', 'ORF', '2267815'];['GCA_000281535.2_CP008827.1.chr.fa:1:2', 'SulI', '2268402', 'CAF18336', 'sulfonamide__sul1', 'sulfonamide'];		1	GCA_000281535.2_CP008827.1.chr.fa	Klebsiella pneumoniae subsp. pneumoniae KPNIH1	Complete Genome	Proteobacteria_3	Gammaproteobacteria_4	Enterobacterales_5	Enterobacteriaceae_6	Klebsiella_7	Klebsiella pneumoniae_8	Klebsiella pneumoniae subsp. pneumoniae KPNIH1_9	TRUE	chr
E	GCA_000283275.1	GCA_000283275.1_CP003735.1.chr.fa:1	['GCA_000283275.1_CP003735.1.chr.fa:1:-1', 'ORF', '1727811'];['GCA_000283275.1_CP003735.1.chr.fa:1:attC', 'attC', '1728052.5'];['GCA_000283275.1_CP003735.1.chr.fa:1:1', 'ORF', '1728341.5'];['GCA_000283275.1_CP003735.1.chr.fa:1:attC', 'attC', '1728670'];['GCA_000283275.1_CP003735.1.chr.fa:1:2', 'ORF', '1728729.5'];['GCA_000283275.1_CP003735.1.chr.fa:1:3', 'ORF', '1729186'];['GCA_000283275.1_CP0037…		0	GCA_000283275.1_CP003735.1.chr.fa	Marinobacter sp. BSs20148	Complete Genome	Proteobacteria_3	Gammaproteobacteria_4	Alteromonadales_5	Alteromonadaceae_6	Marinobacter_7	Marinobacter_8	Marinobacter sp. BSs20148_9	FALSE	chr
E	GCA_000283275.1	GCA_000283275.1_CP003735.1.chr.fa:6	['GCA_000283275.1_CP003735.1.chr.fa:6:-1', 'ORF', '1735869.5'];['GCA_000283275.1_CP003735.1.chr.fa:6:attC', 'attC', '1736985.5'];['GCA_000283275.1_CP003735.1.chr.fa:6:1', 'ORF', '1737205.5'];['GCA_000283275.1_CP003735.1.chr.fa:6:attC', 'attC', '1737426'];['GCA_000283275.1_CP003735.1.chr.fa:6:2', 'ORF', '1738046'];['GCA_000283275.1_CP003735.1.chr.fa:6:3', 'ORF', '1739015'];['GCA_000283275.1_CP0037…		0	GCA_000283275.1_CP003735.1.chr.fa	Marinobacter sp. BSs20148	Complete Genome	Proteobacteria_3	Gammaproteobacteria_4	Alteromonadales_5	Alteromonadaceae_6	Marinobacter_7	Marinobacter_8	Marinobacter sp. BSs20148_9	FALSE	chr
C	GCA_000283275.1	GCA_000283275.1_CP003735.1.chr.fa:2	['GCA_000283275.1_CP003735.1.chr.fa:2:-1', 'ORF', '3966719.5'];['GCA_000283275.1_CP003735.1.chr.fa:2:attC', 'attC', '3967927.5'];['GCA_000283275.1_CP003735.1.chr.fa:2:1', 'ORF', '3968034.5'];['GCA_000283275.1_CP003735.1.chr.fa:2:attC', 'attC', '3968434'];['GCA_000283275.1_CP003735.1.chr.fa:2:2', 'ORF', '3968959.5'];['GCA_000283275.1_CP003735.1.chr.fa:2:attC', 'attC', '3969486.5'];['GCA_000283275.…		0	GCA_000283275.1_CP003735.1.chr.fa	Marinobacter sp. BSs20148	Complete Genome	Proteobacteria_3	Gammaproteobacteria_4	Alteromonadales_5	Alteromonadaceae_6	Marinobacter_7	Marinobacter_8	Marinobacter sp. BSs20148_9	FALSE	chr
E	GCA_000283275.1	GCA_000283275.1_CP003735.1.chr.fa:4	['GCA_000283275.1_CP003735.1.chr.fa:4:-1', 'ORF', '3939640'];['GCA_000283275.1_CP003735.1.chr.fa:4:attC', 'attC', '3940343.5'];['GCA_000283275.1_CP003735.1.chr.fa:4:1', 'ORF', '3940479'];['GCA_000283275.1_CP003735.1.chr.fa:4:attC', 'attC', '3940906'];['GCA_000283275.1_CP003735.1.chr.fa:4:2', 'ORF', '3941198'];['GCA_000283275.1_CP003735.1.chr.fa:4:attC', 'attC', '3941491'];['GCA_000283275.1_CP0037…		0	GCA_000283275.1_CP003735.1.chr.fa	Marinobacter sp. BSs20148	Complete Genome	Proteobacteria_3	Gammaproteobacteria_4	Alteromonadales_5	Alteromonadaceae_6	Marinobacter_7	Marinobacter_8	Marinobacter sp. BSs20148_9	FALSE	chr
E	GCA_000283275.1	GCA_000283275.1_CP003735.1.chr.fa:3	['GCA_000283275.1_CP003735.1.chr.fa:3:-1', 'ORF', '3953529'];['GCA_000283275.1_CP003735.1.chr.fa:3:attC', 'attC', '3953891.5'];['GCA_000283275.1_CP003735.1.chr.fa:3:1', 'ORF', '3954190'];['GCA_000283275.1_CP003735.1.chr.fa:3:2', 'ORF', '3954466'];['GCA_000283275.1_CP003735.1.chr.fa:3:3', 'ORF', '3955317.5'];['GCA_000283275.1_CP003735.1.chr.fa:3:attC', 'attC', '3955820.5'];['GCA_000283275.1_CP0037…		0	GCA_000283275.1_CP003735.1.chr.fa	Marinobacter sp. BSs20148	Complete Genome	Proteobacteria_3	Gammaproteobacteria_4	Alteromonadales_5	Alteromonadaceae_6	Marinobacter_7	Marinobacter_8	Marinobacter sp. BSs20148_9	FALSE	chr
A	GCA_000283735.1	GCA_000283735.1_AP011957.1.chr.fa:1	['GCA_000283735.1_AP011957.1.chr.fa:1:1', 'Integrase', '4073301'];['GCA_000283735.1_AP011957.1.chr.fa:1:2', 'ORF', '4074410', 'ABB99435', 'beta-lactam__OXA-1', 'beta-lactam'];['GCA_000283735.1_AP011957.1.chr.fa:1:attC', 'attC', '4074912.5'];['GCA_000283735.1_AP011957.1.chr.fa:1:3', 'ORF', '4075356', 'AB104852.1.gene4.p01', 'aminoglycoside__aadA', 'aminoglycoside'];['GCA_000283735.1_AP011957.1.chr…		2	GCA_000283735.1_AP011957.1.chr.fa	Salmonella enterica subsp. enterica serovar Typhimurium str. T000240	Complete Genome	Proteobacteria_3	Gammaproteobacteria_4	Enterobacterales_5	Enterobacteriaceae_6	Salmonella_7	Salmonella enterica_8	Salmonella enterica subsp. enterica serovar Typhimurium str. T000240_9	FALSE	chr
E	GCA_000284115.1	GCA_000284115.1_AP012338.1.chr.fa:2	['GCA_000284115.1_AP012338.1.chr.fa:2:-1', 'ORF', '2348176.5'];['GCA_000284115.1_AP012338.1.chr.fa:2:attC', 'attC', '2348703'];['GCA_000284115.1_AP012338.1.chr.fa:2:1', 'ORF', '2348926'];['GCA_000284115.1_AP012338.1.chr.fa:2:attC', 'attC', '2349131'];['GCA_000284115.1_AP012338.1.chr.fa:2:attC', 'attC', '2349467'];['GCA_000284115.1_AP012338.1.chr.fa:2:2', 'ORF', '2349760.5'];['GCA_000284115.1_AP01…		0	GCA_000284115.1_AP012338.1.chr.fa	Phycisphaera mikurensis NBRC 102666	Complete Genome	Planctomycetes_3	Phycisphaerae_4	Phycisphaerales_5	Phycisphaeraceae_6	Phycisphaera_7	Phycisphaera mikurensis_8	Phycisphaera mikurensis NBRC 102666_9	FALSE	chr
E	GCA_000284115.1	GCA_000284115.1_AP012338.1.chr.fa:1	['GCA_000284115.1_AP012338.1.chr.fa:1:-1', 'ORF', '1343592'];['GCA_000284115.1_AP012338.1.chr.fa:1:attC', 'attC', '1346229'];['GCA_000284115.1_AP012338.1.chr.fa:1:attC', 'attC', '1346565'];['GCA_000284115.1_AP012338.1.chr.fa:1:attC', 'attC', '1346908'];['GCA_000284115.1_AP012338.1.chr.fa:1:1', 'ORF', '1346978.5'];['GCA_000284115.1_AP012338.1.chr.fa:1:2', 'ORF', '1347232'];['GCA_000284115.1_AP0123…		0	GCA_000284115.1_AP012338.1.chr.fa	Phycisphaera mikurensis NBRC 102666	Complete Genome	Planctomycetes_3	Phycisphaerae_4	Phycisphaerales_5	Phycisphaeraceae_6	Phycisphaera_7	Phycisphaera mikurensis_8	Phycisphaera mikurensis NBRC 102666_9	FALSE	chr
C	GCA_000284255.1	GCA_000284255.1_AP012320.1.chr.fa:1	['GCA_000284255.1_AP012320.1.chr.fa:1:1', 'Integrase', '1238002.5'];['GCA_000284255.1_AP012320.1.chr.fa:1:2', 'ORF', '1238557'];['GCA_000284255.1_AP012320.1.chr.fa:1:3', 'ORF', '1238971'];['GCA_000284255.1_AP012320.1.chr.fa:1:attC', 'attC', '1239297'];['GCA_000284255.1_AP012320.1.chr.fa:1:4', 'ORF', '1239514'];['GCA_000284255.1_AP012320.1.chr.fa:1:5', 'ORF', '1239714.5'];['GCA_000284255.1_AP01232…		0	GCA_000284255.1_AP012320.1.chr.fa	Rubrivivax gelatinosus IL144	Complete Genome	Proteobacteria_3	Betaproteobacteria_4	Burkholderiales_5	Burkholderiales_6	Rubrivivax_7	Rubrivivax gelatinosus_8	Rubrivivax gelatinosus IL144_9	FALSE	chr
A	GCA_000284555.1	GCA_000284555.1_AP012280.1.chr.fa:1	['GCA_000284555.1_AP012280.1.chr.fa:1:1', 'Integrase', '1894491'];['GCA_000284555.1_AP012280.1.chr.fa:1:2', 'ORF', '1895520.5', 'AB753456.1.gene1.p01', 'beta-lactam__IMP-42', 'beta-lactam'];['GCA_000284555.1_AP012280.1.chr.fa:1:attC', 'attC', '1895957'];['GCA_000284555.1_AP012280.1.chr.fa:1:3', 'ORF', '1896273.5', 'AB104852.1.gene3.p01', aminoglycoside__aac(6')-I, 'aminoglycoside'];['GCA_00028455…		3	GCA_000284555.1_AP012280.1.chr.fa	Pseudomonas aeruginosa NCGM2.S1	Complete Genome	Proteobacteria_3	Gammaproteobacteria_4	Pseudomonadales_5	Pseudomonadaceae_6	Pseudomonas_7	Pseudomonas aeruginosa_8	Pseudomonas aeruginosa NCGM2.S1_9	TRUE	chr
E	GCA_000284615.1	GCA_000284615.1_FO203363.1.chr.fa:3	['GCA_000284615.1_FO203363.1.chr.fa:3:-1', 'ORF', '1156988.5'];['GCA_000284615.1_FO203363.1.chr.fa:3:attC', 'attC', '1157194.5'];['GCA_000284615.1_FO203363.1.chr.fa:3:1', 'ORF', '1157301'];['GCA_000284615.1_FO203363.1.chr.fa:3:2', 'ORF', '1157812.5'];['GCA_000284615.1_FO203363.1.chr.fa:3:attC', 'attC', '1157932.5'];['GCA_000284615.1_FO203363.1.chr.fa:3:3', 'ORF', '1158121'];['GCA_000284615.1_FO20…		0	GCA_000284615.1_FO203363.1.chr.fa	Marinobacter hydrocarbonoclasticus ATCC 49840	Complete Genome	Proteobacteria_3	Gammaproteobacteria_4	Alteromonadales_5	Alteromonadaceae_6	Marinobacter_7	Marinobacter hydrocarbonoclasticus_8	Marinobacter hydrocarbonoclasticus ATCC 49840_9	FALSE	chr
C	GCA_000284615.1	GCA_000284615.1_FO203363.1.chr.fa:2	['GCA_000284615.1_FO203363.1.chr.fa:2:-1', 'ORF', '1969545'];['GCA_000284615.1_FO203363.1.chr.fa:2:attC', 'attC', '1969951'];['GCA_000284615.1_FO203363.1.chr.fa:2:1', 'ORF', '1970182.5'];['GCA_000284615.1_FO203363.1.chr.fa:2:attC', 'attC', '1970421.5'];['GCA_000284615.1_FO203363.1.chr.fa:2:2', 'ORF', '1970658.5'];['GCA_000284615.1_FO203363.1.chr.fa:2:attC', 'attC', '1970927.5'];['GCA_000284615.1_…		0	GCA_000284615.1_FO203363.1.chr.fa	Marinobacter hydrocarbonoclasticus ATCC 49840	Complete Genome	Proteobacteria_3	Gammaproteobacteria_4	Alteromonadales_5	Alteromonadaceae_6	Marinobacter_7	Marinobacter hydrocarbonoclasticus_8	Marinobacter hydrocarbonoclasticus ATCC 49840_9	FALSE	chr
E	GCA_000284615.1	GCA_000284615.1_FO203363.1.chr.fa:4	['GCA_000284615.1_FO203363.1.chr.fa:4:-1', 'ORF', '3913488.5'];['GCA_000284615.1_FO203363.1.chr.fa:4:attC', 'attC', '3913716.5'];['GCA_000284615.1_FO203363.1.chr.fa:4:1', 'ORF', '3914016'];['GCA_000284615.1_FO203363.1.chr.fa:4:2', 'ORF', '3914916'];['GCA_000284615.1_FO203363.1.chr.fa:4:3', 'ORF', '3915854.5'];['GCA_000284615.1_FO203363.1.chr.fa:4:attC', 'attC', '3916111.5'];['GCA_000284615.1_FO20…		0	GCA_000284615.1_FO203363.1.chr.fa	Marinobacter hydrocarbonoclasticus ATCC 49840	Complete Genome	Proteobacteria_3	Gammaproteobacteria_4	Alteromonadales_5	Alteromonadaceae_6	Marinobacter_7	Marinobacter hydrocarbonoclasticus_8	Marinobacter hydrocarbonoclasticus ATCC 49840_9	FALSE	chr
C	GCA_000284615.1	GCA_000284615.1_FO203363.1.chr.fa:1	['GCA_000284615.1_FO203363.1.chr.fa:1:-1', 'ORF', '2333976'];['GCA_000284615.1_FO203363.1.chr.fa:1:attC', 'attC', '2335889'];['GCA_000284615.1_FO203363.1.chr.fa:1:1', 'ORF', '2336070'];['GCA_000284615.1_FO203363.1.chr.fa:1:attC', 'attC', '2336277'];['GCA_000284615.1_FO203363.1.chr.fa:1:2', 'ORF', '2336724.5'];['GCA_000284615.1_FO203363.1.chr.fa:1:attC', 'attC', '2337184'];['GCA_000284615.1_FO2033…		0	GCA_000284615.1_FO203363.1.chr.fa	Marinobacter hydrocarbonoclasticus ATCC 49840	Complete Genome	Proteobacteria_3	Gammaproteobacteria_4	Alteromonadales_5	Alteromonadaceae_6	Marinobacter_7	Marinobacter hydrocarbonoclasticus_8	Marinobacter hydrocarbonoclasticus ATCC 49840_9	FALSE	chr
A	GCA_000291745.1	GCA_000291745.1_DF126593.1.chr.fa:1	['GCA_000291745.1_DF126593.1.chr.fa:1:1', 'SulI', '940269', 'CAF18336', 'sulfonamide__sul1', 'sulfonamide'];['GCA_000291745.1_DF126593.1.chr.fa:1:2', 'ORF', '940856'];['GCA_000291745.1_DF126593.1.chr.fa:1:attC', 'attC', '941162.5'];['GCA_000291745.1_DF126593.1.chr.fa:1:3', 'ORF', '941589', 'AB104852.1.gene4.p01', 'aminoglycoside__aadA', 'aminoglycoside'];['GCA_000291745.1_DF126593.1.chr.fa:1:attC…		3	GCA_000291745.1_DF126593.1.chr.fa	Pseudomonas aeruginosa NCMG1179	Scaffold	Proteobacteria_3	Gammaproteobacteria_4	Pseudomonadales_5	Pseudomonadaceae_6	Pseudomonas_7	Pseudomonas aeruginosa group_8	Pseudomonas aeruginosa NCMG1179_9	FALSE	chr
E	GCA_000296595.1	GCA_000296595.1_CP003808.1.chr.fa:1	['GCA_000296595.1_CP003808.1.chr.fa:1:-1', 'ORF', '644310.5'];['GCA_000296595.1_CP003808.1.chr.fa:1:1', 'ORF', '648108.5'];['GCA_000296595.1_CP003808.1.chr.fa:1:attC', 'attC', '650133.5'];['GCA_000296595.1_CP003808.1.chr.fa:1:2', 'ORF', '652311'];['GCA_000296595.1_CP003808.1.chr.fa:1:attC', 'attC', '653968.5'];['GCA_000296595.1_CP003808.1.chr.fa:1:+1', 'ORF', '654884.5'];		0	GCA_000296595.1_CP003808.1.chr.fa	Staphylococcus aureus 08BA02176	Complete Genome	Firmicutes_3	Bacilli_4	Bacillales_5	Staphylococcaceae_6	Staphylococcus_7	Staphylococcus aureus_8	Staphylococcus aureus 08BA02176_9	TRUE	chr
C	GCA_000297055.2	GCA_000297055.2_AP013066.1.chr.fa:4	['GCA_000297055.2_AP013066.1.chr.fa:4:1', 'Integrase', '2631025.5'];['GCA_000297055.2_AP013066.1.chr.fa:4:2', 'ORF', '2631494.5'];['GCA_000297055.2_AP013066.1.chr.fa:4:3', 'ORF', '2631902'];['GCA_000297055.2_AP013066.1.chr.fa:4:4', 'ORF', '2632411.5'];['GCA_000297055.2_AP013066.1.chr.fa:4:attC', 'attC', '2632666'];['GCA_000297055.2_AP013066.1.chr.fa:4:5', 'ORF', '2633025.5'];['GCA_000297055.2_AP0…		0	GCA_000297055.2_AP013066.1.chr.fa	Sulfuricella denitrificans skB26	Complete Genome	Proteobacteria_3	Betaproteobacteria_4	Nitrosomonadales_5	Gallionellaceae_6	Sulfuricella_7	Sulfuricella denitrificans_8	Sulfuricella denitrificans skB26_9	FALSE	chr
E	GCA_000297055.2	GCA_000297055.2_AP013066.1.chr.fa:3	['GCA_000297055.2_AP013066.1.chr.fa:3:-1', 'ORF', '2659955.5'];['GCA_000297055.2_AP013066.1.chr.fa:3:attC', 'attC', '2660475'];['GCA_000297055.2_AP013066.1.chr.fa:3:1', 'ORF', '2660703'];['GCA_000297055.2_AP013066.1.chr.fa:3:2', 'ORF', '2661041.5'];['GCA_000297055.2_AP013066.1.chr.fa:3:attC', 'attC', '2661253'];['GCA_000297055.2_AP013066.1.chr.fa:3:+1', 'ORF', '2661479'];		0	GCA_000297055.2_AP013066.1.chr.fa	Sulfuricella denitrificans skB26	Complete Genome	Proteobacteria_3	Betaproteobacteria_4	Nitrosomonadales_5	Gallionellaceae_6	Sulfuricella_7	Sulfuricella denitrificans_8	Sulfuricella denitrificans skB26_9	FALSE	chr
C	GCA_000297075.2	GCA_000297075.2_HG916826.1.chr.fa:1	['GCA_000297075.2_HG916826.1.chr.fa:1:1', 'Integrase', '1106028.5'];['GCA_000297075.2_HG916826.1.chr.fa:1:2', 'ORF', '1106892'];['GCA_000297075.2_HG916826.1.chr.fa:1:3', 'ORF', '1107368'];['GCA_000297075.2_HG916826.1.chr.fa:1:attC', 'attC', '1107737'];['GCA_000297075.2_HG916826.1.chr.fa:1:4', 'ORF', '1108270'];['GCA_000297075.2_HG916826.1.chr.fa:1:attC', 'attC', '1108785.5'];['GCA_000297075.2_HG9…		0	GCA_000297075.2_HG916826.1.chr.fa	Pseudomonas pseudoalcaligenes CECT 5344	Complete Genome	Proteobacteria_3	Gammaproteobacteria_4	Pseudomonadales_5	Pseudomonadaceae_6	Pseudomonas_7	Pseudomonas pseudoalcaligenes_8	Pseudomonas pseudoalcaligenes CECT 5344_9	TRUE	chr
A	GCA_000299255.1	GCA_000299255.1_CP003297.1.chr.fa:1	['GCA_000299255.1_CP003297.1.chr.fa:1:1', 'Integrase', '86662'];['GCA_000299255.1_CP003297.1.chr.fa:1:2', 'ORF', '87563', 'CAP69686', 'trimethoprim__dfrA17', 'trimethoprim'];['GCA_000299255.1_CP003297.1.chr.fa:1:attC', 'attC', '87861'];['GCA_000299255.1_CP003297.1.chr.fa:1:3', 'ORF', '88203'];['GCA_000299255.1_CP003297.1.chr.fa:1:4', 'SulI', '88760', 'CAF18336', 'sulfonamide__sul1', 'sulfonamide'…		1	GCA_000299255.1_CP003297.1.chr.fa	Escherichia coli O104:H4 str. 2009EL-2050	Complete Genome	Proteobacteria_3	Gammaproteobacteria_4	Enterobacterales_5	Enterobacteriaceae_6	Escherichia_7	Escherichia coli_8	Escherichia coli O104:H4 str. 2009EL-2050_9	TRUE	chr
A	GCA_000299455.1	GCA_000299455.1_CP003289.1.chr.fa:1	['GCA_000299455.1_CP003289.1.chr.fa:1:1', 'SulI', '84580', 'CAF18336', 'sulfonamide__sul1', 'sulfonamide'];['GCA_000299455.1_CP003289.1.chr.fa:1:2', 'ORF', '85137'];['GCA_000299455.1_CP003289.1.chr.fa:1:attC', 'attC', '85480'];['GCA_000299455.1_CP003289.1.chr.fa:1:3', 'ORF', '85777', 'CAP69686', 'trimethoprim__dfrA17', 'trimethoprim'];['GCA_000299455.1_CP003289.1.chr.fa:1:4', 'Integrase', '86678'…		1	GCA_000299455.1_CP003289.1.chr.fa	Escherichia coli O104:H4 str. 2011C-3493	Complete Genome	Proteobacteria_3	Gammaproteobacteria_4	Enterobacterales_5	Enterobacteriaceae_6	Escherichia_7	Escherichia coli_8	Escherichia coli O104:H4 str. 2011C-3493_9	TRUE	chr
A	GCA_000299475.1	GCA_000299475.1_CP003301.1.chr.fa:1	['GCA_000299475.1_CP003301.1.chr.fa:1:1', 'Integrase', '77091'];['GCA_000299475.1_CP003301.1.chr.fa:1:2', 'ORF', '77992', 'CAP69686', 'trimethoprim__dfrA17', 'trimethoprim'];['GCA_000299475.1_CP003301.1.chr.fa:1:attC', 'attC', '78290'];['GCA_000299475.1_CP003301.1.chr.fa:1:3', 'ORF', '78632'];['GCA_000299475.1_CP003301.1.chr.fa:1:4', 'SulI', '79189', 'CAF18336', 'sulfonamide__sul1', 'sulfonamide'…		1	GCA_000299475.1_CP003301.1.chr.fa	Escherichia coli O104:H4 str. 2009EL-2071	Complete Genome	Proteobacteria_3	Gammaproteobacteria_4	Enterobacterales_5	Enterobacteriaceae_6	Escherichia_7	Escherichia coli_8	Escherichia coli O104:H4 str. 2009EL-2071_9	TRUE	chr
E	GCA_000299955.1	GCA_000299955.1_CP003844.1.chr.fa:1	['GCA_000299955.1_CP003844.1.chr.fa:1:-1', 'ORF', '2506763'];['GCA_000299955.1_CP003844.1.chr.fa:1:attC', 'attC', '2507403'];['GCA_000299955.1_CP003844.1.chr.fa:1:1', 'ORF', '2507645.5'];['GCA_000299955.1_CP003844.1.chr.fa:1:attC', 'attC', '2507872.5'];['GCA_000299955.1_CP003844.1.chr.fa:1:2', 'ORF', '2508155.5'];['GCA_000299955.1_CP003844.1.chr.fa:1:3', 'ORF', '2508685.5'];['GCA_000299955.1_CP00…		0	GCA_000299955.1_CP003844.1.chr.fa	Alteromonas macleodii str. 'English Channel 673'	Complete Genome	Proteobacteria_3	Gammaproteobacteria_4	Alteromonadales_5	Alteromonadaceae_6	Alteromonas_7	Alteromonas macleodii_8	Alteromonas macleodii str. 'English Channel 673'_9	FALSE	chr
E	GCA_000299955.1	GCA_000299955.1_CP003844.1.chr.fa:2	['GCA_000299955.1_CP003844.1.chr.fa:2:-1', 'ORF', '546700.5'];['GCA_000299955.1_CP003844.1.chr.fa:2:attC', 'attC', '546978.5'];['GCA_000299955.1_CP003844.1.chr.fa:2:1', 'ORF', '547189.5'];['GCA_000299955.1_CP003844.1.chr.fa:2:attC', 'attC', '547398.5'];['GCA_000299955.1_CP003844.1.chr.fa:2:+1', 'ORF', '547660'];		0	GCA_000299955.1_CP003844.1.chr.fa	Alteromonas macleodii str. 'English Channel 673'	Complete Genome	Proteobacteria_3	Gammaproteobacteria_4	Alteromonadales_5	Alteromonadaceae_6	Alteromonas_7	Alteromonas macleodii_8	Alteromonas macleodii str. 'English Channel 673'_9	FALSE	chr
C	GCA_000299965.1	GCA_000299965.1_CP003230.1.chr.fa:3	['GCA_000299965.1_CP003230.1.chr.fa:3:-1', 'ORF', '141689'];['GCA_000299965.1_CP003230.1.chr.fa:3:attC', 'attC', '141914'];['GCA_000299965.1_CP003230.1.chr.fa:3:1', 'ORF', '142522'];['GCA_000299965.1_CP003230.1.chr.fa:3:2', 'ORF', '143485.5'];['GCA_000299965.1_CP003230.1.chr.fa:3:3', 'ORF', '144237'];['GCA_000299965.1_CP003230.1.chr.fa:3:4', 'Integrase', '144980'];		0	GCA_000299965.1_CP003230.1.chr.fa	Cycloclasticus sp. P1	Complete Genome	Proteobacteria_3	Gammaproteobacteria_4	Thiotrichales_5	Piscirickettsiaceae_6	Cycloclasticus_7	Cycloclasticus_8	Cycloclasticus sp. P1_9	FALSE	chr
E	GCA_000299965.1	GCA_000299965.1_CP003230.1.chr.fa:1	['GCA_000299965.1_CP003230.1.chr.fa:1:-1', 'ORF', '940819.5'];['GCA_000299965.1_CP003230.1.chr.fa:1:attC', 'attC', '941427.5'];['GCA_000299965.1_CP003230.1.chr.fa:1:attC', 'attC', '941870.5'];['GCA_000299965.1_CP003230.1.chr.fa:1:1', 'ORF', '942295'];['GCA_000299965.1_CP003230.1.chr.fa:1:2', 'ORF', '943061.5'];['GCA_000299965.1_CP003230.1.chr.fa:1:3', 'ORF', '943652'];['GCA_000299965.1_CP003230.1…		0	GCA_000299965.1_CP003230.1.chr.fa	Cycloclasticus sp. P1	Complete Genome	Proteobacteria_3	Gammaproteobacteria_4	Thiotrichales_5	Piscirickettsiaceae_6	Cycloclasticus_7	Cycloclasticus_8	Cycloclasticus sp. P1_9	FALSE	chr
E	GCA_000299965.1	GCA_000299965.1_CP003230.1.chr.fa:2	['GCA_000299965.1_CP003230.1.chr.fa:2:-1', 'ORF', '1408554.5'];['GCA_000299965.1_CP003230.1.chr.fa:2:attC', 'attC', '1409121'];['GCA_000299965.1_CP003230.1.chr.fa:2:attC', 'attC', '1409487.5'];['GCA_000299965.1_CP003230.1.chr.fa:2:1', 'ORF', '1410014'];['GCA_000299965.1_CP003230.1.chr.fa:2:attC', 'attC', '1410616.5'];['GCA_000299965.1_CP003230.1.chr.fa:2:2', 'ORF', '1410943'];['GCA_000299965.1_CP…		0	GCA_000299965.1_CP003230.1.chr.fa	Cycloclasticus sp. P1	Complete Genome	Proteobacteria_3	Gammaproteobacteria_4	Thiotrichales_5	Piscirickettsiaceae_6	Cycloclasticus_7	Cycloclasticus_8	Cycloclasticus sp. P1_9	FALSE	chr
E	GCA_000299995.1	GCA_000299995.1_CP003845.1.chr.fa:2	['GCA_000299995.1_CP003845.1.chr.fa:2:-1', 'ORF', '2405234.5'];['GCA_000299995.1_CP003845.1.chr.fa:2:attC', 'attC', '2405483.5'];['GCA_000299995.1_CP003845.1.chr.fa:2:1', 'ORF', '2405769'];['GCA_000299995.1_CP003845.1.chr.fa:2:2', 'ORF', '2406758'];['GCA_000299995.1_CP003845.1.chr.fa:2:3', 'ORF', '2408342.5'];['GCA_000299995.1_CP003845.1.chr.fa:2:attC', 'attC', '2409265.5'];['GCA_000299995.1_CP00…		0	GCA_000299995.1_CP003845.1.chr.fa	Alteromonas macleodii str. 'Black Sea 11'	Complete Genome	Proteobacteria_3	Gammaproteobacteria_4	Alteromonadales_5	Alteromonadaceae_6	Alteromonas_7	Alteromonas macleodii_8	Alteromonas macleodii str. 'Black Sea 11'_9	FALSE	chr
C	GCA_000299995.1	GCA_000299995.1_CP003845.1.chr.fa:1	['GCA_000299995.1_CP003845.1.chr.fa:1:-1', 'ORF', '593791.5'];['GCA_000299995.1_CP003845.1.chr.fa:1:attC', 'attC', '594043.5'];['GCA_000299995.1_CP003845.1.chr.fa:1:1', 'ORF', '594054.5'];['GCA_000299995.1_CP003845.1.chr.fa:1:2', 'ORF', '594286.5'];['GCA_000299995.1_CP003845.1.chr.fa:1:attC', 'attC', '594536.5'];['GCA_000299995.1_CP003845.1.chr.fa:1:3', 'ORF', '594711'];['GCA_000299995.1_CP003845…		0	GCA_000299995.1_CP003845.1.chr.fa	Alteromonas macleodii str. 'Black Sea 11'	Complete Genome	Proteobacteria_3	Gammaproteobacteria_4	Alteromonadales_5	Alteromonadaceae_6	Alteromonas_7	Alteromonas macleodii_8	Alteromonas macleodii str. 'Black Sea 11'_9	FALSE	chr
E	GCA_000300005.1	GCA_000300005.1_CP003466.1.chr.fa:2	['GCA_000300005.1_CP003466.1.chr.fa:2:-1', 'ORF', '1305028.5'];['GCA_000300005.1_CP003466.1.chr.fa:2:attC', 'attC', '1305139'];['GCA_000300005.1_CP003466.1.chr.fa:2:1', 'ORF', '1305436'];['GCA_000300005.1_CP003466.1.chr.fa:2:attC', 'attC', '1305722'];['GCA_000300005.1_CP003466.1.chr.fa:2:+1', 'ORF', '1306026'];		0	GCA_000300005.1_CP003466.1.chr.fa	Alcanivorax dieselolei B5	Complete Genome	Proteobacteria_3	Gammaproteobacteria_4	Oceanospirillales_5	Alcanivoracaceae_6	Alcanivorax_7	Alcanivorax dieselolei_8	Alcanivorax dieselolei B5_9	FALSE	chr
B	GCA_000300005.1	GCA_000300005.1_CP003466.1.chr.fa:1	['GCA_000300005.1_CP003466.1.chr.fa:1:1', 'Integrase', '325686'];['GCA_000300005.1_CP003466.1.chr.fa:1:2', 'ORF', '327343.5'];['GCA_000300005.1_CP003466.1.chr.fa:1:attC', 'attC', '328224.5'];['GCA_000300005.1_CP003466.1.chr.fa:1:+1', 'ORF', '328921.5'];		0	GCA_000300005.1_CP003466.1.chr.fa	Alcanivorax dieselolei B5	Complete Genome	Proteobacteria_3	Gammaproteobacteria_4	Oceanospirillales_5	Alcanivoracaceae_6	Alcanivorax_7	Alcanivorax dieselolei_8	Alcanivorax dieselolei B5_9	FALSE	chr
E	GCA_000300175.1	GCA_000300175.1_CP003873.1.chr.fa:1	['GCA_000300175.1_CP003873.1.chr.fa:1:-1', 'ORF', '2541240'];['GCA_000300175.1_CP003873.1.chr.fa:1:attC', 'attC', '2541482.5'];['GCA_000300175.1_CP003873.1.chr.fa:1:1', 'ORF', '2541686.5'];['GCA_000300175.1_CP003873.1.chr.fa:1:2', 'ORF', '2542274.5'];['GCA_000300175.1_CP003873.1.chr.fa:1:attC', 'attC', '2542600.5'];['GCA_000300175.1_CP003873.1.chr.fa:1:3', 'ORF', '2542820'];['GCA_000300175.1_CP00…		0	GCA_000300175.1_CP003873.1.chr.fa	Alteromonas macleodii str. 'Balearic Sea AD45'	Complete Genome	Proteobacteria_3	Gammaproteobacteria_4	Alteromonadales_5	Alteromonadaceae_6	Alteromonas_7	Alteromonas macleodii_8	Alteromonas macleodii str. 'Balearic Sea AD45'_9	FALSE	chr
C	GCA_000300175.1	GCA_000300175.1_CP003873.1.chr.fa:2	['GCA_000300175.1_CP003873.1.chr.fa:2:-1', 'ORF', '581961.5'];['GCA_000300175.1_CP003873.1.chr.fa:2:attC', 'attC', '582222.5'];['GCA_000300175.1_CP003873.1.chr.fa:2:1', 'ORF', '582985.5'];['GCA_000300175.1_CP003873.1.chr.fa:2:attC', 'attC', '582768.5'];['GCA_000300175.1_CP003873.1.chr.fa:2:2', 'ORF', '583563'];['GCA_000300175.1_CP003873.1.chr.fa:2:3', 'Integrase', '584554'];		0	GCA_000300175.1_CP003873.1.chr.fa	Alteromonas macleodii str. 'Balearic Sea AD45'	Complete Genome	Proteobacteria_3	Gammaproteobacteria_4	Alteromonadales_5	Alteromonadaceae_6	Alteromonas_7	Alteromonas macleodii_8	Alteromonas macleodii str. 'Balearic Sea AD45'_9	FALSE	chr
A	GCA_000300955.1	GCA_000300955.1_JH930435.1.chr.fa:1	['GCA_000300955.1_JH930435.1.chr.fa:1:1', 'Integrase', '22479'];['GCA_000300955.1_JH930435.1.chr.fa:1:2', 'ORF', '23379', 'CAI92122', 'trimethoprim__dfrA23', 'trimethoprim'];['GCA_000300955.1_JH930435.1.chr.fa:1:attC', 'attC', '23667.5'];['GCA_000300955.1_JH930435.1.chr.fa:1:3', 'ORF', '23988'];['GCA_000300955.1_JH930435.1.chr.fa:1:4', 'SulI', '24575', 'CAF18336', 'sulfonamide__sul1', 'sulfonamid…		1	GCA_000300955.1_JH930435.1.chr.fa	Klebsiella pneumoniae subsp. pneumoniae WGLW5	Scaffold	Proteobacteria_3	Gammaproteobacteria_4	Enterobacterales_5	Enterobacteriaceae_6	Klebsiella_7	Klebsiella pneumoniae_8	Klebsiella pneumoniae subsp. pneumoniae WGLW5_9	TRUE	chr
A	GCA_000300955.1	GCA_000300955.1_JH930431.1.chr.fa:1	['GCA_000300955.1_JH930431.1.chr.fa:1:1', 'Integrase', '330418'];['GCA_000300955.1_JH930431.1.chr.fa:1:2', 'ORF', '331318', 'AAT45231', 'trimethoprim__dfrA12', 'trimethoprim'];['GCA_000300955.1_JH930431.1.chr.fa:1:attC', 'attC', '331606.5'];['GCA_000300955.1_JH930431.1.chr.fa:1:attC', 'attC', '331941.5'];['GCA_000300955.1_JH930431.1.chr.fa:1:3', 'ORF', '332376', 'AY139603.1.gene1.p01', 'aminoglyc…		2	GCA_000300955.1_JH930431.1.chr.fa	Klebsiella pneumoniae subsp. pneumoniae WGLW5	Scaffold	Proteobacteria_3	Gammaproteobacteria_4	Enterobacterales_5	Enterobacteriaceae_6	Klebsiella_7	Klebsiella pneumoniae_8	Klebsiella pneumoniae subsp. pneumoniae WGLW5_9	TRUE	chr
C	GCA_000302575.1	GCA_000302575.1_CP003856.1.chr.fa:2	['GCA_000302575.1_CP003856.1.chr.fa:2:-1', 'ORF', '3294488.5'];['GCA_000302575.1_CP003856.1.chr.fa:2:1', 'ORF', '3296720.5'];['GCA_000302575.1_CP003856.1.chr.fa:2:attC', 'attC', '3297847'];['GCA_000302575.1_CP003856.1.chr.fa:2:2', 'ORF', '3298909.5'];['GCA_000302575.1_CP003856.1.chr.fa:2:3', 'ORF', '3299768'];['GCA_000302575.1_CP003856.1.chr.fa:2:4', 'Integrase', '3301041.5'];		0	GCA_000302575.1_CP003856.1.chr.fa	Acinetobacter baumannii TYTH-1	Complete Genome	Proteobacteria_3	Gammaproteobacteria_4	Pseudomonadales_5	Moraxellaceae_6	Acinetobacter_7	Acinetobacter baumannii_8	Acinetobacter baumannii TYTH-1_9	TRUE	chr
A	GCA_000302575.1	GCA_000302575.1_CP003856.1.chr.fa:1	['GCA_000302575.1_CP003856.1.chr.fa:1:1', 'SulI', '2824734', 'CAF18336', 'sulfonamide__sul1', 'sulfonamide'];['GCA_000302575.1_CP003856.1.chr.fa:1:2', 'ORF', '2825321'];['GCA_000302575.1_CP003856.1.chr.fa:1:attC', 'attC', '2825627.5'];['GCA_000302575.1_CP003856.1.chr.fa:1:3', 'ORF', '2825736'];['GCA_000302575.1_CP003856.1.chr.fa:1:attC', 'attC', '2826483.5'];['GCA_000302575.1_CP003856.1.chr.fa:1:…		2	GCA_000302575.1_CP003856.1.chr.fa	Acinetobacter baumannii TYTH-1	Complete Genome	Proteobacteria_3	Gammaproteobacteria_4	Pseudomonadales_5	Moraxellaceae_6	Acinetobacter_7	Acinetobacter baumannii_8	Acinetobacter baumannii TYTH-1_9	TRUE	chr
C	GCA_000304915.2	GCA_000304915.2_JH966264.1.chr.fa:1	['GCA_000304915.2_JH966264.1.chr.fa:1:1', 'Integrase', '47278.5'];['GCA_000304915.2_JH966264.1.chr.fa:1:2', 'ORF', '48334'];['GCA_000304915.2_JH966264.1.chr.fa:1:attC', 'attC', '49152.5'];['GCA_000304915.2_JH966264.1.chr.fa:1:3', 'ORF', '49852'];		0	GCA_000304915.2_JH966264.1.chr.fa	Vibrio cholerae CP1035(8)	Scaffold	Proteobacteria_3	Gammaproteobacteria_4	Vibrionales_5	Vibrionaceae_6	Vibrio_7	Vibrio cholerae_8	Vibrio cholerae CP1035(8)_9	TRUE	chr
E	GCA_000304915.2	GCA_000304915.2_JH966264.1.chr.fa:2	['GCA_000304915.2_JH966264.1.chr.fa:2:-1', 'ORF', '48334'];['GCA_000304915.2_JH966264.1.chr.fa:2:attC', 'attC', '49152.5'];['GCA_000304915.2_JH966264.1.chr.fa:2:1', 'ORF', '49852'];		0	GCA_000304915.2_JH966264.1.chr.fa	Vibrio cholerae CP1035(8)	Scaffold	Proteobacteria_3	Gammaproteobacteria_4	Vibrionales_5	Vibrionaceae_6	Vibrio_7	Vibrio cholerae_8	Vibrio cholerae CP1035(8)_9	TRUE	chr
E	GCA_000305785.2	GCA_000305785.2_CP003746.2.chr.fa:1	['GCA_000305785.2_CP003746.2.chr.fa:1:-1', 'ORF', '2856003'];['GCA_000305785.2_CP003746.2.chr.fa:1:attC', 'attC', '2856266'];['GCA_000305785.2_CP003746.2.chr.fa:1:attC', 'attC', '2856667.5'];['GCA_000305785.2_CP003746.2.chr.fa:1:attC', 'attC', '2857051'];['GCA_000305785.2_CP003746.2.chr.fa:1:1', 'ORF', '2857279.5'];['GCA_000305785.2_CP003746.2.chr.fa:1:attC', 'attC', '2857486'];['GCA_000305785.2_…		0	GCA_000305785.2_CP003746.2.chr.fa	Simiduia agarivorans SA1 = DSM 21679	Complete Genome	Proteobacteria_3	Gammaproteobacteria_4	Cellvibrionales_5	Cellvibrionaceae_6	Simiduia_7	Simiduia agarivorans_8	Simiduia agarivorans SA1 = DSM 21679_9	FALSE	chr
E	GCA_000305785.2	GCA_000305785.2_CP003746.2.chr.fa:2	['GCA_000305785.2_CP003746.2.chr.fa:2:-1', 'ORF', '2606253.5'];['GCA_000305785.2_CP003746.2.chr.fa:2:attC', 'attC', '2606510.5'];['GCA_000305785.2_CP003746.2.chr.fa:2:1', 'ORF', '2606751.5'];['GCA_000305785.2_CP003746.2.chr.fa:2:attC', 'attC', '2607007'];['GCA_000305785.2_CP003746.2.chr.fa:2:+1', 'ORF', '2607272'];		0	GCA_000305785.2_CP003746.2.chr.fa	Simiduia agarivorans SA1 = DSM 21679	Complete Genome	Proteobacteria_3	Gammaproteobacteria_4	Cellvibrionales_5	Cellvibrionaceae_6	Simiduia_7	Simiduia agarivorans_8	Simiduia agarivorans SA1 = DSM 21679_9	FALSE	chr
E	GCA_000305785.2	GCA_000305785.2_CP003746.2.chr.fa:5	['GCA_000305785.2_CP003746.2.chr.fa:5:-1', 'ORF', '2925064'];['GCA_000305785.2_CP003746.2.chr.fa:5:attC', 'attC', '2925257.5'];['GCA_000305785.2_CP003746.2.chr.fa:5:1', 'ORF', '2925822'];['GCA_000305785.2_CP003746.2.chr.fa:5:2', 'ORF', '2927498.5'];['GCA_000305785.2_CP003746.2.chr.fa:5:3', 'ORF', '2927968'];['GCA_000305785.2_CP003746.2.chr.fa:5:4', 'ORF', '2928470.5'];['GCA_000305785.2_CP003746.2…		0	GCA_000305785.2_CP003746.2.chr.fa	Simiduia agarivorans SA1 = DSM 21679	Complete Genome	Proteobacteria_3	Gammaproteobacteria_4	Cellvibrionales_5	Cellvibrionaceae_6	Simiduia_7	Simiduia agarivorans_8	Simiduia agarivorans SA1 = DSM 21679_9	FALSE	chr
E	GCA_000305785.2	GCA_000305785.2_CP003746.2.chr.fa:4	['GCA_000305785.2_CP003746.2.chr.fa:4:-1', 'ORF', '3036613'];['GCA_000305785.2_CP003746.2.chr.fa:4:attC', 'attC', '3037317.5'];['GCA_000305785.2_CP003746.2.chr.fa:4:1', 'ORF', '3037588'];['GCA_000305785.2_CP003746.2.chr.fa:4:attC', 'attC', '3037833'];['GCA_000305785.2_CP003746.2.chr.fa:4:2', 'ORF', '3038071.5'];['GCA_000305785.2_CP003746.2.chr.fa:4:attC', 'attC', '3038267'];['GCA_000305785.2_CP00…		0	GCA_000305785.2_CP003746.2.chr.fa	Simiduia agarivorans SA1 = DSM 21679	Complete Genome	Proteobacteria_3	Gammaproteobacteria_4	Cellvibrionales_5	Cellvibrionaceae_6	Simiduia_7	Simiduia agarivorans_8	Simiduia agarivorans SA1 = DSM 21679_9	FALSE	chr
E	GCA_000305785.2	GCA_000305785.2_CP003746.2.chr.fa:7	['GCA_000305785.2_CP003746.2.chr.fa:7:-1', 'ORF', '4006515'];['GCA_000305785.2_CP003746.2.chr.fa:7:attC', 'attC', '4006739'];['GCA_000305785.2_CP003746.2.chr.fa:7:1', 'ORF', '4006975'];['GCA_000305785.2_CP003746.2.chr.fa:7:2', 'ORF', '4007526.5'];['GCA_000305785.2_CP003746.2.chr.fa:7:3', 'ORF', '4007924.5'];['GCA_000305785.2_CP003746.2.chr.fa:7:attC', 'attC', '4008159'];['GCA_000305785.2_CP003746…		0	GCA_000305785.2_CP003746.2.chr.fa	Simiduia agarivorans SA1 = DSM 21679	Complete Genome	Proteobacteria_3	Gammaproteobacteria_4	Cellvibrionales_5	Cellvibrionaceae_6	Simiduia_7	Simiduia agarivorans_8	Simiduia agarivorans SA1 = DSM 21679_9	FALSE	chr
E	GCA_000305785.2	GCA_000305785.2_CP003746.2.chr.fa:6	['GCA_000305785.2_CP003746.2.chr.fa:6:-1', 'ORF', '3224501.5'];['GCA_000305785.2_CP003746.2.chr.fa:6:attC', 'attC', '3225765.5'];['GCA_000305785.2_CP003746.2.chr.fa:6:1', 'ORF', '3226722.5'];['GCA_000305785.2_CP003746.2.chr.fa:6:attC', 'attC', '3227019'];['GCA_000305785.2_CP003746.2.chr.fa:6:2', 'ORF', '3227484'];['GCA_000305785.2_CP003746.2.chr.fa:6:attC', 'attC', '3227955'];['GCA_000305785.2_CP…		0	GCA_000305785.2_CP003746.2.chr.fa	Simiduia agarivorans SA1 = DSM 21679	Complete Genome	Proteobacteria_3	Gammaproteobacteria_4	Cellvibrionales_5	Cellvibrionaceae_6	Simiduia_7	Simiduia agarivorans_8	Simiduia agarivorans SA1 = DSM 21679_9	FALSE	chr
E	GCA_000305785.2	GCA_000305785.2_CP003746.2.chr.fa:3	['GCA_000305785.2_CP003746.2.chr.fa:3:-1', 'ORF', '3050205'];['GCA_000305785.2_CP003746.2.chr.fa:3:attC', 'attC', '3050489'];['GCA_000305785.2_CP003746.2.chr.fa:3:1', 'ORF', '3050691'];['GCA_000305785.2_CP003746.2.chr.fa:3:2', 'ORF', '3051489'];['GCA_000305785.2_CP003746.2.chr.fa:3:3', 'ORF', '3051919'];['GCA_000305785.2_CP003746.2.chr.fa:3:attC', 'attC', '3053094'];['GCA_000305785.2_CP003746.2.c…		0	GCA_000305785.2_CP003746.2.chr.fa	Simiduia agarivorans SA1 = DSM 21679	Complete Genome	Proteobacteria_3	Gammaproteobacteria_4	Cellvibrionales_5	Cellvibrionaceae_6	Simiduia_7	Simiduia agarivorans_8	Simiduia agarivorans SA1 = DSM 21679_9	FALSE	chr
C	GCA_000305785.2	GCA_000305785.2_CP003746.2.chr.fa:8	['GCA_000305785.2_CP003746.2.chr.fa:8:1', 'Integrase', '3399155'];['GCA_000305785.2_CP003746.2.chr.fa:8:attC', 'attC', '3400274'];['GCA_000305785.2_CP003746.2.chr.fa:8:+1', 'ORF', '3401399.5'];		0	GCA_000305785.2_CP003746.2.chr.fa	Simiduia agarivorans SA1 = DSM 21679	Complete Genome	Proteobacteria_3	Gammaproteobacteria_4	Cellvibrionales_5	Cellvibrionaceae_6	Simiduia_7	Simiduia agarivorans_8	Simiduia agarivorans SA1 = DSM 21679_9	FALSE	chr
C	GCA_000307105.1	GCA_000307105.1_FO203503.1.chr.fa:1	['GCA_000307105.1_FO203503.1.chr.fa:1:1', 'Integrase', '2379089'];['GCA_000307105.1_FO203503.1.chr.fa:1:attC', 'attC', '2380227'];['GCA_000307105.1_FO203503.1.chr.fa:1:+1', 'ORF', '2382551.5'];		0	GCA_000307105.1_FO203503.1.chr.fa	Desulfobacula toluolica Tol2	Complete Genome	Proteobacteria_3	delta/epsilon subdivisions_4	Deltaproteobacteria_5	Desulfobacterales_6	Desulfobacteraceae_7	Desulfobacula_8	Desulfobacula toluolica Tol2_9	FALSE	chr
C	GCA_000307105.1	GCA_000307105.1_FO203503.1.chr.fa:3	['GCA_000307105.1_FO203503.1.chr.fa:3:1', 'Integrase', '2388658'];['GCA_000307105.1_FO203503.1.chr.fa:3:attC', 'attC', '2389285.5'];['GCA_000307105.1_FO203503.1.chr.fa:3:2', 'ORF', '2390574'];['GCA_000307105.1_FO203503.1.chr.fa:3:3', 'Integrase', '2391551'];		0	GCA_000307105.1_FO203503.1.chr.fa	Desulfobacula toluolica Tol2	Complete Genome	Proteobacteria_3	delta/epsilon subdivisions_4	Deltaproteobacteria_5	Desulfobacterales_6	Desulfobacteraceae_7	Desulfobacula_8	Desulfobacula toluolica Tol2_9	FALSE	chr
C	GCA_000307105.1	GCA_000307105.1_FO203503.1.chr.fa:2	['GCA_000307105.1_FO203503.1.chr.fa:2:1', 'Integrase', '2404333'];['GCA_000307105.1_FO203503.1.chr.fa:2:attC', 'attC', '2404924.5'];['GCA_000307105.1_FO203503.1.chr.fa:2:+1', 'ORF', '2405100.5'];		0	GCA_000307105.1_FO203503.1.chr.fa	Desulfobacula toluolica Tol2	Complete Genome	Proteobacteria_3	delta/epsilon subdivisions_4	Deltaproteobacteria_5	Desulfobacterales_6	Desulfobacteraceae_7	Desulfobacula_8	Desulfobacula toluolica Tol2_9	FALSE	chr
C	GCA_000307975.2	GCA_000307975.2_CP007577.1.chr.fa:1	['GCA_000307975.2_CP007577.1.chr.fa:1:-1', 'ORF', '366628.5'];['GCA_000307975.2_CP007577.1.chr.fa:1:1', 'ORF', '368860.5'];['GCA_000307975.2_CP007577.1.chr.fa:1:attC', 'attC', '369987'];['GCA_000307975.2_CP007577.1.chr.fa:1:2', 'ORF', '371049.5'];['GCA_000307975.2_CP007577.1.chr.fa:1:3', 'ORF', '371908'];['GCA_000307975.2_CP007577.1.chr.fa:1:4', 'Integrase', '373181.5'];		0	GCA_000307975.2_CP007577.1.chr.fa	Acinetobacter baumannii AC30	Complete Genome	Proteobacteria_3	Gammaproteobacteria_4	Pseudomonadales_5	Moraxellaceae_6	Acinetobacter_7	Acinetobacter baumannii_8	Acinetobacter baumannii AC30_9	TRUE	chr
C	GCA_000310085.1	GCA_000310085.1_CP003917.1.chr.fa:5	['GCA_000310085.1_CP003917.1.chr.fa:5:-1', 'ORF', '625657'];['GCA_000310085.1_CP003917.1.chr.fa:5:attC', 'attC', '625952.5'];['GCA_000310085.1_CP003917.1.chr.fa:5:1', 'ORF', '626178.5'];['GCA_000310085.1_CP003917.1.chr.fa:5:2', 'ORF', '626735.5'];['GCA_000310085.1_CP003917.1.chr.fa:5:3', 'ORF', '627334'];['GCA_000310085.1_CP003917.1.chr.fa:5:4', 'ORF', '627892.5'];['GCA_000310085.1_CP003917.1.chr…		0	GCA_000310085.1_CP003917.1.chr.fa	Alteromonas mediterranea DE1	Complete Genome	Proteobacteria_3	Gammaproteobacteria_4	Alteromonadales_5	Alteromonadaceae_6	Alteromonas_7	Alteromonas mediterranea_8	Alteromonas mediterranea DE1_9	FALSE	chr
C	GCA_000316515.1	GCA_000316515.1_CP003495.1.chr.fa:6	['GCA_000316515.1_CP003495.1.chr.fa:6:1', 'Integrase', '2551749'];['GCA_000316515.1_CP003495.1.chr.fa:6:attC', 'attC', '2552606.5'];['GCA_000316515.1_CP003495.1.chr.fa:6:+1', 'ORF', '2552865'];		0	GCA_000316515.1_CP003495.1.chr.fa	Cyanobium gracile PCC 6307	Complete Genome	Cyanobacteria/Melainabacteria group_3	Cyanobacteria_4	Synechococcales_5	Synechococcaceae_6	Cyanobium_7	Cyanobium gracile_8	Cyanobium gracile PCC 6307_9	FALSE	chr
C	GCA_000316515.1	GCA_000316515.1_CP003495.1.chr.fa:1	['GCA_000316515.1_CP003495.1.chr.fa:1:-1', 'ORF', '2297135.5'];['GCA_000316515.1_CP003495.1.chr.fa:1:attC', 'attC', '2297867'];['GCA_000316515.1_CP003495.1.chr.fa:1:1', 'ORF', '2298197'];['GCA_000316515.1_CP003495.1.chr.fa:1:2', 'ORF', '2299202'];['GCA_000316515.1_CP003495.1.chr.fa:1:attC', 'attC', '2299702.5'];['GCA_000316515.1_CP003495.1.chr.fa:1:3', 'ORF', '2300704'];['GCA_000316515.1_CP003495…		0	GCA_000316515.1_CP003495.1.chr.fa	Cyanobium gracile PCC 6307	Complete Genome	Cyanobacteria/Melainabacteria group_3	Cyanobacteria_4	Synechococcales_5	Synechococcaceae_6	Cyanobium_7	Cyanobium gracile_8	Cyanobium gracile PCC 6307_9	FALSE	chr
C	GCA_000316515.1	GCA_000316515.1_CP003495.1.chr.fa:3	['GCA_000316515.1_CP003495.1.chr.fa:3:1', 'Integrase', '2979180.5'];['GCA_000316515.1_CP003495.1.chr.fa:3:2', 'ORF', '2980141.5'];['GCA_000316515.1_CP003495.1.chr.fa:3:3', 'ORF', '2981319'];['GCA_000316515.1_CP003495.1.chr.fa:3:attC', 'attC', '2981684.5'];['GCA_000316515.1_CP003495.1.chr.fa:3:4', 'ORF', '2982363.5'];['GCA_000316515.1_CP003495.1.chr.fa:3:5', 'ORF', '2983220'];['GCA_000316515.1_CP0…		0	GCA_000316515.1_CP003495.1.chr.fa	Cyanobium gracile PCC 6307	Complete Genome	Cyanobacteria/Melainabacteria group_3	Cyanobacteria_4	Synechococcales_5	Synechococcaceae_6	Cyanobium_7	Cyanobium gracile_8	Cyanobium gracile PCC 6307_9	FALSE	chr
E	GCA_000316685.1	GCA_000316685.1_CP003558.1.chr.fa:1	['GCA_000316685.1_CP003558.1.chr.fa:1:-1', 'ORF', '1908196.5'];['GCA_000316685.1_CP003558.1.chr.fa:1:attC', 'attC', '1908939.5'];['GCA_000316685.1_CP003558.1.chr.fa:1:1', 'ORF', '1909408.5'];['GCA_000316685.1_CP003558.1.chr.fa:1:2', 'ORF', '1909974.5'];['GCA_000316685.1_CP003558.1.chr.fa:1:attC', 'attC', '1910185.5'];['GCA_000316685.1_CP003558.1.chr.fa:1:+1', 'ORF', '1910522.5'];		0	GCA_000316685.1_CP003558.1.chr.fa	Synechococcus sp. PCC 6312	Complete Genome	Cyanobacteria/Melainabacteria group_3	Cyanobacteria_4	Synechococcales_5	Synechococcaceae_6	Synechococcus_7	Synechococcus_8	Synechococcus sp. PCC 6312_9	FALSE	chr
C	GCA_000317025.1	GCA_000317025.1_CP003590.1.chr.fa:7	['GCA_000317025.1_CP003590.1.chr.fa:7:1', 'Integrase', '2957451.5'];['GCA_000317025.1_CP003590.1.chr.fa:7:2', 'ORF', '2958528'];['GCA_000317025.1_CP003590.1.chr.fa:7:attC', 'attC', '2958692'];['GCA_000317025.1_CP003590.1.chr.fa:7:+1', 'ORF', '2959238'];		0	GCA_000317025.1_CP003590.1.chr.fa	Pleurocapsa sp. PCC 7327	Complete Genome	Cyanobacteria/Melainabacteria group_3	Cyanobacteria_4	Pleurocapsales_5	Hyellaceae_6	Pleurocapsa_7	Pleurocapsa minor_8	Pleurocapsa sp. PCC 7327_9	FALSE	chr
A	GCA_000319975.1	GCA_000319975.1_KB021525.1.chr.fa:1	['GCA_000319975.1_KB021525.1.chr.fa:1:1', 'Integrase', '81453'];['GCA_000319975.1_KB021525.1.chr.fa:1:2', 'ORF', '82316.5', 'AAY43141', 'trimethoprim__dfrA17', 'trimethoprim'];['GCA_000319975.1_KB021525.1.chr.fa:1:attC', 'attC', '82652'];['GCA_000319975.1_KB021525.1.chr.fa:1:3', 'ORF', '82994'];['GCA_000319975.1_KB021525.1.chr.fa:1:4', 'SulI', '83551', 'CAF18336', 'sulfonamide__sul1', 'sulfonamid…		1	GCA_000319975.1_KB021525.1.chr.fa	Escherichia coli O104:H4 str. Ec11-4987	Scaffold	Proteobacteria_3	Gammaproteobacteria_4	Enterobacterales_5	Enterobacteriaceae_6	Escherichia_7	Escherichia coli_8	Escherichia coli O104:H4 str. Ec11-4987_9	TRUE	chr
A	GCA_000320215.1	GCA_000320215.1_KB021484.1.chr.fa:1	['GCA_000320215.1_KB021484.1.chr.fa:1:1', 'Integrase', '437528'];['GCA_000320215.1_KB021484.1.chr.fa:1:2', 'ORF', '438391.5', 'AAY43141', 'trimethoprim__dfrA17', 'trimethoprim'];['GCA_000320215.1_KB021484.1.chr.fa:1:attC', 'attC', '438727'];['GCA_000320215.1_KB021484.1.chr.fa:1:3', 'ORF', '439069'];['GCA_000320215.1_KB021484.1.chr.fa:1:4', 'SulI', '439626', 'CAF18336', 'sulfonamide__sul1', 'sulfo…		1	GCA_000320215.1_KB021484.1.chr.fa	Escherichia coli O104:H4 str. Ec11-5603	Scaffold	Proteobacteria_3	Gammaproteobacteria_4	Enterobacterales_5	Enterobacteriaceae_6	Escherichia_7	Escherichia coli_8	Escherichia coli O104:H4 str. Ec11-5603_9	TRUE	chr
C	GCA_000321415.2	GCA_000321415.2_CP003989.2.chr.fa:6	['GCA_000321415.2_CP003989.2.chr.fa:6:-1', 'ORF', '2955173'];['GCA_000321415.2_CP003989.2.chr.fa:6:attC', 'attC', '2956246.5'];['GCA_000321415.2_CP003989.2.chr.fa:6:1', 'ORF', '2957124'];['GCA_000321415.2_CP003989.2.chr.fa:6:2', 'Integrase', '2958451'];		0	GCA_000321415.2_CP003989.2.chr.fa	Thioalkalivibrio nitratireducens DSM 14787	Complete Genome	Proteobacteria_3	Gammaproteobacteria_4	Chromatiales_5	Ectothiorhodospiraceae_6	Thioalkalivibrio_7	Thioalkalivibrio nitratireducens_8	Thioalkalivibrio nitratireducens DSM 14787_9	FALSE	chr
E	GCA_000321415.2	GCA_000321415.2_CP003989.2.chr.fa:1	['GCA_000321415.2_CP003989.2.chr.fa:1:-1', 'ORF', '1073494.5'];['GCA_000321415.2_CP003989.2.chr.fa:1:attC', 'attC', '1075016'];['GCA_000321415.2_CP003989.2.chr.fa:1:1', 'ORF', '1075648'];['GCA_000321415.2_CP003989.2.chr.fa:1:2', 'ORF', '1076153'];['GCA_000321415.2_CP003989.2.chr.fa:1:3', 'ORF', '1076645'];['GCA_000321415.2_CP003989.2.chr.fa:1:4', 'ORF', '1077743'];['GCA_000321415.2_CP003989.2.chr…		0	GCA_000321415.2_CP003989.2.chr.fa	Thioalkalivibrio nitratireducens DSM 14787	Complete Genome	Proteobacteria_3	Gammaproteobacteria_4	Chromatiales_5	Ectothiorhodospiraceae_6	Thioalkalivibrio_7	Thioalkalivibrio nitratireducens_8	Thioalkalivibrio nitratireducens DSM 14787_9	FALSE	chr
C	GCA_000325705.1	GCA_000325705.1_CP003346.1.chr.fa:2	['GCA_000325705.1_CP003346.1.chr.fa:2:-1', 'ORF', '5307457.5'];['GCA_000325705.1_CP003346.1.chr.fa:2:attC', 'attC', '5308930.5'];['GCA_000325705.1_CP003346.1.chr.fa:2:1', 'ORF', '5309613.5'];['GCA_000325705.1_CP003346.1.chr.fa:2:2', 'ORF', '5310870'];['GCA_000325705.1_CP003346.1.chr.fa:2:3', 'Integrase', '5312063.5'];		0	GCA_000325705.1_CP003346.1.chr.fa	Echinicola vietnamensis DSM 17526	Complete Genome	Bacteroidetes_3	Cytophagia_4	Cytophagales_5	Cyclobacteriaceae_6	Echinicola_7	Echinicola vietnamensis_8	Echinicola vietnamensis DSM 17526_9	FALSE	chr
E	GCA_000327045.1	GCA_000327045.1_CP003051.1.chr.fa:7	['GCA_000327045.1_CP003051.1.chr.fa:7:-1', 'ORF', '212128'];['GCA_000327045.1_CP003051.1.chr.fa:7:attC', 'attC', '212652'];['GCA_000327045.1_CP003051.1.chr.fa:7:1', 'ORF', '212998'];['GCA_000327045.1_CP003051.1.chr.fa:7:attC', 'attC', '213336'];['GCA_000327045.1_CP003051.1.chr.fa:7:attC', 'attC', '213817'];['GCA_000327045.1_CP003051.1.chr.fa:7:+1', 'ORF', '214268'];		0	GCA_000327045.1_CP003051.1.chr.fa	Thioflavicoccus mobilis 8321	Complete Genome	Proteobacteria_3	Gammaproteobacteria_4	Chromatiales_5	Chromatiaceae_6	Thioflavicoccus_7	Thioflavicoccus mobilis_8	Thioflavicoccus mobilis 8321_9	FALSE	chr
C	GCA_000327045.1	GCA_000327045.1_CP003051.1.chr.fa:2	['GCA_000327045.1_CP003051.1.chr.fa:2:1', 'Integrase', '2841152'];['GCA_000327045.1_CP003051.1.chr.fa:2:2', 'ORF', '2841876.5'];['GCA_000327045.1_CP003051.1.chr.fa:2:attC', 'attC', '2842693'];['GCA_000327045.1_CP003051.1.chr.fa:2:3', 'ORF', '2842998'];['GCA_000327045.1_CP003051.1.chr.fa:2:attC', 'attC', '2843605.5'];['GCA_000327045.1_CP003051.1.chr.fa:2:+1', 'ORF', '2844017.5'];		0	GCA_000327045.1_CP003051.1.chr.fa	Thioflavicoccus mobilis 8321	Complete Genome	Proteobacteria_3	Gammaproteobacteria_4	Chromatiales_5	Chromatiaceae_6	Thioflavicoccus_7	Thioflavicoccus mobilis_8	Thioflavicoccus mobilis 8321_9	FALSE	chr
E	GCA_000327045.1	GCA_000327045.1_CP003051.1.chr.fa:1	['GCA_000327045.1_CP003051.1.chr.fa:1:-1', 'ORF', '2438437'];['GCA_000327045.1_CP003051.1.chr.fa:1:attC', 'attC', '2439323'];['GCA_000327045.1_CP003051.1.chr.fa:1:1', 'ORF', '2439599.5'];['GCA_000327045.1_CP003051.1.chr.fa:1:attC', 'attC', '2439908.5'];['GCA_000327045.1_CP003051.1.chr.fa:1:+1', 'ORF', '2441085'];		0	GCA_000327045.1_CP003051.1.chr.fa	Thioflavicoccus mobilis 8321	Complete Genome	Proteobacteria_3	Gammaproteobacteria_4	Chromatiales_5	Chromatiaceae_6	Thioflavicoccus_7	Thioflavicoccus mobilis_8	Thioflavicoccus mobilis 8321_9	FALSE	chr
E	GCA_000327045.1	GCA_000327045.1_CP003051.1.chr.fa:6	['GCA_000327045.1_CP003051.1.chr.fa:6:-1', 'ORF', '2499216.5'];['GCA_000327045.1_CP003051.1.chr.fa:6:attC', 'attC', '2499587'];['GCA_000327045.1_CP003051.1.chr.fa:6:1', 'ORF', '2499832.5'];['GCA_000327045.1_CP003051.1.chr.fa:6:attC', 'attC', '2500072.5'];['GCA_000327045.1_CP003051.1.chr.fa:6:+1', 'ORF', '2500918'];		0	GCA_000327045.1_CP003051.1.chr.fa	Thioflavicoccus mobilis 8321	Complete Genome	Proteobacteria_3	Gammaproteobacteria_4	Chromatiales_5	Chromatiaceae_6	Thioflavicoccus_7	Thioflavicoccus mobilis_8	Thioflavicoccus mobilis 8321_9	FALSE	chr
C	GCA_000327045.1	GCA_000327045.1_CP003051.1.chr.fa:8	['GCA_000327045.1_CP003051.1.chr.fa:8:-1', 'ORF', '873612.5'];['GCA_000327045.1_CP003051.1.chr.fa:8:attC', 'attC', '874399.5'];['GCA_000327045.1_CP003051.1.chr.fa:8:1', 'ORF', '874696'];['GCA_000327045.1_CP003051.1.chr.fa:8:2', 'ORF', '875366.5'];['GCA_000327045.1_CP003051.1.chr.fa:8:3', 'ORF', '876270.5'];['GCA_000327045.1_CP003051.1.chr.fa:8:4', 'ORF', '877100.5'];['GCA_000327045.1_CP003051.1.c…		0	GCA_000327045.1_CP003051.1.chr.fa	Thioflavicoccus mobilis 8321	Complete Genome	Proteobacteria_3	Gammaproteobacteria_4	Chromatiales_5	Chromatiaceae_6	Thioflavicoccus_7	Thioflavicoccus mobilis_8	Thioflavicoccus mobilis 8321_9	FALSE	chr
E	GCA_000327045.1	GCA_000327045.1_CP003051.1.chr.fa:4	['GCA_000327045.1_CP003051.1.chr.fa:4:-1', 'ORF', '432117'];['GCA_000327045.1_CP003051.1.chr.fa:4:attC', 'attC', '432744.5'];['GCA_000327045.1_CP003051.1.chr.fa:4:1', 'ORF', '433656'];['GCA_000327045.1_CP003051.1.chr.fa:4:attC', 'attC', '434039'];['GCA_000327045.1_CP003051.1.chr.fa:4:2', 'ORF', '434401'];['GCA_000327045.1_CP003051.1.chr.fa:4:attC', 'attC', '434814.5'];['GCA_000327045.1_CP003051.1…		0	GCA_000327045.1_CP003051.1.chr.fa	Thioflavicoccus mobilis 8321	Complete Genome	Proteobacteria_3	Gammaproteobacteria_4	Chromatiales_5	Chromatiaceae_6	Thioflavicoccus_7	Thioflavicoccus mobilis_8	Thioflavicoccus mobilis 8321_9	FALSE	chr
C	GCA_000327065.1	GCA_000327065.1_CP003071.1.chr.fa:1	['GCA_000327065.1_CP003071.1.chr.fa:1:1', 'Integrase', '3591478.5'];['GCA_000327065.1_CP003071.1.chr.fa:1:2', 'ORF', '3592609'];['GCA_000327065.1_CP003071.1.chr.fa:1:3', 'ORF', '3593273'];['GCA_000327065.1_CP003071.1.chr.fa:1:attC', 'attC', '3593587.5'];['GCA_000327065.1_CP003071.1.chr.fa:1:4', 'ORF', '3593908'];['GCA_000327065.1_CP003071.1.chr.fa:1:attC', 'attC', '3594285.5'];['GCA_000327065.1_C…		0	GCA_000327065.1_CP003071.1.chr.fa	Pseudomonas stutzeri RCH2	Complete Genome	Proteobacteria_3	Gammaproteobacteria_4	Pseudomonadales_5	Pseudomonadaceae_6	Pseudomonas_7	Pseudomonas stutzeri_8	Pseudomonas stutzeri RCH2_9	TRUE	chr
C	GCA_000328405.1	GCA_000328405.1_CP003972.1.chr.fa:1	['GCA_000328405.1_CP003972.1.chr.fa:1:-1', 'ORF', '1887372'];['GCA_000328405.1_CP003972.1.chr.fa:1:attC', 'attC', '1888321.5'];['GCA_000328405.1_CP003972.1.chr.fa:1:attC', 'attC', '1888789'];['GCA_000328405.1_CP003972.1.chr.fa:1:1', 'ORF', '1889035.5'];['GCA_000328405.1_CP003972.1.chr.fa:1:attC', 'attC', '1889460'];['GCA_000328405.1_CP003972.1.chr.fa:1:attC', 'attC', '1889943'];['GCA_000328405.1_…		0	GCA_000328405.1_CP003972.1.chr.fa	Vibrio parahaemolyticus BB22OP	Complete Genome	Proteobacteria_3	Gammaproteobacteria_4	Vibrionales_5	Vibrionaceae_6	Vibrio_7	Vibrio parahaemolyticus_8	Vibrio parahaemolyticus BB22OP_9	TRUE	chr
E	GCA_000328405.1	GCA_000328405.1_CP003972.1.chr.fa:3	['GCA_000328405.1_CP003972.1.chr.fa:3:-1', 'ORF', '1853550'];['GCA_000328405.1_CP003972.1.chr.fa:3:attC', 'attC', '1853844'];['GCA_000328405.1_CP003972.1.chr.fa:3:1', 'ORF', '1854119'];['GCA_000328405.1_CP003972.1.chr.fa:3:attC', 'attC', '1854450.5'];['GCA_000328405.1_CP003972.1.chr.fa:3:2', 'ORF', '1854670.5'];['GCA_000328405.1_CP003972.1.chr.fa:3:attC', 'attC', '1854921'];['GCA_000328405.1_CP00…		0	GCA_000328405.1_CP003972.1.chr.fa	Vibrio parahaemolyticus BB22OP	Complete Genome	Proteobacteria_3	Gammaproteobacteria_4	Vibrionales_5	Vibrionaceae_6	Vibrio_7	Vibrio parahaemolyticus_8	Vibrio parahaemolyticus BB22OP_9	TRUE	chr
C	GCA_000341395.1	GCA_000341395.1_CP003985.1.chr.fa:5	['GCA_000341395.1_CP003985.1.chr.fa:5:-1', 'ORF', '3039944.5'];['GCA_000341395.1_CP003985.1.chr.fa:5:attC', 'attC', '3040624'];['GCA_000341395.1_CP003985.1.chr.fa:5:1', 'ORF', '3040848.5'];['GCA_000341395.1_CP003985.1.chr.fa:5:2', 'ORF', '3041416.5'];['GCA_000341395.1_CP003985.1.chr.fa:5:3', 'ORF', '3042430'];['GCA_000341395.1_CP003985.1.chr.fa:5:4', 'ORF', '3043284.5'];['GCA_000341395.1_CP003985…		0	GCA_000341395.1_CP003985.1.chr.fa	Desulfocapsa sulfexigens DSM 10523	Complete Genome	Proteobacteria_3	delta/epsilon subdivisions_4	Deltaproteobacteria_5	Desulfobacterales_6	Desulfobulbaceae_7	Desulfocapsa_8	Desulfocapsa sulfexigens DSM 10523_9	FALSE	chr
C	GCA_000341395.1	GCA_000341395.1_CP003985.1.chr.fa:2	['GCA_000341395.1_CP003985.1.chr.fa:2:-1', 'ORF', '980442'];['GCA_000341395.1_CP003985.1.chr.fa:2:attC', 'attC', '980911'];['GCA_000341395.1_CP003985.1.chr.fa:2:1', 'ORF', '981673'];['GCA_000341395.1_CP003985.1.chr.fa:2:2', 'Integrase', '983069'];		0	GCA_000341395.1_CP003985.1.chr.fa	Desulfocapsa sulfexigens DSM 10523	Complete Genome	Proteobacteria_3	delta/epsilon subdivisions_4	Deltaproteobacteria_5	Desulfobacterales_6	Desulfobulbaceae_7	Desulfocapsa_8	Desulfocapsa sulfexigens DSM 10523_9	FALSE	chr
C	GCA_000341395.1	GCA_000341395.1_CP003985.1.chr.fa:4	['GCA_000341395.1_CP003985.1.chr.fa:4:1', 'Integrase', '3265920.5'];['GCA_000341395.1_CP003985.1.chr.fa:4:2', 'ORF', '3266945.5'];['GCA_000341395.1_CP003985.1.chr.fa:4:attC', 'attC', '3267216.5'];['GCA_000341395.1_CP003985.1.chr.fa:4:3', 'ORF', '3267652.5'];['GCA_000341395.1_CP003985.1.chr.fa:4:attC', 'attC', '3268086.5'];['GCA_000341395.1_CP003985.1.chr.fa:4:4', 'ORF', '3268386'];['GCA_000341395…		0	GCA_000341395.1_CP003985.1.chr.fa	Desulfocapsa sulfexigens DSM 10523	Complete Genome	Proteobacteria_3	delta/epsilon subdivisions_4	Deltaproteobacteria_5	Desulfobacterales_6	Desulfobulbaceae_7	Desulfocapsa_8	Desulfocapsa sulfexigens DSM 10523_9	FALSE	chr
D	GCA_000347595.1	GCA_000347595.1_CP003745.1.chr.fa:1	['GCA_000347595.1_CP003745.1.chr.fa:1:1', 'SulI', '96207.5'];['GCA_000347595.1_CP003745.1.chr.fa:1:2', 'ORF', '97923.5'];['GCA_000347595.1_CP003745.1.chr.fa:1:attC', 'attC', '98677'];['GCA_000347595.1_CP003745.1.chr.fa:1:3', 'SulI', '99063.5', 'CAE53425', 'sulfonamide__sul2', 'sulfonamide'];		0	GCA_000347595.1_CP003745.1.chr.fa	Bibersteinia trehalosi USDA-ARS-USMARC-192	Complete Genome	Proteobacteria_3	Gammaproteobacteria_4	Pasteurellales_5	Pasteurellaceae_6	Bibersteinia_7	Bibersteinia trehalosi_8	Bibersteinia trehalosi USDA-ARS-USMARC-192_9	FALSE	chr
C	GCA_000347635.1	GCA_000347635.1_CP003837.1.chr.fa:1	['GCA_000347635.1_CP003837.1.chr.fa:1:-1', 'ORF', '576051.5'];['GCA_000347635.1_CP003837.1.chr.fa:1:attC', 'attC', '576402.5'];['GCA_000347635.1_CP003837.1.chr.fa:1:1', 'ORF', '576556.5'];['GCA_000347635.1_CP003837.1.chr.fa:1:attC', 'attC', '576730.5'];['GCA_000347635.1_CP003837.1.chr.fa:1:2', 'ORF', '576920'];['GCA_000347635.1_CP003837.1.chr.fa:1:attC', 'attC', '577147.5'];['GCA_000347635.1_CP00…		0	GCA_000347635.1_CP003837.1.chr.fa	Paraglaciecola psychrophila 170	Complete Genome	Proteobacteria_3	Gammaproteobacteria_4	Alteromonadales_5	Alteromonadaceae_6	Paraglaciecola_7	Paraglaciecola psychrophila_8	Paraglaciecola psychrophila 170_9	FALSE	chr
E	GCA_000348585.1	GCA_000348585.1_CP004399.1.chr.fa:1	['GCA_000348585.1_CP004399.1.chr.fa:1:-1', 'ORF', '2952249.5'];['GCA_000348585.1_CP004399.1.chr.fa:1:attC', 'attC', '2952443.5'];['GCA_000348585.1_CP004399.1.chr.fa:1:1', 'ORF', '2952633.5'];['GCA_000348585.1_CP004399.1.chr.fa:1:attC', 'attC', '2952834.5'];['GCA_000348585.1_CP004399.1.chr.fa:1:+1', 'ORF', '2953108.5'];		0	GCA_000348585.1_CP004399.1.chr.fa	Xanthomonas axonopodis Xac29-1	Complete Genome	Proteobacteria_3	Gammaproteobacteria_4	Xanthomonadales_5	Xanthomonadaceae_6	Xanthomonas_7	Xanthomonas axonopodis_8	Xanthomonas axonopodis Xac29-1_9	FALSE	chr
C	GCA_000348585.1	GCA_000348585.1_CP004399.1.chr.fa:2	['GCA_000348585.1_CP004399.1.chr.fa:2:-1', 'ORF', '409686.5'];['GCA_000348585.1_CP004399.1.chr.fa:2:attC', 'attC', '409873.5'];['GCA_000348585.1_CP004399.1.chr.fa:2:1', 'ORF', '410060'];['GCA_000348585.1_CP004399.1.chr.fa:2:2', 'Integrase', '410310.5'];['GCA_000348585.1_CP004399.1.chr.fa:2:3', 'Integrase', '410636.5'];['GCA_000348585.1_CP004399.1.chr.fa:2:4', 'ORF', '411238.5'];['GCA_000348585.1_…		0	GCA_000348585.1_CP004399.1.chr.fa	Xanthomonas axonopodis Xac29-1	Complete Genome	Proteobacteria_3	Gammaproteobacteria_4	Xanthomonadales_5	Xanthomonadaceae_6	Xanthomonas_7	Xanthomonas axonopodis_8	Xanthomonas axonopodis Xac29-1_9	FALSE	chr
C	GCA_000349225.1	GCA_000349225.1_CP003778.1.chr.fa:2	['GCA_000349225.1_CP003778.1.chr.fa:2:-1', 'ORF', '871080.5'];['GCA_000349225.1_CP003778.1.chr.fa:2:attC', 'attC', '871267.5'];['GCA_000349225.1_CP003778.1.chr.fa:2:1', 'Integrase', '872028.5'];['GCA_000349225.1_CP003778.1.chr.fa:2:2', 'ORF', '872609.5'];['GCA_000349225.1_CP003778.1.chr.fa:2:3', 'Integrase', '873234.5'];		0	GCA_000349225.1_CP003778.1.chr.fa	Xanthomonas citri subsp. citri Aw12879	Complete Genome	Proteobacteria_3	Gammaproteobacteria_4	Xanthomonadales_5	Xanthomonadaceae_6	Xanthomonas_7	Xanthomonas citri_8	Xanthomonas citri subsp. citri Aw12879_9	FALSE	chr
E	GCA_000349225.1	GCA_000349225.1_CP003778.1.chr.fa:1	['GCA_000349225.1_CP003778.1.chr.fa:1:-1', 'ORF', '2417381.5'];['GCA_000349225.1_CP003778.1.chr.fa:1:attC', 'attC', '2417575.5'];['GCA_000349225.1_CP003778.1.chr.fa:1:1', 'ORF', '2417765.5'];['GCA_000349225.1_CP003778.1.chr.fa:1:attC', 'attC', '2417966.5'];['GCA_000349225.1_CP003778.1.chr.fa:1:+1', 'ORF', '2418240.5'];		0	GCA_000349225.1_CP003778.1.chr.fa	Xanthomonas citri subsp. citri Aw12879	Complete Genome	Proteobacteria_3	Gammaproteobacteria_4	Xanthomonadales_5	Xanthomonadaceae_6	Xanthomonas_7	Xanthomonas citri_8	Xanthomonas citri subsp. citri Aw12879_9	FALSE	chr
C	GCA_000349765.1	GCA_000349765.1_CP004752.1.chr.fa:2	['GCA_000349765.1_CP004752.1.chr.fa:2:-1', 'ORF', '894881'];['GCA_000349765.1_CP004752.1.chr.fa:2:1', 'ORF', '895400.5'];['GCA_000349765.1_CP004752.1.chr.fa:2:attC', 'attC', '895405'];['GCA_000349765.1_CP004752.1.chr.fa:2:2', 'ORF', '896108'];['GCA_000349765.1_CP004752.1.chr.fa:2:3', 'ORF', '896810.5'];['GCA_000349765.1_CP004752.1.chr.fa:2:4', 'ORF', '897847'];['GCA_000349765.1_CP004752.1.chr.fa:…		0	GCA_000349765.1_CP004752.1.chr.fa	Mannheimia haemolytica USDA-ARS-USMARC-183	Complete Genome	Proteobacteria_3	Gammaproteobacteria_4	Pasteurellales_5	Pasteurellaceae_6	Mannheimia_7	Mannheimia haemolytica_8	Mannheimia haemolytica USDA-ARS-USMARC-183_9	TRUE	chr
C	GCA_000349945.1	GCA_000349945.1_AP012304.1.chr.fa:2	['GCA_000349945.1_AP012304.1.chr.fa:2:-1', 'ORF', '3762304.5'];['GCA_000349945.1_AP012304.1.chr.fa:2:attC', 'attC', '3762573'];['GCA_000349945.1_AP012304.1.chr.fa:2:1', 'ORF', '3762824'];['GCA_000349945.1_AP012304.1.chr.fa:2:2', 'Integrase', '3763691'];		0	GCA_000349945.1_AP012304.1.chr.fa	Azoarcus sp. KH32C	Complete Genome	Proteobacteria_3	Betaproteobacteria_4	Rhodocyclales_5	Zoogloeaceae_6	Azoarcus_7	Azoarcus_8	Azoarcus sp. KH32C_9	FALSE	chr
A	GCA_000350925.1	GCA_000350925.1_KB732400.1.chr.fa:1	['GCA_000350925.1_KB732400.1.chr.fa:1:1', 'SulI', '27414', 'CAF18336', 'sulfonamide__sul1', 'sulfonamide'];['GCA_000350925.1_KB732400.1.chr.fa:1:2', 'ORF', '28001'];['GCA_000350925.1_KB732400.1.chr.fa:1:attC', 'attC', '28306'];['GCA_000350925.1_KB732400.1.chr.fa:1:3', 'ORF', '28774.5', 'AY138986.1.gene1.p01', 'aminoglycoside__aadA', 'aminoglycoside'];['GCA_000350925.1_KB732400.1.chr.fa:1:attC', '…		2	GCA_000350925.1_KB732400.1.chr.fa	Escherichia coli KTE181	Scaffold	Proteobacteria_3	Gammaproteobacteria_4	Enterobacterales_5	Enterobacteriaceae_6	Escherichia_7	Escherichia coli_8	Escherichia coli KTE181_9	TRUE	chr
A	GCA_000351045.1	GCA_000351045.1_KB732476.1.chr.fa:1	['GCA_000351045.1_KB732476.1.chr.fa:1:1', 'Integrase', '78262'];['GCA_000351045.1_KB732476.1.chr.fa:1:2', 'ORF', '79319', 'AB104852.1.gene4.p01', 'aminoglycoside__aadA', 'aminoglycoside'];['GCA_000351045.1_KB732476.1.chr.fa:1:attC', 'attC', '79740.5'];['GCA_000351045.1_KB732476.1.chr.fa:1:3', 'ORF', '80046'];['GCA_000351045.1_KB732476.1.chr.fa:1:4', 'SulI', '80633', 'CAF18336', 'sulfonamide__sul1…		1	GCA_000351045.1_KB732476.1.chr.fa	Escherichia coli KTE201	Scaffold	Proteobacteria_3	Gammaproteobacteria_4	Enterobacterales_5	Enterobacteriaceae_6	Escherichia_7	Escherichia coli_8	Escherichia coli KTE201_9	TRUE	chr
A	GCA_000351405.1	GCA_000351405.1_KB733381.1.chr.fa:1	['GCA_000351405.1_KB733381.1.chr.fa:1:1', 'SulI', '449501', 'CAF18336', 'sulfonamide__sul1', 'sulfonamide'];['GCA_000351405.1_KB733381.1.chr.fa:1:2', 'ORF', '450088'];['GCA_000351405.1_KB733381.1.chr.fa:1:attC', 'attC', '450431'];['GCA_000351405.1_KB733381.1.chr.fa:1:3', 'ORF', '450765.5', 'AAY43141', 'trimethoprim__dfrA17', 'trimethoprim'];['GCA_000351405.1_KB733381.1.chr.fa:1:4', 'Integrase', '…		1	GCA_000351405.1_KB733381.1.chr.fa	Escherichia coli KTE237	Scaffold	Proteobacteria_3	Gammaproteobacteria_4	Enterobacterales_5	Enterobacteriaceae_6	Escherichia_7	Escherichia coli_8	Escherichia coli KTE237_9	TRUE	chr
A	GCA_000351705.1	GCA_000351705.1_KB732812.1.chr.fa:1	['GCA_000351705.1_KB732812.1.chr.fa:1:1', 'Integrase', '98813'];['GCA_000351705.1_KB732812.1.chr.fa:1:2', 'ORF', '99713', 'ACJ22953', 'trimethoprim__dfrA1', 'trimethoprim'];['GCA_000351705.1_KB732812.1.chr.fa:1:attC', 'attC', '99992'];['GCA_000351705.1_KB732812.1.chr.fa:1:3', 'ORF', '100444', 'AF205943.1.gene15.p01', 'aminoglycoside__aadA', 'aminoglycoside'];['GCA_000351705.1_KB732812.1.chr.fa:1:…		2	GCA_000351705.1_KB732812.1.chr.fa	Escherichia coli KTE76	Scaffold	Proteobacteria_3	Gammaproteobacteria_4	Enterobacterales_5	Enterobacteriaceae_6	Escherichia_7	Escherichia coli_8	Escherichia coli KTE76_9	TRUE	chr
A	GCA_000351785.1	GCA_000351785.1_KB733403.1.chr.fa:1	['GCA_000351785.1_KB733403.1.chr.fa:1:1', 'SulI', '27093', 'CAF18336', 'sulfonamide__sul1', 'sulfonamide'];['GCA_000351785.1_KB733403.1.chr.fa:1:2', 'ORF', '27680'];['GCA_000351785.1_KB733403.1.chr.fa:1:attC', 'attC', '27985'];['GCA_000351785.1_KB733403.1.chr.fa:1:3', 'ORF', '28453.5', 'AY138986.1.gene1.p01', 'aminoglycoside__aadA', 'aminoglycoside'];['GCA_000351785.1_KB733403.1.chr.fa:1:attC', '…		2	GCA_000351785.1_KB733403.1.chr.fa	Escherichia coli KTE83	Scaffold	Proteobacteria_3	Gammaproteobacteria_4	Enterobacterales_5	Enterobacteriaceae_6	Escherichia_7	Escherichia coli_8	Escherichia coli KTE83_9	TRUE	chr
B	GCA_000352605.1	GCA_000352605.1_KB733094.1.chr.fa:1	['GCA_000352605.1_KB733094.1.chr.fa:1:-1', 'ORF', '4259100'];['GCA_000352605.1_KB733094.1.chr.fa:1:attC', 'attC', '4259380'];['GCA_000352605.1_KB733094.1.chr.fa:1:1', 'ORF', '4259714.5', 'AAY43141', 'trimethoprim__dfrA17', 'trimethoprim'];['GCA_000352605.1_KB733094.1.chr.fa:1:2', 'Integrase', '4260578'];		1	GCA_000352605.1_KB733094.1.chr.fa	Escherichia coli KTE136	Scaffold	Proteobacteria_3	Gammaproteobacteria_4	Enterobacterales_5	Enterobacteriaceae_6	Escherichia_7	Escherichia coli_8	Escherichia coli KTE136_9	TRUE	chr
A	GCA_000352625.1	GCA_000352625.1_KB733088.1.chr.fa:1	['GCA_000352625.1_KB733088.1.chr.fa:1:1', 'Integrase', '4680853'];['GCA_000352625.1_KB733088.1.chr.fa:1:2', 'ORF', '4681716.5', 'AAY43141', 'trimethoprim__dfrA17', 'trimethoprim'];['GCA_000352625.1_KB733088.1.chr.fa:1:attC', 'attC', '4682052'];['GCA_000352625.1_KB733088.1.chr.fa:1:3', 'ORF', '4682394'];['GCA_000352625.1_KB733088.1.chr.fa:1:4', 'SulI', '4682951', 'CAF18336', 'sulfonamide__sul1', '…		1	GCA_000352625.1_KB733088.1.chr.fa	Escherichia coli KTE140	Scaffold	Proteobacteria_3	Gammaproteobacteria_4	Enterobacterales_5	Enterobacteriaceae_6	Escherichia_7	Escherichia coli_8	Escherichia coli KTE140_9	TRUE	chr
A	GCA_000352865.1	GCA_000352865.1_KB733159.1.chr.fa:1	['GCA_000352865.1_KB733159.1.chr.fa:1:1', 'SulI', '111023', 'CAE53425', 'sulfonamide__sul2', 'sulfonamide'];['GCA_000352865.1_KB733159.1.chr.fa:1:2', 'ORF', '111893', 'NP_044301', aminoglycoside__aph(3')-I, 'aminoglycoside'];['GCA_000352865.1_KB733159.1.chr.fa:1:3', 'ORF', '112712.5', 'NP_955645', 'aminoglycoside__aph(6)-I', 'aminoglycoside'];['GCA_000352865.1_KB733159.1.chr.fa:1:4', 'Integrase',…		4	GCA_000352865.1_KB733159.1.chr.fa	Escherichia coli KTE175	Scaffold	Proteobacteria_3	Gammaproteobacteria_4	Enterobacterales_5	Enterobacteriaceae_6	Escherichia_7	Escherichia coli_8	Escherichia coli KTE175_9	TRUE	chr
A	GCA_000353045.1	GCA_000353045.1_KB733220.1.chr.fa:1	['GCA_000353045.1_KB733220.1.chr.fa:1:1', 'Integrase', '120199'];['GCA_000353045.1_KB733220.1.chr.fa:1:2', 'ORF', '120974', 'BAD77822', 'trimethoprim__dfrA17', 'trimethoprim'];['GCA_000353045.1_KB733220.1.chr.fa:1:attC', 'attC', '121272'];['GCA_000353045.1_KB733220.1.chr.fa:1:3', 'ORF', '121735.5', 'AY138986.1.gene1.p01', 'aminoglycoside__aadA', 'aminoglycoside'];['GCA_000353045.1_KB733220.1.chr.…		2	GCA_000353045.1_KB733220.1.chr.fa	Escherichia coli KTE211	Scaffold	Proteobacteria_3	Gammaproteobacteria_4	Enterobacterales_5	Enterobacteriaceae_6	Escherichia_7	Escherichia coli_8	Escherichia coli KTE211_9	TRUE	chr
A	GCA_000353545.1	GCA_000353545.1_AHAU01000073.1.chr.fa:1	['GCA_000353545.1_AHAU01000073.1.chr.fa:1:1', 'Integrase', '4852'];['GCA_000353545.1_AHAU01000073.1.chr.fa:1:2', 'ORF', '5715.5', 'AAY43141', 'trimethoprim__dfrA17', 'trimethoprim'];['GCA_000353545.1_AHAU01000073.1.chr.fa:1:attC', 'attC', '6051'];['GCA_000353545.1_AHAU01000073.1.chr.fa:1:3', 'ORF', '6393'];['GCA_000353545.1_AHAU01000073.1.chr.fa:1:4', 'SulI', '6940', 'CAF18336', 'sulfonamide__sul…		1	GCA_000353545.1_AHAU01000073.1.chr.fa	Escherichia coli O104:H4 str. E92/11	Scaffold	Proteobacteria_3	Gammaproteobacteria_4	Enterobacterales_5	Enterobacteriaceae_6	Escherichia_7	Escherichia coli_8	Escherichia coli O104:H4 str. E92/11_9	TRUE	chr
C	GCA_000354175.2	GCA_000354175.2_CP006718.1.chr.fa:1	['GCA_000354175.2_CP006718.1.chr.fa:1:-1', 'ORF', '942437.5'];['GCA_000354175.2_CP006718.1.chr.fa:1:attC', 'attC', '942772'];['GCA_000354175.2_CP006718.1.chr.fa:1:1', 'ORF', '942794'];['GCA_000354175.2_CP006718.1.chr.fa:1:2', 'ORF', '943224'];['GCA_000354175.2_CP006718.1.chr.fa:1:3', 'ORF', '943664'];['GCA_000354175.2_CP006718.1.chr.fa:1:attC', 'attC', '943929'];['GCA_000354175.2_CP006718.1.chr.f…		0	GCA_000354175.2_CP006718.1.chr.fa	Vibrio alginolyticus NBRC 15630 = ATCC 17749	Complete Genome	Proteobacteria_3	Gammaproteobacteria_4	Vibrionales_5	Vibrionaceae_6	Vibrio_7	Vibrio alginolyticus_8	Vibrio alginolyticus NBRC 15630 = ATCC 17749_9	TRUE	chr
E	GCA_000354175.2	GCA_000354175.2_CP006718.1.chr.fa:2	['GCA_000354175.2_CP006718.1.chr.fa:2:-1', 'ORF', '905625.5'];['GCA_000354175.2_CP006718.1.chr.fa:2:attC', 'attC', '905793.5'];['GCA_000354175.2_CP006718.1.chr.fa:2:1', 'ORF', '905843'];['GCA_000354175.2_CP006718.1.chr.fa:2:attC', 'attC', '906261.5'];['GCA_000354175.2_CP006718.1.chr.fa:2:2', 'ORF', '906904.5'];['GCA_000354175.2_CP006718.1.chr.fa:2:3', 'ORF', '907725.5'];['GCA_000354175.2_CP006718…		0	GCA_000354175.2_CP006718.1.chr.fa	Vibrio alginolyticus NBRC 15630 = ATCC 17749	Complete Genome	Proteobacteria_3	Gammaproteobacteria_4	Vibrionales_5	Vibrionaceae_6	Vibrio_7	Vibrio alginolyticus_8	Vibrio alginolyticus NBRC 15630 = ATCC 17749_9	TRUE	chr
E	GCA_000355675.1	GCA_000355675.1_HF680312.1.chr.fa:2	['GCA_000355675.1_HF680312.1.chr.fa:2:-1', 'ORF', '1237318'];['GCA_000355675.1_HF680312.1.chr.fa:2:1', 'ORF', '1238497'];['GCA_000355675.1_HF680312.1.chr.fa:2:attC', 'attC', '1238704.5'];['GCA_000355675.1_HF680312.1.chr.fa:2:2', 'ORF', '1239237'];['GCA_000355675.1_HF680312.1.chr.fa:2:attC', 'attC', '1239549.5'];['GCA_000355675.1_HF680312.1.chr.fa:2:+1', 'ORF', '1239806.5'];		0	GCA_000355675.1_HF680312.1.chr.fa	Thalassolituus oleivorans MIL-1	Complete Genome	Proteobacteria_3	Gammaproteobacteria_4	Oceanospirillales_5	Oceanospirillaceae_6	Thalassolituus_7	Thalassolituus oleivorans_8	Thalassolituus oleivorans MIL-1_9	FALSE	chr
E	GCA_000355675.1	GCA_000355675.1_HF680312.1.chr.fa:7	['GCA_000355675.1_HF680312.1.chr.fa:7:-1', 'ORF', '2510152'];['GCA_000355675.1_HF680312.1.chr.fa:7:attC', 'attC', '2510359.5'];['GCA_000355675.1_HF680312.1.chr.fa:7:1', 'ORF', '2511718.5'];['GCA_000355675.1_HF680312.1.chr.fa:7:2', 'ORF', '2513495'];['GCA_000355675.1_HF680312.1.chr.fa:7:attC', 'attC', '2514058.5'];['GCA_000355675.1_HF680312.1.chr.fa:7:+1', 'ORF', '2514589'];		0	GCA_000355675.1_HF680312.1.chr.fa	Thalassolituus oleivorans MIL-1	Complete Genome	Proteobacteria_3	Gammaproteobacteria_4	Oceanospirillales_5	Oceanospirillaceae_6	Thalassolituus_7	Thalassolituus oleivorans_8	Thalassolituus oleivorans MIL-1_9	FALSE	chr
E	GCA_000355675.1	GCA_000355675.1_HF680312.1.chr.fa:5	['GCA_000355675.1_HF680312.1.chr.fa:5:-1', 'ORF', '1307166.5'];['GCA_000355675.1_HF680312.1.chr.fa:5:attC', 'attC', '1307439.5'];['GCA_000355675.1_HF680312.1.chr.fa:5:1', 'ORF', '1307749'];['GCA_000355675.1_HF680312.1.chr.fa:5:2', 'ORF', '1308334.5'];['GCA_000355675.1_HF680312.1.chr.fa:5:3', 'ORF', '1308728'];['GCA_000355675.1_HF680312.1.chr.fa:5:4', 'ORF', '1309187'];['GCA_000355675.1_HF680312.1…		0	GCA_000355675.1_HF680312.1.chr.fa	Thalassolituus oleivorans MIL-1	Complete Genome	Proteobacteria_3	Gammaproteobacteria_4	Oceanospirillales_5	Oceanospirillaceae_6	Thalassolituus_7	Thalassolituus oleivorans_8	Thalassolituus oleivorans MIL-1_9	FALSE	chr
C	GCA_000355675.1	GCA_000355675.1_HF680312.1.chr.fa:4	['GCA_000355675.1_HF680312.1.chr.fa:4:1', 'Integrase', '1621929.5'];['GCA_000355675.1_HF680312.1.chr.fa:4:2', 'ORF', '1622938'];['GCA_000355675.1_HF680312.1.chr.fa:4:3', 'ORF', '1623329'];['GCA_000355675.1_HF680312.1.chr.fa:4:attC', 'attC', '1623552.5'];['GCA_000355675.1_HF680312.1.chr.fa:4:4', 'ORF', '1623648.5'];['GCA_000355675.1_HF680312.1.chr.fa:4:attC', 'attC', '1624047.5'];['GCA_000355675.1…		0	GCA_000355675.1_HF680312.1.chr.fa	Thalassolituus oleivorans MIL-1	Complete Genome	Proteobacteria_3	Gammaproteobacteria_4	Oceanospirillales_5	Oceanospirillaceae_6	Thalassolituus_7	Thalassolituus oleivorans_8	Thalassolituus oleivorans MIL-1_9	FALSE	chr
E	GCA_000355675.1	GCA_000355675.1_HF680312.1.chr.fa:6	['GCA_000355675.1_HF680312.1.chr.fa:6:-1', 'ORF', '3118842.5'];['GCA_000355675.1_HF680312.1.chr.fa:6:attC', 'attC', '3119052.5'];['GCA_000355675.1_HF680312.1.chr.fa:6:1', 'ORF', '3119291.5'];['GCA_000355675.1_HF680312.1.chr.fa:6:attC', 'attC', '3119501.5'];['GCA_000355675.1_HF680312.1.chr.fa:6:+1', 'ORF', '3120106.5'];		0	GCA_000355675.1_HF680312.1.chr.fa	Thalassolituus oleivorans MIL-1	Complete Genome	Proteobacteria_3	Gammaproteobacteria_4	Oceanospirillales_5	Oceanospirillaceae_6	Thalassolituus_7	Thalassolituus oleivorans_8	Thalassolituus oleivorans MIL-1_9	FALSE	chr
C	GCA_000359505.1	GCA_000359505.1_CP004061.1.chr.fa:1	['GCA_000359505.1_CP004061.1.chr.fa:1:-1', 'ORF', '2395816.5'];['GCA_000359505.1_CP004061.1.chr.fa:1:attC', 'attC', '2397564'];['GCA_000359505.1_CP004061.1.chr.fa:1:1', 'ORF', '2399057.5'];['GCA_000359505.1_CP004061.1.chr.fa:1:attC', 'attC', '2398437'];['GCA_000359505.1_CP004061.1.chr.fa:1:2', 'Integrase', '2400018'];		0	GCA_000359505.1_CP004061.1.chr.fa	Pseudomonas aeruginosa B136-33	Complete Genome	Proteobacteria_3	Gammaproteobacteria_4	Pseudomonadales_5	Pseudomonadaceae_6	Pseudomonas_7	Pseudomonas aeruginosa_8	Pseudomonas aeruginosa B136-33_9	TRUE	chr
D	GCA_000364385.3	GCA_000364385.3_CP006659.2.chr.fa:1	['GCA_000364385.3_CP006659.2.chr.fa:1:-1', 'ORF', '2298080', 'AY139603.1.gene1.p01', 'aminoglycoside__aadA', 'aminoglycoside'];['GCA_000364385.3_CP006659.2.chr.fa:1:attC', 'attC', '2298507.5'];['GCA_000364385.3_CP006659.2.chr.fa:1:1', 'ORF', '2298813'];['GCA_000364385.3_CP006659.2.chr.fa:1:2', 'SulI', '2299400', 'CAF18336', 'sulfonamide__sul1', 'sulfonamide'];		1	GCA_000364385.3_CP006659.2.chr.fa	Klebsiella pneumoniae	Complete Genome	Proteobacteria_3	Gammaproteobacteria_4	Enterobacterales_5	Enterobacteriaceae_6	Klebsiella_7	Klebsiella_8	Klebsiella pneumoniae_9	TRUE	chr
A	GCA_000368105.1	GCA_000368105.1_KB849250.1.chr.fa:1	['GCA_000368105.1_KB849250.1.chr.fa:1:1', 'Integrase', '2885533'];['GCA_000368105.1_KB849250.1.chr.fa:1:2', 'ORF', '2886439.5', 'AF205943.1.gene7.p01', 'aminoglycoside__aadB', 'aminoglycoside'];['GCA_000368105.1_KB849250.1.chr.fa:1:attC', 'attC', '2886762.5'];['GCA_000368105.1_KB849250.1.chr.fa:1:3', 'ORF', '2887068'];['GCA_000368105.1_KB849250.1.chr.fa:1:4', 'SulI', '2887655', 'CAF18336', 'sulfo…		1	GCA_000368105.1_KB849250.1.chr.fa	Acinetobacter baumannii NIPH 1669	Scaffold	Proteobacteria_3	Gammaproteobacteria_4	Pseudomonadales_5	Moraxellaceae_6	Acinetobacter_7	Acinetobacter calcoaceticus_8	Acinetobacter baumannii NIPH 1669_9	TRUE	chr
C	GCA_000376645.1	GCA_000376645.1_CP005383.1.chr.fa:2	['GCA_000376645.1_CP005383.1.chr.fa:2:1', 'Integrase', '2400986.5'];['GCA_000376645.1_CP005383.1.chr.fa:2:2', 'ORF', '2401575'];['GCA_000376645.1_CP005383.1.chr.fa:2:3', 'ORF', '2401750'];['GCA_000376645.1_CP005383.1.chr.fa:2:4', 'ORF', '2402786.5'];['GCA_000376645.1_CP005383.1.chr.fa:2:5', 'ORF', '2403489'];['GCA_000376645.1_CP005383.1.chr.fa:2:attC', 'attC', '2404193'];['GCA_000376645.1_CP00538…		0	GCA_000376645.1_CP005383.1.chr.fa	Mannheimia haemolytica M42548	Complete Genome	Proteobacteria_3	Gammaproteobacteria_4	Pasteurellales_5	Pasteurellaceae_6	Mannheimia_7	Mannheimia haemolytica_8	Mannheimia haemolytica M42548_9	TRUE	chr
C	GCA_000401175.1	GCA_000401175.1_CP005964.1.chr.fa:4	['GCA_000401175.1_CP005964.1.chr.fa:4:-1', 'ORF', '698869.5'];['GCA_000401175.1_CP005964.1.chr.fa:4:1', 'ORF', '701123.5'];['GCA_000401175.1_CP005964.1.chr.fa:4:attC', 'attC', '702381.5'];['GCA_000401175.1_CP005964.1.chr.fa:4:2', 'ORF', '703164'];['GCA_000401175.1_CP005964.1.chr.fa:4:3', 'Integrase', '703905.5'];		0	GCA_000401175.1_CP005964.1.chr.fa	Idiomarina loihiensis GSL 199	Complete Genome	Proteobacteria_3	Gammaproteobacteria_4	Alteromonadales_5	Idiomarinaceae_6	Idiomarina_7	Idiomarina loihiensis_8	Idiomarina loihiensis GSL 199_9	FALSE	chr
A	GCA_000407665.1	GCA_000407665.1_KE136570.1.chr.fa:1	['GCA_000407665.1_KE136570.1.chr.fa:1:1', 'SulI', '98571', 'CAF18336', 'sulfonamide__sul1', 'sulfonamide'];['GCA_000407665.1_KE136570.1.chr.fa:1:2', 'ORF', '99158'];['GCA_000407665.1_KE136570.1.chr.fa:1:attC', 'attC', '99463'];['GCA_000407665.1_KE136570.1.chr.fa:1:3', 'ORF', '99931.5', 'AY138986.1.gene1.p01', 'aminoglycoside__aadA', 'aminoglycoside'];['GCA_000407665.1_KE136570.1.chr.fa:1:attC', '…		2	GCA_000407665.1_KE136570.1.chr.fa	Escherichia coli KTE1	Scaffold	Proteobacteria_3	Gammaproteobacteria_4	Enterobacterales_5	Enterobacteriaceae_6	Escherichia_7	Escherichia coli_8	Escherichia coli KTE1_9	TRUE	chr
A	GCA_000408125.1	GCA_000408125.1_KE136906.1.chr.fa:1	['GCA_000408125.1_KE136906.1.chr.fa:1:1', 'Integrase', '90456'];['GCA_000408125.1_KE136906.1.chr.fa:1:2', 'ORF', '91356', 'ACJ22953', 'trimethoprim__dfrA1', 'trimethoprim'];['GCA_000408125.1_KE136906.1.chr.fa:1:attC', 'attC', '91635'];['GCA_000408125.1_KE136906.1.chr.fa:1:3', 'ORF', '92087', 'AF205943.1.gene15.p01', 'aminoglycoside__aadA', 'aminoglycoside'];['GCA_000408125.1_KE136906.1.chr.fa:1:a…		2	GCA_000408125.1_KE136906.1.chr.fa	Escherichia coli KTE195	Scaffold	Proteobacteria_3	Gammaproteobacteria_4	Enterobacterales_5	Enterobacteriaceae_6	Escherichia_7	Escherichia coli_8	Escherichia coli KTE195_9	TRUE	chr
A	GCA_000408585.1	GCA_000408585.1_KE137161.1.chr.fa:1	['GCA_000408585.1_KE137161.1.chr.fa:1:1', 'Integrase', '99300'];['GCA_000408585.1_KE137161.1.chr.fa:1:2', 'ORF', '100200', 'ACJ22953', 'trimethoprim__dfrA1', 'trimethoprim'];['GCA_000408585.1_KE137161.1.chr.fa:1:attC', 'attC', '100479'];['GCA_000408585.1_KE137161.1.chr.fa:1:3', 'ORF', '100931', 'AF205943.1.gene15.p01', 'aminoglycoside__aadA', 'aminoglycoside'];['GCA_000408585.1_KE137161.1.chr.fa:…		2	GCA_000408585.1_KE137161.1.chr.fa	Escherichia coli KTE102	Scaffold	Proteobacteria_3	Gammaproteobacteria_4	Enterobacterales_5	Enterobacteriaceae_6	Escherichia_7	Escherichia coli_8	Escherichia coli KTE102_9	TRUE	chr
A	GCA_000408605.1	GCA_000408605.1_KE137180.1.chr.fa:1	['GCA_000408605.1_KE137180.1.chr.fa:1:1', 'SulI', '6799', 'CAF18336', 'sulfonamide__sul1', 'sulfonamide'];['GCA_000408605.1_KE137180.1.chr.fa:1:2', 'ORF', '7386'];['GCA_000408605.1_KE137180.1.chr.fa:1:attC', 'attC', '7691'];['GCA_000408605.1_KE137180.1.chr.fa:1:3', 'ORF', '8159.5', 'AY138986.1.gene1.p01', 'aminoglycoside__aadA', 'aminoglycoside'];['GCA_000408605.1_KE137180.1.chr.fa:1:attC', 'attC…		2	GCA_000408605.1_KE137180.1.chr.fa	Escherichia coli KTE103	Scaffold	Proteobacteria_3	Gammaproteobacteria_4	Enterobacterales_5	Enterobacteriaceae_6	Escherichia_7	Escherichia coli_8	Escherichia coli KTE103_9	TRUE	chr
C	GCA_000410995.1	GCA_000410995.1_CP006011.1.chr.fa:3	['GCA_000410995.1_CP006011.1.chr.fa:3:-1', 'ORF', '168244.5'];['GCA_000410995.1_CP006011.1.chr.fa:3:attC', 'attC', '168362'];['GCA_000410995.1_CP006011.1.chr.fa:3:1', 'ORF', '169151'];['GCA_000410995.1_CP006011.1.chr.fa:3:2', 'ORF', '170153.5'];['GCA_000410995.1_CP006011.1.chr.fa:3:3', 'ORF', '170850'];['GCA_000410995.1_CP006011.1.chr.fa:3:4', 'Integrase', '171620.5'];		0	GCA_000410995.1_CP006011.1.chr.fa	Lactobacillus reuteri I5007	Complete Genome	Firmicutes_3	Bacilli_4	Lactobacillales_5	Lactobacillaceae_6	Lactobacillus_7	Lactobacillus reuteri_8	Lactobacillus reuteri I5007_9	FALSE	chr
C	GCA_000410995.1	GCA_000410995.1_CP006011.1.chr.fa:2	['GCA_000410995.1_CP006011.1.chr.fa:2:1', 'Integrase', '1549260.5'];['GCA_000410995.1_CP006011.1.chr.fa:2:attC', 'attC', '1549920.5'];['GCA_000410995.1_CP006011.1.chr.fa:2:+1', 'ORF', '1550779'];		0	GCA_000410995.1_CP006011.1.chr.fa	Lactobacillus reuteri I5007	Complete Genome	Firmicutes_3	Bacilli_4	Lactobacillales_5	Lactobacillaceae_6	Lactobacillus_7	Lactobacillus reuteri_8	Lactobacillus reuteri I5007_9	FALSE	chr
C	GCA_000419385.1	GCA_000419385.1_CP003846.1.chr.fa:1	['GCA_000419385.1_CP003846.1.chr.fa:1:-1', 'ORF', '3089716.5'];['GCA_000419385.1_CP003846.1.chr.fa:1:1', 'ORF', '3091948.5'];['GCA_000419385.1_CP003846.1.chr.fa:1:attC', 'attC', '3093075'];['GCA_000419385.1_CP003846.1.chr.fa:1:2', 'ORF', '3094137.5'];['GCA_000419385.1_CP003846.1.chr.fa:1:3', 'ORF', '3094996'];['GCA_000419385.1_CP003846.1.chr.fa:1:4', 'Integrase', '3096263.5'];		0	GCA_000419385.1_CP003846.1.chr.fa	Acinetobacter baumannii BJAB07104	Complete Genome	Proteobacteria_3	Gammaproteobacteria_4	Pseudomonadales_5	Moraxellaceae_6	Acinetobacter_7	Acinetobacter baumannii_8	Acinetobacter baumannii BJAB07104_9	TRUE	chr
C	GCA_000419405.1	GCA_000419405.1_CP003847.1.chr.fa:1	['GCA_000419405.1_CP003847.1.chr.fa:1:-1', 'ORF', '3107080.5'];['GCA_000419405.1_CP003847.1.chr.fa:1:1', 'ORF', '3109312.5'];['GCA_000419405.1_CP003847.1.chr.fa:1:attC', 'attC', '3110439'];['GCA_000419405.1_CP003847.1.chr.fa:1:2', 'ORF', '3111501.5'];['GCA_000419405.1_CP003847.1.chr.fa:1:3', 'ORF', '3112360'];['GCA_000419405.1_CP003847.1.chr.fa:1:4', 'Integrase', '3113627.5'];		0	GCA_000419405.1_CP003847.1.chr.fa	Acinetobacter baumannii BJAB0715	Complete Genome	Proteobacteria_3	Gammaproteobacteria_4	Pseudomonadales_5	Moraxellaceae_6	Acinetobacter_7	Acinetobacter baumannii_8	Acinetobacter baumannii BJAB0715_9	TRUE	chr
C	GCA_000419425.1	GCA_000419425.1_CP003849.1.chr.fa:1	['GCA_000419425.1_CP003849.1.chr.fa:1:-1', 'ORF', '2997090.5'];['GCA_000419425.1_CP003849.1.chr.fa:1:1', 'ORF', '2999322.5'];['GCA_000419425.1_CP003849.1.chr.fa:1:attC', 'attC', '3000449'];['GCA_000419425.1_CP003849.1.chr.fa:1:2', 'ORF', '3001511.5'];['GCA_000419425.1_CP003849.1.chr.fa:1:3', 'ORF', '3002370'];['GCA_000419425.1_CP003849.1.chr.fa:1:4', 'Integrase', '3003637.5'];		0	GCA_000419425.1_CP003849.1.chr.fa	Acinetobacter baumannii BJAB0868	Complete Genome	Proteobacteria_3	Gammaproteobacteria_4	Pseudomonadales_5	Moraxellaceae_6	Acinetobacter_7	Acinetobacter baumannii_8	Acinetobacter baumannii BJAB0868_9	TRUE	chr
C	GCA_000422095.1	GCA_000422095.1_CP006574.1.chr.fa:2	['GCA_000422095.1_CP006574.1.chr.fa:2:1', 'Integrase', '719075.5'];['GCA_000422095.1_CP006574.1.chr.fa:2:2', 'ORF', '719436'];['GCA_000422095.1_CP006574.1.chr.fa:2:3', 'ORF', '719611'];['GCA_000422095.1_CP006574.1.chr.fa:2:4', 'ORF', '720647.5'];['GCA_000422095.1_CP006574.1.chr.fa:2:5', 'ORF', '721350'];['GCA_000422095.1_CP006574.1.chr.fa:2:attC', 'attC', '722054'];['GCA_000422095.1_CP006574.1.ch…		0	GCA_000422095.1_CP006574.1.chr.fa	Mannheimia haemolytica D174	Complete Genome	Proteobacteria_3	Gammaproteobacteria_4	Pasteurellales_5	Pasteurellaceae_6	Mannheimia_7	Mannheimia haemolytica_8	Mannheimia haemolytica D174_9	TRUE	chr
E	GCA_000430405.1	GCA_000430405.1_CP006004.1.chr.fa:3	['GCA_000430405.1_CP006004.1.chr.fa:3:-1', 'ORF', '2253988.5'];['GCA_000430405.1_CP006004.1.chr.fa:3:attC', 'attC', '2254265.5'];['GCA_000430405.1_CP006004.1.chr.fa:3:1', 'ORF', '2254650.5'];['GCA_000430405.1_CP006004.1.chr.fa:3:attC', 'attC', '2255061.5'];['GCA_000430405.1_CP006004.1.chr.fa:3:2', 'ORF', '2255561'];['GCA_000430405.1_CP006004.1.chr.fa:3:3', 'ORF', '2256089.5'];['GCA_000430405.1_CP…		0	GCA_000430405.1_CP006004.1.chr.fa	Vibrio parahaemolyticus O1:Kuk str. FDA_R31	Complete Genome	Proteobacteria_3	Gammaproteobacteria_4	Vibrionales_5	Vibrionaceae_6	Vibrio_7	Vibrio parahaemolyticus_8	Vibrio parahaemolyticus O1:Kuk str. FDA_R31_9	TRUE	chr
C	GCA_000430405.1	GCA_000430405.1_CP006004.1.chr.fa:1	['GCA_000430405.1_CP006004.1.chr.fa:1:-1', 'ORF', '2273063.5'];['GCA_000430405.1_CP006004.1.chr.fa:1:attC', 'attC', '2273775.5'];['GCA_000430405.1_CP006004.1.chr.fa:1:1', 'ORF', '2273971.5'];['GCA_000430405.1_CP006004.1.chr.fa:1:attC', 'attC', '2274252'];['GCA_000430405.1_CP006004.1.chr.fa:1:2', 'ORF', '2274498'];['GCA_000430405.1_CP006004.1.chr.fa:1:attC', 'attC', '2274775.5'];['GCA_000430405.1_…		0	GCA_000430405.1_CP006004.1.chr.fa	Vibrio parahaemolyticus O1:Kuk str. FDA_R31	Complete Genome	Proteobacteria_3	Gammaproteobacteria_4	Vibrionales_5	Vibrionaceae_6	Vibrio_7	Vibrio parahaemolyticus_8	Vibrio parahaemolyticus O1:Kuk str. FDA_R31_9	TRUE	chr
C	GCA_000430405.1	GCA_000430405.1_CP006004.1.chr.fa:2	['GCA_000430405.1_CP006004.1.chr.fa:2:-1', 'ORF', '2234181'];['GCA_000430405.1_CP006004.1.chr.fa:2:attC', 'attC', '2234818'];['GCA_000430405.1_CP006004.1.chr.fa:2:1', 'ORF', '2235098.5'];['GCA_000430405.1_CP006004.1.chr.fa:2:attC', 'attC', '2235400.5'];['GCA_000430405.1_CP006004.1.chr.fa:2:2', 'ORF', '2235726.5'];['GCA_000430405.1_CP006004.1.chr.fa:2:attC', 'attC', '2236071.5'];['GCA_000430405.1_…		0	GCA_000430405.1_CP006004.1.chr.fa	Vibrio parahaemolyticus O1:Kuk str. FDA_R31	Complete Genome	Proteobacteria_3	Gammaproteobacteria_4	Vibrionales_5	Vibrionaceae_6	Vibrio_7	Vibrio parahaemolyticus_8	Vibrio parahaemolyticus O1:Kuk str. FDA_R31_9	TRUE	chr
C	GCA_000430425.1	GCA_000430425.1_CP006008.1.chr.fa:1	['GCA_000430425.1_CP006008.1.chr.fa:1:1', 'Integrase', '923909'];['GCA_000430425.1_CP006008.1.chr.fa:1:attC', 'attC', '924990'];['GCA_000430425.1_CP006008.1.chr.fa:1:attC', 'attC', '925474.5'];['GCA_000430425.1_CP006008.1.chr.fa:1:2', 'ORF', '925672'];['GCA_000430425.1_CP006008.1.chr.fa:1:attC', 'attC', '925941'];['GCA_000430425.1_CP006008.1.chr.fa:1:3', 'ORF', '926156.5'];['GCA_000430425.1_CP006…		0	GCA_000430425.1_CP006008.1.chr.fa	Vibrio parahaemolyticus O1:K33 str. CDC_K4557	Complete Genome	Proteobacteria_3	Gammaproteobacteria_4	Vibrionales_5	Vibrionaceae_6	Vibrio_7	Vibrio parahaemolyticus_8	Vibrio parahaemolyticus O1:K33 str. CDC_K4557_9	TRUE	chr
C	GCA_000439475.1	GCA_000439475.1_CP004846.1.chr.fa:1	['GCA_000439475.1_CP004846.1.chr.fa:1:-1', 'ORF', '559772.5'];['GCA_000439475.1_CP004846.1.chr.fa:1:attC', 'attC', '560021.5'];['GCA_000439475.1_CP004846.1.chr.fa:1:1', 'ORF', '560267.5'];['GCA_000439475.1_CP004846.1.chr.fa:1:attC', 'attC', '560524'];['GCA_000439475.1_CP004846.1.chr.fa:1:attC', 'attC', '560940.5'];['GCA_000439475.1_CP004846.1.chr.fa:1:2', 'ORF', '561209'];['GCA_000439475.1_CP0048…		0	GCA_000439475.1_CP004846.1.chr.fa	Alteromonas mediterranea 615	Complete Genome	Proteobacteria_3	Gammaproteobacteria_4	Alteromonadales_5	Alteromonadaceae_6	Alteromonas_7	Alteromonas mediterranea_8	Alteromonas mediterranea 615_9	FALSE	chr
C	GCA_000439495.1	GCA_000439495.1_CP004848.1.chr.fa:2	['GCA_000439495.1_CP004848.1.chr.fa:2:-1', 'ORF', '605556.5'];['GCA_000439495.1_CP004848.1.chr.fa:2:attC', 'attC', '605791'];['GCA_000439495.1_CP004848.1.chr.fa:2:1', 'ORF', '606333.5'];['GCA_000439495.1_CP004848.1.chr.fa:2:attC', 'attC', '606987.5'];['GCA_000439495.1_CP004848.1.chr.fa:2:2', 'ORF', '607223.5'];['GCA_000439495.1_CP004848.1.chr.fa:2:3', 'ORF', '607492.5'];['GCA_000439495.1_CP004848…		0	GCA_000439495.1_CP004848.1.chr.fa	Alteromonas mediterranea MED64	Complete Genome	Proteobacteria_3	Gammaproteobacteria_4	Alteromonadales_5	Alteromonadaceae_6	Alteromonas_7	Alteromonas mediterranea_8	Alteromonas mediterranea MED64_9	FALSE	chr
C	GCA_000439535.1	GCA_000439535.1_CP004851.1.chr.fa:1	['GCA_000439535.1_CP004851.1.chr.fa:1:-1', 'ORF', '701034'];['GCA_000439535.1_CP004851.1.chr.fa:1:attC', 'attC', '703183.5'];['GCA_000439535.1_CP004851.1.chr.fa:1:1', 'ORF', '703586'];['GCA_000439535.1_CP004851.1.chr.fa:1:2', 'ORF', '704242.5'];['GCA_000439535.1_CP004851.1.chr.fa:1:attC', 'attC', '704437'];['GCA_000439535.1_CP004851.1.chr.fa:1:3', 'ORF', '704725.5'];['GCA_000439535.1_CP004851.1.c…		0	GCA_000439535.1_CP004851.1.chr.fa	Alteromonas mediterranea U7	Complete Genome	Proteobacteria_3	Gammaproteobacteria_4	Alteromonadales_5	Alteromonadaceae_6	Alteromonas_7	Alteromonas mediterranea_8	Alteromonas mediterranea U7_9	FALSE	chr
E	GCA_000439535.1	GCA_000439535.1_CP004851.1.chr.fa:2	['GCA_000439535.1_CP004851.1.chr.fa:2:-1', 'ORF', '2092769.5'];['GCA_000439535.1_CP004851.1.chr.fa:2:attC', 'attC', '2093001.5'];['GCA_000439535.1_CP004851.1.chr.fa:2:1', 'ORF', '2093222'];['GCA_000439535.1_CP004851.1.chr.fa:2:attC', 'attC', '2093874'];['GCA_000439535.1_CP004851.1.chr.fa:2:2', 'ORF', '2094136.5'];['GCA_000439535.1_CP004851.1.chr.fa:2:3', 'ORF', '2094829'];['GCA_000439535.1_CP0048…		0	GCA_000439535.1_CP004851.1.chr.fa	Alteromonas mediterranea U7	Complete Genome	Proteobacteria_3	Gammaproteobacteria_4	Alteromonadales_5	Alteromonadaceae_6	Alteromonas_7	Alteromonas mediterranea_8	Alteromonas mediterranea U7_9	FALSE	chr
E	GCA_000439555.1	GCA_000439555.1_CP004852.1.chr.fa:1	['GCA_000439555.1_CP004852.1.chr.fa:1:-1', 'ORF', '716718.5'];['GCA_000439555.1_CP004852.1.chr.fa:1:attC', 'attC', '717008'];['GCA_000439555.1_CP004852.1.chr.fa:1:1', 'ORF', '717201.5'];['GCA_000439555.1_CP004852.1.chr.fa:1:2', 'ORF', '717858'];['GCA_000439555.1_CP004852.1.chr.fa:1:attC', 'attC', '718261.5'];['GCA_000439555.1_CP004852.1.chr.fa:1:+1', 'ORF', '718605.5'];		0	GCA_000439555.1_CP004852.1.chr.fa	Alteromonas mediterranea U8	Complete Genome	Proteobacteria_3	Gammaproteobacteria_4	Alteromonadales_5	Alteromonadaceae_6	Alteromonas_7	Alteromonas mediterranea_8	Alteromonas mediterranea U8_9	FALSE	chr
E	GCA_000439555.1	GCA_000439555.1_CP004852.1.chr.fa:2	['GCA_000439555.1_CP004852.1.chr.fa:2:-1', 'ORF', '2100860'];['GCA_000439555.1_CP004852.1.chr.fa:2:1', 'ORF', '2101810'];['GCA_000439555.1_CP004852.1.chr.fa:2:attC', 'attC', '2102365.5'];['GCA_000439555.1_CP004852.1.chr.fa:2:2', 'ORF', '2102613.5'];['GCA_000439555.1_CP004852.1.chr.fa:2:attC', 'attC', '2102945'];['GCA_000439555.1_CP004852.1.chr.fa:2:3', 'ORF', '2103082.5'];['GCA_000439555.1_CP0048…		0	GCA_000439555.1_CP004852.1.chr.fa	Alteromonas mediterranea U8	Complete Genome	Proteobacteria_3	Gammaproteobacteria_4	Alteromonadales_5	Alteromonadaceae_6	Alteromonas_7	Alteromonas mediterranea_8	Alteromonas mediterranea U8_9	FALSE	chr
E	GCA_000439575.1	GCA_000439575.1_CP004853.1.chr.fa:2	['GCA_000439575.1_CP004853.1.chr.fa:2:-1', 'ORF', '616855'];['GCA_000439575.1_CP004853.1.chr.fa:2:attC', 'attC', '617013'];['GCA_000439575.1_CP004853.1.chr.fa:2:1', 'ORF', '617182'];['GCA_000439575.1_CP004853.1.chr.fa:2:2', 'ORF', '617426'];['GCA_000439575.1_CP004853.1.chr.fa:2:3', 'ORF', '617866'];['GCA_000439575.1_CP004853.1.chr.fa:2:4', 'ORF', '618151.5'];['GCA_000439575.1_CP004853.1.chr.fa:2:…		0	GCA_000439575.1_CP004853.1.chr.fa	Alteromonas mediterranea UM7	Complete Genome	Proteobacteria_3	Gammaproteobacteria_4	Alteromonadales_5	Alteromonadaceae_6	Alteromonas_7	Alteromonas mediterranea_8	Alteromonas mediterranea UM7_9	FALSE	chr
E	GCA_000439595.1	GCA_000439595.1_CP004855.1.chr.fa:1	['GCA_000439595.1_CP004855.1.chr.fa:1:-1', 'ORF', '2158901'];['GCA_000439595.1_CP004855.1.chr.fa:1:attC', 'attC', '2159092.5'];['GCA_000439595.1_CP004855.1.chr.fa:1:1', 'ORF', '2159474'];['GCA_000439595.1_CP004855.1.chr.fa:1:2', 'ORF', '2160032.5'];['GCA_000439595.1_CP004855.1.chr.fa:1:3', 'ORF', '2160922'];['GCA_000439595.1_CP004855.1.chr.fa:1:4', 'ORF', '2161751.5'];['GCA_000439595.1_CP004855.1…		0	GCA_000439595.1_CP004855.1.chr.fa	Alteromonas mediterranea UM4b	Complete Genome	Proteobacteria_3	Gammaproteobacteria_4	Alteromonadales_5	Alteromonadaceae_6	Alteromonas_7	Alteromonas mediterranea_8	Alteromonas mediterranea UM4b_9	FALSE	chr
E	GCA_000439595.1	GCA_000439595.1_CP004855.1.chr.fa:2	['GCA_000439595.1_CP004855.1.chr.fa:2:-1', 'ORF', '628358'];['GCA_000439595.1_CP004855.1.chr.fa:2:attC', 'attC', '628769.5'];['GCA_000439595.1_CP004855.1.chr.fa:2:1', 'ORF', '628981.5'];['GCA_000439595.1_CP004855.1.chr.fa:2:2', 'ORF', '629432.5'];['GCA_000439595.1_CP004855.1.chr.fa:2:attC', 'attC', '629660.5'];['GCA_000439595.1_CP004855.1.chr.fa:2:3', 'ORF', '629903'];['GCA_000439595.1_CP004855.1…		0	GCA_000439595.1_CP004855.1.chr.fa	Alteromonas mediterranea UM4b	Complete Genome	Proteobacteria_3	Gammaproteobacteria_4	Alteromonadales_5	Alteromonadaceae_6	Alteromonas_7	Alteromonas mediterranea_8	Alteromonas mediterranea UM4b_9	FALSE	chr
C	GCA_000439595.1	GCA_000439595.1_CP004855.1.chr.fa:6	['GCA_000439595.1_CP004855.1.chr.fa:6:1', 'Integrase', '2146728'];['GCA_000439595.1_CP004855.1.chr.fa:6:attC', 'attC', '2147242'];['GCA_000439595.1_CP004855.1.chr.fa:6:+1', 'ORF', '2148453.5'];		0	GCA_000439595.1_CP004855.1.chr.fa	Alteromonas mediterranea UM4b	Complete Genome	Proteobacteria_3	Gammaproteobacteria_4	Alteromonadales_5	Alteromonadaceae_6	Alteromonas_7	Alteromonas mediterranea_8	Alteromonas mediterranea UM4b_9	FALSE	chr
A	GCA_000442415.1	GCA_000442415.1_CP006631.1.chr.fa:1	['GCA_000442415.1_CP006631.1.chr.fa:1:1', 'SulI', '707196.5', 'CAF18336', 'sulfonamide__sul1', 'sulfonamide'];['GCA_000442415.1_CP006631.1.chr.fa:1:attC', 'attC', '708045'];['GCA_000442415.1_CP006631.1.chr.fa:1:2', 'ORF', '708513.5', 'AY138986.1.gene1.p01', 'aminoglycoside__aadA', 'aminoglycoside'];['GCA_000442415.1_CP006631.1.chr.fa:1:attC', 'attC', '708978'];['GCA_000442415.1_CP006631.1.chr.fa:…		2	GCA_000442415.1_CP006631.1.chr.fa	Salmonella enterica subsp. enterica serovar Newport str. USMARC-S3124.1	Complete Genome	Proteobacteria_3	Gammaproteobacteria_4	Enterobacterales_5	Enterobacteriaceae_6	Salmonella_7	Salmonella enterica_8	Salmonella enterica subsp. enterica serovar Newport str. USMARC-S3124.1_9	FALSE	chr
E	GCA_000442595.1	GCA_000442595.1_CP005996.1.chr.fa:2	['GCA_000442595.1_CP005996.1.chr.fa:2:-1', 'ORF', '1136087'];['GCA_000442595.1_CP005996.1.chr.fa:2:attC', 'attC', '1136373'];['GCA_000442595.1_CP005996.1.chr.fa:2:1', 'ORF', '1136736'];['GCA_000442595.1_CP005996.1.chr.fa:2:attC', 'attC', '1137070'];['GCA_000442595.1_CP005996.1.chr.fa:2:attC', 'attC', '1137477'];['GCA_000442595.1_CP005996.1.chr.fa:2:2', 'ORF', '1137718'];['GCA_000442595.1_CP005996…		0	GCA_000442595.1_CP005996.1.chr.fa	Cycloclasticus zancles 78-ME	Complete Genome	Proteobacteria_3	Gammaproteobacteria_4	Thiotrichales_5	Piscirickettsiaceae_6	Cycloclasticus_7	Cycloclasticus zancles_8	Cycloclasticus zancles 78-ME_9	FALSE	chr
C	GCA_000442595.1	GCA_000442595.1_CP005996.1.chr.fa:3	['GCA_000442595.1_CP005996.1.chr.fa:3:-1', 'ORF', '137738.5'];['GCA_000442595.1_CP005996.1.chr.fa:3:attC', 'attC', '138230.5'];['GCA_000442595.1_CP005996.1.chr.fa:3:1', 'ORF', '138912'];['GCA_000442595.1_CP005996.1.chr.fa:3:attC', 'attC', '139612.5'];['GCA_000442595.1_CP005996.1.chr.fa:3:2', 'ORF', '139841'];['GCA_000442595.1_CP005996.1.chr.fa:3:attC', 'attC', '140060.5'];['GCA_000442595.1_CP0059…		0	GCA_000442595.1_CP005996.1.chr.fa	Cycloclasticus zancles 78-ME	Complete Genome	Proteobacteria_3	Gammaproteobacteria_4	Thiotrichales_5	Piscirickettsiaceae_6	Cycloclasticus_7	Cycloclasticus zancles_8	Cycloclasticus zancles 78-ME_9	FALSE	chr
C	GCA_000447675.1	GCA_000447675.1_CP004120.1.chr.fa:6	['GCA_000447675.1_CP004120.1.chr.fa:6:-1', 'ORF', '1376210.5'];['GCA_000447675.1_CP004120.1.chr.fa:6:attC', 'attC', '1377544'];['GCA_000447675.1_CP004120.1.chr.fa:6:1', 'ORF', '1377823'];['GCA_000447675.1_CP004120.1.chr.fa:6:2', 'Integrase', '1378287'];		0	GCA_000447675.1_CP004120.1.chr.fa	Treponema pedis str. T A4	Complete Genome	Spirochaetes_3	Spirochaetia_4	Spirochaetales_5	Spirochaetaceae_6	Treponema_7	Treponema pedis_8	Treponema pedis str. T A4_9	FALSE	chr
E	GCA_000447675.1	GCA_000447675.1_CP004120.1.chr.fa:5	['GCA_000447675.1_CP004120.1.chr.fa:5:-1', 'ORF', '709818'];['GCA_000447675.1_CP004120.1.chr.fa:5:attC', 'attC', '710117'];['GCA_000447675.1_CP004120.1.chr.fa:5:1', 'ORF', '710717.5'];['GCA_000447675.1_CP004120.1.chr.fa:5:attC', 'attC', '711160.5'];['GCA_000447675.1_CP004120.1.chr.fa:5:+1', 'ORF', '711273.5'];		0	GCA_000447675.1_CP004120.1.chr.fa	Treponema pedis str. T A4	Complete Genome	Spirochaetes_3	Spirochaetia_4	Spirochaetales_5	Spirochaetaceae_6	Treponema_7	Treponema pedis_8	Treponema pedis str. T A4_9	FALSE	chr
E	GCA_000447675.1	GCA_000447675.1_CP004120.1.chr.fa:3	['GCA_000447675.1_CP004120.1.chr.fa:3:-1', 'ORF', '2129595.5'];['GCA_000447675.1_CP004120.1.chr.fa:3:attC', 'attC', '2130415'];['GCA_000447675.1_CP004120.1.chr.fa:3:1', 'ORF', '2130887.5'];['GCA_000447675.1_CP004120.1.chr.fa:3:attC', 'attC', '2131344.5'];['GCA_000447675.1_CP004120.1.chr.fa:3:2', 'ORF', '2131779.5'];['GCA_000447675.1_CP004120.1.chr.fa:3:3', 'ORF', '2132588'];['GCA_000447675.1_CP00…		0	GCA_000447675.1_CP004120.1.chr.fa	Treponema pedis str. T A4	Complete Genome	Spirochaetes_3	Spirochaetia_4	Spirochaetales_5	Spirochaetaceae_6	Treponema_7	Treponema pedis_8	Treponema pedis str. T A4_9	FALSE	chr
B	GCA_000456245.1	GCA_000456245.1_KE698954.1.chr.fa:1	['GCA_000456245.1_KE698954.1.chr.fa:1:1', 'Integrase', '11856'];['GCA_000456245.1_KE698954.1.chr.fa:1:2', 'ORF', '12965', 'ABB99435', 'beta-lactam__OXA-1', 'beta-lactam'];		1	GCA_000456245.1_KE698954.1.chr.fa	Escherichia coli HVH 18 (4-8589585)	Scaffold	Proteobacteria_3	Gammaproteobacteria_4	Enterobacterales_5	Enterobacteriaceae_6	Escherichia_7	Escherichia coli_8	Escherichia coli HVH 18 (4-8589585)_9	TRUE	chr
A	GCA_000456245.1	GCA_000456245.1_KE698950.1.chr.fa:1	['GCA_000456245.1_KE698950.1.chr.fa:1:1', 'SulI', '130058', 'CAF18336', 'sulfonamide__sul1', 'sulfonamide'];['GCA_000456245.1_KE698950.1.chr.fa:1:2', 'ORF', '130645'];['GCA_000456245.1_KE698950.1.chr.fa:1:attC', 'attC', '130951.5'];['GCA_000456245.1_KE698950.1.chr.fa:1:3', 'ORF', '131372', 'AB104852.1.gene4.p01', 'aminoglycoside__aadA', 'aminoglycoside'];['GCA_000456245.1_KE698950.1.chr.fa:1:attC…		2	GCA_000456245.1_KE698950.1.chr.fa	Escherichia coli HVH 18 (4-8589585)	Scaffold	Proteobacteria_3	Gammaproteobacteria_4	Enterobacterales_5	Enterobacteriaceae_6	Escherichia_7	Escherichia coli_8	Escherichia coli HVH 18 (4-8589585)_9	TRUE	chr
A	GCA_000456945.1	GCA_000456945.1_KE699379.1.chr.fa:1	['GCA_000456945.1_KE699379.1.chr.fa:1:1', 'Integrase', '3341849'];['GCA_000456945.1_KE699379.1.chr.fa:1:2', 'ORF', '3342547.5', 'ACO24447', 'trimethoprim__dfrA17', 'trimethoprim'];['GCA_000456945.1_KE699379.1.chr.fa:1:attC', 'attC', '3342883'];['GCA_000456945.1_KE699379.1.chr.fa:1:3', 'ORF', '3343346.5', 'AY138986.1.gene1.p01', 'aminoglycoside__aadA', 'aminoglycoside'];['GCA_000456945.1_KE699379.…		2	GCA_000456945.1_KE699379.1.chr.fa	Escherichia coli HVH 65 (4-2262045)	Scaffold	Proteobacteria_3	Gammaproteobacteria_4	Enterobacterales_5	Enterobacteriaceae_6	Escherichia_7	Escherichia coli_8	Escherichia coli HVH 65 (4-2262045)_9	TRUE	chr
A	GCA_000457025.1	GCA_000457025.1_KE699435.1.chr.fa:1	['GCA_000457025.1_KE699435.1.chr.fa:1:1', 'Integrase', '34449.5'];['GCA_000457025.1_KE699435.1.chr.fa:1:2', 'ORF', '35193', 'BAD77822', 'trimethoprim__dfrA17', 'trimethoprim'];['GCA_000457025.1_KE699435.1.chr.fa:1:attC', 'attC', '35491'];['GCA_000457025.1_KE699435.1.chr.fa:1:3', 'ORF', '35954.5', 'AY138986.1.gene1.p01', 'aminoglycoside__aadA', 'aminoglycoside'];['GCA_000457025.1_KE699435.1.chr.fa…		2	GCA_000457025.1_KE699435.1.chr.fa	Escherichia coli HVH 73 (4-2393174)	Scaffold	Proteobacteria_3	Gammaproteobacteria_4	Enterobacterales_5	Enterobacteriaceae_6	Escherichia_7	Escherichia coli_8	Escherichia coli HVH 73 (4-2393174)_9	TRUE	chr
A	GCA_000457245.1	GCA_000457245.1_KE699624.1.chr.fa:1	['GCA_000457245.1_KE699624.1.chr.fa:1:1', 'SulI', '75508', 'CAF18336', 'sulfonamide__sul1', 'sulfonamide'];['GCA_000457245.1_KE699624.1.chr.fa:1:2', 'ORF', '76095'];['GCA_000457245.1_KE699624.1.chr.fa:1:attC', 'attC', '76401.5'];['GCA_000457245.1_KE699624.1.chr.fa:1:3', 'ORF', '76822', 'AB104852.1.gene4.p01', 'aminoglycoside__aadA', 'aminoglycoside'];['GCA_000457245.1_KE699624.1.chr.fa:1:4', 'Int…		1	GCA_000457245.1_KE699624.1.chr.fa	Escherichia coli HVH 88 (4-5854636)	Scaffold	Proteobacteria_3	Gammaproteobacteria_4	Enterobacterales_5	Enterobacteriaceae_6	Escherichia_7	Escherichia coli_8	Escherichia coli HVH 88 (4-5854636)_9	TRUE	chr
A	GCA_000457475.1	GCA_000457475.1_KE699738.1.chr.fa:1	['GCA_000457475.1_KE699738.1.chr.fa:1:1', 'SulI', '7495', 'CAF18336', 'sulfonamide__sul1', 'sulfonamide'];['GCA_000457475.1_KE699738.1.chr.fa:1:2', 'ORF', '8082'];['GCA_000457475.1_KE699738.1.chr.fa:1:attC', 'attC', '8387'];['GCA_000457475.1_KE699738.1.chr.fa:1:3', 'ORF', '8855.5', 'AY138986.1.gene1.p01', 'aminoglycoside__aadA', 'aminoglycoside'];['GCA_000457475.1_KE699738.1.chr.fa:1:attC', 'attC…		2	GCA_000457475.1_KE699738.1.chr.fa	Escherichia coli HVH 106 (4-6881831)	Scaffold	Proteobacteria_3	Gammaproteobacteria_4	Enterobacterales_5	Enterobacteriaceae_6	Escherichia_7	Escherichia coli_8	Escherichia coli HVH 106 (4-6881831)_9	TRUE	chr
A	GCA_000457535.1	GCA_000457535.1_KE699796.1.chr.fa:1	['GCA_000457535.1_KE699796.1.chr.fa:1:1', 'SulI', '93955', 'CAF18336', 'sulfonamide__sul1', 'sulfonamide'];['GCA_000457535.1_KE699796.1.chr.fa:1:2', 'ORF', '94542'];['GCA_000457535.1_KE699796.1.chr.fa:1:attC', 'attC', '94847'];['GCA_000457535.1_KE699796.1.chr.fa:1:3', 'ORF', '95315.5', 'AY138986.1.gene1.p01', 'aminoglycoside__aadA', 'aminoglycoside'];['GCA_000457535.1_KE699796.1.chr.fa:1:attC', '…		2	GCA_000457535.1_KE699796.1.chr.fa	Escherichia coli HVH 110 (4-6978754)	Scaffold	Proteobacteria_3	Gammaproteobacteria_4	Enterobacterales_5	Enterobacteriaceae_6	Escherichia_7	Escherichia coli_8	Escherichia coli HVH 110 (4-6978754)_9	TRUE	chr
A	GCA_000457595.1	GCA_000457595.1_KE699829.1.chr.fa:1	['GCA_000457595.1_KE699829.1.chr.fa:1:1', 'Integrase', '34360'];['GCA_000457595.1_KE699829.1.chr.fa:1:2', 'ORF', '35198', 'ACO24447', 'trimethoprim__dfrA17', 'trimethoprim'];['GCA_000457595.1_KE699829.1.chr.fa:1:attC', 'attC', '35559'];['GCA_000457595.1_KE699829.1.chr.fa:1:3', 'ORF', '36022.5', 'AY138986.1.gene1.p01', 'aminoglycoside__aadA', 'aminoglycoside'];['GCA_000457595.1_KE699829.1.chr.fa:1…		2	GCA_000457595.1_KE699829.1.chr.fa	Escherichia coli HVH 113 (4-7535473)	Scaffold	Proteobacteria_3	Gammaproteobacteria_4	Enterobacterales_5	Enterobacteriaceae_6	Escherichia_7	Escherichia coli_8	Escherichia coli HVH 113 (4-7535473)_9	TRUE	chr
D	GCA_000458665.1	GCA_000458665.1_KE700583.1.chr.fa:1	['GCA_000458665.1_KE700583.1.chr.fa:1:1', 'SulI', '39162', 'AJ459418.gene.p01', 'sulfonamide__sul3', 'sulfonamide'];['GCA_000458665.1_KE700583.1.chr.fa:1:2', 'ORF', '40203'];['GCA_000458665.1_KE700583.1.chr.fa:1:attC', 'attC', '40697.5'];['GCA_000458665.1_KE700583.1.chr.fa:1:3', 'ORF', '40903.5'];		0	GCA_000458665.1_KE700583.1.chr.fa	Escherichia coli HVH 176 (4-3428664)	Scaffold	Proteobacteria_3	Gammaproteobacteria_4	Enterobacterales_5	Enterobacteriaceae_6	Escherichia_7	Escherichia coli_8	Escherichia coli HVH 176 (4-3428664)_9	TRUE	chr
A	GCA_000458685.1	GCA_000458685.1_KE700595.1.chr.fa:1	['GCA_000458685.1_KE700595.1.chr.fa:1:1', 'Integrase', '426.5'];['GCA_000458685.1_KE700595.1.chr.fa:1:2', 'ORF', '1170', 'BAD77822', 'trimethoprim__dfrA17', 'trimethoprim'];['GCA_000458685.1_KE700595.1.chr.fa:1:attC', 'attC', '1468'];['GCA_000458685.1_KE700595.1.chr.fa:1:3', 'ORF', '1931.5', 'AY138986.1.gene1.p01', 'aminoglycoside__aadA', 'aminoglycoside'];['GCA_000458685.1_KE700595.1.chr.fa:1:at…		2	GCA_000458685.1_KE700595.1.chr.fa	Escherichia coli HVH 180 (4-3051617)	Scaffold	Proteobacteria_3	Gammaproteobacteria_4	Enterobacterales_5	Enterobacteriaceae_6	Escherichia_7	Escherichia coli_8	Escherichia coli HVH 180 (4-3051617)_9	TRUE	chr
B	GCA_000458995.1	GCA_000458995.1_KE700816.1.chr.fa:1	['GCA_000458995.1_KE700816.1.chr.fa:1:1', 'Integrase', '104916'];['GCA_000458995.1_KE700816.1.chr.fa:1:2', 'ORF', '105815', 'ABB77558', 'trimethoprim__dfrA14', 'trimethoprim'];['GCA_000458995.1_KE700816.1.chr.fa:1:attC', 'attC', '106090'];['GCA_000458995.1_KE700816.1.chr.fa:1:3', 'ORF', '106404.5'];['GCA_000458995.1_KE700816.1.chr.fa:1:4', 'ORF', '106972.5'];['GCA_000458995.1_KE700816.1.chr.fa:1:…		2	GCA_000458995.1_KE700816.1.chr.fa	Escherichia coli HVH 197 (4-4466217)	Scaffold	Proteobacteria_3	Gammaproteobacteria_4	Enterobacterales_5	Enterobacteriaceae_6	Escherichia_7	Escherichia coli_8	Escherichia coli HVH 197 (4-4466217)_9	TRUE	chr
A	GCA_000458995.1	GCA_000458995.1_KE700808.1.chr.fa:1	['GCA_000458995.1_KE700808.1.chr.fa:1:1', 'Integrase', '142705'];['GCA_000458995.1_KE700808.1.chr.fa:1:2', 'ORF', '143605', 'ACJ22953', 'trimethoprim__dfrA1', 'trimethoprim'];['GCA_000458995.1_KE700808.1.chr.fa:1:attC', 'attC', '143884'];['GCA_000458995.1_KE700808.1.chr.fa:1:3', 'ORF', '144336', 'AF205943.1.gene15.p01', 'aminoglycoside__aadA', 'aminoglycoside'];['GCA_000458995.1_KE700808.1.chr.fa…		2	GCA_000458995.1_KE700808.1.chr.fa	Escherichia coli HVH 197 (4-4466217)	Scaffold	Proteobacteria_3	Gammaproteobacteria_4	Enterobacterales_5	Enterobacteriaceae_6	Escherichia_7	Escherichia coli_8	Escherichia coli HVH 197 (4-4466217)_9	TRUE	chr
B	GCA_000459655.1	GCA_000459655.1_KE701256.1.chr.fa:1	['GCA_000459655.1_KE701256.1.chr.fa:1:1', 'Integrase', '91755'];['GCA_000459655.1_KE701256.1.chr.fa:1:2', 'ORF', '92654', 'ABB77558', 'trimethoprim__dfrA14', 'trimethoprim'];		1	GCA_000459655.1_KE701256.1.chr.fa	Escherichia coli KOEGE 33 (68a)	Scaffold	Proteobacteria_3	Gammaproteobacteria_4	Enterobacterales_5	Enterobacteriaceae_6	Escherichia_7	Escherichia coli_8	Escherichia coli KOEGE 33 (68a)_9	TRUE	chr
A	GCA_000459775.1	GCA_000459775.1_KE701346.1.chr.fa:1	['GCA_000459775.1_KE701346.1.chr.fa:1:1', 'SulI', '1250446', 'CAE53425', 'sulfonamide__sul2', 'sulfonamide'];['GCA_000459775.1_KE701346.1.chr.fa:1:2', 'ORF', '1251316', 'NP_044301', aminoglycoside__aph(3')-I, 'aminoglycoside'];['GCA_000459775.1_KE701346.1.chr.fa:1:3', 'ORF', '1252135.5', 'NP_955645', 'aminoglycoside__aph(6)-I', 'aminoglycoside'];['GCA_000459775.1_KE701346.1.chr.fa:1:4', 'Integras…		4	GCA_000459775.1_KE701346.1.chr.fa	Escherichia coli KOEGE 61 (174a)	Scaffold	Proteobacteria_3	Gammaproteobacteria_4	Enterobacterales_5	Enterobacteriaceae_6	Escherichia_7	Escherichia coli_8	Escherichia coli KOEGE 61 (174a)_9	TRUE	chr
A	GCA_000459795.1	GCA_000459795.1_KE701353.1.chr.fa:1	['GCA_000459795.1_KE701353.1.chr.fa:1:1', 'Integrase', '165575'];['GCA_000459795.1_KE701353.1.chr.fa:1:2', 'ORF', '166413', 'ACO24447', 'trimethoprim__dfrA17', 'trimethoprim'];['GCA_000459795.1_KE701353.1.chr.fa:1:attC', 'attC', '166774'];['GCA_000459795.1_KE701353.1.chr.fa:1:3', 'ORF', '167237.5', 'AY138986.1.gene1.p01', 'aminoglycoside__aadA', 'aminoglycoside'];['GCA_000459795.1_KE701353.1.chr.…		2	GCA_000459795.1_KE701353.1.chr.fa	Escherichia coli KOEGE 62 (175a)	Scaffold	Proteobacteria_3	Gammaproteobacteria_4	Enterobacterales_5	Enterobacteriaceae_6	Escherichia_7	Escherichia coli_8	Escherichia coli KOEGE 62 (175a)_9	TRUE	chr
E	GCA_000460815.1	GCA_000460815.1_KE702039.1.chr.fa:2	['GCA_000460815.1_KE702039.1.chr.fa:2:-1', 'ORF', '42987', 'ABB99435', 'beta-lactam__OXA-1', 'beta-lactam'];['GCA_000460815.1_KE702039.1.chr.fa:2:1', 'ORF', '43939', 'AB104852.1.gene4.p01', 'aminoglycoside__aadA', 'aminoglycoside'];['GCA_000460815.1_KE702039.1.chr.fa:2:attC', 'attC', '43952'];['GCA_000460815.1_KE702039.1.chr.fa:2:attC', 'attC', '44285'];['GCA_000460815.1_KE702039.1.chr.fa:2:2', '…		2	GCA_000460815.1_KE702039.1.chr.fa	Escherichia coli UMEA 3208-1	Scaffold	Proteobacteria_3	Gammaproteobacteria_4	Enterobacterales_5	Enterobacteriaceae_6	Escherichia_7	Escherichia coli_8	Escherichia coli UMEA 3208-1_9	TRUE	chr
A	GCA_000460815.1	GCA_000460815.1_KE702039.1.chr.fa:1	['GCA_000460815.1_KE702039.1.chr.fa:1:1', 'Integrase', '41878'];['GCA_000460815.1_KE702039.1.chr.fa:1:2', 'ORF', '42987', 'ABB99435', 'beta-lactam__OXA-1', 'beta-lactam'];['GCA_000460815.1_KE702039.1.chr.fa:1:3', 'ORF', '43939', 'AB104852.1.gene4.p01', 'aminoglycoside__aadA', 'aminoglycoside'];['GCA_000460815.1_KE702039.1.chr.fa:1:attC', 'attC', '43952'];['GCA_000460815.1_KE702039.1.chr.fa:1:attC…		2	GCA_000460815.1_KE702039.1.chr.fa	Escherichia coli UMEA 3208-1	Scaffold	Proteobacteria_3	Gammaproteobacteria_4	Enterobacterales_5	Enterobacteriaceae_6	Escherichia_7	Escherichia coli_8	Escherichia coli UMEA 3208-1_9	TRUE	chr
E	GCA_000462975.1	GCA_000462975.1_CP006700.1.1.pla.fa:1	['GCA_000462975.1_CP006700.1.1.pla.fa:1:-1', 'ORF', '937122.5'];['GCA_000462975.1_CP006700.1.1.pla.fa:1:attC', 'attC', '937301.5'];['GCA_000462975.1_CP006700.1.1.pla.fa:1:1', 'ORF', '937767'];['GCA_000462975.1_CP006700.1.1.pla.fa:1:2', 'ORF', '938320'];['GCA_000462975.1_CP006700.1.1.pla.fa:1:attC', 'attC', '938621'];['GCA_000462975.1_CP006700.1.1.pla.fa:1:3', 'ORF', '938841'];['GCA_000462975.1_CP…		0	GCA_000462975.1_CP006700.1.1.pla.fa	Vibrio anguillarum M3	Complete Genome	Proteobacteria_3	Gammaproteobacteria_4	Vibrionales_5	Vibrionaceae_6	Vibrio_7	Vibrio anguillarum_8	Vibrio anguillarum M3_9	FALSE	chr
E	GCA_000462975.1	GCA_000462975.1_CP006700.1.1.pla.fa:2	['GCA_000462975.1_CP006700.1.1.pla.fa:2:-1', 'ORF', '926'];['GCA_000462975.1_CP006700.1.1.pla.fa:2:attC', 'attC', '1290.5'];['GCA_000462975.1_CP006700.1.1.pla.fa:2:1', 'ORF', '1326'];['GCA_000462975.1_CP006700.1.1.pla.fa:2:attC', 'attC', '1843'];['GCA_000462975.1_CP006700.1.1.pla.fa:2:2', 'ORF', '2463.5'];['GCA_000462975.1_CP006700.1.1.pla.fa:2:attC', 'attC', '2975.5'];['GCA_000462975.1_CP006700.…		0	GCA_000462975.1_CP006700.1.1.pla.fa	Vibrio anguillarum M3	Complete Genome	Proteobacteria_3	Gammaproteobacteria_4	Vibrionales_5	Vibrionaceae_6	Vibrio_7	Vibrio anguillarum_8	Vibrio anguillarum M3_9	FALSE	chr
A	GCA_000473745.3	GCA_000473745.3_CP008739.2.chr.fa:1	['GCA_000473745.3_CP008739.2.chr.fa:1:1', 'Integrase', '2103621'];['GCA_000473745.3_CP008739.2.chr.fa:1:attC', 'attC', '2104346'];['GCA_000473745.3_CP008739.2.chr.fa:1:attC', 'attC', '2104856.5'];['GCA_000473745.3_CP008739.2.chr.fa:1:2', 'ORF', '2105286', 'AB104852.1.gene4.p01', 'aminoglycoside__aadA', 'aminoglycoside'];['GCA_000473745.3_CP008739.2.chr.fa:1:attC', 'attC', '2105713.5'];['GCA_00047…		1	GCA_000473745.3_CP008739.2.chr.fa	Pseudomonas aeruginosa VRFPA04	Complete Genome	Proteobacteria_3	Gammaproteobacteria_4	Pseudomonadales_5	Pseudomonadaceae_6	Pseudomonas_7	Pseudomonas aeruginosa_8	Pseudomonas aeruginosa VRFPA04_9	TRUE	chr
C	GCA_000477435.1	GCA_000477435.1_CP004885.1.chr.fa:1	['GCA_000477435.1_CP004885.1.chr.fa:1:1', 'Integrase', '47256.5'];['GCA_000477435.1_CP004885.1.chr.fa:1:2', 'ORF', '48171.5'];['GCA_000477435.1_CP004885.1.chr.fa:1:attC', 'attC', '48549.5'];['GCA_000477435.1_CP004885.1.chr.fa:1:3', 'ORF', '49164'];['GCA_000477435.1_CP004885.1.chr.fa:1:attC', 'attC', '49750.5'];['GCA_000477435.1_CP004885.1.chr.fa:1:4', 'ORF', '50051'];['GCA_000477435.1_CP004885.1.…		0	GCA_000477435.1_CP004885.1.chr.fa	Candidatus Symbiobacter mobilis CR	Complete Genome	Proteobacteria_3	Betaproteobacteria_4	Burkholderiales_5	Comamonadaceae_6	Candidatus Symbiobacter_7	Candidatus Symbiobacter mobilis_8	Candidatus Symbiobacter mobilis CR_9	FALSE	chr
E	GCA_000477435.1	GCA_000477435.1_CP004885.1.chr.fa:2	['GCA_000477435.1_CP004885.1.chr.fa:2:-1', 'ORF', '2389065.5'];['GCA_000477435.1_CP004885.1.chr.fa:2:attC', 'attC', '2389610'];['GCA_000477435.1_CP004885.1.chr.fa:2:1', 'ORF', '2389651.5'];['GCA_000477435.1_CP004885.1.chr.fa:2:2', 'ORF', '2390314'];['GCA_000477435.1_CP004885.1.chr.fa:2:3', 'ORF', '2390817'];['GCA_000477435.1_CP004885.1.chr.fa:2:4', 'ORF', '2391059.5'];['GCA_000477435.1_CP004885.1…		0	GCA_000477435.1_CP004885.1.chr.fa	Candidatus Symbiobacter mobilis CR	Complete Genome	Proteobacteria_3	Betaproteobacteria_4	Burkholderiales_5	Comamonadaceae_6	Candidatus Symbiobacter_7	Candidatus Symbiobacter mobilis_8	Candidatus Symbiobacter mobilis CR_9	FALSE	chr
E	GCA_000477435.1	GCA_000477435.1_CP004885.1.chr.fa:4	['GCA_000477435.1_CP004885.1.chr.fa:4:-1', 'ORF', '58945'];['GCA_000477435.1_CP004885.1.chr.fa:4:1', 'ORF', '59293'];['GCA_000477435.1_CP004885.1.chr.fa:4:attC', 'attC', '59385'];['GCA_000477435.1_CP004885.1.chr.fa:4:2', 'ORF', '59598'];['GCA_000477435.1_CP004885.1.chr.fa:4:3', 'ORF', '59901.5'];['GCA_000477435.1_CP004885.1.chr.fa:4:4', 'ORF', '60543.5'];['GCA_000477435.1_CP004885.1.chr.fa:4:5', …		0	GCA_000477435.1_CP004885.1.chr.fa	Candidatus Symbiobacter mobilis CR	Complete Genome	Proteobacteria_3	Betaproteobacteria_4	Burkholderiales_5	Comamonadaceae_6	Candidatus Symbiobacter_7	Candidatus Symbiobacter mobilis_8	Candidatus Symbiobacter mobilis CR_9	FALSE	chr
[truncated: 1,842 more rows]

## Sheet: Plasmid Database
Type	Integron	Gene_cassettes	ARG_MRG
E	plasmid.1.fna_NC_005327.1:1	['plasmid.1.fna_NC_005327.1:1:-1', 'ORF', '10537.0'];['plasmid.1.fna_NC_005327.1:1:attC', 'attC', '10653.5'];['plasmid.1.fna_NC_005327.1:1:1', 'ORF', '11155.5', 'AAA91586', 'beta-lactam__OXA-1', 'beta-lactam'];['plasmid.1.fna_NC_005327.1:1:attC', 'attC', '11648.5'];	1
[truncated: 536 more rows]
