# Supplementary material for: Conserved phylogenetic distribution and limited antibiotic resistance of class 1 integrons revealed by assessing the bacterial genome and plasmid collection
Source: Microbiome. 2018 Jul 21;6:130. doi: 10.1186/s40168-018-0516-2 (PMC6054849; doi:10.1186/s40168-018-0516-2)
Supplement: Supplementary file 1 — The integron-integrase database constructed and curated using bioinformatics pipeline and whole genome analysis in this study, covering 3,384 complete and non-redundant integrases. (ZIP 11490 kb) [file 40168_2018_516_MOESM1_ESM.zip › Table S6.xlsx]

## Sheet: phylum
phylum	A	B	C	D	E	Total_Integron	phy_ge
Proteobacteria_3	757	347	550	110	531	2295	30593
Actinobacteria_3	1	0	1	0	1	3	8851
Chrysiogenetes_3	1	0	1	0	1	3	3
Acidobacteria_3	0	0	0	0	2	2	134
Aquificae_3	0	0	1	0	0	1	21
Armatimonadetes_3	0	0	0	0	0	0	55
Bacteroidetes/Chlorobi group_3	0	0	5	0	12	17	3658
Balneolaeota_3	0	0	0	0	0	0	40
Caldiserica_3	0	0	0	0	0	0	9
Calditrichaeota_3	0	0	0	0	0	0	4
Chlamydiae_3	0	0	0	0	0	0	336
Chloroflexi_3	0	0	3	0	5	8	383
Cyanobacteria/Melainabacteria group_3	0	0	7	2	17	26	531
Deferribacteres_3	0	0	0	0	2	2	13
Deinococcus-Thermus_3	0	0	0	0	0	0	62
Dictyoglomi_3	0	0	0	0	0	0	2
Elusimicrobia_3	0	0	0	0	0	0	102
Fibrobacteres_3	0	0	0	0	0	0	41
Firmicutes_3	0	0	20	0	12	32	23287
Fusobacteria_3	0	0	0	0	0	0	146
Gemmatimonadetes_3	0	0	1	0	5	6	84
Ignavibacteriae_3	0	0	0	0	0	0	47
Lentisphaerae_3	0	0	0	0	0	0	35
Nitrospinae/Tectomicrobia group_3	0	0	0	0	0	0	25
Nitrospirae_3	0	0	0	0	2	2	143
Planctomycetes_3	0	0	0	0	7	7	152
Rhodothermaeota_3	0	0	0	0	0	0	3
Spirochaetes_3	0	0	7	0	15	22	547
Synergistetes_3	0	0	0	0	0	0	69
Tenericutes_3	0	0	0	0	0	0	392
Thermodesulfobacteria_3	0	0	2	0	0	2	9
Thermotogae_3	0	0	0	0	0	0	76
unclassified Bacteria_3	0	0	1	0	0	1	3517
Verrucomicrobia_3	0	0	2	0	9	11	285

## Sheet: class
class	A	B	C	D	E	Total_Integron	class_ge	phylum
Gammaproteobacteria_4	753	345	467	105	472	2142	21986	Proteobacteria_3
Betaproteobacteria_4	4	1	56	3	45	109	3401	Proteobacteria_3
Actinobacteria_4	1	0	1	0	1	3	8512	Actinobacteria_3
Chrysiogenetes_4	1	0	1	0	1	3	3	Chrysiogenetes_3
Acidithiobacillia_4	0	0	4	0	2	6	16	Proteobacteria_3
Acidobacteria_4	0	0	0	0	2	2	1	Acidobacteria_3
Alphaproteobacteria_4	0	1	2	2	0	5	2879	Proteobacteria_3
Aquificae_4	0	0	1	0	0	1	21	Aquificae_3
Bacilli_4	0	0	18	0	11	29	19727	Firmicutes_3
Bacteroidia_4	0	0	1	0	0	1	856	Bacteroidetes/Chlorobi group_3
Caldilineae_4	0	0	0	0	1	1	3	Chloroflexi_3
candidate division NC10_4	0	0	1	0	0	1	5	unclassified Bacteria_3
Chlorobia_4	0	0	2	0	12	14	16	Bacteroidetes/Chlorobi group_3
Chloroflexia_4	0	0	3	0	4	7	11	Chloroflexi_3
Clostridia_4	0	0	1	0	0	1	2865	Firmicutes_3
Cyanobacteria_4	0	0	7	2	17	26	490	Cyanobacteria/Melainabacteria group_3
Cytophagia_4	0	0	1	0	0	1	113	Bacteroidetes/Chlorobi group_3
Deferribacteres_4	0	0	0	0	2	2	13	Deferribacteres_3
delta/epsilon subdivisions_4	0	0	21	0	12	33	2027	Proteobacteria_3
Flavobacteriia_4	0	0	1	0	0	1	454	Bacteroidetes/Chlorobi group_3
Gemmatimonadetes_4	0	0	1	0	5	6	48	Gemmatimonadetes_3
Limnochordia_4	0	0	1	0	1	2	1	Firmicutes_3
Nitrospira_4	0	0	0	0	2	2	66	Nitrospirae_3
Opitutae_4	0	0	2	0	8	10	69	Verrucomicrobia_3
Phycisphaerae_4	0	0	0	0	2	2	40	Planctomycetes_3
Planctomycetia_4	0	0	0	0	5	5	54	Planctomycetes_3
Spirochaetia_4	0	0	7	0	15	22	510	Spirochaetes_3
Thermodesulfobacteria_4	0	0	2	0	0	2	9	Thermodesulfobacteria_3
Verrucomicrobia_4	0	0	0	0	1	1	4	Verrucomicrobia_3

## Sheet: order
order	A	B	C	D	E	Total_Integron	order_ge	phylum	class
Enterobacterales_5	661	296	41	87	102	1187	13612	Proteobacteria_3	Gammaproteobacteria_4
Pseudomonadales_5	79	45	135	10	17	286	3762	Proteobacteria_3	Gammaproteobacteria_4
Aeromonadales_5	8	3	0	2	2	15	166	Proteobacteria_3	Gammaproteobacteria_4
Neisseriales_5	3	0	0	0	0	3	919	Proteobacteria_3	Betaproteobacteria_4
Xanthomonadales_5	2	0	58	1	19	80	755	Proteobacteria_3	Gammaproteobacteria_4
Alteromonadales_5	1	0	92	0	117	210	446	Proteobacteria_3	Gammaproteobacteria_4
Betaproteobacteria_5	1	0	3	0	4	8	39	Proteobacteria_3	Betaproteobacteria_4
Cellvibrionales_5	1	0	8	0	24	33	130	Proteobacteria_3	Gammaproteobacteria_4
Chrysiogenales_5	1	0	1	0	1	3	3	Chrysiogenetes_3	Chrysiogenetes_4
Corynebacteriales_5	1	0	0	0	0	1	6054	Actinobacteria_3	Actinobacteria_4
Vibrionales_5	1	0	74	0	87	162	1278	Proteobacteria_3	Gammaproteobacteria_4
Acidithiobacillales_5	0	0	4	0	2	6	16	Proteobacteria_3	Acidithiobacillia_4
Acidobacteria_5	0	0	0	0	2	2	1	Acidobacteria_3	Acidobacteria_4
Aquificales_5	0	0	1	0	0	1	18	Aquificae_3	Aquificae_4
Bacillales_5	0	0	7	0	11	18	10680	Firmicutes_3	Bacilli_4
Bacteroidales_5	0	0	1	0	0	1	844	Bacteroidetes/Chlorobi group_3	Bacteroidia_4
Burkholderiales_5	0	0	21	2	21	44	2137	Proteobacteria_3	Betaproteobacteria_4
Caldilineales_5	0	0	0	0	1	1	3	Chloroflexi_3	Caldilineae_4
candidate division NC10_5	0	0	1	0	0	1	1	unclassified Bacteria_3	candidate division NC10_4
Chlorobiales_5	0	0	2	0	12	14	16	Bacteroidetes/Chlorobi group_3	Chlorobia_4
Chloroflexales_5	0	0	3	0	4	7	10	Chloroflexi_3	Chloroflexia_4
Chromatiales_5	0	0	22	0	34	56	139	Proteobacteria_3	Gammaproteobacteria_4
Chroococcales_5	0	0	1	0	8	9	43	Cyanobacteria/Melainabacteria group_3	Cyanobacteria_4
Clostridiales_5	0	0	1	0	0	1	2759	Firmicutes_3	Clostridia_4
Cytophagales_5	0	0	1	0	0	1	113	Bacteroidetes/Chlorobi group_3	Cytophagia_4
Deferribacterales_5	0	0	0	0	2	2	13	Deferribacteres_3	Deferribacteres_4
Deltaproteobacteria_5	0	0	17	0	9	26	690	Proteobacteria_3	delta/epsilon subdivisions_4
Epsilonproteobacteria_5	0	0	4	0	3	7	1337	Proteobacteria_3	delta/epsilon subdivisions_4
Flavobacteriales_5	0	0	1	0	0	1	447	Bacteroidetes/Chlorobi group_3	Flavobacteriia_4
Gammaproteobacteria_5	0	0	4	0	10	14	11	Proteobacteria_3	Gammaproteobacteria_4
Gemmatimonadales_5	0	0	1	0	5	6	48	Gemmatimonadetes_3	Gemmatimonadetes_4
Lactobacillales_5	0	0	11	0	0	11	9045	Firmicutes_3	Bacilli_4
Limnochordales_5	0	0	1	0	1	2	1	Firmicutes_3	Limnochordia_4
Methylococcales_5	0	0	4	0	5	9	45	Proteobacteria_3	Gammaproteobacteria_4
Nakamurellales_5	0	0	0	0	1	1	3	Actinobacteria_3	Actinobacteria_4
Nevskiales_5	0	0	1	0	1	2	9	Proteobacteria_3	Gammaproteobacteria_4
Nitrosomonadales_5	0	0	18	0	11	29	166	Proteobacteria_3	Betaproteobacteria_4
Nitrospirales_5	0	0	0	0	2	2	64	Nitrospirae_3	Nitrospira_4
Nostocales_5	0	0	0	1	0	1	152	Cyanobacteria/Melainabacteria group_3	Cyanobacteria_4
Oceanospirillales_5	0	1	11	0	44	56	271	Proteobacteria_3	Gammaproteobacteria_4
Opitutales_5	0	0	1	0	5	6	22	Verrucomicrobia_3	Opitutae_4
Orbales_5	0	0	1	0	0	1	9	Proteobacteria_3	Gammaproteobacteria_4
Pasteurellales_5	0	0	7	4	1	12	433	Proteobacteria_3	Gammaproteobacteria_4
Phycisphaerales_5	0	0	0	0	2	2	31	Planctomycetes_3	Phycisphaerae_4
Planctomycetales_5	0	0	0	0	5	5	49	Planctomycetes_3	Planctomycetia_4
Pleurocapsales_5	0	0	1	0	0	1	7	Cyanobacteria/Melainabacteria group_3	Cyanobacteria_4
Puniceicoccales_5	0	0	1	0	3	4	2	Verrucomicrobia_3	Opitutae_4
Rhizobiales_5	0	1	1	0	0	2	1275	Proteobacteria_3	Alphaproteobacteria_4
Rhodocyclales_5	0	1	13	1	9	24	61	Proteobacteria_3	Betaproteobacteria_4
Rhodospirillales_5	0	0	0	2	0	2	258	Proteobacteria_3	Alphaproteobacteria_4
Rickettsiales_5	0	0	1	0	0	1	179	Proteobacteria_3	Alphaproteobacteria_4
Spirochaetales_5	0	0	7	0	15	22	313	Spirochaetes_3	Spirochaetia_4
Streptomycetales_5	0	0	1	0	0	1	612	Actinobacteria_3	Actinobacteria_4
Synechococcales_5	0	0	5	1	9	15	148	Cyanobacteria/Melainabacteria group_3	Cyanobacteria_4
Thermodesulfobacteriales_5	0	0	2	0	0	2	9	Thermodesulfobacteria_3	Thermodesulfobacteria_4
Thiotrichales_5	0	0	6	1	7	14	259	Proteobacteria_3	Gammaproteobacteria_4
unclassified Betaproteobacteria_5	0	0	1	0	0	1	78	Proteobacteria_3	Betaproteobacteria_4
unclassified Gammaproteobacteria_5	0	0	3	0	2	5	277	Proteobacteria_3	Gammaproteobacteria_4
Verrucomicrobia_5	0	0	0	0	1	1	2	Verrucomicrobia_3	Verrucomicrobia_4

## Sheet: family
family	A	B	C	D	E	Total_Integron	family_ge	phylum	class	order
Enterobacteriaceae_6	650	291	36	86	96	1159	12460	Proteobacteria_3	Gammaproteobacteria_4	Enterobacterales_5
Pseudomonadaceae_6	44	12	84	0	16	156	2552	Proteobacteria_3	Gammaproteobacteria_4	Pseudomonadales_5
Moraxellaceae_6	35	33	51	10	1	130	1198	Proteobacteria_3	Gammaproteobacteria_4	Pseudomonadales_5
Aeromonadaceae_6	8	3	0	2	2	15	138	Proteobacteria_3	Gammaproteobacteria_4	Aeromonadales_5
Yersiniaceae_6	4	0	0	1	1	6	737	Proteobacteria_3	Gammaproteobacteria_4	Enterobacterales_5
Chromobacteriaceae_6	3	0	0	0	0	3	35	Proteobacteria_3	Betaproteobacteria_4	Neisseriales_5
Erwiniaceae_6	2	2	0	0	0	4	128	Proteobacteria_3	Gammaproteobacteria_4	Enterobacterales_5
Morganellaceae_6	2	2	4	0	0	8	152	Proteobacteria_3	Gammaproteobacteria_4	Enterobacterales_5
unclassified Enterobacterales_6	2	1	0	0	5	8	7	Proteobacteria_3	Gammaproteobacteria_4	Enterobacterales_5
Xanthomonadaceae_6	2	0	52	1	16	71	700	Proteobacteria_3	Gammaproteobacteria_4	Xanthomonadales_5
Betaproteobacteria_6	1	0	3	0	4	8	39	Proteobacteria_3	Betaproteobacteria_4	Betaproteobacteria_5
Cellvibrionaceae_6	1	0	6	0	16	23	32	Proteobacteria_3	Gammaproteobacteria_4	Cellvibrionales_5
Chrysiogenaceae_6	1	0	1	0	1	3	2	Chrysiogenetes_3	Chrysiogenetes_4	Chrysiogenales_5
Hafniaceae_6	1	0	0	0	0	1	21	Proteobacteria_3	Gammaproteobacteria_4	Enterobacterales_5
Idiomarinaceae_6	1	0	2	0	0	3	45	Proteobacteria_3	Gammaproteobacteria_4	Alteromonadales_5
Nocardiaceae_6	1	0	0	0	0	1	167	Actinobacteria_3	Actinobacteria_4	Corynebacteriales_5
Vibrionaceae_6	1	0	74	0	87	162	1278	Proteobacteria_3	Gammaproteobacteria_4	Vibrionales_5
Acidithiobacillaceae_6	0	0	4	0	2	6	13	Proteobacteria_3	Acidithiobacillia_4	Acidithiobacillales_5
Acidobacteria_6	0	0	0	0	2	2	1	Acidobacteria_3	Acidobacteria_4	Acidobacteria_5
Alcaligenaceae_6	0	0	0	1	1	2	809	Proteobacteria_3	Betaproteobacteria_4	Burkholderiales_5
Alcanivoracaceae_6	0	1	0	0	9	10	52	Proteobacteria_3	Gammaproteobacteria_4	Oceanospirillales_5
Alteromonadaceae_6	0	0	43	0	68	111	185	Proteobacteria_3	Gammaproteobacteria_4	Alteromonadales_5
Anaplasmataceae_6	0	0	1	0	0	1	70	Proteobacteria_3	Alphaproteobacteria_4	Rickettsiales_5
Aquificaceae_6	0	0	1	0	0	1	13	Aquificae_3	Aquificae_4	Aquificales_5
Azonexaceae_6	0	0	1	0	2	3	9	Proteobacteria_3	Betaproteobacteria_4	Rhodocyclales_5
Bacillaceae_6	0	0	6	0	0	6	2937	Firmicutes_3	Bacilli_4	Bacillales_5
Bacteroidaceae_6	0	0	1	0	0	1	491	Bacteroidetes/Chlorobi group_3	Bacteroidia_4	Bacteroidales_5
Burkholderiaceae_6	0	0	1	0	1	2	840	Proteobacteria_3	Betaproteobacteria_4	Burkholderiales_5
Burkholderiales_6	0	0	5	1	1	7	11	Proteobacteria_3	Betaproteobacteria_4	Burkholderiales_5
Caldilineaceae_6	0	0	0	0	1	1	2	Chloroflexi_3	Caldilineae_4	Caldilineales_5
Campylobacterales_6	0	0	4	0	3	7	1307	Proteobacteria_3	delta/epsilon subdivisions_4	Epsilonproteobacteria_5
candidate division NC10_6	0	0	1	0	0	1	1	unclassified Bacteria_3	candidate division NC10_4	candidate division NC10_5
Chlorobiaceae_6	0	0	2	0	12	14	16	Bacteroidetes/Chlorobi group_3	Chlorobia_4	Chlorobiales_5
Chloroflexaceae_6	0	0	0	0	2	2	5	Chloroflexi_3	Chloroflexia_4	Chloroflexales_5
Chromatiaceae_6	0	0	8	0	22	30	32	Proteobacteria_3	Gammaproteobacteria_4	Chromatiales_5
Chroococcales_6	0	0	1	0	8	9	56	Cyanobacteria/Melainabacteria group_3	Cyanobacteria_4	Chroococcales_5
Chroococcales_6	0	0	1	0	8	9	56	Cyanobacteria/Melainabacteria group_3	Cyanobacteria_4	Oscillatoriophycideae_5
Colwelliaceae_6	0	0	6	0	6	12	25	Proteobacteria_3	Gammaproteobacteria_4	Alteromonadales_5
Comamonadaceae_6	0	0	13	0	13	26	258	Proteobacteria_3	Betaproteobacteria_4	Burkholderiales_5
Cyclobacteriaceae_6	0	0	1	0	0	1	24	Bacteroidetes/Chlorobi group_3	Cytophagia_4	Cytophagales_5
Deferribacteraceae_6	0	0	0	0	2	2	11	Deferribacteres_3	Deferribacteres_4	Deferribacterales_5
Desulfobacterales_6	0	0	7	0	5	12	102	Proteobacteria_3	delta/epsilon subdivisions_4	Deltaproteobacteria_5
Desulfovibrionales_6	0	0	0	0	2	2	91	Proteobacteria_3	delta/epsilon subdivisions_4	Deltaproteobacteria_5
Desulfuromonadales_6	0	0	10	0	2	12	83	Proteobacteria_3	delta/epsilon subdivisions_4	Deltaproteobacteria_5
Ectothiorhodospiraceae_6	0	0	11	0	4	15	85	Proteobacteria_3	Gammaproteobacteria_4	Chromatiales_5
Flavobacteriaceae_6	0	0	1	0	0	1	415	Bacteroidetes/Chlorobi group_3	Flavobacteriia_4	Flavobacteriales_5
Francisellaceae_6	0	0	2	0	0	2	123	Proteobacteria_3	Gammaproteobacteria_4	Thiotrichales_5
Gallionellaceae_6	0	0	5	0	3	8	26	Proteobacteria_3	Betaproteobacteria_4	Nitrosomonadales_5
Gammaproteobacteria_6	0	0	4	0	10	14	11	Proteobacteria_3	Gammaproteobacteria_4	Gammaproteobacteria_5
Gemmataceae_6	0	0	0	0	1	1	3	Planctomycetes_3	Planctomycetia_4	Planctomycetales_5
Gemmatimonadaceae_6	0	0	1	0	5	6	11	Gemmatimonadetes_3	Gemmatimonadetes_4	Gemmatimonadales_5
Hahellaceae_6	0	0	0	0	2	2	11	Proteobacteria_3	Gammaproteobacteria_4	Oceanospirillales_5
Halomonadaceae_6	0	0	3	0	6	9	112	Proteobacteria_3	Gammaproteobacteria_4	Oceanospirillales_5
Halothiobacillaceae_6	0	0	2	0	5	7	16	Proteobacteria_3	Gammaproteobacteria_4	Chromatiales_5
Hapalosiphonaceae_6	0	0	0	1	0	1	41	Cyanobacteria/Melainabacteria group_3	Cyanobacteria_4	Nostocales_5
Hyellaceae_6	0	0	1	0	0	1	3	Cyanobacteria/Melainabacteria group_3	Cyanobacteria_4	Pleurocapsales_5
Kangiellaceae_6	0	0	0	0	2	2	5	Proteobacteria_3	Gammaproteobacteria_4	Oceanospirillales_5
Lactobacillaceae_6	0	0	9	0	0	9	911	Firmicutes_3	Bacilli_4	Lactobacillales_5
Leptolyngbyaceae_6	0	0	2	0	8	10	17	Cyanobacteria/Melainabacteria group_3	Cyanobacteria_4	Synechococcales_5
Leuconostocaceae_6	0	0	1	0	0	1	96	Firmicutes_3	Bacilli_4	Lactobacillales_5
Limnochordaceae_6	0	0	1	0	1	2	1	Firmicutes_3	Limnochordia_4	Limnochordales_5
Methylobacteriaceae_6	0	0	1	0	0	1	75	Proteobacteria_3	Alphaproteobacteria_4	Rhizobiales_5
Methylococcaceae_6	0	0	4	0	5	9	43	Proteobacteria_3	Gammaproteobacteria_4	Methylococcales_5
Methylophilaceae_6	0	0	7	0	4	11	28	Proteobacteria_3	Betaproteobacteria_4	Nitrosomonadales_5
Microbulbiferaceae_6	0	0	0	0	7	7	8	Proteobacteria_3	Gammaproteobacteria_4	Cellvibrionales_5
Moritellaceae_6	0	0	1	0	1	2	4	Proteobacteria_3	Gammaproteobacteria_4	Alteromonadales_5
Nakamurellaceae_6	0	0	0	0	1	1	3	Actinobacteria_3	Actinobacteria_4	Nakamurellales_5
Nitrosomonadaceae_6	0	0	4	0	4	8	32	Proteobacteria_3	Betaproteobacteria_4	Nitrosomonadales_5
Nitrospiraceae_6	0	0	0	0	2	2	64	Nitrospirae_3	Nitrospira_4	Nitrospirales_5
Oceanospirillaceae_6	0	0	8	0	15	23	80	Proteobacteria_3	Gammaproteobacteria_4	Oceanospirillales_5
Opitutaceae_6	0	0	1	0	5	6	17	Verrucomicrobia_3	Opitutae_4	Opitutales_5
Orbaceae_6	0	0	1	0	0	1	9	Proteobacteria_3	Gammaproteobacteria_4	Orbales_5
Oxalobacteraceae_6	0	0	1	0	2	3	99	Proteobacteria_3	Betaproteobacteria_4	Burkholderiales_5
Paenibacillaceae_6	0	0	1	0	0	1	228	Firmicutes_3	Bacilli_4	Bacillales_5
Pasteurellaceae_6	0	0	7	4	1	12	433	Proteobacteria_3	Gammaproteobacteria_4	Pasteurellales_5
Pectobacteriaceae_6	0	0	1	0	0	1	104	Proteobacteria_3	Gammaproteobacteria_4	Enterobacterales_5
Phycisphaeraceae_6	0	0	0	0	2	2	1	Planctomycetes_3	Phycisphaerae_4	Phycisphaerales_5
Piscirickettsiaceae_6	0	0	4	1	6	11	99	Proteobacteria_3	Gammaproteobacteria_4	Thiotrichales_5
Planctomycetaceae_6	0	0	0	0	4	4	37	Planctomycetes_3	Planctomycetia_4	Planctomycetales_5
Pseudoalteromonadaceae_6	0	0	6	0	11	17	103	Proteobacteria_3	Gammaproteobacteria_4	Alteromonadales_5
Pseudohongiella_6	0	0	1	0	1	2	3	Proteobacteria_3	Gammaproteobacteria_4	unclassified Gammaproteobacteria_5
Psychromonadaceae_6	0	0	1	0	2	3	7	Proteobacteria_3	Gammaproteobacteria_4	Alteromonadales_5
Puniceicoccaceae_6	0	0	1	0	3	4	1	Verrucomicrobia_3	Opitutae_4	Puniceicoccales_5
Rhizobiaceae_6	0	1	0	0	0	1	345	Proteobacteria_3	Alphaproteobacteria_4	Rhizobiales_5
Rhodanobacteraceae_6	0	0	6	0	3	9	42	Proteobacteria_3	Gammaproteobacteria_4	Xanthomonadales_5
Rhodocyclaceae_6	0	0	6	0	3	9	25	Proteobacteria_3	Betaproteobacteria_4	Rhodocyclales_5
Rhodospirillaceae_6	0	0	0	2	0	2	89	Proteobacteria_3	Alphaproteobacteria_4	Rhodospirillales_5
Roseiflexaceae_6	0	0	3	0	2	5	2	Chloroflexi_3	Chloroflexia_4	Chloroflexales_5
Ruminococcaceae_6	0	0	1	0	0	1	460	Firmicutes_3	Clostridia_4	Clostridiales_5
Saccharospirillaceae_6	0	0	0	0	10	10	8	Proteobacteria_3	Gammaproteobacteria_4	Oceanospirillales_5
Sedimenticola_6	0	0	2	0	1	3	3	Proteobacteria_3	Gammaproteobacteria_4	unclassified Gammaproteobacteria_5
Shewanellaceae_6	0	0	33	0	29	62	69	Proteobacteria_3	Gammaproteobacteria_4	Alteromonadales_5
Sinobacteraceae_6	0	0	1	0	1	2	9	Proteobacteria_3	Gammaproteobacteria_4	Nevskiales_5
Spirochaetaceae_6	0	0	7	0	15	22	213	Spirochaetes_3	Spirochaetia_4	Spirochaetales_5
Spongiibacteraceae_6	0	0	2	0	1	3	15	Proteobacteria_3	Gammaproteobacteria_4	Cellvibrionales_5
Staphylococcaceae_6	0	0	0	0	11	11	6071	Firmicutes_3	Bacilli_4	Bacillales_5
Streptococcaceae_6	0	0	1	0	0	1	6709	Firmicutes_3	Bacilli_4	Lactobacillales_5
Streptomycetaceae_6	0	0	1	0	0	1	612	Actinobacteria_3	Actinobacteria_4	Streptomycetales_5
Synechococcaceae_6	0	0	3	1	1	5	62	Cyanobacteria/Melainabacteria group_3	Cyanobacteria_4	Synechococcales_5
Thermodesulfobacteriaceae_6	0	0	2	0	0	2	9	Thermodesulfobacteria_3	Thermodesulfobacteria_4	Thermodesulfobacteriales_5
Thiobacillaceae_6	0	0	2	0	0	2	26	Proteobacteria_3	Betaproteobacteria_4	Nitrosomonadales_5
Thiotrichaceae_6	0	0	0	0	1	1	25	Proteobacteria_3	Gammaproteobacteria_4	Thiotrichales_5
unclassified Betaproteobacteria (miscellaneous)_6	0	0	1	0	0	1	76	Proteobacteria_3	Betaproteobacteria_4	unclassified Betaproteobacteria_5
unclassified Burkholderiales_6	0	0	1	0	3	4	103	Proteobacteria_3	Betaproteobacteria_4	Burkholderiales_5
Verrucomicrobia_6	0	0	0	0	1	1	2	Verrucomicrobia_3	Verrucomicrobia_4	Verrucomicrobia_5
Wenzhouxiangellaceae_6	0	0	1	0	1	2	1	Proteobacteria_3	Gammaproteobacteria_4	Chromatiales_5
Woeseiaceae_6	0	0	0	0	2	2	1	Proteobacteria_3	Gammaproteobacteria_4	Chromatiales_5
Zoogloeaceae_6	0	1	6	1	4	12	21	Proteobacteria_3	Betaproteobacteria_4	Rhodocyclales_5

## Sheet: genus
genus	A	B	C	D	E	Total_Integron	genus_ge	phylum	class	order	family
Klebsiella_7	240	89	2	25	59	415	2458	Proteobacteria_3	Gammaproteobacteria_4	Enterobacterales_5	Enterobacteriaceae_6
Escherichia_7	180	115	14	47	24	380	4189	Proteobacteria_3	Gammaproteobacteria_4	Enterobacterales_5	Enterobacteriaceae_6
Salmonella_7	145	30	7	5	2	189	3344	Proteobacteria_3	Gammaproteobacteria_4	Enterobacterales_5	Enterobacteriaceae_6
Enterobacter_7	65	19	1	7	9	101	780	Proteobacteria_3	Gammaproteobacteria_4	Enterobacterales_5	Enterobacteriaceae_6
Pseudomonas_7	44	12	72	0	13	141	2492	Proteobacteria_3	Gammaproteobacteria_4	Pseudomonadales_5	Pseudomonadaceae_6
Acinetobacter_7	35	33	51	10	1	130	1090	Proteobacteria_3	Gammaproteobacteria_4	Pseudomonadales_5	Moraxellaceae_6
Citrobacter_7	11	3	0	0	0	14	116	Proteobacteria_3	Gammaproteobacteria_4	Enterobacterales_5	Enterobacteriaceae_6
Aeromonas_7	8	3	0	2	1	14	130	Proteobacteria_3	Gammaproteobacteria_4	Aeromonadales_5	Aeromonadaceae_6
Shigella_7	7	34	11	2	2	56	1035	Proteobacteria_3	Gammaproteobacteria_4	Enterobacterales_5	Enterobacteriaceae_6
Laribacter_7	3	0	0	0	0	3	3	Proteobacteria_3	Betaproteobacteria_4	Neisseriales_5	Chromobacteriaceae_6
Serratia_7	3	0	0	0	1	4	352	Proteobacteria_3	Gammaproteobacteria_4	Enterobacterales_5	Yersiniaceae_6
Pantoea_7	2	2	0	0	0	4	89	Proteobacteria_3	Gammaproteobacteria_4	Enterobacterales_5	Erwiniaceae_6
Phytobacter_7	2	1	0	0	0	3	2	Proteobacteria_3	Gammaproteobacteria_4	Enterobacterales_5	unclassified Enterobacterales_6
Proteus_7	2	2	3	0	0	7	61	Proteobacteria_3	Gammaproteobacteria_4	Enterobacterales_5	Morganellaceae_6
Stenotrophomonas_7	2	0	0	1	3	6	250	Proteobacteria_3	Gammaproteobacteria_4	Xanthomonadales_5	Xanthomonadaceae_6
Candidatus Accumulibacter_7	1	0	3	0	4	8	18	Proteobacteria_3	Betaproteobacteria_4	unclassified Betaproteobacteria_5	Candidatus Accumulibacter_6
Candidatus Accumulibacter_7	1	0	3	0	4	8	18	Proteobacteria_3	Betaproteobacteria_4	Betaproteobacteria_5	Betaproteobacteria_6
Cellvibrio_7	1	0	2	0	0	3	9	Proteobacteria_3	Gammaproteobacteria_4	Cellvibrionales_5	Cellvibrionaceae_6
Desulfurispirillum_7	1	0	1	0	1	3	1	Chrysiogenetes_3	Chrysiogenetes_4	Chrysiogenales_5	Chrysiogenaceae_6
Edwardsiella_7	1	0	0	0	0	1	19	Proteobacteria_3	Gammaproteobacteria_4	Enterobacterales_5	Hafniaceae_6
Idiomarina_7	1	0	2	0	0	3	44	Proteobacteria_3	Gammaproteobacteria_4	Alteromonadales_5	Idiomarinaceae_6
Pluralibacter_7	1	0	1	0	0	2	9	Proteobacteria_3	Gammaproteobacteria_4	Enterobacterales_5	Enterobacteriaceae_6
Raoultella_7	1	1	0	0	0	2	26	Proteobacteria_3	Gammaproteobacteria_4	Enterobacterales_5	Enterobacteriaceae_6
Rhodococcus_7	1	0	0	0	0	1	145	Actinobacteria_3	Actinobacteria_4	Corynebacteriales_5	Nocardiaceae_6
Vibrio_7	1	0	72	0	76	149	1190	Proteobacteria_3	Gammaproteobacteria_4	Vibrionales_5	Vibrionaceae_6
Yersinia_7	1	0	0	1	0	2	374	Proteobacteria_3	Gammaproteobacteria_4	Enterobacterales_5	Yersiniaceae_6
Acaryochloris_7	0	0	1	0	1	2	1	Cyanobacteria/Melainabacteria group_3	Cyanobacteria_4	Chroococcales_5	Chroococcales_6
Acidithiobacillus_7	0	0	4	0	2	6	13	Proteobacteria_3	Acidithiobacillia_4	Acidithiobacillales_5	Acidithiobacillaceae_6
Acidobacteria_7	0	0	0	0	2	2	1	Acidobacteria_3	Acidobacteria_4	Acidobacteria_5	Acidobacteria_6
Acidovorax_7	0	0	2	0	3	5	62	Proteobacteria_3	Betaproteobacteria_4	Burkholderiales_5	Comamonadaceae_6
Actinobacillus_7	0	0	1	0	0	1	13	Proteobacteria_3	Gammaproteobacteria_4	Pasteurellales_5	Pasteurellaceae_6
Agarivorans_7	0	0	0	0	1	1	1	Proteobacteria_3	Gammaproteobacteria_4	Alteromonadales_5	Alteromonadaceae_6
Alcaligenes_7	0	0	0	1	0	1	14	Proteobacteria_3	Betaproteobacteria_4	Burkholderiales_5	Alcaligenaceae_6
Alcanivorax_7	0	1	0	0	9	10	49	Proteobacteria_3	Gammaproteobacteria_4	Oceanospirillales_5	Alcanivoracaceae_6
Alicycliphilus_7	0	0	4	0	0	4	10	Proteobacteria_3	Betaproteobacteria_4	Burkholderiales_5	Comamonadaceae_6
Aliivibrio_7	0	0	2	0	11	13	26	Proteobacteria_3	Gammaproteobacteria_4	Vibrionales_5	Vibrionaceae_6
Alkalilimnicola_7	0	0	3	0	0	3	1	Proteobacteria_3	Gammaproteobacteria_4	Chromatiales_5	Ectothiorhodospiraceae_6
Alteromonas_7	0	0	22	0	45	67	78	Proteobacteria_3	Gammaproteobacteria_4	Alteromonadales_5	Alteromonadaceae_6
Aromatoleum_7	0	0	2	0	1	3	1	Proteobacteria_3	Betaproteobacteria_4	Rhodocyclales_5	Rhodocyclaceae_6
Azoarcus_7	0	0	4	0	3	7	8	Proteobacteria_3	Betaproteobacteria_4	Rhodocyclales_5	Zoogloeaceae_6
Azospira_7	0	0	0	0	2	2	1	Proteobacteria_3	Betaproteobacteria_4	Rhodocyclales_5	Rhodocyclaceae_6
Azotobacter group_7	0	0	3	0	0	3	10	Proteobacteria_3	Gammaproteobacteria_4	Pseudomonadales_5	Pseudomonadaceae_6
Bacillus_7	0	0	2	0	0	2	2680	Firmicutes_3	Bacilli_4	Bacillales_5	Bacillaceae_6
Bacteroides_7	0	0	1	0	0	1	175	Bacteroidetes/Chlorobi group_3	Bacteroidia_4	Bacteroidales_5	Bacteroidaceae_6
Basilea_7	0	0	0	0	1	1	1	Proteobacteria_3	Betaproteobacteria_4	Burkholderiales_5	Alcaligenaceae_6
Beggiatoa_7	0	0	0	0	1	1	6	Proteobacteria_3	Gammaproteobacteria_4	Thiotrichales_5	Thiotrichaceae_6
Bibersteinia_7	0	0	0	3	0	3	4	Proteobacteria_3	Gammaproteobacteria_4	Pasteurellales_5	Pasteurellaceae_6
Burkholderia_7	0	0	1	0	0	1	618	Proteobacteria_3	Betaproteobacteria_4	Burkholderiales_5	Burkholderiaceae_6
Burkholderiales_7	0	0	1	1	0	2	2	Proteobacteria_3	Betaproteobacteria_4	Burkholderiales_5	Burkholderiales_6
Caldilinea_7	0	0	0	0	1	1	1	Chloroflexi_3	Caldilineae_4	Caldilineales_5	Caldilineaceae_6
Campylobacteraceae_7	0	0	1	0	1	2	862	Proteobacteria_3	delta/epsilon subdivisions_4	Epsilonproteobacteria_5	Campylobacterales_6
Candidatus Methylomirabilis_7	0	0	1	0	0	1	1	unclassified Bacteria_3	candidate division NC10_4	candidate division NC10_5	candidate division NC10_6
Candidatus Symbiobacter_7	0	0	1	0	2	3	1	Proteobacteria_3	Betaproteobacteria_4	Burkholderiales_5	Comamonadaceae_6
Candidatus Tenderia_7	0	0	1	0	0	1	1	Proteobacteria_3	Gammaproteobacteria_4	Chromatiales_5	Chromatiaceae_6
Chlorobaculum_7	0	0	0	0	2	2	3	Bacteroidetes/Chlorobi group_3	Chlorobia_4	Chlorobiales_5	Chlorobiaceae_6
Chlorobium_7	0	0	1	0	5	6	7	Bacteroidetes/Chlorobi group_3	Chlorobia_4	Chlorobiales_5	Chlorobiaceae_6
Chloroflexus_7	0	0	0	0	2	2	5	Chloroflexi_3	Chloroflexia_4	Chloroflexales_5	Chloroflexaceae_6
Chloroherpeton_7	0	0	0	0	1	1	1	Bacteroidetes/Chlorobi group_3	Chlorobia_4	Chlorobiales_5	Chlorobiaceae_6
Chromohalobacter_7	0	0	0	0	2	2	3	Proteobacteria_3	Gammaproteobacteria_4	Oceanospirillales_5	Halomonadaceae_6
Colwellia_7	0	0	6	0	6	12	18	Proteobacteria_3	Gammaproteobacteria_4	Alteromonadales_5	Colwelliaceae_6
Comamonadaceae_7	0	0	1	0	0	1	2	Proteobacteria_3	Betaproteobacteria_4	Burkholderiales_5	Comamonadaceae_6
Comamonas_7	0	0	2	0	0	2	19	Proteobacteria_3	Betaproteobacteria_4	Burkholderiales_5	Comamonadaceae_6
Coraliomargarita_7	0	0	1	0	3	4	1	Verrucomicrobia_3	Opitutae_4	Puniceicoccales_5	Puniceicoccaceae_6
Cupriavidus_7	0	0	0	0	1	1	28	Proteobacteria_3	Betaproteobacteria_4	Burkholderiales_5	Burkholderiaceae_6
Cyanobium_7	0	0	3	0	0	3	3	Cyanobacteria/Melainabacteria group_3	Cyanobacteria_4	Synechococcales_5	Synechococcaceae_6
Cyanothece_7	0	0	0	0	4	4	6	Cyanobacteria/Melainabacteria group_3	Cyanobacteria_4	Chroococcales_5	Chroococcales_6
Cycloclasticus_7	0	0	2	0	3	5	7	Proteobacteria_3	Gammaproteobacteria_4	Thiotrichales_5	Piscirickettsiaceae_6
Dechloromonas_7	0	0	1	0	2	3	8	Proteobacteria_3	Betaproteobacteria_4	Rhodocyclales_5	Azonexaceae_6
Deferribacter_7	0	0	0	0	1	1	1	Deferribacteres_3	Deferribacteres_4	Deferribacterales_5	Deferribacteraceae_6
Desulfobacteraceae_7	0	0	3	0	2	5	59	Proteobacteria_3	delta/epsilon subdivisions_4	Deltaproteobacteria_5	Desulfobacterales_6
Desulfobulbaceae_7	0	0	4	0	3	7	30	Proteobacteria_3	delta/epsilon subdivisions_4	Deltaproteobacteria_5	Desulfobacterales_6
Desulfohalobiaceae_7	0	0	0	0	1	1	5	Proteobacteria_3	delta/epsilon subdivisions_4	Deltaproteobacteria_5	Desulfovibrionales_6
Desulfomicrobiaceae_7	0	0	0	0	1	1	7	Proteobacteria_3	delta/epsilon subdivisions_4	Deltaproteobacteria_5	Desulfovibrionales_6
Desulfuromonadaceae_7	0	0	4	0	2	6	30	Proteobacteria_3	delta/epsilon subdivisions_4	Deltaproteobacteria_5	Desulfuromonadales_6
Dickeya_7	0	0	1	0	0	1	41	Proteobacteria_3	Gammaproteobacteria_4	Enterobacterales_5	Pectobacteriaceae_6
Dokdonella_7	0	0	1	0	0	1	2	Proteobacteria_3	Gammaproteobacteria_4	Xanthomonadales_5	Rhodanobacteraceae_6
Dyella_7	0	0	3	0	1	4	8	Proteobacteria_3	Gammaproteobacteria_4	Xanthomonadales_5	Rhodanobacteraceae_6
Echinicola_7	0	0	1	0	0	1	2	Bacteroidetes/Chlorobi group_3	Cytophagia_4	Cytophagales_5	Cyclobacteriaceae_6
Ectothiorhodospira_7	0	0	5	0	1	6	3	Proteobacteria_3	Gammaproteobacteria_4	Chromatiales_5	Ectothiorhodospiraceae_6
Fischerella_7	0	0	0	1	0	1	37	Cyanobacteria/Melainabacteria group_3	Cyanobacteria_4	Nostocales_5	Hapalosiphonaceae_6
Flavobacterium_7	0	0	1	0	0	1	87	Bacteroidetes/Chlorobi group_3	Flavobacteriia_4	Flavobacteriales_5	Flavobacteriaceae_6
Flexistipes_7	0	0	0	0	1	1	1	Deferribacteres_3	Deferribacteres_4	Deferribacterales_5	Deferribacteraceae_6
Francisella_7	0	0	2	0	0	2	121	Proteobacteria_3	Gammaproteobacteria_4	Thiotrichales_5	Francisellaceae_6
Gallionella_7	0	0	3	0	2	5	7	Proteobacteria_3	Betaproteobacteria_4	Nitrosomonadales_5	Gallionellaceae_6
Gammaproteobacteria_7	0	0	3	0	6	9	9	Proteobacteria_3	Gammaproteobacteria_4	Gammaproteobacteria_5	Gammaproteobacteria_6
Gemmata_7	0	0	0	0	1	1	2	Planctomycetes_3	Planctomycetia_4	Planctomycetales_5	Gemmataceae_6
Gemmatimonas_7	0	0	1	0	1	2	10	Gemmatimonadetes_3	Gemmatimonadetes_4	Gemmatimonadales_5	Gemmatimonadaceae_6
Gemmatirosa_7	0	0	0	0	4	4	1	Gemmatimonadetes_3	Gemmatimonadetes_4	Gemmatimonadales_5	Gemmatimonadaceae_6
Geobacteraceae_7	0	0	6	0	0	6	45	Proteobacteria_3	delta/epsilon subdivisions_4	Deltaproteobacteria_5	Desulfuromonadales_6
Gilliamella_7	0	0	1	0	0	1	8	Proteobacteria_3	Gammaproteobacteria_4	Orbales_5	Orbaceae_6
Glaciecola_7	0	0	1	0	0	1	8	Proteobacteria_3	Gammaproteobacteria_4	Alteromonadales_5	Alteromonadaceae_6
Gynuella_7	0	0	0	0	10	10	1	Proteobacteria_3	Gammaproteobacteria_4	Oceanospirillales_5	Saccharospirillaceae_6
Hahella_7	0	0	0	0	2	2	1	Proteobacteria_3	Gammaproteobacteria_4	Oceanospirillales_5	Hahellaceae_6
Halomonas_7	0	0	3	0	4	7	76	Proteobacteria_3	Gammaproteobacteria_4	Oceanospirillales_5	Halomonadaceae_6
Halothiobacillus_7	0	0	2	0	5	7	13	Proteobacteria_3	Gammaproteobacteria_4	Chromatiales_5	Halothiobacillaceae_6
Helicobacteraceae_7	0	0	3	0	2	5	441	Proteobacteria_3	delta/epsilon subdivisions_4	Epsilonproteobacteria_5	Campylobacterales_6
Hydrogenobaculum_7	0	0	1	0	0	1	5	Aquificae_3	Aquificae_4	Aquificales_5	Aquificaceae_6
Janthinobacterium_7	0	0	1	0	2	3	22	Proteobacteria_3	Betaproteobacteria_4	Burkholderiales_5	Oxalobacteraceae_6
Kangiella_7	0	0	0	0	2	2	5	Proteobacteria_3	Gammaproteobacteria_4	Oceanospirillales_5	Kangiellaceae_6
Lacimicrobium_7	0	0	1	0	0	1	1	Proteobacteria_3	Gammaproteobacteria_4	Alteromonadales_5	Alteromonadaceae_6
Lactobacillus_7	0	0	9	0	0	9	867	Firmicutes_3	Bacilli_4	Lactobacillales_5	Lactobacillaceae_6
Leptolyngbya_7	0	0	2	0	8	10	12	Cyanobacteria/Melainabacteria group_3	Cyanobacteria_4	Synechococcales_5	Leptolyngbyaceae_6
Leptothrix_7	0	0	1	0	0	1	2	Proteobacteria_3	Betaproteobacteria_4	Burkholderiales_5	Burkholderiales_6
Leuconostoc_7	0	0	1	0	0	1	52	Firmicutes_3	Bacilli_4	Lactobacillales_5	Leuconostocaceae_6
Limnochorda_7	0	0	1	0	1	2	1	Firmicutes_3	Limnochordia_4	Limnochordales_5	Limnochordaceae_6
Limnohabitans_7	0	0	0	0	1	1	4	Proteobacteria_3	Betaproteobacteria_4	Burkholderiales_5	Comamonadaceae_6
Lysinibacillus_7	0	0	4	0	0	4	67	Firmicutes_3	Bacilli_4	Bacillales_5	Bacillaceae_6
Macromonas_7	0	0	1	0	0	1	2	Proteobacteria_3	Betaproteobacteria_4	Burkholderiales_5	Comamonadaceae_6
Mannheimia_7	0	0	6	0	0	6	52	Proteobacteria_3	Gammaproteobacteria_4	Pasteurellales_5	Pasteurellaceae_6
Marichromatium_7	0	0	1	0	0	1	1	Proteobacteria_3	Gammaproteobacteria_4	Chromatiales_5	Chromatiaceae_6
Marinobacter_7	0	0	17	0	22	39	64	Proteobacteria_3	Gammaproteobacteria_4	Alteromonadales_5	Alteromonadaceae_6
Marinobacterium_7	0	0	3	0	1	4	8	Proteobacteria_3	Gammaproteobacteria_4	Oceanospirillales_5	Oceanospirillaceae_6
Marinomonas_7	0	0	3	0	9	12	15	Proteobacteria_3	Gammaproteobacteria_4	Oceanospirillales_5	Oceanospirillaceae_6
Methylibium_7	0	0	1	0	3	4	4	Proteobacteria_3	Betaproteobacteria_4	Burkholderiales_5	unclassified Burkholderiales_6
Methylobacillus_7	0	0	1	0	0	1	2	Proteobacteria_3	Betaproteobacteria_4	Nitrosomonadales_5	Methylophilaceae_6
Methylobacter_7	0	0	1	0	0	1	10	Proteobacteria_3	Gammaproteobacteria_4	Methylococcales_5	Methylococcaceae_6
Methylobacterium_7	0	0	1	0	0	1	66	Proteobacteria_3	Alphaproteobacteria_4	Rhizobiales_5	Methylobacteriaceae_6
Methylomicrobium_7	0	0	2	0	1	3	3	Proteobacteria_3	Gammaproteobacteria_4	Methylococcales_5	Methylococcaceae_6
Methylomonas_7	0	0	1	0	4	5	6	Proteobacteria_3	Gammaproteobacteria_4	Methylococcales_5	Methylococcaceae_6
Methylophaga_7	0	0	2	0	1	3	44	Proteobacteria_3	Gammaproteobacteria_4	Thiotrichales_5	Piscirickettsiaceae_6
Methylophilus_7	0	0	1	0	1	2	8	Proteobacteria_3	Betaproteobacteria_4	Nitrosomonadales_5	Methylophilaceae_6
Methylotenera_7	0	0	2	0	1	3	8	Proteobacteria_3	Betaproteobacteria_4	Nitrosomonadales_5	Methylophilaceae_6
Methylovorus_7	0	0	0	0	2	2	2	Proteobacteria_3	Betaproteobacteria_4	Nitrosomonadales_5	Methylophilaceae_6
Microbulbifer_7	0	0	0	0	7	7	8	Proteobacteria_3	Gammaproteobacteria_4	Cellvibrionales_5	Microbulbiferaceae_6
Microcystis_7	0	0	0	0	3	3	3	Cyanobacteria/Melainabacteria group_3	Cyanobacteria_4	Chroococcales_5	Chroococcales_6
Morganella_7	0	0	1	0	0	1	17	Proteobacteria_3	Gammaproteobacteria_4	Enterobacterales_5	Morganellaceae_6
Moritella_7	0	0	1	0	1	2	4	Proteobacteria_3	Gammaproteobacteria_4	Alteromonadales_5	Moritellaceae_6
Nakamurella_7	0	0	0	0	1	1	3	Actinobacteria_3	Actinobacteria_4	Nakamurellales_5	Nakamurellaceae_6
Nitrosococcus_7	0	0	4	0	15	19	5	Proteobacteria_3	Gammaproteobacteria_4	Chromatiales_5	Chromatiaceae_6
Nitrosomonas_7	0	0	4	0	4	8	16	Proteobacteria_3	Betaproteobacteria_4	Nitrosomonadales_5	Nitrosomonadaceae_6
Nitrospira_7	0	0	0	0	2	2	30	Nitrospirae_3	Nitrospira_4	Nitrospirales_5	Nitrospiraceae_6
Oblitimonas_7	0	0	9	0	3	12	17	Proteobacteria_3	Gammaproteobacteria_4	Pseudomonadales_5	Pseudomonadaceae_6
Oceanimonas_7	0	0	0	0	1	1	3	Proteobacteria_3	Gammaproteobacteria_4	Aeromonadales_5	Aeromonadaceae_6
Oleispira_7	0	0	1	0	0	1	2	Proteobacteria_3	Gammaproteobacteria_4	Oceanospirillales_5	Oceanospirillaceae_6
Opitutaceae_7	0	0	1	0	3	4	1	Verrucomicrobia_3	Opitutae_4	Opitutales_5	Opitutaceae_6
Opitutus_7	0	0	0	0	2	2	2	Verrucomicrobia_3	Opitutae_4	Opitutales_5	Opitutaceae_6
Paenibacillus_7	0	0	1	0	0	1	178	Firmicutes_3	Bacilli_4	Bacillales_5	Paenibacillaceae_6
Paraglaciecola_7	0	0	2	0	0	2	3	Proteobacteria_3	Gammaproteobacteria_4	Alteromonadales_5	Alteromonadaceae_6
Pasteurella_7	0	0	0	1	1	2	119	Proteobacteria_3	Gammaproteobacteria_4	Pasteurellales_5	Pasteurellaceae_6
Paucibacter_7	0	0	2	0	0	2	1	Proteobacteria_3	Betaproteobacteria_4	Burkholderiales_5	Burkholderiales_6
Pelodictyon_7	0	0	0	0	1	1	2	Bacteroidetes/Chlorobi group_3	Chlorobia_4	Chlorobiales_5	Chlorobiaceae_6
Phycisphaera_7	0	0	0	0	2	2	1	Planctomycetes_3	Phycisphaerae_4	Phycisphaerales_5	Phycisphaeraceae_6
Pirellula_7	0	0	0	0	2	2	2	Planctomycetes_3	Planctomycetia_4	Planctomycetales_5	Planctomycetaceae_6
Planctopirus_7	0	0	0	0	1	1	1	Planctomycetes_3	Planctomycetia_4	Planctomycetales_5	Planctomycetaceae_6
Plesiomonas_7	0	0	0	0	5	5	4	Proteobacteria_3	Gammaproteobacteria_4	Enterobacterales_5	unclassified Enterobacterales_6
Pleurocapsa_7	0	0	1	0	0	1	3	Cyanobacteria/Melainabacteria group_3	Cyanobacteria_4	Pleurocapsales_5	Hyellaceae_6
Polaromonas_7	0	0	1	0	2	3	13	Proteobacteria_3	Betaproteobacteria_4	Burkholderiales_5	Comamonadaceae_6
Prosthecochloris_7	0	0	1	0	3	4	3	Bacteroidetes/Chlorobi group_3	Chlorobia_4	Chlorobiales_5	Chlorobiaceae_6
Pseudoalteromonas_7	0	0	6	0	11	17	101	Proteobacteria_3	Gammaproteobacteria_4	Alteromonadales_5	Pseudoalteromonadaceae_6
Pseudohongiella_7	0	0	1	0	1	2	3	Proteobacteria_3	Gammaproteobacteria_4	unclassified Gammaproteobacteria_5	Pseudohongiella_6
Pseudoxanthomonas_7	0	0	4	0	1	5	12	Proteobacteria_3	Gammaproteobacteria_4	Xanthomonadales_5	Xanthomonadaceae_6
Psychromonas_7	0	0	1	0	2	3	7	Proteobacteria_3	Gammaproteobacteria_4	Alteromonadales_5	Psychromonadaceae_6
Ramlibacter_7	0	0	1	0	4	5	5	Proteobacteria_3	Betaproteobacteria_4	Burkholderiales_5	Comamonadaceae_6
Rhizobium_7	0	1	0	0	0	1	208	Proteobacteria_3	Alphaproteobacteria_4	Rhizobiales_5	Rhizobiaceae_6
Rhodanobacter_7	0	0	2	0	2	4	15	Proteobacteria_3	Gammaproteobacteria_4	Xanthomonadales_5	Rhodanobacteraceae_6
Rhodocyclaceae_7	0	0	1	0	0	1	1	Proteobacteria_3	Betaproteobacteria_4	Rhodocyclales_5	Rhodocyclaceae_6
Rhodoferax_7	0	0	0	0	1	1	11	Proteobacteria_3	Betaproteobacteria_4	Burkholderiales_5	Comamonadaceae_6
Rhodospirillum_7	0	0	0	2	0	2	5	Proteobacteria_3	Alphaproteobacteria_4	Rhodospirillales_5	Rhodospirillaceae_6
Roseateles_7	0	0	0	0	1	1	2	Proteobacteria_3	Betaproteobacteria_4	Burkholderiales_5	Burkholderiales_6
Roseiflexus_7	0	0	3	0	2	5	2	Chloroflexi_3	Chloroflexia_4	Chloroflexales_5	Roseiflexaceae_6
Rubinisphaera_7	0	0	0	0	1	1	1	Planctomycetes_3	Planctomycetia_4	Planctomycetales_5	Planctomycetaceae_6
Rubrivivax_7	0	0	1	0	0	1	2	Proteobacteria_3	Betaproteobacteria_4	Burkholderiales_5	Burkholderiales_6
Ruminiclostridium_7	0	0	1	0	0	1	30	Firmicutes_3	Clostridia_4	Clostridiales_5	Ruminococcaceae_6
Saccharophagus_7	0	0	1	0	4	5	1	Proteobacteria_3	Gammaproteobacteria_4	Cellvibrionales_5	Cellvibrionaceae_6
Salinispira_7	0	0	1	0	1	2	1	Spirochaetes_3	Spirochaetia_4	Spirochaetales_5	Spirochaetaceae_6
Sedimenticola_7	0	0	2	0	1	3	3	Proteobacteria_3	Gammaproteobacteria_4	unclassified Gammaproteobacteria_5	Sedimenticola_6
Shewanella_7	0	0	33	0	29	62	68	Proteobacteria_3	Gammaproteobacteria_4	Alteromonadales_5	Shewanellaceae_6
Sideroxydans_7	0	0	1	0	0	1	4	Proteobacteria_3	Betaproteobacteria_4	Nitrosomonadales_5	Gallionellaceae_6
Simiduia_7	0	0	1	0	7	8	2	Proteobacteria_3	Gammaproteobacteria_4	Cellvibrionales_5	Cellvibrionaceae_6
Spirochaeta_7	0	0	1	0	2	3	11	Spirochaetes_3	Spirochaetia_4	Spirochaetales_5	Spirochaetaceae_6
Spongiibacter_7	0	0	1	0	0	1	9	Proteobacteria_3	Gammaproteobacteria_4	Cellvibrionales_5	Spongiibacteraceae_6
Staphylococcus_7	0	0	0	0	11	11	6041	Firmicutes_3	Bacilli_4	Bacillales_5	Staphylococcaceae_6
Steroidobacter_7	0	0	1	0	1	2	1	Proteobacteria_3	Gammaproteobacteria_4	Nevskiales_5	Sinobacteraceae_6
Streptococcus_7	0	0	1	0	0	1	6631	Firmicutes_3	Bacilli_4	Lactobacillales_5	Streptococcaceae_6
Streptomyces_7	0	0	1	0	0	1	595	Actinobacteria_3	Actinobacteria_4	Streptomycetales_5	Streptomycetaceae_6
Sulfuricella_7	0	0	1	0	1	2	2	Proteobacteria_3	Betaproteobacteria_4	Nitrosomonadales_5	Gallionellaceae_6
Sulfuritalea_7	0	0	2	0	0	2	1	Proteobacteria_3	Betaproteobacteria_4	Rhodocyclales_5	Rhodocyclaceae_6
Synechococcus_7	0	0	0	1	1	2	56	Cyanobacteria/Melainabacteria group_3	Cyanobacteria_4	Synechococcales_5	Synechococcaceae_6
Teredinibacter_7	0	0	2	0	5	7	8	Proteobacteria_3	Gammaproteobacteria_4	Cellvibrionales_5	Cellvibrionaceae_6
Thalassolituus_7	0	0	1	0	5	6	25	Proteobacteria_3	Gammaproteobacteria_4	Oceanospirillales_5	Oceanospirillaceae_6
Thauera_7	0	1	2	1	1	5	11	Proteobacteria_3	Betaproteobacteria_4	Rhodocyclales_5	Zoogloeaceae_6
Thermodesulfatator_7	0	0	2	0	0	2	1	Thermodesulfobacteria_3	Thermodesulfobacteria_4	Thermodesulfobacteriales_5	Thermodesulfobacteriaceae_6
Thioalkalimicrobium_7	0	0	0	1	1	2	4	Proteobacteria_3	Gammaproteobacteria_4	Thiotrichales_5	Piscirickettsiaceae_6
Thioalkalivibrio_7	0	0	3	0	3	6	66	Proteobacteria_3	Gammaproteobacteria_4	Chromatiales_5	Ectothiorhodospiraceae_6
Thiobacillus_7	0	0	2	0	0	2	26	Proteobacteria_3	Betaproteobacteria_4	Nitrosomonadales_5	Thiobacillaceae_6
Thiocystis_7	0	0	0	0	3	3	1	Proteobacteria_3	Gammaproteobacteria_4	Chromatiales_5	Chromatiaceae_6
Thioflavicoccus_7	0	0	2	0	4	6	1	Proteobacteria_3	Gammaproteobacteria_4	Chromatiales_5	Chromatiaceae_6
Thiolapillus_7	0	0	1	0	4	5	1	Proteobacteria_3	Gammaproteobacteria_4	Gammaproteobacteria_5	Gammaproteobacteria_6
Thiomicrospira_7	0	0	0	0	1	1	7	Proteobacteria_3	Gammaproteobacteria_4	Thiotrichales_5	Piscirickettsiaceae_6
Treponema_7	0	0	5	0	12	17	164	Spirochaetes_3	Spirochaetia_4	Spirochaetales_5	Spirochaetaceae_6
unclassified Betaproteobacteria (miscellaneous)_7	0	0	1	0	0	1	76	Proteobacteria_3	Betaproteobacteria_4	unclassified Betaproteobacteria_5	unclassified Betaproteobacteria (miscellaneous)_6
unclassified Methylophilaceae_7	0	0	3	0	0	3	6	Proteobacteria_3	Betaproteobacteria_4	Nitrosomonadales_5	Methylophilaceae_6
unclassified Rhodocyclaceae_7	0	0	1	0	0	1	17	Proteobacteria_3	Betaproteobacteria_4	Rhodocyclales_5	Rhodocyclaceae_6
Verrucomicrobia_7	0	0	0	0	1	1	2	Verrucomicrobia_3	Verrucomicrobia_4	Verrucomicrobia_5	Verrucomicrobia_6
Wenzhouxiangella_7	0	0	1	0	1	2	1	Proteobacteria_3	Gammaproteobacteria_4	Chromatiales_5	Wenzhouxiangellaceae_6
Woeseia_7	0	0	0	0	2	2	1	Proteobacteria_3	Gammaproteobacteria_4	Chromatiales_5	Woeseiaceae_6
Wolbachieae_7	0	0	1	0	0	1	31	Proteobacteria_3	Alphaproteobacteria_4	Rickettsiales_5	Anaplasmataceae_6
Xanthomonas_7	0	0	48	0	12	60	377	Proteobacteria_3	Gammaproteobacteria_4	Xanthomonadales_5	Xanthomonadaceae_6
Zhongshania_7	0	0	1	0	1	2	2	Proteobacteria_3	Gammaproteobacteria_4	Cellvibrionales_5	Spongiibacteraceae_6

## Sheet: species
species	A	B	C	D	E	Total_Integron	species_ge	phylum	class	order	family	genus
Klebsiella_8	192	74	1	18	43	328	1896	Proteobacteria_3	Gammaproteobacteria_4	Enterobacterales_5	Enterobacteriaceae_6	Klebsiella_7
Salmonella enterica_8	140	28	7	4	2	181	3224	Proteobacteria_3	Gammaproteobacteria_4	Enterobacterales_5	Enterobacteriaceae_6	Salmonella_7
Escherichia_8	123	94	9	43	14	283	2613	Proteobacteria_3	Gammaproteobacteria_4	Enterobacterales_5	Enterobacteriaceae_6	Escherichia_7
Escherichia coli_8	57	20	5	4	10	96	1570	Proteobacteria_3	Gammaproteobacteria_4	Enterobacterales_5	Enterobacteriaceae_6	Escherichia_7
Enterobacter cloacae complex_8	51	13	0	2	8	74	699	Proteobacteria_3	Gammaproteobacteria_4	Enterobacterales_5	Enterobacteriaceae_6	Enterobacter_7
Klebsiella pneumoniae_8	42	15	1	7	15	80	470	Proteobacteria_3	Gammaproteobacteria_4	Enterobacterales_5	Enterobacteriaceae_6	Klebsiella_7
Pseudomonas aeruginosa group_8	33	8	3	0	0	44	1195	Proteobacteria_3	Gammaproteobacteria_4	Pseudomonadales_5	Pseudomonadaceae_6	Pseudomonas_7
Acinetobacter calcoaceticus_8	22	33	30	9	0	94	765	Proteobacteria_3	Gammaproteobacteria_4	Pseudomonadales_5	Moraxellaceae_6	Acinetobacter_7
Acinetobacter baumannii_8	12	0	18	1	1	32	17	Proteobacteria_3	Gammaproteobacteria_4	Pseudomonadales_5	Moraxellaceae_6	Acinetobacter_7
Enterobacter hormaechei_8	9	3	0	5	1	18	31	Proteobacteria_3	Gammaproteobacteria_4	Enterobacterales_5	Enterobacteriaceae_6	Enterobacter_7
Aeromonas_8	8	3	0	1	1	13	103	Proteobacteria_3	Gammaproteobacteria_4	Aeromonadales_5	Aeromonadaceae_6	Aeromonas_7
Citrobacter freundii complex_8	8	1	0	0	0	9	88	Proteobacteria_3	Gammaproteobacteria_4	Enterobacterales_5	Enterobacteriaceae_6	Citrobacter_7
Shigella_8	6	28	8	0	0	42	944	Proteobacteria_3	Gammaproteobacteria_4	Enterobacterales_5	Enterobacteriaceae_6	Shigella_7
Enterobacter cloacae_8	5	1	0	0	0	6	6	Proteobacteria_3	Gammaproteobacteria_4	Enterobacterales_5	Enterobacteriaceae_6	Enterobacter_7
Pseudomonas_8	5	2	6	0	4	17	642	Proteobacteria_3	Gammaproteobacteria_4	Pseudomonadales_5	Pseudomonadaceae_6	Pseudomonas_7
Salmonella_8	5	2	0	1	0	8	116	Proteobacteria_3	Gammaproteobacteria_4	Enterobacterales_5	Enterobacteriaceae_6	Salmonella_7
Citrobacter freundii_8	3	2	0	0	0	5	1	Proteobacteria_3	Gammaproteobacteria_4	Enterobacterales_5	Enterobacteriaceae_6	Citrobacter_7
Klebsiella oxytoca_8	3	0	0	0	1	4	11	Proteobacteria_3	Gammaproteobacteria_4	Enterobacterales_5	Enterobacteriaceae_6	Klebsiella_7
Laribacter_8	3	0	0	0	0	3	1	Proteobacteria_3	Betaproteobacteria_4	Neisseriales_5	Chromobacteriaceae_6	Laribacter_7
Pseudomonas aeruginosa_8	3	0	1	0	0	4	19	Proteobacteria_3	Gammaproteobacteria_4	Pseudomonadales_5	Pseudomonadaceae_6	Pseudomonas_7
Pantoea_8	2	2	0	0	0	4	66	Proteobacteria_3	Gammaproteobacteria_4	Enterobacterales_5	Erwiniaceae_6	Pantoea_7
Phytobacter_8	2	1	0	0	0	3	2	Proteobacteria_3	Gammaproteobacteria_4	Enterobacterales_5	unclassified Enterobacterales_6	Phytobacter_7
Proteus_8	2	2	3	0	0	7	54	Proteobacteria_3	Gammaproteobacteria_4	Enterobacterales_5	Morganellaceae_6	Proteus_7
Pseudomonas stutzeri_8	2	1	56	0	5	64	207	Proteobacteria_3	Gammaproteobacteria_4	Pseudomonadales_5	Pseudomonadaceae_6	Pseudomonas_7
Serratia_8	2	0	0	0	1	3	318	Proteobacteria_3	Gammaproteobacteria_4	Enterobacterales_5	Yersiniaceae_6	Serratia_7
Stenotrophomonas maltophilia group_8	2	0	0	1	0	3	204	Proteobacteria_3	Gammaproteobacteria_4	Xanthomonadales_5	Xanthomonadaceae_6	Stenotrophomonas_7
Acinetobacter johnsonii_8	1	0	0	0	0	1	4	Proteobacteria_3	Gammaproteobacteria_4	Pseudomonadales_5	Moraxellaceae_6	Acinetobacter_7
Candidatus Accumulibacter phosphatis_8	1	0	3	0	4	8	17	Proteobacteria_3	Betaproteobacteria_4	Betaproteobacteria_5	Betaproteobacteria_6	Candidatus Accumulibacter_7
Cellvibrio_8	1	0	1	0	0	2	7	Proteobacteria_3	Gammaproteobacteria_4	Cellvibrionales_5	Cellvibrionaceae_6	Cellvibrio_7
Desulfurispirillum indicum_8	1	0	1	0	1	3	1	Chrysiogenetes_3	Chrysiogenetes_4	Chrysiogenales_5	Chrysiogenaceae_6	Desulfurispirillum_7
Edwardsiella_8	1	0	0	0	0	1	13	Proteobacteria_3	Gammaproteobacteria_4	Enterobacterales_5	Hafniaceae_6	Edwardsiella_7
Enterobacter aerogenes_8	1	0	0	0	0	1	2	Proteobacteria_3	Gammaproteobacteria_4	Enterobacterales_5	Enterobacteriaceae_6	Klebsiella_7
Idiomarina_8	1	0	0	0	0	1	40	Proteobacteria_3	Gammaproteobacteria_4	Alteromonadales_5	Idiomarinaceae_6	Idiomarina_7
Klebsiella aerogenes_8	1	0	0	0	0	1	13	Proteobacteria_3	Gammaproteobacteria_4	Enterobacterales_5	Enterobacteriaceae_6	Klebsiella_7
Klebsiella quasipneumoniae_8	1	0	0	0	0	1	65	Proteobacteria_3	Gammaproteobacteria_4	Enterobacterales_5	Enterobacteriaceae_6	Klebsiella_7
Pluralibacter_8	1	0	1	0	0	2	9	Proteobacteria_3	Gammaproteobacteria_4	Enterobacterales_5	Enterobacteriaceae_6	Pluralibacter_7
Pseudomonas putida_8	1	1	0	0	0	2	15	Proteobacteria_3	Gammaproteobacteria_4	Pseudomonadales_5	Pseudomonadaceae_6	Pseudomonas_7
Raoultella_8	1	1	0	0	0	2	24	Proteobacteria_3	Gammaproteobacteria_4	Enterobacterales_5	Enterobacteriaceae_6	Raoultella_7
Rhodococcus_8	1	0	0	0	0	1	138	Actinobacteria_3	Actinobacteria_4	Corynebacteriales_5	Nocardiaceae_6	Rhodococcus_7
Serratia marcescens_8	1	0	0	0	0	1	21	Proteobacteria_3	Gammaproteobacteria_4	Enterobacterales_5	Yersiniaceae_6	Serratia_7
Shigella flexneri_8	1	6	3	2	1	13	81	Proteobacteria_3	Gammaproteobacteria_4	Enterobacterales_5	Enterobacteriaceae_6	Shigella_7
Vibrio_8	1	0	30	0	35	66	720	Proteobacteria_3	Gammaproteobacteria_4	Vibrionales_5	Vibrionaceae_6	Vibrio_7
Yersinia_8	1	0	0	1	0	2	205	Proteobacteria_3	Gammaproteobacteria_4	Enterobacterales_5	Yersiniaceae_6	Yersinia_7
Acaryochloris marina_8	0	0	1	0	1	2	1	Cyanobacteria/Melainabacteria group_3	Cyanobacteria_4	Chroococcales_5	Chroococcales_6	Acaryochloris_7
Acidithiobacillus ferrivorans_8	0	0	2	0	2	4	3	Proteobacteria_3	Acidithiobacillia_4	Acidithiobacillales_5	Acidithiobacillaceae_6	Acidithiobacillus_7
Acidithiobacillus ferrooxidans_8	0	0	2	0	0	2	3	Proteobacteria_3	Acidithiobacillia_4	Acidithiobacillales_5	Acidithiobacillaceae_6	Acidithiobacillus_7
Acidobacteria_8	0	0	0	0	2	2	1	Acidobacteria_3	Acidobacteria_4	Acidobacteria_5	Acidobacteria_6	Acidobacteria_7
Acidovorax avenae_8	0	0	0	0	1	1	17	Proteobacteria_3	Betaproteobacteria_4	Burkholderiales_5	Comamonadaceae_6	Acidovorax_7
Acidovorax ebreus_8	0	0	1	0	1	2	1	Proteobacteria_3	Betaproteobacteria_4	Burkholderiales_5	Comamonadaceae_6	Acidovorax_7
Acidovorax_8	0	0	1	0	1	2	42	Proteobacteria_3	Betaproteobacteria_4	Burkholderiales_5	Comamonadaceae_6	Acidovorax_7
Acinetobacter pittii_8	0	0	1	0	0	1	1	Proteobacteria_3	Gammaproteobacteria_4	Pseudomonadales_5	Moraxellaceae_6	Acinetobacter_7
Acinetobacter_8	0	0	2	0	0	2	249	Proteobacteria_3	Gammaproteobacteria_4	Pseudomonadales_5	Moraxellaceae_6	Acinetobacter_7
Actinobacillus suis_8	0	0	1	0	0	1	2	Proteobacteria_3	Gammaproteobacteria_4	Pasteurellales_5	Pasteurellaceae_6	Actinobacillus_7
Aeromonas salmonicida_8	0	0	0	1	0	1	7	Proteobacteria_3	Gammaproteobacteria_4	Aeromonadales_5	Aeromonadaceae_6	Aeromonas_7
Agarivorans_8	0	0	0	0	1	1	1	Proteobacteria_3	Gammaproteobacteria_4	Alteromonadales_5	Alteromonadaceae_6	Agarivorans_7
Alcaligenes_8	0	0	0	1	0	1	12	Proteobacteria_3	Betaproteobacteria_4	Burkholderiales_5	Alcaligenaceae_6	Alcaligenes_7
Alcanivorax borkumensis_8	0	0	0	0	4	4	1	Proteobacteria_3	Gammaproteobacteria_4	Oceanospirillales_5	Alcanivoracaceae_6	Alcanivorax_7
Alcanivorax dieselolei_8	0	1	0	0	1	2	1	Proteobacteria_3	Gammaproteobacteria_4	Oceanospirillales_5	Alcanivoracaceae_6	Alcanivorax_7
Alcanivorax_8	0	0	0	0	4	4	46	Proteobacteria_3	Gammaproteobacteria_4	Oceanospirillales_5	Alcanivoracaceae_6	Alcanivorax_7
Alicycliphilus denitrificans_8	0	0	1	0	0	1	2	Proteobacteria_3	Betaproteobacteria_4	Burkholderiales_5	Comamonadaceae_6	Alicycliphilus_7
Alicycliphilus_8	0	0	3	0	0	3	8	Proteobacteria_3	Betaproteobacteria_4	Burkholderiales_5	Comamonadaceae_6	Alicycliphilus_7
Aliivibrio fischeri_8	0	0	0	0	2	2	4	Proteobacteria_3	Gammaproteobacteria_4	Vibrionales_5	Vibrionaceae_6	Aliivibrio_7
Aliivibrio salmonicida_8	0	0	0	0	2	2	1	Proteobacteria_3	Gammaproteobacteria_4	Vibrionales_5	Vibrionaceae_6	Aliivibrio_7
Aliivibrio_8	0	0	2	0	7	9	20	Proteobacteria_3	Gammaproteobacteria_4	Vibrionales_5	Vibrionaceae_6	Aliivibrio_7
Alkalilimnicola ehrlichii_8	0	0	3	0	0	3	1	Proteobacteria_3	Gammaproteobacteria_4	Chromatiales_5	Ectothiorhodospiraceae_6	Alkalilimnicola_7
Alteromonas macleodii_8	0	0	2	0	5	7	4	Proteobacteria_3	Gammaproteobacteria_4	Alteromonadales_5	Alteromonadaceae_6	Alteromonas_7
Alteromonas mediterranea_8	0	0	5	0	8	13	9	Proteobacteria_3	Gammaproteobacteria_4	Alteromonadales_5	Alteromonadaceae_6	Alteromonas_7
Alteromonas stellipolaris_8	0	0	1	0	1	2	1	Proteobacteria_3	Gammaproteobacteria_4	Alteromonadales_5	Alteromonadaceae_6	Alteromonas_7
Alteromonas_8	0	0	14	0	31	45	64	Proteobacteria_3	Gammaproteobacteria_4	Alteromonadales_5	Alteromonadaceae_6	Alteromonas_7
Arcobacter_8	0	0	0	0	1	1	48	Proteobacteria_3	delta/epsilon subdivisions_4	Epsilonproteobacteria_5	Campylobacterales_6	Campylobacteraceae_7
Aromatoleum aromaticum_8	0	0	2	0	1	3	1	Proteobacteria_3	Betaproteobacteria_4	Rhodocyclales_5	Rhodocyclaceae_6	Aromatoleum_7
Azoarcus_8	0	0	4	0	3	7	7	Proteobacteria_3	Betaproteobacteria_4	Rhodocyclales_5	Zoogloeaceae_6	Azoarcus_7
Azospira oryzae_8	0	0	0	0	2	2	1	Proteobacteria_3	Betaproteobacteria_4	Rhodocyclales_5	Rhodocyclaceae_6	Azospira_7
Azotobacter_8	0	0	3	0	0	3	10	Proteobacteria_3	Gammaproteobacteria_4	Pseudomonadales_5	Pseudomonadaceae_6	Azotobacter group_7
Bacillus amyloliquefaciens_8	0	0	1	0	0	1	11	Firmicutes_3	Bacilli_4	Bacillales_5	Bacillaceae_6	Bacillus_7
Bacillus velezensis_8	0	0	1	0	0	1	11	Firmicutes_3	Bacilli_4	Bacillales_5	Bacillaceae_6	Bacillus_7
Bacteroides vulgatus_8	0	0	1	0	0	1	3	Bacteroidetes/Chlorobi group_3	Bacteroidia_4	Bacteroidales_5	Bacteroidaceae_6	Bacteroides_7
Basilea psittacipulmonis_8	0	0	0	0	1	1	1	Proteobacteria_3	Betaproteobacteria_4	Burkholderiales_5	Alcaligenaceae_6	Basilea_7
Bathymodiolus septemdierum thioautotrophic gill symbiont_8	0	0	1	0	1	2	1	Proteobacteria_3	Gammaproteobacteria_4	Gammaproteobacteria_5	Gammaproteobacteria_6	Gammaproteobacteria_7
Beggiatoa_8	0	0	0	0	1	1	5	Proteobacteria_3	Gammaproteobacteria_4	Thiotrichales_5	Thiotrichaceae_6	Beggiatoa_7
Bibersteinia trehalosi_8	0	0	0	3	0	3	4	Proteobacteria_3	Gammaproteobacteria_4	Pasteurellales_5	Pasteurellaceae_6	Bibersteinia_7
Burkholderia_8	0	0	1	0	0	1	377	Proteobacteria_3	Betaproteobacteria_4	Burkholderiales_5	Burkholderiaceae_6	Burkholderia_7
Burkholderiales_8	0	0	1	1	0	2	2	Proteobacteria_3	Betaproteobacteria_4	Burkholderiales_5	Burkholderiales_6	Burkholderiales_7
Caldilinea aerophila_8	0	0	0	0	1	1	1	Chloroflexi_3	Caldilineae_4	Caldilineales_5	Caldilineaceae_6	Caldilinea_7
Campylobacter_8	0	0	1	0	0	1	787	Proteobacteria_3	delta/epsilon subdivisions_4	Epsilonproteobacteria_5	Campylobacterales_6	Campylobacteraceae_7
Candidatus Methylomirabilis_8	0	0	1	0	0	1	1	unclassified Bacteria_3	candidate division NC10_4	candidate division NC10_5	candidate division NC10_6	Candidatus Methylomirabilis_7
Candidatus Symbiobacter mobilis_8	0	0	1	0	2	3	1	Proteobacteria_3	Betaproteobacteria_4	Burkholderiales_5	Comamonadaceae_6	Candidatus Symbiobacter_7
Candidatus Tenderia_8	0	0	1	0	0	1	1	Proteobacteria_3	Gammaproteobacteria_4	Chromatiales_5	Chromatiaceae_6	Candidatus Tenderia_7
Cellvibrio japonicus_8	0	0	1	0	0	1	1	Proteobacteria_3	Gammaproteobacteria_4	Cellvibrionales_5	Cellvibrionaceae_6	Cellvibrio_7
Chlorobaculum tepidum_8	0	0	0	0	2	2	1	Bacteroidetes/Chlorobi group_3	Chlorobia_4	Chlorobiales_5	Chlorobiaceae_6	Chlorobaculum_7
Chlorobium limicola_8	0	0	0	0	1	1	1	Bacteroidetes/Chlorobi group_3	Chlorobia_4	Chlorobiales_5	Chlorobiaceae_6	Chlorobium_7
Chlorobium phaeobacteroides_8	0	0	1	0	4	5	2	Bacteroidetes/Chlorobi group_3	Chlorobia_4	Chlorobiales_5	Chlorobiaceae_6	Chlorobium_7
Chloroflexus aurantiacus_8	0	0	0	0	1	1	1	Chloroflexi_3	Chloroflexia_4	Chloroflexales_5	Chloroflexaceae_6	Chloroflexus_7
Chloroflexus_8	0	0	0	0	1	1	3	Chloroflexi_3	Chloroflexia_4	Chloroflexales_5	Chloroflexaceae_6	Chloroflexus_7
Chloroherpeton thalassium_8	0	0	0	0	1	1	1	Bacteroidetes/Chlorobi group_3	Chlorobia_4	Chlorobiales_5	Chlorobiaceae_6	Chloroherpeton_7
Chromohalobacter salexigens_8	0	0	0	0	2	2	1	Proteobacteria_3	Gammaproteobacteria_4	Oceanospirillales_5	Halomonadaceae_6	Chromohalobacter_7
Colwellia psychrerythraea_8	0	0	1	0	4	5	1	Proteobacteria_3	Gammaproteobacteria_4	Alteromonadales_5	Colwelliaceae_6	Colwellia_7
Colwellia_8	0	0	5	0	2	7	16	Proteobacteria_3	Gammaproteobacteria_4	Alteromonadales_5	Colwelliaceae_6	Colwellia_7
Comamonadaceae_8	0	0	1	0	0	1	2	Proteobacteria_3	Betaproteobacteria_4	Burkholderiales_5	Comamonadaceae_6	Comamonadaceae_7
Comamonas testosteroni_8	0	0	2	0	0	2	4	Proteobacteria_3	Betaproteobacteria_4	Burkholderiales_5	Comamonadaceae_6	Comamonas_7
Coraliomargarita akajimensis_8	0	0	1	0	3	4	1	Verrucomicrobia_3	Opitutae_4	Puniceicoccales_5	Puniceicoccaceae_6	Coraliomargarita_7
Cupriavidus necator_8	0	0	0	0	1	1	2	Proteobacteria_3	Betaproteobacteria_4	Burkholderiales_5	Burkholderiaceae_6	Cupriavidus_7
Cyanobium gracile_8	0	0	3	0	0	3	1	Cyanobacteria/Melainabacteria group_3	Cyanobacteria_4	Synechococcales_5	Synechococcaceae_6	Cyanobium_7
Cyanothece_8	0	0	0	0	4	4	6	Cyanobacteria/Melainabacteria group_3	Cyanobacteria_4	Chroococcales_5	Chroococcales_6	Cyanothece_7
Cycloclasticus zancles_8	0	0	1	0	1	2	1	Proteobacteria_3	Gammaproteobacteria_4	Thiotrichales_5	Piscirickettsiaceae_6	Cycloclasticus_7
Cycloclasticus_8	0	0	1	0	2	3	6	Proteobacteria_3	Gammaproteobacteria_4	Thiotrichales_5	Piscirickettsiaceae_6	Cycloclasticus_7
Dechloromonas aromatica_8	0	0	1	0	2	3	1	Proteobacteria_3	Betaproteobacteria_4	Rhodocyclales_5	Azonexaceae_6	Dechloromonas_7
Deferribacter desulfuricans_8	0	0	0	0	1	1	1	Deferribacteres_3	Deferribacteres_4	Deferribacterales_5	Deferribacteraceae_6	Deferribacter_7
Desulfobacterium_8	0	0	0	0	2	2	3	Proteobacteria_3	delta/epsilon subdivisions_4	Deltaproteobacteria_5	Desulfobacterales_6	Desulfobacteraceae_7
Desulfobacula_8	0	0	3	0	0	3	6	Proteobacteria_3	delta/epsilon subdivisions_4	Deltaproteobacteria_5	Desulfobacterales_6	Desulfobacteraceae_7
Desulfobulbus_8	0	0	1	0	1	2	6	Proteobacteria_3	delta/epsilon subdivisions_4	Deltaproteobacteria_5	Desulfobacterales_6	Desulfobulbaceae_7
Desulfocapsa_8	0	0	3	0	0	3	1	Proteobacteria_3	delta/epsilon subdivisions_4	Deltaproteobacteria_5	Desulfobacterales_6	Desulfobulbaceae_7
Desulfohalobium_8	0	0	0	0	1	1	1	Proteobacteria_3	delta/epsilon subdivisions_4	Deltaproteobacteria_5	Desulfovibrionales_6	Desulfohalobiaceae_7
Desulfomicrobium_8	0	0	0	0	1	1	6	Proteobacteria_3	delta/epsilon subdivisions_4	Deltaproteobacteria_5	Desulfovibrionales_6	Desulfomicrobiaceae_7
Desulfotalea_8	0	0	0	0	2	2	1	Proteobacteria_3	delta/epsilon subdivisions_4	Deltaproteobacteria_5	Desulfobacterales_6	Desulfobulbaceae_7
Desulfuromonas_8	0	0	1	0	0	1	15	Proteobacteria_3	delta/epsilon subdivisions_4	Deltaproteobacteria_5	Desulfuromonadales_6	Desulfuromonadaceae_7
Dickeya chrysanthemi_8	0	0	1	0	0	1	4	Proteobacteria_3	Gammaproteobacteria_4	Enterobacterales_5	Pectobacteriaceae_6	Dickeya_7
Dokdonella koreensis_8	0	0	1	0	0	1	1	Proteobacteria_3	Gammaproteobacteria_4	Xanthomonadales_5	Rhodanobacteraceae_6	Dokdonella_7
Dyella japonica_8	0	0	1	0	0	1	2	Proteobacteria_3	Gammaproteobacteria_4	Xanthomonadales_5	Rhodanobacteraceae_6	Dyella_7
Dyella_8	0	0	2	0	1	3	6	Proteobacteria_3	Gammaproteobacteria_4	Xanthomonadales_5	Rhodanobacteraceae_6	Dyella_7
Echinicola vietnamensis_8	0	0	1	0	0	1	1	Bacteroidetes/Chlorobi group_3	Cytophagia_4	Cytophagales_5	Cyclobacteriaceae_6	Echinicola_7
Ectothiorhodospira_8	0	0	5	0	1	6	2	Proteobacteria_3	Gammaproteobacteria_4	Chromatiales_5	Ectothiorhodospiraceae_6	Ectothiorhodospira_7
Enterobacter cloacae complex 'Hoffmann cluster III'_8	0	2	0	0	0	2	2	Proteobacteria_3	Gammaproteobacteria_4	Enterobacterales_5	Enterobacteriaceae_6	Enterobacter_7
Enterobacter lignolyticus_8	0	0	1	0	0	1	1	Proteobacteria_3	Gammaproteobacteria_4	Enterobacterales_5	Enterobacteriaceae_6	Enterobacter_7
Escherichia fergusonii_8	0	1	0	0	0	1	3	Proteobacteria_3	Gammaproteobacteria_4	Enterobacterales_5	Enterobacteriaceae_6	Escherichia_7
Fischerella_8	0	0	0	1	0	1	6	Cyanobacteria/Melainabacteria group_3	Cyanobacteria_4	Nostocales_5	Hapalosiphonaceae_6	Fischerella_7
Flavobacterium_8	0	0	1	0	0	1	109	Bacteroidetes/Chlorobi group_3	Flavobacteriia_4	Flavobacteriales_5	Flavobacteriaceae_6	Flavobacterium_7
Flavobacterium_8	0	0	1	0	0	1	109	Bacteroidetes/Chlorobi group_3	Bacteroidetes_4	Flavobacteriia_5	Flavobacteriales_6	Flavobacteriaceae_7
Flexistipes sinusarabici_8	0	0	0	0	1	1	1	Deferribacteres_3	Deferribacteres_4	Deferribacterales_5	Deferribacteraceae_6	Flexistipes_7
Francisella_8	0	0	2	0	0	2	35	Proteobacteria_3	Gammaproteobacteria_4	Thiotrichales_5	Francisellaceae_6	Francisella_7
Gallionella capsiferriformans_8	0	0	1	0	2	3	1	Proteobacteria_3	Betaproteobacteria_4	Nitrosomonadales_5	Gallionellaceae_6	Gallionella_7
Gallionella_8	0	0	2	0	0	2	6	Proteobacteria_3	Betaproteobacteria_4	Nitrosomonadales_5	Gallionellaceae_6	Gallionella_7
Gammaproteobacteria_8	0	0	2	0	5	7	5	Proteobacteria_3	Gammaproteobacteria_4	Gammaproteobacteria_5	Gammaproteobacteria_6	Gammaproteobacteria_7
Gemmata_8	0	0	0	0	1	1	2	Planctomycetes_3	Planctomycetia_4	Planctomycetales_5	Gemmataceae_6	Gemmata_7
Gemmatimonas aurantiaca_8	0	0	1	0	1	2	1	Gemmatimonadetes_3	Gemmatimonadetes_4	Gemmatimonadales_5	Gemmatimonadaceae_6	Gemmatimonas_7
Gemmatirosa_8	0	0	0	0	4	4	1	Gemmatimonadetes_3	Gemmatimonadetes_4	Gemmatimonadales_5	Gemmatimonadaceae_6	Gemmatirosa_7
Geoalkalibacter_8	0	0	4	0	0	4	3	Proteobacteria_3	delta/epsilon subdivisions_4	Deltaproteobacteria_5	Desulfuromonadales_6	Geobacteraceae_7
Geobacter_8	0	0	2	0	0	2	35	Proteobacteria_3	delta/epsilon subdivisions_4	Deltaproteobacteria_5	Desulfuromonadales_6	Geobacteraceae_7
Gilliamella_8	0	0	1	0	0	1	8	Proteobacteria_3	Gammaproteobacteria_4	Orbales_5	Orbaceae_6	Gilliamella_7
Glaciecola_8	0	0	1	0	0	1	6	Proteobacteria_3	Gammaproteobacteria_4	Alteromonadales_5	Alteromonadaceae_6	Glaciecola_7
Gynuella sunshinyii_8	0	0	0	0	10	10	1	Proteobacteria_3	Gammaproteobacteria_4	Oceanospirillales_5	Saccharospirillaceae_6	Gynuella_7
Hahella chejuensis_8	0	0	0	0	2	2	1	Proteobacteria_3	Gammaproteobacteria_4	Oceanospirillales_5	Hahellaceae_6	Hahella_7
Halomonas_8	0	0	3	0	4	7	67	Proteobacteria_3	Gammaproteobacteria_4	Oceanospirillales_5	Halomonadaceae_6	Halomonas_7
Halothiobacillus neapolitanus_8	0	0	1	0	3	4	1	Proteobacteria_3	Gammaproteobacteria_4	Chromatiales_5	Halothiobacillaceae_6	Halothiobacillus_7
Halothiobacillus_8	0	0	1	0	2	3	12	Proteobacteria_3	Gammaproteobacteria_4	Chromatiales_5	Halothiobacillaceae_6	Halothiobacillus_7
Helicobacter_8	0	0	1	0	2	3	379	Proteobacteria_3	delta/epsilon subdivisions_4	Epsilonproteobacteria_5	Campylobacterales_6	Helicobacteraceae_7
Hydrogenobaculum_8	0	0	1	0	0	1	5	Aquificae_3	Aquificae_4	Aquificales_5	Aquificaceae_6	Hydrogenobaculum_7
Idiomarina loihiensis_8	0	0	2	0	0	2	2	Proteobacteria_3	Gammaproteobacteria_4	Alteromonadales_5	Idiomarinaceae_6	Idiomarina_7
Janthinobacterium_8	0	0	1	0	2	3	21	Proteobacteria_3	Betaproteobacteria_4	Burkholderiales_5	Oxalobacteraceae_6	Janthinobacterium_7
Kangiella koreensis_8	0	0	0	0	2	2	1	Proteobacteria_3	Gammaproteobacteria_4	Oceanospirillales_5	Kangiellaceae_6	Kangiella_7
Lacimicrobium_8	0	0	1	0	0	1	1	Proteobacteria_3	Gammaproteobacteria_4	Alteromonadales_5	Alteromonadaceae_6	Lacimicrobium_7
Lactobacillus brevis_8	0	0	1	0	0	1	2	Firmicutes_3	Bacilli_4	Lactobacillales_5	Lactobacillaceae_6	Lactobacillus_7
Lactobacillus buchneri_8	0	0	1	0	0	1	2	Firmicutes_3	Bacilli_4	Lactobacillales_5	Lactobacillaceae_6	Lactobacillus_7
Lactobacillus mucosae_8	0	0	1	0	0	1	1	Firmicutes_3	Bacilli_4	Lactobacillales_5	Lactobacillaceae_6	Lactobacillus_7
Lactobacillus reuteri_8	0	0	2	0	0	2	6	Firmicutes_3	Bacilli_4	Lactobacillales_5	Lactobacillaceae_6	Lactobacillus_7
Lactobacillus_8	0	0	4	0	0	4	795	Firmicutes_3	Bacilli_4	Lactobacillales_5	Lactobacillaceae_6	Lactobacillus_7
Leptolyngbya_8	0	0	2	0	8	10	10	Cyanobacteria/Melainabacteria group_3	Cyanobacteria_4	Synechococcales_5	Leptolyngbyaceae_6	Leptolyngbya_7
Leptothrix cholodnii_8	0	0	1	0	0	1	1	Proteobacteria_3	Betaproteobacteria_4	Burkholderiales_5	Burkholderiales_6	Leptothrix_7
Leuconostoc mesenteroides_8	0	0	1	0	0	1	9	Firmicutes_3	Bacilli_4	Lactobacillales_5	Leuconostocaceae_6	Leuconostoc_7
Limnochorda_8	0	0	1	0	1	2	1	Firmicutes_3	Limnochordia_4	Limnochordales_5	Limnochordaceae_6	Limnochorda_7
Limnohabitans_8	0	0	0	0	1	1	3	Proteobacteria_3	Betaproteobacteria_4	Burkholderiales_5	Comamonadaceae_6	Limnohabitans_7
Lysinibacillus sphaericus_8	0	0	1	0	0	1	1	Firmicutes_3	Bacilli_4	Bacillales_5	Bacillaceae_6	Lysinibacillus_7
Lysinibacillus_8	0	0	3	0	0	3	66	Firmicutes_3	Bacilli_4	Bacillales_5	Bacillaceae_6	Lysinibacillus_7
Macromonas_8	0	0	1	0	0	1	2	Proteobacteria_3	Betaproteobacteria_4	Burkholderiales_5	Comamonadaceae_6	Macromonas_7
Mannheimia haemolytica_8	0	0	3	0	0	3	9	Proteobacteria_3	Gammaproteobacteria_4	Pasteurellales_5	Pasteurellaceae_6	Mannheimia_7
Mannheimia varigena_8	0	0	1	0	0	1	4	Proteobacteria_3	Gammaproteobacteria_4	Pasteurellales_5	Pasteurellaceae_6	Mannheimia_7
Mannheimia_8	0	0	2	0	0	2	38	Proteobacteria_3	Gammaproteobacteria_4	Pasteurellales_5	Pasteurellaceae_6	Mannheimia_7
Marichromatium purpuratum_8	0	0	1	0	0	1	1	Proteobacteria_3	Gammaproteobacteria_4	Chromatiales_5	Chromatiaceae_6	Marichromatium_7
Marinobacter adhaerens_8	0	0	0	0	4	4	1	Proteobacteria_3	Gammaproteobacteria_4	Alteromonadales_5	Alteromonadaceae_6	Marinobacter_7
Marinobacter hydrocarbonoclasticus_8	0	0	5	0	2	7	2	Proteobacteria_3	Gammaproteobacteria_4	Alteromonadales_5	Alteromonadaceae_6	Marinobacter_7
Marinobacter_8	0	0	12	0	16	28	55	Proteobacteria_3	Gammaproteobacteria_4	Alteromonadales_5	Alteromonadaceae_6	Marinobacter_7
Marinobacterium_8	0	0	3	0	1	4	4	Proteobacteria_3	Gammaproteobacteria_4	Oceanospirillales_5	Oceanospirillaceae_6	Marinobacterium_7
Marinomonas mediterranea_8	0	0	1	0	2	3	1	Proteobacteria_3	Gammaproteobacteria_4	Oceanospirillales_5	Oceanospirillaceae_6	Marinomonas_7
Marinomonas posidonica_8	0	0	0	0	6	6	1	Proteobacteria_3	Gammaproteobacteria_4	Oceanospirillales_5	Oceanospirillaceae_6	Marinomonas_7
Marinomonas_8	0	0	2	0	1	3	12	Proteobacteria_3	Gammaproteobacteria_4	Oceanospirillales_5	Oceanospirillaceae_6	Marinomonas_7
Methylibium petroleiphilum_8	0	0	1	0	3	4	1	Proteobacteria_3	Betaproteobacteria_4	Burkholderiales_5	unclassified Burkholderiales_6	Methylibium_7
Methylobacillus flagellatus_8	0	0	1	0	0	1	1	Proteobacteria_3	Betaproteobacteria_4	Nitrosomonadales_5	Methylophilaceae_6	Methylobacillus_7
Methylobacter_8	0	0	1	0	0	1	7	Proteobacteria_3	Gammaproteobacteria_4	Methylococcales_5	Methylococcaceae_6	Methylobacter_7
Methylobacterium_8	0	0	1	0	0	1	56	Proteobacteria_3	Alphaproteobacteria_4	Rhizobiales_5	Methylobacteriaceae_6	Methylobacterium_7
Methylomicrobium alcaliphilum_8	0	0	2	0	1	3	1	Proteobacteria_3	Gammaproteobacteria_4	Methylococcales_5	Methylococcaceae_6	Methylomicrobium_7
Methylomonas methanica_8	0	0	1	0	2	3	1	Proteobacteria_3	Gammaproteobacteria_4	Methylococcales_5	Methylococcaceae_6	Methylomonas_7
Methylomonas_8	0	0	0	0	2	2	5	Proteobacteria_3	Gammaproteobacteria_4	Methylococcales_5	Methylococcaceae_6	Methylomonas_7
Methylophaga_8	0	0	2	0	1	3	43	Proteobacteria_3	Gammaproteobacteria_4	Thiotrichales_5	Piscirickettsiaceae_6	Methylophaga_7
Methylophilus_8	0	0	1	0	1	2	7	Proteobacteria_3	Betaproteobacteria_4	Nitrosomonadales_5	Methylophilaceae_6	Methylophilus_7
Methylotenera mobilis_8	0	0	1	0	1	2	2	Proteobacteria_3	Betaproteobacteria_4	Nitrosomonadales_5	Methylophilaceae_6	Methylotenera_7
Methylotenera versatilis_8	0	0	1	0	0	1	1	Proteobacteria_3	Betaproteobacteria_4	Nitrosomonadales_5	Methylophilaceae_6	Methylotenera_7
Methylovorus glucosotrophus_8	0	0	0	0	1	1	1	Proteobacteria_3	Betaproteobacteria_4	Nitrosomonadales_5	Methylophilaceae_6	Methylovorus_7
Methylovorus_8	0	0	0	0	1	1	1	Proteobacteria_3	Betaproteobacteria_4	Nitrosomonadales_5	Methylophilaceae_6	Methylovorus_7
Microbulbifer_8	0	0	0	0	7	7	8	Proteobacteria_3	Gammaproteobacteria_4	Cellvibrionales_5	Microbulbiferaceae_6	Microbulbifer_7
Microcystis aeruginosa_8	0	0	0	0	2	2	2	Cyanobacteria/Melainabacteria group_3	Cyanobacteria_4	Chroococcales_5	Chroococcales_6	Microcystis_7
Microcystis panniformis_8	0	0	0	0	1	1	1	Cyanobacteria/Melainabacteria group_3	Cyanobacteria_4	Chroococcales_5	Chroococcales_6	Microcystis_7
Morganella_8	0	0	1	0	0	1	15	Proteobacteria_3	Gammaproteobacteria_4	Enterobacterales_5	Morganellaceae_6	Morganella_7
Moritella_8	0	0	1	0	1	2	3	Proteobacteria_3	Gammaproteobacteria_4	Alteromonadales_5	Moritellaceae_6	Moritella_7
Nakamurella multipartita_8	0	0	0	0	1	1	1	Actinobacteria_3	Actinobacteria_4	Nakamurellales_5	Nakamurellaceae_6	Nakamurella_7
Nitrosococcus halophilus_8	0	0	1	0	1	2	1	Proteobacteria_3	Gammaproteobacteria_4	Chromatiales_5	Chromatiaceae_6	Nitrosococcus_7
Nitrosococcus oceani_8	0	0	1	0	9	10	3	Proteobacteria_3	Gammaproteobacteria_4	Chromatiales_5	Chromatiaceae_6	Nitrosococcus_7
Nitrosococcus watsonii_8	0	0	2	0	5	7	1	Proteobacteria_3	Gammaproteobacteria_4	Chromatiales_5	Chromatiaceae_6	Nitrosococcus_7
Nitrosomonas europaea_8	0	0	2	0	2	4	1	Proteobacteria_3	Betaproteobacteria_4	Nitrosomonadales_5	Nitrosomonadaceae_6	Nitrosomonas_7
Nitrosomonas eutropha_8	0	0	1	0	2	3	1	Proteobacteria_3	Betaproteobacteria_4	Nitrosomonadales_5	Nitrosomonadaceae_6	Nitrosomonas_7
Nitrosomonas_8	0	0	1	0	0	1	14	Proteobacteria_3	Betaproteobacteria_4	Nitrosomonadales_5	Nitrosomonadaceae_6	Nitrosomonas_7
Nitrospira_8	0	0	0	0	2	2	30	Nitrospirae_3	Nitrospira_4	Nitrospirales_5	Nitrospiraceae_6	Nitrospira_7
Oblitimonas_8	0	0	9	0	3	12	17	Proteobacteria_3	Gammaproteobacteria_4	Pseudomonadales_5	Pseudomonadaceae_6	Oblitimonas_7
Oceanimonas_8	0	0	0	0	1	1	2	Proteobacteria_3	Gammaproteobacteria_4	Aeromonadales_5	Aeromonadaceae_6	Oceanimonas_7
Oleispira antarctica_8	0	0	1	0	0	1	1	Proteobacteria_3	Gammaproteobacteria_4	Oceanospirillales_5	Oceanospirillaceae_6	Oleispira_7
Opitutaceae_8	0	0	1	0	3	4	1	Verrucomicrobia_3	Opitutae_4	Opitutales_5	Opitutaceae_6	Opitutaceae_7
Opitutus terrae_8	0	0	0	0	2	2	1	Verrucomicrobia_3	Opitutae_4	Opitutales_5	Opitutaceae_6	Opitutus_7
Paenibacillus mucilaginosus_8	0	0	1	0	0	1	3	Firmicutes_3	Bacilli_4	Bacillales_5	Paenibacillaceae_6	Paenibacillus_7
Paraglaciecola psychrophila_8	0	0	1	0	0	1	1	Proteobacteria_3	Gammaproteobacteria_4	Alteromonadales_5	Alteromonadaceae_6	Paraglaciecola_7
Paraglaciecola_8	0	0	1	0	0	1	2	Proteobacteria_3	Gammaproteobacteria_4	Alteromonadales_5	Alteromonadaceae_6	Paraglaciecola_7
Pasteurella multocida_8	0	0	0	1	1	2	40	Proteobacteria_3	Gammaproteobacteria_4	Pasteurellales_5	Pasteurellaceae_6	Pasteurella_7
Paucibacter_8	0	0	2	0	0	2	1	Proteobacteria_3	Betaproteobacteria_4	Burkholderiales_5	Burkholderiales_6	Paucibacter_7
Pelobacter_8	0	0	3	0	2	5	8	Proteobacteria_3	delta/epsilon subdivisions_4	Deltaproteobacteria_5	Desulfuromonadales_6	Desulfuromonadaceae_7
Pelodictyon phaeoclathratiforme_8	0	0	0	0	1	1	1	Bacteroidetes/Chlorobi group_3	Chlorobia_4	Chlorobiales_5	Chlorobiaceae_6	Pelodictyon_7
Phycisphaera mikurensis_8	0	0	0	0	2	2	1	Planctomycetes_3	Phycisphaerae_4	Phycisphaerales_5	Phycisphaeraceae_6	Phycisphaera_7
Pirellula staleyi_8	0	0	0	0	2	2	1	Planctomycetes_3	Planctomycetia_4	Planctomycetales_5	Planctomycetaceae_6	Pirellula_7
Planctopirus limnophila_8	0	0	0	0	1	1	1	Planctomycetes_3	Planctomycetia_4	Planctomycetales_5	Planctomycetaceae_6	Planctopirus_7
Plesiomonas_8	0	0	0	0	5	5	3	Proteobacteria_3	Gammaproteobacteria_4	Enterobacterales_5	unclassified Enterobacterales_6	Plesiomonas_7
Pleurocapsa minor_8	0	0	1	0	0	1	1	Cyanobacteria/Melainabacteria group_3	Cyanobacteria_4	Pleurocapsales_5	Hyellaceae_6	Pleurocapsa_7
Polaromonas_8	0	0	1	0	2	3	12	Proteobacteria_3	Betaproteobacteria_4	Burkholderiales_5	Comamonadaceae_6	Polaromonas_7
Prosthecochloris aestuarii_8	0	0	0	0	2	2	1	Bacteroidetes/Chlorobi group_3	Chlorobia_4	Chlorobiales_5	Chlorobiaceae_6	Prosthecochloris_7
Prosthecochloris_8	0	0	1	0	1	2	3	Bacteroidetes/Chlorobi group_3	Chlorobia_4	Chlorobiales_5	Chlorobiaceae_6	Prosthecochloris_7
Prosthecochloris_8	0	0	1	0	1	2	3	Bacteroidetes/Chlorobi group_3	Chlorobi_4	Chlorobia_5	Chlorobiales_6	Chlorobiaceae_7
Pseudoalteromonas atlantica_8	0	0	1	0	1	2	1	Proteobacteria_3	Gammaproteobacteria_4	Alteromonadales_5	Pseudoalteromonadaceae_6	Pseudoalteromonas_7
Pseudoalteromonas haloplanktis_8	0	0	1	0	1	2	1	Proteobacteria_3	Gammaproteobacteria_4	Alteromonadales_5	Pseudoalteromonadaceae_6	Pseudoalteromonas_7
Pseudoalteromonas_8	0	0	4	0	9	13	87	Proteobacteria_3	Gammaproteobacteria_4	Alteromonadales_5	Pseudoalteromonadaceae_6	Pseudoalteromonas_7
Pseudohongiella_8	0	0	1	0	1	2	3	Proteobacteria_3	Gammaproteobacteria_4	unclassified Gammaproteobacteria_5	Pseudohongiella_6	Pseudohongiella_7
Pseudomonas balearica_8	0	0	0	0	1	1	2	Proteobacteria_3	Gammaproteobacteria_4	Pseudomonadales_5	Pseudomonadaceae_6	Pseudomonas_7
Pseudomonas fulva_8	0	0	0	0	1	1	1	Proteobacteria_3	Gammaproteobacteria_4	Pseudomonadales_5	Pseudomonadaceae_6	Pseudomonas_7
Pseudomonas knackmussii_8	0	0	0	0	1	1	1	Proteobacteria_3	Gammaproteobacteria_4	Pseudomonadales_5	Pseudomonadaceae_6	Pseudomonas_7
Pseudomonas mendocina_8	0	0	3	0	1	4	3	Proteobacteria_3	Gammaproteobacteria_4	Pseudomonadales_5	Pseudomonadaceae_6	Pseudomonas_7
Pseudomonas pseudoalcaligenes_8	0	0	1	0	0	1	1	Proteobacteria_3	Gammaproteobacteria_4	Pseudomonadales_5	Pseudomonadaceae_6	Pseudomonas_7
Pseudomonas putida group_8	0	0	1	0	0	1	22	Proteobacteria_3	Gammaproteobacteria_4	Pseudomonadales_5	Pseudomonadaceae_6	Pseudomonas_7
Pseudomonas syringae group_8	0	0	1	0	0	1	247	Proteobacteria_3	Gammaproteobacteria_4	Pseudomonadales_5	Pseudomonadaceae_6	Pseudomonas_7
Pseudoxanthomonas spadix_8	0	0	1	0	0	1	1	Proteobacteria_3	Gammaproteobacteria_4	Xanthomonadales_5	Xanthomonadaceae_6	Pseudoxanthomonas_7
Pseudoxanthomonas suwonensis_8	0	0	2	0	0	2	3	Proteobacteria_3	Gammaproteobacteria_4	Xanthomonadales_5	Xanthomonadaceae_6	Pseudoxanthomonas_7
Pseudoxanthomonas_8	0	0	1	0	1	2	8	Proteobacteria_3	Gammaproteobacteria_4	Xanthomonadales_5	Xanthomonadaceae_6	Pseudoxanthomonas_7
Psychromonas ingrahamii_8	0	0	1	0	1	2	1	Proteobacteria_3	Gammaproteobacteria_4	Alteromonadales_5	Psychromonadaceae_6	Psychromonas_7
Psychromonas_8	0	0	0	0	1	1	3	Proteobacteria_3	Gammaproteobacteria_4	Alteromonadales_5	Psychromonadaceae_6	Psychromonas_7
Ramlibacter tataouinensis_8	0	0	0	0	3	3	1	Proteobacteria_3	Betaproteobacteria_4	Burkholderiales_5	Comamonadaceae_6	Ramlibacter_7
Ramlibacter_8	0	0	1	0	1	2	4	Proteobacteria_3	Betaproteobacteria_4	Burkholderiales_5	Comamonadaceae_6	Ramlibacter_7
Rhizobium_8	0	1	0	0	0	1	42	Proteobacteria_3	Alphaproteobacteria_4	Rhizobiales_5	Rhizobiaceae_6	Rhizobium_7
Rhizobium_8	0	1	0	0	0	1	42	Proteobacteria_3	Alphaproteobacteria_4	Rhizobiales_5	Rhizobiaceae_6	Rhizobium/Agrobacterium group_7
Rhodanobacter_8	0	0	2	0	2	4	15	Proteobacteria_3	Gammaproteobacteria_4	Xanthomonadales_5	Rhodanobacteraceae_6	Rhodanobacter_7
Rhodocyclaceae_8	0	0	1	0	0	1	1	Proteobacteria_3	Betaproteobacteria_4	Rhodocyclales_5	Rhodocyclaceae_6	Rhodocyclaceae_7
Rhodoferax ferrireducens_8	0	0	0	0	1	1	1	Proteobacteria_3	Betaproteobacteria_4	Burkholderiales_5	Comamonadaceae_6	Rhodoferax_7
Rhodospirillum rubrum_8	0	0	0	2	0	2	2	Proteobacteria_3	Alphaproteobacteria_4	Rhodospirillales_5	Rhodospirillaceae_6	Rhodospirillum_7
Roseateles_8	0	0	0	0	1	1	2	Proteobacteria_3	Betaproteobacteria_4	Burkholderiales_5	Burkholderiales_6	Roseateles_7
Roseiflexus castenholzii_8	0	0	2	0	1	3	1	Chloroflexi_3	Chloroflexia_4	Chloroflexales_5	Roseiflexaceae_6	Roseiflexus_7
Roseiflexus_8	0	0	1	0	1	2	1	Chloroflexi_3	Chloroflexia_4	Chloroflexales_5	Roseiflexaceae_6	Roseiflexus_7
Rubinisphaera brasiliensis_8	0	0	0	0	1	1	1	Planctomycetes_3	Planctomycetia_4	Planctomycetales_5	Planctomycetaceae_6	Rubinisphaera_7
Rubrivivax gelatinosus_8	0	0	1	0	0	1	1	Proteobacteria_3	Betaproteobacteria_4	Burkholderiales_5	Burkholderiales_6	Rubrivivax_7
Ruminiclostridium thermocellum_8	0	0	1	0	0	1	4	Firmicutes_3	Clostridia_4	Clostridiales_5	Ruminococcaceae_6	Ruminiclostridium_7
Saccharophagus degradans_8	0	0	1	0	4	5	1	Proteobacteria_3	Gammaproteobacteria_4	Cellvibrionales_5	Cellvibrionaceae_6	Saccharophagus_7
Salinispira_8	0	0	1	0	1	2	1	Spirochaetes_3	Spirochaetia_4	Spirochaetales_5	Spirochaetaceae_6	Salinispira_7
Sedimenticola thiotaurini_8	0	0	2	0	1	3	1	Proteobacteria_3	Gammaproteobacteria_4	unclassified Gammaproteobacteria_5	Sedimenticola_6	Sedimenticola_7
Shewanella amazonensis_8	0	0	2	0	0	2	1	Proteobacteria_3	Gammaproteobacteria_4	Alteromonadales_5	Shewanellaceae_6	Shewanella_7
Shewanella baltica_8	0	0	14	0	9	23	8	Proteobacteria_3	Gammaproteobacteria_4	Alteromonadales_5	Shewanellaceae_6	Shewanella_7
Shewanella denitrificans_8	0	0	1	0	0	1	1	Proteobacteria_3	Gammaproteobacteria_4	Alteromonadales_5	Shewanellaceae_6	Shewanella_7
Shewanella halifaxensis_8	0	0	1	0	0	1	1	Proteobacteria_3	Gammaproteobacteria_4	Alteromonadales_5	Shewanellaceae_6	Shewanella_7
Shewanella loihica_8	0	0	0	0	4	4	1	Proteobacteria_3	Gammaproteobacteria_4	Alteromonadales_5	Shewanellaceae_6	Shewanella_7
Shewanella oneidensis_8	0	0	3	0	1	4	1	Proteobacteria_3	Gammaproteobacteria_4	Alteromonadales_5	Shewanellaceae_6	Shewanella_7
Shewanella pealeana_8	0	0	0	0	1	1	1	Proteobacteria_3	Gammaproteobacteria_4	Alteromonadales_5	Shewanellaceae_6	Shewanella_7
Shewanella piezotolerans_8	0	0	1	0	0	1	1	Proteobacteria_3	Gammaproteobacteria_4	Alteromonadales_5	Shewanellaceae_6	Shewanella_7
Shewanella putrefaciens_8	0	0	1	0	4	5	3	Proteobacteria_3	Gammaproteobacteria_4	Alteromonadales_5	Shewanellaceae_6	Shewanella_7
Shewanella violacea_8	0	0	2	0	0	2	1	Proteobacteria_3	Gammaproteobacteria_4	Alteromonadales_5	Shewanellaceae_6	Shewanella_7
Shewanella woodyi_8	0	0	2	0	2	4	1	Proteobacteria_3	Gammaproteobacteria_4	Alteromonadales_5	Shewanellaceae_6	Shewanella_7
Shewanella_8	0	0	6	0	8	14	42	Proteobacteria_3	Gammaproteobacteria_4	Alteromonadales_5	Shewanellaceae_6	Shewanella_7
Shigella sonnei_8	0	0	0	0	1	1	3	Proteobacteria_3	Gammaproteobacteria_4	Enterobacterales_5	Enterobacteriaceae_6	Shigella_7
Sideroxydans lithotrophicus_8	0	0	1	0	0	1	1	Proteobacteria_3	Betaproteobacteria_4	Nitrosomonadales_5	Gallionellaceae_6	Sideroxydans_7
Simiduia agarivorans_8	0	0	1	0	7	8	2	Proteobacteria_3	Gammaproteobacteria_4	Cellvibrionales_5	Cellvibrionaceae_6	Simiduia_7
Spirochaeta africana_8	0	0	1	0	1	2	1	Spirochaetes_3	Spirochaetia_4	Spirochaetales_5	Spirochaetaceae_6	Spirochaeta_7
Spirochaeta smaragdinae_8	0	0	0	0	1	1	1	Spirochaetes_3	Spirochaetia_4	Spirochaetales_5	Spirochaetaceae_6	Spirochaeta_7
Spongiibacter_8	0	0	1	0	0	1	7	Proteobacteria_3	Gammaproteobacteria_4	Cellvibrionales_5	Spongiibacteraceae_6	Spongiibacter_7
Staphylococcus aureus_8	0	0	0	0	7	7	138	Firmicutes_3	Bacilli_4	Bacillales_5	Staphylococcaceae_6	Staphylococcus_7
Staphylococcus_8	0	0	0	0	4	4	5889	Firmicutes_3	Bacilli_4	Bacillales_5	Staphylococcaceae_6	Staphylococcus_7
Stenotrophomonas_8	0	0	0	0	3	3	42	Proteobacteria_3	Gammaproteobacteria_4	Xanthomonadales_5	Xanthomonadaceae_6	Stenotrophomonas_7
Steroidobacter_8	0	0	1	0	1	2	1	Proteobacteria_3	Gammaproteobacteria_4	Nevskiales_5	Sinobacteraceae_6	Steroidobacter_7
Streptococcus_8	0	0	1	0	0	1	6500	Firmicutes_3	Bacilli_4	Lactobacillales_5	Streptococcaceae_6	Streptococcus_7
Streptomyces avermitilis_8	0	0	1	0	0	1	3	Actinobacteria_3	Actinobacteria_4	Streptomycetales_5	Streptomycetaceae_6	Streptomyces_7
Sulfuricella denitrificans_8	0	0	1	0	1	2	1	Proteobacteria_3	Betaproteobacteria_4	Nitrosomonadales_5	Gallionellaceae_6	Sulfuricella_7
Sulfurimonas_8	0	0	2	0	0	2	40	Proteobacteria_3	delta/epsilon subdivisions_4	Epsilonproteobacteria_5	Campylobacterales_6	Helicobacteraceae_7
Sulfuritalea hydrogenivorans_8	0	0	2	0	0	2	1	Proteobacteria_3	Betaproteobacteria_4	Rhodocyclales_5	Rhodocyclaceae_6	Sulfuritalea_7
Synechococcus_8	0	0	0	1	1	2	53	Cyanobacteria/Melainabacteria group_3	Cyanobacteria_4	Synechococcales_5	Synechococcaceae_6	Synechococcus_7
Teredinibacter turnerae_8	0	0	2	0	5	7	8	Proteobacteria_3	Gammaproteobacteria_4	Cellvibrionales_5	Cellvibrionaceae_6	Teredinibacter_7
Thalassolituus oleivorans_8	0	0	1	0	5	6	2	Proteobacteria_3	Gammaproteobacteria_4	Oceanospirillales_5	Oceanospirillaceae_6	Thalassolituus_7
Thauera_8	0	1	2	1	1	5	9	Proteobacteria_3	Betaproteobacteria_4	Rhodocyclales_5	Zoogloeaceae_6	Thauera_7
Thermodesulfatator indicus_8	0	0	2	0	0	2	1	Thermodesulfobacteria_3	Thermodesulfobacteria_4	Thermodesulfobacteriales_5	Thermodesulfobacteriaceae_6	Thermodesulfatator_7
Thioalkalimicrobium aerophilum_8	0	0	0	0	1	1	1	Proteobacteria_3	Gammaproteobacteria_4	Thiotrichales_5	Piscirickettsiaceae_6	Thioalkalimicrobium_7
Thioalkalimicrobium cyclicum_8	0	0	0	1	0	1	1	Proteobacteria_3	Gammaproteobacteria_4	Thiotrichales_5	Piscirickettsiaceae_6	Thioalkalimicrobium_7
Thioalkalivibrio nitratireducens_8	0	0	1	0	1	2	1	Proteobacteria_3	Gammaproteobacteria_4	Chromatiales_5	Ectothiorhodospiraceae_6	Thioalkalivibrio_7
Thioalkalivibrio paradoxus_8	0	0	1	0	0	1	1	Proteobacteria_3	Gammaproteobacteria_4	Chromatiales_5	Ectothiorhodospiraceae_6	Thioalkalivibrio_7
Thioalkalivibrio sulfidiphilus_8	0	0	1	0	0	1	1	Proteobacteria_3	Gammaproteobacteria_4	Chromatiales_5	Ectothiorhodospiraceae_6	Thioalkalivibrio_7
Thioalkalivibrio_8	0	0	0	0	2	2	62	Proteobacteria_3	Gammaproteobacteria_4	Chromatiales_5	Ectothiorhodospiraceae_6	Thioalkalivibrio_7
Thiobacillus denitrificans_8	0	0	2	0	0	2	6	Proteobacteria_3	Betaproteobacteria_4	Nitrosomonadales_5	Thiobacillaceae_6	Thiobacillus_7
Thiocystis violascens_8	0	0	0	0	3	3	1	Proteobacteria_3	Gammaproteobacteria_4	Chromatiales_5	Chromatiaceae_6	Thiocystis_7
Thioflavicoccus mobilis_8	0	0	2	0	4	6	1	Proteobacteria_3	Gammaproteobacteria_4	Chromatiales_5	Chromatiaceae_6	Thioflavicoccus_7
Thiolapillus_8	0	0	1	0	4	5	1	Proteobacteria_3	Gammaproteobacteria_4	Gammaproteobacteria_5	Gammaproteobacteria_6	Thiolapillus_7
Thiomicrospira crunogena_8	0	0	0	0	1	1	1	Proteobacteria_3	Gammaproteobacteria_4	Thiotrichales_5	Piscirickettsiaceae_6	Thiomicrospira_7
Treponema brennaborense_8	0	0	1	0	0	1	1	Spirochaetes_3	Spirochaetia_4	Spirochaetales_5	Spirochaetaceae_6	Treponema_7
Treponema caldarium_8	0	0	1	0	2	3	1	Spirochaetes_3	Spirochaetia_4	Spirochaetales_5	Spirochaetaceae_6	Treponema_7
Treponema denticola_8	0	0	1	0	3	4	17	Spirochaetes_3	Spirochaetia_4	Spirochaetales_5	Spirochaetaceae_6	Treponema_7
Treponema pedis_8	0	0	1	0	2	3	1	Spirochaetes_3	Spirochaetia_4	Spirochaetales_5	Spirochaetaceae_6	Treponema_7
Treponema succinifaciens_8	0	0	1	0	0	1	1	Spirochaetes_3	Spirochaetia_4	Spirochaetales_5	Spirochaetaceae_6	Treponema_7
Treponema_8	0	0	0	0	5	5	81	Spirochaetes_3	Spirochaetia_4	Spirochaetales_5	Spirochaetaceae_6	Treponema_7
unclassified Betaproteobacteria (miscellaneous)_8	0	0	1	0	0	1	76	Proteobacteria_3	Betaproteobacteria_4	unclassified Betaproteobacteria_5	unclassified Betaproteobacteria (miscellaneous)_6	unclassified Betaproteobacteria (miscellaneous)_7
unclassified Methylophilaceae_8	0	0	3	0	0	3	6	Proteobacteria_3	Betaproteobacteria_4	Nitrosomonadales_5	Methylophilaceae_6	unclassified Methylophilaceae_7
unclassified Rhodocyclaceae_8	0	0	1	0	0	1	17	Proteobacteria_3	Betaproteobacteria_4	Rhodocyclales_5	Rhodocyclaceae_6	unclassified Rhodocyclaceae_7
Verrucomicrobia_8	0	0	0	0	1	1	2	Verrucomicrobia_3	Verrucomicrobia_4	Verrucomicrobia_5	Verrucomicrobia_6	Verrucomicrobia_7
Vibrio alginolyticus_8	0	0	1	0	1	2	1	Proteobacteria_3	Gammaproteobacteria_4	Vibrionales_5	Vibrionaceae_6	Vibrio_7
Vibrio anguillarum_8	0	0	0	0	4	4	2	Proteobacteria_3	Gammaproteobacteria_4	Vibrionales_5	Vibrionaceae_6	Vibrio_7
Vibrio cholerae_8	0	0	3	0	17	20	137	Proteobacteria_3	Gammaproteobacteria_4	Vibrionales_5	Vibrionaceae_6	Vibrio_7
Vibrio coralliilyticus_8	0	0	1	0	0	1	1	Proteobacteria_3	Gammaproteobacteria_4	Vibrionales_5	Vibrionaceae_6	Vibrio_7
Vibrio furnissii_8	0	0	1	0	2	3	2	Proteobacteria_3	Gammaproteobacteria_4	Vibrionales_5	Vibrionaceae_6	Vibrio_7
Vibrio harveyi group_8	0	0	23	0	9	32	245	Proteobacteria_3	Gammaproteobacteria_4	Vibrionales_5	Vibrionaceae_6	Vibrio_7
Vibrio parahaemolyticus_8	0	0	6	0	2	8	5	Proteobacteria_3	Gammaproteobacteria_4	Vibrionales_5	Vibrionaceae_6	Vibrio_7
Vibrio tasmaniensis_8	0	0	1	0	2	3	5	Proteobacteria_3	Gammaproteobacteria_4	Vibrionales_5	Vibrionaceae_6	Vibrio_7
Vibrio tubiashii_8	0	0	0	0	3	3	1	Proteobacteria_3	Gammaproteobacteria_4	Vibrionales_5	Vibrionaceae_6	Vibrio_7
Vibrio vulnificus_8	0	0	6	0	1	7	6	Proteobacteria_3	Gammaproteobacteria_4	Vibrionales_5	Vibrionaceae_6	Vibrio_7
Wenzhouxiangella_8	0	0	1	0	1	2	1	Proteobacteria_3	Gammaproteobacteria_4	Chromatiales_5	Wenzhouxiangellaceae_6	Wenzhouxiangella_7
Woeseia_8	0	0	0	0	2	2	1	Proteobacteria_3	Gammaproteobacteria_4	Chromatiales_5	Woeseiaceae_6	Woeseia_7
Wolbachia_8	0	0	1	0	0	1	31	Proteobacteria_3	Alphaproteobacteria_4	Rickettsiales_5	Anaplasmataceae_6	Wolbachieae_7
Xanthomonas alfalfae_8	0	0	0	0	2	2	2	Proteobacteria_3	Gammaproteobacteria_4	Xanthomonadales_5	Xanthomonadaceae_6	Xanthomonas_7
Xanthomonas axonopodis_8	0	0	1	0	1	2	2	Proteobacteria_3	Gammaproteobacteria_4	Xanthomonadales_5	Xanthomonadaceae_6	Xanthomonas_7
Xanthomonas campestris_8	0	0	14	0	0	14	38	Proteobacteria_3	Gammaproteobacteria_4	Xanthomonadales_5	Xanthomonadaceae_6	Xanthomonas_7
Xanthomonas citri group_8	0	0	2	0	0	2	40	Proteobacteria_3	Gammaproteobacteria_4	Xanthomonadales_5	Xanthomonadaceae_6	Xanthomonas_7
Xanthomonas citri_8	0	0	23	0	2	25	76	Proteobacteria_3	Gammaproteobacteria_4	Xanthomonadales_5	Xanthomonadaceae_6	Xanthomonas_7
Xanthomonas fuscans_8	0	0	1	0	1	2	10	Proteobacteria_3	Gammaproteobacteria_4	Xanthomonadales_5	Xanthomonadaceae_6	Xanthomonas_7
Xanthomonas oryzae_8	0	0	5	0	3	8	48	Proteobacteria_3	Gammaproteobacteria_4	Xanthomonadales_5	Xanthomonadaceae_6	Xanthomonas_7
Xanthomonas translucens_8	0	0	1	0	0	1	20	Proteobacteria_3	Gammaproteobacteria_4	Xanthomonadales_5	Xanthomonadaceae_6	Xanthomonas_7
Xanthomonas_8	0	0	1	0	3	4	108	Proteobacteria_3	Gammaproteobacteria_4	Xanthomonadales_5	Xanthomonadaceae_6	Xanthomonas_7
Zhongshania_8	0	0	1	0	1	2	2	Proteobacteria_3	Gammaproteobacteria_4	Cellvibrionales_5	Spongiibacteraceae_6	Zhongshania_7

## Sheet: strain
strain	A	B	C	D	E	Total_Integron	strain_ge	phylum	class	order	family	genus	species
Klebsiella pneumoniae_9	169	71	1	17	43	301	1608	Proteobacteria_3	Gammaproteobacteria_4	Enterobacterales_5	Enterobacteriaceae_6	Klebsiella_7	Klebsiella_8
Escherichia coli_9	122	94	9	43	14	282	2569	Proteobacteria_3	Gammaproteobacteria_4	Enterobacterales_5	Enterobacteriaceae_6	Escherichia_7	Escherichia_8
Salmonella enterica subsp. enterica serovar Typhi_9	93	0	0	0	0	93	1357	Proteobacteria_3	Gammaproteobacteria_4	Enterobacterales_5	Enterobacteriaceae_6	Salmonella_7	Salmonella enterica_8
Pseudomonas aeruginosa_9	26	8	1	0	0	35	1006	Proteobacteria_3	Gammaproteobacteria_4	Pseudomonadales_5	Pseudomonadaceae_6	Pseudomonas_7	Pseudomonas aeruginosa group_8
Enterobacter cloacae_9	24	10	0	1	2	37	482	Proteobacteria_3	Gammaproteobacteria_4	Enterobacterales_5	Enterobacteriaceae_6	Enterobacter_7	Enterobacter cloacae complex_8
Acinetobacter baumannii_9	20	33	29	9	0	91	641	Proteobacteria_3	Gammaproteobacteria_4	Pseudomonadales_5	Moraxellaceae_6	Acinetobacter_7	Acinetobacter calcoaceticus_8
Salmonella enterica subsp. enterica serovar Typhimurium str. DT104_9	20	2	1	3	0	26	337	Proteobacteria_3	Gammaproteobacteria_4	Enterobacterales_5	Enterobacteriaceae_6	Salmonella_7	Salmonella enterica_8
Enterobacter hormaechei_9	17	0	0	1	0	18	87	Proteobacteria_3	Gammaproteobacteria_4	Enterobacterales_5	Enterobacteriaceae_6	Enterobacter_7	Enterobacter cloacae complex_8
Klebsiella oxytoca_9	14	1	0	0	0	15	92	Proteobacteria_3	Gammaproteobacteria_4	Enterobacterales_5	Enterobacteriaceae_6	Klebsiella_7	Klebsiella_8
Enterobacter hormaechei subsp. steigerwaltii_9	8	3	0	5	0	16	26	Proteobacteria_3	Gammaproteobacteria_4	Enterobacterales_5	Enterobacteriaceae_6	Enterobacter_7	Enterobacter hormaechei_8
Escherichia coli O26:H11_9	8	6	4	0	3	21	302	Proteobacteria_3	Gammaproteobacteria_4	Enterobacterales_5	Enterobacteriaceae_6	Escherichia_7	Escherichia coli_8
Citrobacter freundii_9	7	1	0	0	0	8	54	Proteobacteria_3	Gammaproteobacteria_4	Enterobacterales_5	Enterobacteriaceae_6	Citrobacter_7	Citrobacter freundii complex_8
Enterobacter cloacae ECNIH2_9	5	1	0	0	0	6	1	Proteobacteria_3	Gammaproteobacteria_4	Enterobacterales_5	Enterobacteriaceae_6	Enterobacter_7	Enterobacter cloacae_8
Salmonella enterica subsp. enterica serovar Typhimurium_9	5	11	3	1	2	22	159	Proteobacteria_3	Gammaproteobacteria_4	Enterobacterales_5	Enterobacteriaceae_6	Salmonella_7	Salmonella enterica_8
Salmonella enterica_9	5	2	0	1	0	8	115	Proteobacteria_3	Gammaproteobacteria_4	Enterobacterales_5	Enterobacteriaceae_6	Salmonella_7	Salmonella_8
Shigella sonnei_9	5	19	2	0	0	26	830	Proteobacteria_3	Gammaproteobacteria_4	Enterobacterales_5	Enterobacteriaceae_6	Shigella_7	Shigella_8
Klebsiella pneumoniae subsp. pneumoniae_9	4	5	0	4	6	19	227	Proteobacteria_3	Gammaproteobacteria_4	Enterobacterales_5	Enterobacteriaceae_6	Klebsiella_7	Klebsiella pneumoniae_8
Aeromonas salmonicida_9	3	1	0	0	0	4	8	Proteobacteria_3	Gammaproteobacteria_4	Aeromonadales_5	Aeromonadaceae_6	Aeromonas_7	Aeromonas_8
Citrobacter freundii CFNIH1_9	3	2	0	0	0	5	1	Proteobacteria_3	Gammaproteobacteria_4	Enterobacterales_5	Enterobacteriaceae_6	Citrobacter_7	Citrobacter freundii_8
Klebsiella aerogenes_9	3	0	0	0	0	3	39	Proteobacteria_3	Gammaproteobacteria_4	Enterobacterales_5	Enterobacteriaceae_6	Klebsiella_7	Klebsiella_8
Klebsiella pneumoniae subsp. ozaenae_9	3	1	0	0	0	4	16	Proteobacteria_3	Gammaproteobacteria_4	Enterobacterales_5	Enterobacteriaceae_6	Klebsiella_7	Klebsiella pneumoniae_8
Laribacter hongkongensis_9	3	0	0	0	0	3	1	Proteobacteria_3	Betaproteobacteria_4	Neisseriales_5	Chromobacteriaceae_6	Laribacter_7	Laribacter_8
Salmonella enterica subsp. enterica serovar Infantis_9	3	0	0	0	0	3	34	Proteobacteria_3	Gammaproteobacteria_4	Enterobacterales_5	Enterobacteriaceae_6	Salmonella_7	Salmonella enterica_8
Acinetobacter baumannii MDR-TJ_9	2	0	1	0	0	3	1	Proteobacteria_3	Gammaproteobacteria_4	Pseudomonadales_5	Moraxellaceae_6	Acinetobacter_7	Acinetobacter baumannii_8
Acinetobacter baumannii TCDC-AB0715_9	2	0	1	0	0	3	1	Proteobacteria_3	Gammaproteobacteria_4	Pseudomonadales_5	Moraxellaceae_6	Acinetobacter_7	Acinetobacter baumannii_8
Aeromonas aquatica_9	2	0	0	0	1	3	1	Proteobacteria_3	Gammaproteobacteria_4	Aeromonadales_5	Aeromonadaceae_6	Aeromonas_7	Aeromonas_8
Aeromonas hydrophila_9	2	0	0	1	0	3	22	Proteobacteria_3	Gammaproteobacteria_4	Aeromonadales_5	Aeromonadaceae_6	Aeromonas_7	Aeromonas_8
Enterobacter cloacae complex bacterium_9	2	0	0	0	3	5	2	Proteobacteria_3	Gammaproteobacteria_4	Enterobacterales_5	Enterobacteriaceae_6	Enterobacter_7	Enterobacter cloacae complex_8
Enterobacter cloacae complex sp. ECNIH7_9	2	0	0	0	0	2	1	Proteobacteria_3	Gammaproteobacteria_4	Enterobacterales_5	Enterobacteriaceae_6	Enterobacter_7	Enterobacter cloacae complex_8
Klebsiella michiganensis E718_9	2	1	0	1	0	4	1	Proteobacteria_3	Gammaproteobacteria_4	Enterobacterales_5	Enterobacteriaceae_6	Klebsiella_7	Klebsiella_8
Klebsiella michiganensis_9	2	0	0	0	0	2	40	Proteobacteria_3	Gammaproteobacteria_4	Enterobacterales_5	Enterobacteriaceae_6	Klebsiella_7	Klebsiella_8
Klebsiella oxytoca KONIH1_9	2	0	0	0	1	3	1	Proteobacteria_3	Gammaproteobacteria_4	Enterobacterales_5	Enterobacteriaceae_6	Klebsiella_7	Klebsiella oxytoca_8
Klebsiella pneumoniae BIDMC 10_9	2	0	0	0	0	2	1	Proteobacteria_3	Gammaproteobacteria_4	Enterobacterales_5	Enterobacteriaceae_6	Klebsiella_7	Klebsiella pneumoniae_8
Klebsiella pneumoniae BWH 22_9	2	0	0	0	0	2	1	Proteobacteria_3	Gammaproteobacteria_4	Enterobacterales_5	Enterobacteriaceae_6	Klebsiella_7	Klebsiella pneumoniae_8
Klebsiella pneumoniae subsp. pneumoniae KPNIH27_9	2	1	0	0	0	3	1	Proteobacteria_3	Gammaproteobacteria_4	Enterobacterales_5	Enterobacteriaceae_6	Klebsiella_7	Klebsiella pneumoniae_8
Klebsiella pneumoniae subsp. pneumoniae PittNDM01_9	2	1	1	0	3	7	1	Proteobacteria_3	Gammaproteobacteria_4	Enterobacterales_5	Enterobacteriaceae_6	Klebsiella_7	Klebsiella pneumoniae_8
Klebsiella pneumoniae subsp. pneumoniae WGLW5_9	2	0	0	0	0	2	1	Proteobacteria_3	Gammaproteobacteria_4	Enterobacterales_5	Enterobacteriaceae_6	Klebsiella_7	Klebsiella pneumoniae_8
Phytobacter ursingii_9	2	1	0	0	0	3	1	Proteobacteria_3	Gammaproteobacteria_4	Enterobacterales_5	unclassified Enterobacterales_6	Phytobacter_7	Phytobacter_8
Proteus mirabilis_9	2	2	3	0	0	7	47	Proteobacteria_3	Gammaproteobacteria_4	Enterobacterales_5	Morganellaceae_6	Proteus_7	Proteus_8
Pseudomonas aeruginosa BL17_9	2	0	0	0	0	2	1	Proteobacteria_3	Gammaproteobacteria_4	Pseudomonadales_5	Pseudomonadaceae_6	Pseudomonas_7	Pseudomonas aeruginosa group_8
Pseudomonas putida_9	2	1	0	0	0	3	27	Proteobacteria_3	Gammaproteobacteria_4	Pseudomonadales_5	Pseudomonadaceae_6	Pseudomonas_7	Pseudomonas_8
Pseudomonas stutzeri_9	2	1	52	0	4	59	202	Proteobacteria_3	Gammaproteobacteria_4	Pseudomonadales_5	Pseudomonadaceae_6	Pseudomonas_7	Pseudomonas stutzeri_8
Salmonella enterica subsp. enterica serovar Choleraesuis str. SC-B67_9	2	0	0	0	0	2	1	Proteobacteria_3	Gammaproteobacteria_4	Enterobacterales_5	Enterobacteriaceae_6	Salmonella_7	Salmonella enterica_8
Salmonella enterica subsp. enterica serovar Newport_9	2	1	0	0	0	3	8	Proteobacteria_3	Gammaproteobacteria_4	Enterobacterales_5	Enterobacteriaceae_6	Salmonella_7	Salmonella enterica_8
Salmonella enterica subsp. enterica serovar Typhimurium str. L-3553_9	2	0	0	0	0	2	1	Proteobacteria_3	Gammaproteobacteria_4	Enterobacterales_5	Enterobacteriaceae_6	Salmonella_7	Salmonella enterica_8
Salmonella enterica subsp. enterica serovar Typhimurium str. T000240_9	2	0	0	0	0	2	1	Proteobacteria_3	Gammaproteobacteria_4	Enterobacterales_5	Enterobacteriaceae_6	Salmonella_7	Salmonella enterica_8
Serratia marcescens_9	2	0	0	0	1	3	281	Proteobacteria_3	Gammaproteobacteria_4	Enterobacterales_5	Yersiniaceae_6	Serratia_7	Serratia_8
Acinetobacter baumannii 1656-2_9	1	0	1	0	1	3	1	Proteobacteria_3	Gammaproteobacteria_4	Pseudomonadales_5	Moraxellaceae_6	Acinetobacter_7	Acinetobacter baumannii_8
Acinetobacter baumannii AB0057_9	1	0	1	0	0	2	1	Proteobacteria_3	Gammaproteobacteria_4	Pseudomonadales_5	Moraxellaceae_6	Acinetobacter_7	Acinetobacter baumannii_8
Acinetobacter baumannii ACICU_9	1	0	1	0	0	2	1	Proteobacteria_3	Gammaproteobacteria_4	Pseudomonadales_5	Moraxellaceae_6	Acinetobacter_7	Acinetobacter baumannii_8
Acinetobacter baumannii AYE_9	1	0	2	0	0	3	1	Proteobacteria_3	Gammaproteobacteria_4	Pseudomonadales_5	Moraxellaceae_6	Acinetobacter_7	Acinetobacter baumannii_8
Acinetobacter baumannii BIDMC 56_9	1	0	0	0	0	1	1	Proteobacteria_3	Gammaproteobacteria_4	Pseudomonadales_5	Moraxellaceae_6	Acinetobacter_7	Acinetobacter calcoaceticus_8
Acinetobacter baumannii BJAB07104_9	1	0	1	0	0	2	1	Proteobacteria_3	Gammaproteobacteria_4	Pseudomonadales_5	Moraxellaceae_6	Acinetobacter_7	Acinetobacter baumannii_8
Acinetobacter baumannii BJAB0868_9	1	0	1	0	0	2	1	Proteobacteria_3	Gammaproteobacteria_4	Pseudomonadales_5	Moraxellaceae_6	Acinetobacter_7	Acinetobacter baumannii_8
Acinetobacter baumannii NCGM 237_9	1	0	1	0	0	2	1	Proteobacteria_3	Gammaproteobacteria_4	Pseudomonadales_5	Moraxellaceae_6	Acinetobacter_7	Acinetobacter baumannii_8
Acinetobacter baumannii NIPH 1669_9	1	0	0	0	0	1	1	Proteobacteria_3	Gammaproteobacteria_4	Pseudomonadales_5	Moraxellaceae_6	Acinetobacter_7	Acinetobacter calcoaceticus_8
Acinetobacter baumannii TYTH-1_9	1	0	1	0	0	2	1	Proteobacteria_3	Gammaproteobacteria_4	Pseudomonadales_5	Moraxellaceae_6	Acinetobacter_7	Acinetobacter baumannii_8
Acinetobacter johnsonii XBB1_9	1	0	0	0	0	1	1	Proteobacteria_3	Gammaproteobacteria_4	Pseudomonadales_5	Moraxellaceae_6	Acinetobacter_7	Acinetobacter johnsonii_8
Aeromonas veronii_9	1	2	0	0	0	3	13	Proteobacteria_3	Gammaproteobacteria_4	Aeromonadales_5	Aeromonadaceae_6	Aeromonas_7	Aeromonas_8
Candidatus Accumulibacter phosphatis_9	1	0	0	0	0	1	7	Proteobacteria_3	Betaproteobacteria_4	Betaproteobacteria_5	Betaproteobacteria_6	Candidatus Accumulibacter_7	Candidatus Accumulibacter phosphatis_8
Cellvibrio sp. BR_9	1	0	0	0	0	1	1	Proteobacteria_3	Gammaproteobacteria_4	Cellvibrionales_5	Cellvibrionaceae_6	Cellvibrio_7	Cellvibrio_8
Citrobacter sp. MGH99_9	1	0	0	0	0	1	1	Proteobacteria_3	Gammaproteobacteria_4	Enterobacterales_5	Enterobacteriaceae_6	Citrobacter_7	Citrobacter freundii complex_8
Desulfurispirillum indicum S5_9	1	0	1	0	1	3	1	Chrysiogenetes_3	Chrysiogenetes_4	Chrysiogenales_5	Chrysiogenaceae_6	Desulfurispirillum_7	Desulfurispirillum indicum_8
Edwardsiella tarda_9	1	0	0	0	0	1	3	Proteobacteria_3	Gammaproteobacteria_4	Enterobacterales_5	Hafniaceae_6	Edwardsiella_7	Edwardsiella_8
Enterobacter asburiae_9	1	1	0	0	0	2	16	Proteobacteria_3	Gammaproteobacteria_4	Enterobacterales_5	Enterobacteriaceae_6	Enterobacter_7	Enterobacter cloacae complex_8
Enterobacter cloacae BWH 29_9	1	0	0	0	0	1	1	Proteobacteria_3	Gammaproteobacteria_4	Enterobacterales_5	Enterobacteriaceae_6	Enterobacter_7	Enterobacter cloacae complex_8
Enterobacter hormaechei subsp. hormaechei_9	1	0	0	0	0	1	1	Proteobacteria_3	Gammaproteobacteria_4	Enterobacterales_5	Enterobacteriaceae_6	Enterobacter_7	Enterobacter hormaechei_8
Enterobacter sp. BIDMC100_9	1	1	0	0	0	2	1	Proteobacteria_3	Gammaproteobacteria_4	Enterobacterales_5	Enterobacteriaceae_6	Enterobacter_7	Enterobacter cloacae complex_8
Enterobacter sp. BWH 39_9	1	0	0	0	0	1	1	Proteobacteria_3	Gammaproteobacteria_4	Enterobacterales_5	Enterobacteriaceae_6	Enterobacter_7	Enterobacter cloacae complex_8
Enterobacter sp. BWH63_9	1	0	0	0	0	1	1	Proteobacteria_3	Gammaproteobacteria_4	Enterobacterales_5	Enterobacteriaceae_6	Enterobacter_7	Enterobacter cloacae complex_8
Enterobacter sp. MGH 12_9	1	0	0	0	0	1	1	Proteobacteria_3	Gammaproteobacteria_4	Enterobacterales_5	Enterobacteriaceae_6	Enterobacter_7	Enterobacter cloacae complex_8
Escherichia coli 042_9	1	0	0	0	0	1	1	Proteobacteria_3	Gammaproteobacteria_4	Enterobacterales_5	Enterobacteriaceae_6	Escherichia_7	Escherichia coli_8
Escherichia coli 908519_9	1	0	0	0	0	1	1	Proteobacteria_3	Gammaproteobacteria_4	Enterobacterales_5	Enterobacteriaceae_6	Escherichia_7	Escherichia coli_8
Escherichia coli B367_9	1	0	0	0	0	1	1	Proteobacteria_3	Gammaproteobacteria_4	Enterobacterales_5	Enterobacteriaceae_6	Escherichia_7	Escherichia coli_8
Escherichia coli BIDMC 20A_9	1	0	0	0	0	1	1	Proteobacteria_3	Gammaproteobacteria_4	Enterobacterales_5	Enterobacteriaceae_6	Escherichia_7	Escherichia coli_8
Escherichia coli BWH 40_9	1	0	0	0	0	1	1	Proteobacteria_3	Gammaproteobacteria_4	Enterobacterales_5	Enterobacteriaceae_6	Escherichia_7	Escherichia coli_8
Escherichia coli FAP1_9	1	0	0	0	0	1	1	Proteobacteria_3	Gammaproteobacteria_4	Enterobacterales_5	Enterobacteriaceae_6	Escherichia_7	Escherichia coli_8
Escherichia coli H494_9	1	0	0	0	0	1	1	Proteobacteria_3	Gammaproteobacteria_4	Enterobacterales_5	Enterobacteriaceae_6	Escherichia_7	Escherichia coli_8
Escherichia coli HVH 106 (4-6881831)_9	1	0	0	0	0	1	1	Proteobacteria_3	Gammaproteobacteria_4	Enterobacterales_5	Enterobacteriaceae_6	Escherichia_7	Escherichia coli_8
Escherichia coli HVH 110 (4-6978754)_9	1	0	0	0	0	1	1	Proteobacteria_3	Gammaproteobacteria_4	Enterobacterales_5	Enterobacteriaceae_6	Escherichia_7	Escherichia coli_8
Escherichia coli HVH 113 (4-7535473)_9	1	0	0	0	0	1	1	Proteobacteria_3	Gammaproteobacteria_4	Enterobacterales_5	Enterobacteriaceae_6	Escherichia_7	Escherichia coli_8
Escherichia coli HVH 18 (4-8589585)_9	1	1	0	0	0	2	1	Proteobacteria_3	Gammaproteobacteria_4	Enterobacterales_5	Enterobacteriaceae_6	Escherichia_7	Escherichia coli_8
Escherichia coli HVH 180 (4-3051617)_9	1	0	0	0	0	1	1	Proteobacteria_3	Gammaproteobacteria_4	Enterobacterales_5	Enterobacteriaceae_6	Escherichia_7	Escherichia coli_8
Escherichia coli HVH 197 (4-4466217)_9	1	1	0	0	0	2	1	Proteobacteria_3	Gammaproteobacteria_4	Enterobacterales_5	Enterobacteriaceae_6	Escherichia_7	Escherichia coli_8
Escherichia coli HVH 65 (4-2262045)_9	1	0	0	0	0	1	1	Proteobacteria_3	Gammaproteobacteria_4	Enterobacterales_5	Enterobacteriaceae_6	Escherichia_7	Escherichia coli_8
Escherichia coli HVH 73 (4-2393174)_9	1	0	0	0	0	1	1	Proteobacteria_3	Gammaproteobacteria_4	Enterobacterales_5	Enterobacteriaceae_6	Escherichia_7	Escherichia coli_8
Escherichia coli HVH 88 (4-5854636)_9	1	0	0	0	0	1	1	Proteobacteria_3	Gammaproteobacteria_4	Enterobacterales_5	Enterobacteriaceae_6	Escherichia_7	Escherichia coli_8
Escherichia coli JJ1887_9	1	0	0	0	1	2	1	Proteobacteria_3	Gammaproteobacteria_4	Enterobacterales_5	Enterobacteriaceae_6	Escherichia_7	Escherichia coli_8
Escherichia coli KOEGE 61 (174a)_9	1	0	0	0	0	1	1	Proteobacteria_3	Gammaproteobacteria_4	Enterobacterales_5	Enterobacteriaceae_6	Escherichia_7	Escherichia coli_8
Escherichia coli KOEGE 62 (175a)_9	1	0	0	0	0	1	1	Proteobacteria_3	Gammaproteobacteria_4	Enterobacterales_5	Enterobacteriaceae_6	Escherichia_7	Escherichia coli_8
Escherichia coli KTE1_9	1	0	0	0	0	1	1	Proteobacteria_3	Gammaproteobacteria_4	Enterobacterales_5	Enterobacteriaceae_6	Escherichia_7	Escherichia coli_8
Escherichia coli KTE102_9	1	0	0	0	0	1	1	Proteobacteria_3	Gammaproteobacteria_4	Enterobacterales_5	Enterobacteriaceae_6	Escherichia_7	Escherichia coli_8
Escherichia coli KTE103_9	1	0	0	0	0	1	1	Proteobacteria_3	Gammaproteobacteria_4	Enterobacterales_5	Enterobacteriaceae_6	Escherichia_7	Escherichia coli_8
Escherichia coli KTE140_9	1	0	0	0	0	1	1	Proteobacteria_3	Gammaproteobacteria_4	Enterobacterales_5	Enterobacteriaceae_6	Escherichia_7	Escherichia coli_8
Escherichia coli KTE175_9	1	0	0	0	0	1	1	Proteobacteria_3	Gammaproteobacteria_4	Enterobacterales_5	Enterobacteriaceae_6	Escherichia_7	Escherichia coli_8
Escherichia coli KTE181_9	1	0	0	0	0	1	1	Proteobacteria_3	Gammaproteobacteria_4	Enterobacterales_5	Enterobacteriaceae_6	Escherichia_7	Escherichia coli_8
Escherichia coli KTE195_9	1	0	0	0	0	1	1	Proteobacteria_3	Gammaproteobacteria_4	Enterobacterales_5	Enterobacteriaceae_6	Escherichia_7	Escherichia coli_8
Escherichia coli KTE201_9	1	0	0	0	0	1	1	Proteobacteria_3	Gammaproteobacteria_4	Enterobacterales_5	Enterobacteriaceae_6	Escherichia_7	Escherichia coli_8
Escherichia coli KTE211_9	1	0	0	0	0	1	1	Proteobacteria_3	Gammaproteobacteria_4	Enterobacterales_5	Enterobacteriaceae_6	Escherichia_7	Escherichia coli_8
Escherichia coli KTE237_9	1	0	0	0	0	1	1	Proteobacteria_3	Gammaproteobacteria_4	Enterobacterales_5	Enterobacteriaceae_6	Escherichia_7	Escherichia coli_8
Escherichia coli KTE76_9	1	0	0	0	0	1	1	Proteobacteria_3	Gammaproteobacteria_4	Enterobacterales_5	Enterobacteriaceae_6	Escherichia_7	Escherichia coli_8
Escherichia coli KTE83_9	1	0	0	0	0	1	1	Proteobacteria_3	Gammaproteobacteria_4	Enterobacterales_5	Enterobacteriaceae_6	Escherichia_7	Escherichia coli_8
Escherichia coli N37122PS_9	1	0	0	0	0	1	1	Proteobacteria_3	Gammaproteobacteria_4	Enterobacterales_5	Enterobacteriaceae_6	Escherichia_7	Escherichia coli_8
Escherichia coli O104:H4 str. 11-4632 C4_9	1	0	0	0	0	1	1	Proteobacteria_3	Gammaproteobacteria_4	Enterobacterales_5	Enterobacteriaceae_6	Escherichia_7	Escherichia coli_8
Escherichia coli O104:H4 str. 2009EL-2050_9	1	0	0	0	0	1	1	Proteobacteria_3	Gammaproteobacteria_4	Enterobacterales_5	Enterobacteriaceae_6	Escherichia_7	Escherichia coli_8
Escherichia coli O104:H4 str. 2009EL-2071_9	1	0	0	0	0	1	1	Proteobacteria_3	Gammaproteobacteria_4	Enterobacterales_5	Enterobacteriaceae_6	Escherichia_7	Escherichia coli_8
Escherichia coli O104:H4 str. 2011C-3493_9	1	0	0	0	0	1	1	Proteobacteria_3	Gammaproteobacteria_4	Enterobacterales_5	Enterobacteriaceae_6	Escherichia_7	Escherichia coli_8
Escherichia coli O104:H4 str. 2011EL-1675A_9	1	0	0	0	0	1	1	Proteobacteria_3	Gammaproteobacteria_4	Enterobacterales_5	Enterobacteriaceae_6	Escherichia_7	Escherichia coli_8
Escherichia coli O104:H4 str. C227-11_9	1	0	0	0	0	1	2	Proteobacteria_3	Gammaproteobacteria_4	Enterobacterales_5	Enterobacteriaceae_6	Escherichia_7	Escherichia coli_8
Escherichia coli O104:H4 str. E92/11_9	1	0	0	0	0	1	1	Proteobacteria_3	Gammaproteobacteria_4	Enterobacterales_5	Enterobacteriaceae_6	Escherichia_7	Escherichia coli_8
Escherichia coli O104:H4 str. Ec11-4987_9	1	0	0	0	0	1	1	Proteobacteria_3	Gammaproteobacteria_4	Enterobacterales_5	Enterobacteriaceae_6	Escherichia_7	Escherichia coli_8
Escherichia coli O104:H4 str. Ec11-5603_9	1	0	0	0	0	1	1	Proteobacteria_3	Gammaproteobacteria_4	Enterobacterales_5	Enterobacteriaceae_6	Escherichia_7	Escherichia coli_8
Escherichia coli O15:H18 str. K1516_9	1	0	0	0	0	1	1	Proteobacteria_3	Gammaproteobacteria_4	Enterobacterales_5	Enterobacteriaceae_6	Escherichia_7	Escherichia coli_8
Escherichia coli O25b:H4-ST131_9	1	0	0	0	1	2	2	Proteobacteria_3	Gammaproteobacteria_4	Enterobacterales_5	Enterobacteriaceae_6	Escherichia_7	Escherichia coli_8
Escherichia coli O25b:H4_9	1	0	0	0	0	1	1	Proteobacteria_3	Gammaproteobacteria_4	Enterobacterales_5	Enterobacteriaceae_6	Escherichia_7	Escherichia coli_8
Escherichia coli O83:H1 str. NRG 857C_9	1	0	0	0	0	1	1	Proteobacteria_3	Gammaproteobacteria_4	Enterobacterales_5	Enterobacteriaceae_6	Escherichia_7	Escherichia coli_8
Escherichia coli str. Sanji_9	1	0	0	1	0	2	1	Proteobacteria_3	Gammaproteobacteria_4	Enterobacterales_5	Enterobacteriaceae_6	Escherichia_7	Escherichia coli_8
Escherichia coli UMEA 3208-1_9	1	0	0	0	1	2	1	Proteobacteria_3	Gammaproteobacteria_4	Enterobacterales_5	Enterobacteriaceae_6	Escherichia_7	Escherichia coli_8
Escherichia coli UMN026_9	1	0	0	0	0	1	1	Proteobacteria_3	Gammaproteobacteria_4	Enterobacterales_5	Enterobacteriaceae_6	Escherichia_7	Escherichia coli_8
Escherichia coli UMNK88_9	1	0	0	0	0	1	1	Proteobacteria_3	Gammaproteobacteria_4	Enterobacterales_5	Enterobacteriaceae_6	Escherichia_7	Escherichia coli_8
Escherichia sp. 1_1_43_9	1	0	0	0	0	1	1	Proteobacteria_3	Gammaproteobacteria_4	Enterobacterales_5	Enterobacteriaceae_6	Escherichia_7	Escherichia_8
Idiomarina indica_9	1	0	0	0	0	1	1	Proteobacteria_3	Gammaproteobacteria_4	Alteromonadales_5	Idiomarinaceae_6	Idiomarina_7	Idiomarina_8
Klebsiella aerogenes EA1509E_9	1	0	0	0	0	1	1	Proteobacteria_3	Gammaproteobacteria_4	Enterobacterales_5	Enterobacteriaceae_6	Klebsiella_7	Enterobacter aerogenes_8
Klebsiella aerogenes UCI 15_9	1	0	0	0	0	1	1	Proteobacteria_3	Gammaproteobacteria_4	Enterobacterales_5	Enterobacteriaceae_6	Klebsiella_7	Klebsiella aerogenes_8
Klebsiella oxytoca 10-5244_9	1	0	0	0	0	1	1	Proteobacteria_3	Gammaproteobacteria_4	Enterobacterales_5	Enterobacteriaceae_6	Klebsiella_7	Klebsiella oxytoca_8
Klebsiella pneumoniae BIDMC 12B_9	1	0	0	0	0	1	1	Proteobacteria_3	Gammaproteobacteria_4	Enterobacterales_5	Enterobacteriaceae_6	Klebsiella_7	Klebsiella pneumoniae_8
Klebsiella pneumoniae BIDMC 4_9	1	0	0	0	0	1	1	Proteobacteria_3	Gammaproteobacteria_4	Enterobacterales_5	Enterobacteriaceae_6	Klebsiella_7	Klebsiella pneumoniae_8
Klebsiella pneumoniae BIDMC 60_9	1	0	0	0	0	1	1	Proteobacteria_3	Gammaproteobacteria_4	Enterobacterales_5	Enterobacteriaceae_6	Klebsiella_7	Klebsiella pneumoniae_8
Klebsiella pneumoniae BWH 41_9	1	0	0	0	0	1	1	Proteobacteria_3	Gammaproteobacteria_4	Enterobacterales_5	Enterobacteriaceae_6	Klebsiella_7	Klebsiella pneumoniae_8
Klebsiella pneumoniae BWH 45_9	1	1	0	0	0	2	1	Proteobacteria_3	Gammaproteobacteria_4	Enterobacterales_5	Enterobacteriaceae_6	Klebsiella_7	Klebsiella pneumoniae_8
Klebsiella pneumoniae BWH 47_9	1	0	0	0	0	1	1	Proteobacteria_3	Gammaproteobacteria_4	Enterobacterales_5	Enterobacteriaceae_6	Klebsiella_7	Klebsiella pneumoniae_8
Klebsiella pneumoniae CHS 05_9	1	0	0	0	0	1	1	Proteobacteria_3	Gammaproteobacteria_4	Enterobacterales_5	Enterobacteriaceae_6	Klebsiella_7	Klebsiella pneumoniae_8
Klebsiella pneumoniae CHS 28_9	1	0	0	0	0	1	1	Proteobacteria_3	Gammaproteobacteria_4	Enterobacterales_5	Enterobacteriaceae_6	Klebsiella_7	Klebsiella pneumoniae_8
Klebsiella pneumoniae CHS 30_9	1	0	0	0	0	1	1	Proteobacteria_3	Gammaproteobacteria_4	Enterobacterales_5	Enterobacteriaceae_6	Klebsiella_7	Klebsiella pneumoniae_8
Klebsiella pneumoniae CHS 34_9	1	0	0	0	0	1	1	Proteobacteria_3	Gammaproteobacteria_4	Enterobacterales_5	Enterobacteriaceae_6	Klebsiella_7	Klebsiella pneumoniae_8
Klebsiella pneumoniae CHS 36_9	1	0	0	0	0	1	1	Proteobacteria_3	Gammaproteobacteria_4	Enterobacterales_5	Enterobacteriaceae_6	Klebsiella_7	Klebsiella pneumoniae_8
Klebsiella pneumoniae CHS 54_9	1	0	0	0	0	1	1	Proteobacteria_3	Gammaproteobacteria_4	Enterobacterales_5	Enterobacteriaceae_6	Klebsiella_7	Klebsiella pneumoniae_8
Klebsiella pneumoniae CHS 73_9	1	0	0	0	0	1	1	Proteobacteria_3	Gammaproteobacteria_4	Enterobacterales_5	Enterobacteriaceae_6	Klebsiella_7	Klebsiella pneumoniae_8
Klebsiella pneumoniae DMC1097_9	1	0	0	0	1	2	1	Proteobacteria_3	Gammaproteobacteria_4	Enterobacterales_5	Enterobacteriaceae_6	Klebsiella_7	Klebsiella pneumoniae_8
Klebsiella pneumoniae MGH 45_9	1	1	0	0	0	2	1	Proteobacteria_3	Gammaproteobacteria_4	Enterobacterales_5	Enterobacteriaceae_6	Klebsiella_7	Klebsiella pneumoniae_8
Klebsiella pneumoniae MGH 67_9	1	0	0	0	0	1	1	Proteobacteria_3	Gammaproteobacteria_4	Enterobacterales_5	Enterobacteriaceae_6	Klebsiella_7	Klebsiella pneumoniae_8
Klebsiella pneumoniae subsp. pneumoniae HS11286_9	1	0	0	0	0	1	1	Proteobacteria_3	Gammaproteobacteria_4	Enterobacterales_5	Enterobacteriaceae_6	Klebsiella_7	Klebsiella pneumoniae_8
Klebsiella pneumoniae subsp. pneumoniae Kp13_9	1	0	0	0	1	2	1	Proteobacteria_3	Gammaproteobacteria_4	Enterobacterales_5	Enterobacteriaceae_6	Klebsiella_7	Klebsiella pneumoniae_8
Klebsiella pneumoniae subsp. pneumoniae KPNIH1_9	1	0	0	1	0	2	1	Proteobacteria_3	Gammaproteobacteria_4	Enterobacterales_5	Enterobacteriaceae_6	Klebsiella_7	Klebsiella pneumoniae_8
Klebsiella pneumoniae subsp. pneumoniae KPNIH10_9	1	0	0	1	0	2	1	Proteobacteria_3	Gammaproteobacteria_4	Enterobacterales_5	Enterobacteriaceae_6	Klebsiella_7	Klebsiella pneumoniae_8
Klebsiella pneumoniae subsp. pneumoniae KPNIH24_9	1	1	0	1	0	3	1	Proteobacteria_3	Gammaproteobacteria_4	Enterobacterales_5	Enterobacteriaceae_6	Klebsiella_7	Klebsiella pneumoniae_8
Klebsiella pneumoniae subsp. pneumoniae MGH 78578_9	1	0	0	0	1	2	1	Proteobacteria_3	Gammaproteobacteria_4	Enterobacterales_5	Enterobacteriaceae_6	Klebsiella_7	Klebsiella pneumoniae_8
Klebsiella pneumoniae UCI 17_9	1	0	0	0	0	1	1	Proteobacteria_3	Gammaproteobacteria_4	Enterobacterales_5	Enterobacteriaceae_6	Klebsiella_7	Klebsiella pneumoniae_8
Klebsiella pneumoniae UCICRE 4_9	1	0	0	0	0	1	1	Proteobacteria_3	Gammaproteobacteria_4	Enterobacterales_5	Enterobacteriaceae_6	Klebsiella_7	Klebsiella pneumoniae_8
Klebsiella pneumoniae UHKPC33_9	1	0	0	0	0	1	1	Proteobacteria_3	Gammaproteobacteria_4	Enterobacterales_5	Enterobacteriaceae_6	Klebsiella_7	Klebsiella pneumoniae_8
Klebsiella quasipneumoniae subsp. similipneumoniae_9	1	0	0	0	0	1	62	Proteobacteria_3	Gammaproteobacteria_4	Enterobacterales_5	Enterobacteriaceae_6	Klebsiella_7	Klebsiella quasipneumoniae_8
Klebsiella quasipneumoniae_9	1	0	0	0	0	1	12	Proteobacteria_3	Gammaproteobacteria_4	Enterobacterales_5	Enterobacteriaceae_6	Klebsiella_7	Klebsiella_8
Klebsiella variicola_9	1	0	0	0	0	1	50	Proteobacteria_3	Gammaproteobacteria_4	Enterobacterales_5	Enterobacteriaceae_6	Klebsiella_7	Klebsiella_8
Pantoea sp. PSNIH1_9	1	1	0	0	0	2	1	Proteobacteria_3	Gammaproteobacteria_4	Enterobacterales_5	Erwiniaceae_6	Pantoea_7	Pantoea_8
Pantoea sp. PSNIH2_9	1	1	0	0	0	2	1	Proteobacteria_3	Gammaproteobacteria_4	Enterobacterales_5	Erwiniaceae_6	Pantoea_7	Pantoea_8
Pluralibacter gergoviae_9	1	0	1	0	0	2	8	Proteobacteria_3	Gammaproteobacteria_4	Enterobacterales_5	Enterobacteriaceae_6	Pluralibacter_7	Pluralibacter_8
Pseudomonas aeruginosa 39016_9	1	0	0	0	0	1	1	Proteobacteria_3	Gammaproteobacteria_4	Pseudomonadales_5	Pseudomonadaceae_6	Pseudomonas_7	Pseudomonas aeruginosa group_8
Pseudomonas aeruginosa BWHPSA007_9	1	0	0	0	0	1	1	Proteobacteria_3	Gammaproteobacteria_4	Pseudomonadales_5	Pseudomonadaceae_6	Pseudomonas_7	Pseudomonas aeruginosa group_8
Pseudomonas aeruginosa C-NN2_9	1	0	0	0	0	1	1	Proteobacteria_3	Gammaproteobacteria_4	Pseudomonadales_5	Pseudomonadaceae_6	Pseudomonas_7	Pseudomonas aeruginosa group_8
Pseudomonas aeruginosa DHS01_9	1	0	0	0	0	1	1	Proteobacteria_3	Gammaproteobacteria_4	Pseudomonadales_5	Pseudomonadaceae_6	Pseudomonas_7	Pseudomonas aeruginosa_8
Pseudomonas aeruginosa NCGM2.S1_9	1	0	0	0	0	1	1	Proteobacteria_3	Gammaproteobacteria_4	Pseudomonadales_5	Pseudomonadaceae_6	Pseudomonas_7	Pseudomonas aeruginosa_8
Pseudomonas aeruginosa NCMG1179_9	1	0	0	0	0	1	1	Proteobacteria_3	Gammaproteobacteria_4	Pseudomonadales_5	Pseudomonadaceae_6	Pseudomonas_7	Pseudomonas aeruginosa group_8
Pseudomonas aeruginosa U2504_9	1	0	0	0	0	1	1	Proteobacteria_3	Gammaproteobacteria_4	Pseudomonadales_5	Pseudomonadaceae_6	Pseudomonas_7	Pseudomonas aeruginosa group_8
Pseudomonas aeruginosa VRFPA04_9	1	0	0	0	0	1	1	Proteobacteria_3	Gammaproteobacteria_4	Pseudomonadales_5	Pseudomonadaceae_6	Pseudomonas_7	Pseudomonas aeruginosa_8
Pseudomonas putida HB3267_9	1	1	0	0	0	2	1	Proteobacteria_3	Gammaproteobacteria_4	Pseudomonadales_5	Pseudomonadaceae_6	Pseudomonas_7	Pseudomonas putida_8
Pseudomonas sp. MRSN12121_9	1	0	0	0	0	1	1	Proteobacteria_3	Gammaproteobacteria_4	Pseudomonadales_5	Pseudomonadaceae_6	Pseudomonas_7	Pseudomonas_8
Pseudomonas sp. P179_9	1	0	0	0	0	1	1	Proteobacteria_3	Gammaproteobacteria_4	Pseudomonadales_5	Pseudomonadaceae_6	Pseudomonas_7	Pseudomonas_8
Pseudomonas sp. UBA7530_9	1	0	0	0	0	1	1	Proteobacteria_3	Gammaproteobacteria_4	Pseudomonadales_5	Pseudomonadaceae_6	Pseudomonas_7	Pseudomonas_8
Raoultella ornithinolytica_9	1	1	0	0	0	2	17	Proteobacteria_3	Gammaproteobacteria_4	Enterobacterales_5	Enterobacteriaceae_6	Raoultella_7	Raoultella_8
Rhodococcus pyridinivorans_9	1	0	0	0	0	1	2	Actinobacteria_3	Actinobacteria_4	Corynebacteriales_5	Nocardiaceae_6	Rhodococcus_7	Rhodococcus_8
Salmonella enterica subsp. enterica serovar Anatum str. USDA-ARS-USMARC-1736_9	1	0	0	0	0	1	1	Proteobacteria_3	Gammaproteobacteria_4	Enterobacterales_5	Enterobacteriaceae_6	Salmonella_7	Salmonella enterica_8
Salmonella enterica subsp. enterica serovar Anatum str. USDA-ARS-USMARC-1783_9	1	0	0	0	0	1	1	Proteobacteria_3	Gammaproteobacteria_4	Enterobacterales_5	Enterobacteriaceae_6	Salmonella_7	Salmonella enterica_8
Salmonella enterica subsp. enterica serovar Derby_9	1	0	0	0	0	1	4	Proteobacteria_3	Gammaproteobacteria_4	Enterobacterales_5	Enterobacteriaceae_6	Salmonella_7	Salmonella enterica_8
Salmonella enterica subsp. enterica serovar Heidelberg_9	1	2	0	0	0	3	35	Proteobacteria_3	Gammaproteobacteria_4	Enterobacterales_5	Enterobacteriaceae_6	Salmonella_7	Salmonella enterica_8
Salmonella enterica subsp. enterica serovar Newport str. USMARC-S3124.1_9	1	0	0	0	0	1	1	Proteobacteria_3	Gammaproteobacteria_4	Enterobacterales_5	Enterobacteriaceae_6	Salmonella_7	Salmonella enterica_8
Salmonella enterica subsp. enterica serovar Schwarzengrund str. CVM19633_9	1	0	0	0	0	1	1	Proteobacteria_3	Gammaproteobacteria_4	Enterobacterales_5	Enterobacteriaceae_6	Salmonella_7	Salmonella enterica_8
Salmonella enterica subsp. enterica serovar Typhimurium str. CDC 2009K-1640_9	1	0	1	0	0	2	1	Proteobacteria_3	Gammaproteobacteria_4	Enterobacterales_5	Enterobacteriaceae_6	Salmonella_7	Salmonella enterica_8
Salmonella enterica subsp. enterica serovar Typhimurium str. CDC 2011K-1702_9	1	0	0	0	0	1	1	Proteobacteria_3	Gammaproteobacteria_4	Enterobacterales_5	Enterobacteriaceae_6	Salmonella_7	Salmonella enterica_8
Salmonella enterica subsp. enterica serovar Typhimurium str. CDC H2662_9	1	0	1	0	0	2	1	Proteobacteria_3	Gammaproteobacteria_4	Enterobacterales_5	Enterobacteriaceae_6	Salmonella_7	Salmonella enterica_8
Salmonella enterica subsp. enterica serovar Typhimurium str. U288_9	1	0	0	0	0	1	1	Proteobacteria_3	Gammaproteobacteria_4	Enterobacterales_5	Enterobacteriaceae_6	Salmonella_7	Salmonella enterica_8
Salmonella enterica subsp. enterica serovar Typhimurium str. USDA-ARS-USMARC-1808_9	1	0	1	0	0	2	1	Proteobacteria_3	Gammaproteobacteria_4	Enterobacterales_5	Enterobacteriaceae_6	Salmonella_7	Salmonella enterica_8
Serratia marcescens SM39_9	1	0	0	0	0	1	1	Proteobacteria_3	Gammaproteobacteria_4	Enterobacterales_5	Yersiniaceae_6	Serratia_7	Serratia marcescens_8
Shigella dysenteriae_9	1	5	5	0	0	11	36	Proteobacteria_3	Gammaproteobacteria_4	Enterobacterales_5	Enterobacteriaceae_6	Shigella_7	Shigella_8
Shigella flexneri 7b_9	1	0	0	0	0	1	1	Proteobacteria_3	Gammaproteobacteria_4	Enterobacterales_5	Enterobacteriaceae_6	Shigella_7	Shigella flexneri_8
Stenotrophomonas maltophilia WJ66_9	1	0	0	0	0	1	1	Proteobacteria_3	Gammaproteobacteria_4	Xanthomonadales_5	Xanthomonadaceae_6	Stenotrophomonas_7	Stenotrophomonas maltophilia group_8
Stenotrophomonas maltophilia_9	1	0	0	1	0	2	190	Proteobacteria_3	Gammaproteobacteria_4	Xanthomonadales_5	Xanthomonadaceae_6	Stenotrophomonas_7	Stenotrophomonas maltophilia group_8
Vibrio cholerae_9	1	0	4	0	3	8	294	Proteobacteria_3	Gammaproteobacteria_4	Vibrionales_5	Vibrionaceae_6	Vibrio_7	Vibrio_8
Yersinia enterocolitica_9	1	0	0	0	0	1	113	Proteobacteria_3	Gammaproteobacteria_4	Enterobacterales_5	Yersiniaceae_6	Yersinia_7	Yersinia_8
[Enterobacter] lignolyticus SCF1_9	0	0	1	0	0	1	1	Proteobacteria_3	Gammaproteobacteria_4	Enterobacterales_5	Enterobacteriaceae_6	Enterobacter_7	Enterobacter lignolyticus_8
Acaryochloris marina MBIC11017_9	0	0	1	0	1	2	1	Cyanobacteria/Melainabacteria group_3	Cyanobacteria_4	Chroococcales_5	Chroococcales_6	Acaryochloris_7	Acaryochloris marina_8
Acidithiobacillus ferrivorans SS3_9	0	0	2	0	2	4	1	Proteobacteria_3	Acidithiobacillia_4	Acidithiobacillales_5	Acidithiobacillaceae_6	Acidithiobacillus_7	Acidithiobacillus ferrivorans_8
Acidithiobacillus ferrooxidans ATCC 23270_9	0	0	1	0	0	1	1	Proteobacteria_3	Acidithiobacillia_4	Acidithiobacillales_5	Acidithiobacillaceae_6	Acidithiobacillus_7	Acidithiobacillus ferrooxidans_8
Acidithiobacillus ferrooxidans ATCC 53993_9	0	0	1	0	0	1	1	Proteobacteria_3	Acidithiobacillia_4	Acidithiobacillales_5	Acidithiobacillaceae_6	Acidithiobacillus_7	Acidithiobacillus ferrooxidans_8
Acidovorax avenae subsp. avenae ATCC 19860_9	0	0	0	0	1	1	1	Proteobacteria_3	Betaproteobacteria_4	Burkholderiales_5	Comamonadaceae_6	Acidovorax_7	Acidovorax avenae_8
Acidovorax ebreus TPSY_9	0	0	1	0	1	2	1	Proteobacteria_3	Betaproteobacteria_4	Burkholderiales_5	Comamonadaceae_6	Acidovorax_7	Acidovorax ebreus_8
Acidovorax sp. JS42_9	0	0	1	0	1	2	1	Proteobacteria_3	Betaproteobacteria_4	Burkholderiales_5	Comamonadaceae_6	Acidovorax_7	Acidovorax_8
Acinetobacter baumannii AB307-0294_9	0	0	1	0	0	1	1	Proteobacteria_3	Gammaproteobacteria_4	Pseudomonadales_5	Moraxellaceae_6	Acinetobacter_7	Acinetobacter baumannii_8
Acinetobacter baumannii AC30_9	0	0	1	0	0	1	1	Proteobacteria_3	Gammaproteobacteria_4	Pseudomonadales_5	Moraxellaceae_6	Acinetobacter_7	Acinetobacter baumannii_8
Acinetobacter baumannii ATCC 17978_9	0	0	1	0	0	1	1	Proteobacteria_3	Gammaproteobacteria_4	Pseudomonadales_5	Moraxellaceae_6	Acinetobacter_7	Acinetobacter baumannii_8
Acinetobacter baumannii BJAB0715_9	0	0	1	0	0	1	1	Proteobacteria_3	Gammaproteobacteria_4	Pseudomonadales_5	Moraxellaceae_6	Acinetobacter_7	Acinetobacter baumannii_8
Acinetobacter baumannii LAC-4_9	0	0	1	0	0	1	2	Proteobacteria_3	Gammaproteobacteria_4	Pseudomonadales_5	Moraxellaceae_6	Acinetobacter_7	Acinetobacter calcoaceticus_8
Acinetobacter baumannii MDR-ZJ06_9	0	0	2	1	0	3	1	Proteobacteria_3	Gammaproteobacteria_4	Pseudomonadales_5	Moraxellaceae_6	Acinetobacter_7	Acinetobacter baumannii_8
Acinetobacter baumannii ZW85-1_9	0	0	1	0	0	1	1	Proteobacteria_3	Gammaproteobacteria_4	Pseudomonadales_5	Moraxellaceae_6	Acinetobacter_7	Acinetobacter baumannii_8
Acinetobacter pittii PHEA-2_9	0	0	1	0	0	1	1	Proteobacteria_3	Gammaproteobacteria_4	Pseudomonadales_5	Moraxellaceae_6	Acinetobacter_7	Acinetobacter pittii_8
Acinetobacter pittii_9	0	0	2	0	0	2	25	Proteobacteria_3	Gammaproteobacteria_4	Pseudomonadales_5	Moraxellaceae_6	Acinetobacter_7	Acinetobacter_8
Actinobacillus suis ATCC 33415_9	0	0	1	0	0	1	1	Proteobacteria_3	Gammaproteobacteria_4	Pasteurellales_5	Pasteurellaceae_6	Actinobacillus_7	Actinobacillus suis_8
Aeromonas salmonicida subsp. salmonicida A449_9	0	0	0	1	0	1	1	Proteobacteria_3	Gammaproteobacteria_4	Aeromonadales_5	Aeromonadaceae_6	Aeromonas_7	Aeromonas salmonicida_8
Agarivorans gilvus_9	0	0	0	0	1	1	1	Proteobacteria_3	Gammaproteobacteria_4	Alteromonadales_5	Alteromonadaceae_6	Agarivorans_7	Agarivorans_8
Alcaligenes faecalis_9	0	0	0	1	0	1	11	Proteobacteria_3	Betaproteobacteria_4	Burkholderiales_5	Alcaligenaceae_6	Alcaligenes_7	Alcaligenes_8
Alcanivorax borkumensis SK2_9	0	0	0	0	4	4	1	Proteobacteria_3	Gammaproteobacteria_4	Oceanospirillales_5	Alcanivoracaceae_6	Alcanivorax_7	Alcanivorax borkumensis_8
Alcanivorax dieselolei B5_9	0	1	0	0	1	2	1	Proteobacteria_3	Gammaproteobacteria_4	Oceanospirillales_5	Alcanivoracaceae_6	Alcanivorax_7	Alcanivorax dieselolei_8
Alcanivorax sp. NBRC 101098_9	0	0	0	0	4	4	1	Proteobacteria_3	Gammaproteobacteria_4	Oceanospirillales_5	Alcanivoracaceae_6	Alcanivorax_7	Alcanivorax_8
Alicycliphilus denitrificans K601_9	0	0	1	0	0	1	1	Proteobacteria_3	Betaproteobacteria_4	Burkholderiales_5	Comamonadaceae_6	Alicycliphilus_7	Alicycliphilus denitrificans_8
Alicycliphilus sp. UBA3448_9	0	0	1	0	0	1	1	Proteobacteria_3	Betaproteobacteria_4	Burkholderiales_5	Comamonadaceae_6	Alicycliphilus_7	Alicycliphilus_8
Alicycliphilus sp. UBA4115_9	0	0	1	0	0	1	1	Proteobacteria_3	Betaproteobacteria_4	Burkholderiales_5	Comamonadaceae_6	Alicycliphilus_7	Alicycliphilus_8
Alicycliphilus sp. UBA6761_9	0	0	1	0	0	1	1	Proteobacteria_3	Betaproteobacteria_4	Burkholderiales_5	Comamonadaceae_6	Alicycliphilus_7	Alicycliphilus_8
Aliivibrio salmonicida LFI1238_9	0	0	0	0	2	2	1	Proteobacteria_3	Gammaproteobacteria_4	Vibrionales_5	Vibrionaceae_6	Aliivibrio_7	Aliivibrio salmonicida_8
Aliivibrio wodanis_9	0	0	2	0	7	9	1	Proteobacteria_3	Gammaproteobacteria_4	Vibrionales_5	Vibrionaceae_6	Aliivibrio_7	Aliivibrio_8
Alkalilimnicola ehrlichii MLHE-1_9	0	0	3	0	0	3	1	Proteobacteria_3	Gammaproteobacteria_4	Chromatiales_5	Ectothiorhodospiraceae_6	Alkalilimnicola_7	Alkalilimnicola ehrlichii_8
Alteromonas addita_9	0	0	1	0	3	4	1	Proteobacteria_3	Gammaproteobacteria_4	Alteromonadales_5	Alteromonadaceae_6	Alteromonas_7	Alteromonas_8
Alteromonas australica_9	0	0	4	0	6	10	20	Proteobacteria_3	Gammaproteobacteria_4	Alteromonadales_5	Alteromonadaceae_6	Alteromonas_7	Alteromonas_8
Alteromonas macleodii ATCC 27126_9	0	0	0	0	1	1	1	Proteobacteria_3	Gammaproteobacteria_4	Alteromonadales_5	Alteromonadaceae_6	Alteromonas_7	Alteromonas macleodii_8
Alteromonas macleodii str. 'Balearic Sea AD45'_9	0	0	1	0	1	2	1	Proteobacteria_3	Gammaproteobacteria_4	Alteromonadales_5	Alteromonadaceae_6	Alteromonas_7	Alteromonas macleodii_8
Alteromonas macleodii str. 'Black Sea 11'_9	0	0	1	0	1	2	1	Proteobacteria_3	Gammaproteobacteria_4	Alteromonadales_5	Alteromonadaceae_6	Alteromonas_7	Alteromonas macleodii_8
Alteromonas macleodii str. 'English Channel 673'_9	0	0	0	0	2	2	1	Proteobacteria_3	Gammaproteobacteria_4	Alteromonadales_5	Alteromonadaceae_6	Alteromonas_7	Alteromonas macleodii_8
Alteromonas macleodii_9	0	0	2	0	2	4	18	Proteobacteria_3	Gammaproteobacteria_4	Alteromonadales_5	Alteromonadaceae_6	Alteromonas_7	Alteromonas_8
Alteromonas mediterranea 615_9	0	0	1	0	0	1	1	Proteobacteria_3	Gammaproteobacteria_4	Alteromonadales_5	Alteromonadaceae_6	Alteromonas_7	Alteromonas mediterranea_8
Alteromonas mediterranea DE_9	0	0	0	0	2	2	1	Proteobacteria_3	Gammaproteobacteria_4	Alteromonadales_5	Alteromonadaceae_6	Alteromonas_7	Alteromonas mediterranea_8
Alteromonas mediterranea DE1_9	0	0	1	0	0	1	1	Proteobacteria_3	Gammaproteobacteria_4	Alteromonadales_5	Alteromonadaceae_6	Alteromonas_7	Alteromonas mediterranea_8
Alteromonas mediterranea MED64_9	0	0	1	0	0	1	1	Proteobacteria_3	Gammaproteobacteria_4	Alteromonadales_5	Alteromonadaceae_6	Alteromonas_7	Alteromonas mediterranea_8
Alteromonas mediterranea U7_9	0	0	1	0	1	2	1	Proteobacteria_3	Gammaproteobacteria_4	Alteromonadales_5	Alteromonadaceae_6	Alteromonas_7	Alteromonas mediterranea_8
Alteromonas mediterranea U8_9	0	0	0	0	2	2	1	Proteobacteria_3	Gammaproteobacteria_4	Alteromonadales_5	Alteromonadaceae_6	Alteromonas_7	Alteromonas mediterranea_8
Alteromonas mediterranea UM4b_9	0	0	1	0	2	3	1	Proteobacteria_3	Gammaproteobacteria_4	Alteromonadales_5	Alteromonadaceae_6	Alteromonas_7	Alteromonas mediterranea_8
Alteromonas mediterranea UM7_9	0	0	0	0	1	1	1	Proteobacteria_3	Gammaproteobacteria_4	Alteromonadales_5	Alteromonadaceae_6	Alteromonas_7	Alteromonas mediterranea_8
Alteromonas mediterranea_9	0	0	0	0	2	2	7	Proteobacteria_3	Gammaproteobacteria_4	Alteromonadales_5	Alteromonadaceae_6	Alteromonas_7	Alteromonas_8
Alteromonas naphthalenivorans_9	0	0	2	0	5	7	1	Proteobacteria_3	Gammaproteobacteria_4	Alteromonadales_5	Alteromonadaceae_6	Alteromonas_7	Alteromonas_8
Alteromonas sp. IO390401_9	0	0	1	0	0	1	1	Proteobacteria_3	Gammaproteobacteria_4	Alteromonadales_5	Alteromonadaceae_6	Alteromonas_7	Alteromonas_8
Alteromonas sp. Mac1_9	0	0	1	0	2	3	1	Proteobacteria_3	Gammaproteobacteria_4	Alteromonadales_5	Alteromonadaceae_6	Alteromonas_7	Alteromonas_8
Alteromonas sp. Mac2_9	0	0	0	0	2	2	1	Proteobacteria_3	Gammaproteobacteria_4	Alteromonadales_5	Alteromonadaceae_6	Alteromonas_7	Alteromonas_8
Alteromonas stellipolaris LMG 21856_9	0	0	1	0	1	2	1	Proteobacteria_3	Gammaproteobacteria_4	Alteromonadales_5	Alteromonadaceae_6	Alteromonas_7	Alteromonas stellipolaris_8
Alteromonas stellipolaris_9	0	0	3	0	9	12	3	Proteobacteria_3	Gammaproteobacteria_4	Alteromonadales_5	Alteromonadaceae_6	Alteromonas_7	Alteromonas_8
Arcobacter nitrofigilis DSM 7299_9	0	0	0	0	1	1	1	Proteobacteria_3	delta/epsilon subdivisions_4	Epsilonproteobacteria_5	Campylobacterales_6	Campylobacteraceae_7	Arcobacter_8
Aromatoleum aromaticum EbN1_9	0	0	2	0	1	3	1	Proteobacteria_3	Betaproteobacteria_4	Rhodocyclales_5	Rhodocyclaceae_6	Aromatoleum_7	Aromatoleum aromaticum_8
Azoarcus olearius_9	0	0	1	0	2	3	1	Proteobacteria_3	Betaproteobacteria_4	Rhodocyclales_5	Zoogloeaceae_6	Azoarcus_7	Azoarcus_8
Azoarcus sp. BH72_9	0	0	1	0	0	1	1	Proteobacteria_3	Betaproteobacteria_4	Rhodocyclales_5	Zoogloeaceae_6	Azoarcus_7	Azoarcus_8
Azoarcus sp. CIB_9	0	0	1	0	0	1	1	Proteobacteria_3	Betaproteobacteria_4	Rhodocyclales_5	Zoogloeaceae_6	Azoarcus_7	Azoarcus_8
Azoarcus sp. KH32C_9	0	0	1	0	1	2	1	Proteobacteria_3	Betaproteobacteria_4	Rhodocyclales_5	Zoogloeaceae_6	Azoarcus_7	Azoarcus_8
Azotobacter chroococcum NCIMB 8003_9	0	0	3	0	0	3	1	Proteobacteria_3	Gammaproteobacteria_4	Pseudomonadales_5	Pseudomonadaceae_6	Azotobacter group_7	Azotobacter_8
Bacillus amyloliquefaciens LFB112_9	0	0	1	0	0	1	1	Firmicutes_3	Bacilli_4	Bacillales_5	Bacillaceae_6	Bacillus_7	Bacillus amyloliquefaciens_8
Bacillus velezensis NJN-6_9	0	0	1	0	0	1	1	Firmicutes_3	Bacilli_4	Bacillales_5	Bacillaceae_6	Bacillus_7	Bacillus velezensis_8
Bacteroides vulgatus ATCC 8482_9	0	0	1	0	0	1	1	Bacteroidetes/Chlorobi group_3	Bacteroidia_4	Bacteroidales_5	Bacteroidaceae_6	Bacteroides_7	Bacteroides vulgatus_8
Basilea psittacipulmonis DSM 24701_9	0	0	0	0	1	1	1	Proteobacteria_3	Betaproteobacteria_4	Burkholderiales_5	Alcaligenaceae_6	Basilea_7	Basilea psittacipulmonis_8
Beggiatoa leptomitoformis_9	0	0	0	0	1	1	2	Proteobacteria_3	Gammaproteobacteria_4	Thiotrichales_5	Thiotrichaceae_6	Beggiatoa_7	Beggiatoa_8
Betaproteobacteria bacterium UBA2592_9	0	0	1	0	0	1	1	Proteobacteria_3	Betaproteobacteria_4	unclassified Betaproteobacteria_5	unclassified Betaproteobacteria (miscellaneous)_6	unclassified Betaproteobacteria (miscellaneous)_7	unclassified Betaproteobacteria (miscellaneous)_8
Bibersteinia trehalosi USDA-ARS-USMARC-189_9	0	0	0	1	0	1	1	Proteobacteria_3	Gammaproteobacteria_4	Pasteurellales_5	Pasteurellaceae_6	Bibersteinia_7	Bibersteinia trehalosi_8
Bibersteinia trehalosi USDA-ARS-USMARC-190_9	0	0	0	1	0	1	1	Proteobacteria_3	Gammaproteobacteria_4	Pasteurellales_5	Pasteurellaceae_6	Bibersteinia_7	Bibersteinia trehalosi_8
Bibersteinia trehalosi USDA-ARS-USMARC-192_9	0	0	0	1	0	1	1	Proteobacteria_3	Gammaproteobacteria_4	Pasteurellales_5	Pasteurellaceae_6	Bibersteinia_7	Bibersteinia trehalosi_8
Burkholderia oklahomensis_9	0	0	1	0	0	1	1	Proteobacteria_3	Betaproteobacteria_4	Burkholderiales_5	Burkholderiaceae_6	Burkholderia_7	Burkholderia_8
Burkholderiales bacterium GJ-E10_9	0	0	1	1	0	2	1	Proteobacteria_3	Betaproteobacteria_4	Burkholderiales_5	Burkholderiales_6	Burkholderiales_7	Burkholderiales_8
Caldilinea aerophila DSM 14535 = NBRC 104270_9	0	0	0	0	1	1	1	Chloroflexi_3	Caldilineae_4	Caldilineales_5	Caldilineaceae_6	Caldilinea_7	Caldilinea aerophila_8
Campylobacter jejuni subsp. doylei 269.97_9	0	0	1	0	0	1	1	Proteobacteria_3	delta/epsilon subdivisions_4	Epsilonproteobacteria_5	Campylobacterales_6	Campylobacteraceae_7	Campylobacter_8
Candidatus Accumulibacter phosphatis clade IIA str. UW-1_9	0	0	3	0	4	7	1	Proteobacteria_3	Betaproteobacteria_4	Betaproteobacteria_5	Betaproteobacteria_6	Candidatus Accumulibacter_7	Candidatus Accumulibacter phosphatis_8
Candidatus Methylomirabilis oxyfera_9	0	0	1	0	0	1	1	unclassified Bacteria_3	candidate division NC10_4	candidate division NC10_5	candidate division NC10_6	Candidatus Methylomirabilis_7	Candidatus Methylomirabilis_8
Candidatus Nitrospira inopinata_9	0	0	0	0	2	2	1	Nitrospirae_3	Nitrospira_4	Nitrospirales_5	Nitrospiraceae_6	Nitrospira_7	Nitrospira_8
Candidatus Symbiobacter mobilis CR_9	0	0	1	0	2	3	1	Proteobacteria_3	Betaproteobacteria_4	Burkholderiales_5	Comamonadaceae_6	Candidatus Symbiobacter_7	Candidatus Symbiobacter mobilis_8
Candidatus Tenderia electrophaga_9	0	0	1	0	0	1	1	Proteobacteria_3	Gammaproteobacteria_4	Chromatiales_5	Chromatiaceae_6	Candidatus Tenderia_7	Candidatus Tenderia_8
Cellvibrio japonicus Ueda107_9	0	0	1	0	0	1	1	Proteobacteria_3	Gammaproteobacteria_4	Cellvibrionales_5	Cellvibrionaceae_6	Cellvibrio_7	Cellvibrio japonicus_8
Cellvibrio sp. UBA7661_9	0	0	1	0	0	1	1	Proteobacteria_3	Gammaproteobacteria_4	Cellvibrionales_5	Cellvibrionaceae_6	Cellvibrio_7	Cellvibrio_8
Chlorobaculum tepidum TLS_9	0	0	0	0	2	2	1	Bacteroidetes/Chlorobi group_3	Chlorobia_4	Chlorobiales_5	Chlorobiaceae_6	Chlorobaculum_7	Chlorobaculum tepidum_8
Chlorobium limicola DSM 245_9	0	0	0	0	1	1	1	Bacteroidetes/Chlorobi group_3	Chlorobia_4	Chlorobiales_5	Chlorobiaceae_6	Chlorobium_7	Chlorobium limicola_8
Chlorobium phaeobacteroides BS1_9	0	0	0	0	2	2	1	Bacteroidetes/Chlorobi group_3	Chlorobia_4	Chlorobiales_5	Chlorobiaceae_6	Chlorobium_7	Chlorobium phaeobacteroides_8
Chlorobium phaeobacteroides DSM 266_9	0	0	1	0	2	3	1	Bacteroidetes/Chlorobi group_3	Chlorobia_4	Chlorobiales_5	Chlorobiaceae_6	Chlorobium_7	Chlorobium phaeobacteroides_8
Chloroflexus aurantiacus J-10-fl_9	0	0	0	0	1	1	1	Chloroflexi_3	Chloroflexia_4	Chloroflexales_5	Chloroflexaceae_6	Chloroflexus_7	Chloroflexus aurantiacus_8
Chloroflexus aurantiacus Y-400-fl_9	0	0	0	0	1	1	1	Chloroflexi_3	Chloroflexia_4	Chloroflexales_5	Chloroflexaceae_6	Chloroflexus_7	Chloroflexus_8
Chloroherpeton thalassium ATCC 35110_9	0	0	0	0	1	1	1	Bacteroidetes/Chlorobi group_3	Chlorobia_4	Chlorobiales_5	Chlorobiaceae_6	Chloroherpeton_7	Chloroherpeton thalassium_8
Chromohalobacter salexigens DSM 3043_9	0	0	0	0	2	2	1	Proteobacteria_3	Gammaproteobacteria_4	Oceanospirillales_5	Halomonadaceae_6	Chromohalobacter_7	Chromohalobacter salexigens_8
Colwellia psychrerythraea 34H_9	0	0	1	0	4	5	1	Proteobacteria_3	Gammaproteobacteria_4	Alteromonadales_5	Colwelliaceae_6	Colwellia_7	Colwellia psychrerythraea_8
Colwellia sp. MT41_9	0	0	5	0	2	7	1	Proteobacteria_3	Gammaproteobacteria_4	Alteromonadales_5	Colwelliaceae_6	Colwellia_7	Colwellia_8
Comamonadaceae bacterium A1_9	0	0	1	0	0	1	1	Proteobacteria_3	Betaproteobacteria_4	Burkholderiales_5	Comamonadaceae_6	Comamonadaceae_7	Comamonadaceae_8
Comamonas testosteroni CNB-2_9	0	0	1	0	0	1	1	Proteobacteria_3	Betaproteobacteria_4	Burkholderiales_5	Comamonadaceae_6	Comamonas_7	Comamonas testosteroni_8
Comamonas testosteroni TK102_9	0	0	1	0	0	1	1	Proteobacteria_3	Betaproteobacteria_4	Burkholderiales_5	Comamonadaceae_6	Comamonas_7	Comamonas testosteroni_8
Coraliomargarita akajimensis DSM 45221_9	0	0	1	0	3	4	1	Verrucomicrobia_3	Opitutae_4	Puniceicoccales_5	Puniceicoccaceae_6	Coraliomargarita_7	Coraliomargarita akajimensis_8
Cupriavidus necator N-1_9	0	0	0	0	1	1	1	Proteobacteria_3	Betaproteobacteria_4	Burkholderiales_5	Burkholderiaceae_6	Cupriavidus_7	Cupriavidus necator_8
Cyanobium gracile PCC 6307_9	0	0	3	0	0	3	1	Cyanobacteria/Melainabacteria group_3	Cyanobacteria_4	Synechococcales_5	Synechococcaceae_6	Cyanobium_7	Cyanobium gracile_8
Cyanothece sp. PCC 7425_9	0	0	0	0	3	3	1	Cyanobacteria/Melainabacteria group_3	Cyanobacteria_4	Chroococcales_5	Chroococcales_6	Cyanothece_7	Cyanothece_8
Cyanothece sp. PCC 8802_9	0	0	0	0	1	1	1	Cyanobacteria/Melainabacteria group_3	Cyanobacteria_4	Chroococcales_5	Chroococcales_6	Cyanothece_7	Cyanothece_8
Cycloclasticus sp. P1_9	0	0	1	0	2	3	1	Proteobacteria_3	Gammaproteobacteria_4	Thiotrichales_5	Piscirickettsiaceae_6	Cycloclasticus_7	Cycloclasticus_8
Cycloclasticus zancles 78-ME_9	0	0	1	0	1	2	1	Proteobacteria_3	Gammaproteobacteria_4	Thiotrichales_5	Piscirickettsiaceae_6	Cycloclasticus_7	Cycloclasticus zancles_8
Dechloromonas aromatica RCB_9	0	0	1	0	2	3	1	Proteobacteria_3	Betaproteobacteria_4	Rhodocyclales_5	Azonexaceae_6	Dechloromonas_7	Dechloromonas aromatica_8
Dechlorosoma suillum PS_9	0	0	0	0	2	2	1	Proteobacteria_3	Betaproteobacteria_4	Rhodocyclales_5	Rhodocyclaceae_6	Azospira_7	Azospira oryzae_8
Deferribacter desulfuricans SSM1_9	0	0	0	0	1	1	1	Deferribacteres_3	Deferribacteres_4	Deferribacterales_5	Deferribacteraceae_6	Deferribacter_7	Deferribacter desulfuricans_8
Desulfobacterium autotrophicum HRM2_9	0	0	0	0	2	2	1	Proteobacteria_3	delta/epsilon subdivisions_4	Deltaproteobacteria_5	Desulfobacterales_6	Desulfobacteraceae_7	Desulfobacterium_8
Desulfobacula toluolica Tol2_9	0	0	3	0	0	3	1	Proteobacteria_3	delta/epsilon subdivisions_4	Deltaproteobacteria_5	Desulfobacterales_6	Desulfobacteraceae_7	Desulfobacula_8
Desulfobulbus propionicus DSM 2032_9	0	0	1	0	1	2	1	Proteobacteria_3	delta/epsilon subdivisions_4	Deltaproteobacteria_5	Desulfobacterales_6	Desulfobulbaceae_7	Desulfobulbus_8
Desulfocapsa sulfexigens DSM 10523_9	0	0	3	0	0	3	1	Proteobacteria_3	delta/epsilon subdivisions_4	Deltaproteobacteria_5	Desulfobacterales_6	Desulfobulbaceae_7	Desulfocapsa_8
Desulfohalobium retbaense DSM 5692_9	0	0	0	0	1	1	1	Proteobacteria_3	delta/epsilon subdivisions_4	Deltaproteobacteria_5	Desulfovibrionales_6	Desulfohalobiaceae_7	Desulfohalobium_8
Desulfomicrobium baculatum DSM 4028_9	0	0	0	0	1	1	1	Proteobacteria_3	delta/epsilon subdivisions_4	Deltaproteobacteria_5	Desulfovibrionales_6	Desulfomicrobiaceae_7	Desulfomicrobium_8
Desulfotalea psychrophila LSv54_9	0	0	0	0	2	2	1	Proteobacteria_3	delta/epsilon subdivisions_4	Deltaproteobacteria_5	Desulfobacterales_6	Desulfobulbaceae_7	Desulfotalea_8
Desulfuromonas soudanensis_9	0	0	1	0	0	1	1	Proteobacteria_3	delta/epsilon subdivisions_4	Deltaproteobacteria_5	Desulfuromonadales_6	Desulfuromonadaceae_7	Desulfuromonas_8
Dickeya chrysanthemi Ech1591_9	0	0	1	0	0	1	1	Proteobacteria_3	Gammaproteobacteria_4	Enterobacterales_5	Pectobacteriaceae_6	Dickeya_7	Dickeya chrysanthemi_8
Dokdonella koreensis DS-123_9	0	0	1	0	0	1	1	Proteobacteria_3	Gammaproteobacteria_4	Xanthomonadales_5	Rhodanobacteraceae_6	Dokdonella_7	Dokdonella koreensis_8
Dyella japonica A8_9	0	0	1	0	0	1	1	Proteobacteria_3	Gammaproteobacteria_4	Xanthomonadales_5	Rhodanobacteraceae_6	Dyella_7	Dyella japonica_8
Dyella thiooxydans_9	0	0	2	0	1	3	1	Proteobacteria_3	Gammaproteobacteria_4	Xanthomonadales_5	Rhodanobacteraceae_6	Dyella_7	Dyella_8
Echinicola vietnamensis DSM 17526_9	0	0	1	0	0	1	1	Bacteroidetes/Chlorobi group_3	Cytophagia_4	Cytophagales_5	Cyclobacteriaceae_6	Echinicola_7	Echinicola vietnamensis_8
Ectothiorhodospira sp. BSL-9_9	0	0	5	0	1	6	1	Proteobacteria_3	Gammaproteobacteria_4	Chromatiales_5	Ectothiorhodospiraceae_6	Ectothiorhodospira_7	Ectothiorhodospira_8
endosymbiont of Bathymodiolus septemdierum str. Myojin knoll_9	0	0	1	0	1	2	1	Proteobacteria_3	Gammaproteobacteria_4	Gammaproteobacteria_5	Gammaproteobacteria_6	Gammaproteobacteria_7	Bathymodiolus septemdierum thioautotrophic gill symbiont_8
endosymbiont of unidentified scaly snail isolate Monju_9	0	0	0	0	2	2	1	Proteobacteria_3	Gammaproteobacteria_4	Gammaproteobacteria_5	Gammaproteobacteria_6	Gammaproteobacteria_7	Gammaproteobacteria_8
Enterobacter cloacae ECNIH3_9	0	1	0	0	0	1	1	Proteobacteria_3	Gammaproteobacteria_4	Enterobacterales_5	Enterobacteriaceae_6	Enterobacter_7	Enterobacter cloacae complex 'Hoffmann cluster III'_8
Enterobacter cloacae ECR091_9	0	1	0	0	0	1	1	Proteobacteria_3	Gammaproteobacteria_4	Enterobacterales_5	Enterobacteriaceae_6	Enterobacter_7	Enterobacter cloacae complex 'Hoffmann cluster III'_8
Enterobacter hormaechei subsp. oharae_9	0	0	0	0	1	1	4	Proteobacteria_3	Gammaproteobacteria_4	Enterobacterales_5	Enterobacteriaceae_6	Enterobacter_7	Enterobacter hormaechei_8
Enterobacter sp. MGH 1_9	0	0	0	0	1	1	1	Proteobacteria_3	Gammaproteobacteria_4	Enterobacterales_5	Enterobacteriaceae_6	Enterobacter_7	Enterobacter cloacae complex_8
Enterobacter sp. MGH 2_9	0	1	0	0	1	2	1	Proteobacteria_3	Gammaproteobacteria_4	Enterobacterales_5	Enterobacteriaceae_6	Enterobacter_7	Enterobacter cloacae complex_8
Enterobacter sp. MGH 6_9	0	0	0	0	1	1	1	Proteobacteria_3	Gammaproteobacteria_4	Enterobacterales_5	Enterobacteriaceae_6	Enterobacter_7	Enterobacter cloacae complex_8
Escherichia coli APEC O1_9	0	1	0	0	0	1	1	Proteobacteria_3	Gammaproteobacteria_4	Enterobacterales_5	Enterobacteriaceae_6	Escherichia_7	Escherichia coli_8
Escherichia coli BIDMC 19A_9	0	1	0	0	0	1	1	Proteobacteria_3	Gammaproteobacteria_4	Enterobacterales_5	Enterobacteriaceae_6	Escherichia_7	Escherichia coli_8
Escherichia coli BIDMC 19B_9	0	2	0	0	0	2	1	Proteobacteria_3	Gammaproteobacteria_4	Enterobacterales_5	Enterobacteriaceae_6	Escherichia_7	Escherichia coli_8
Escherichia coli BIDMC 6_9	0	1	0	0	0	1	1	Proteobacteria_3	Gammaproteobacteria_4	Enterobacterales_5	Enterobacteriaceae_6	Escherichia_7	Escherichia coli_8
Escherichia coli BIDMC 74_9	0	1	0	1	0	2	1	Proteobacteria_3	Gammaproteobacteria_4	Enterobacterales_5	Enterobacteriaceae_6	Escherichia_7	Escherichia coli_8
Escherichia coli HVH 176 (4-3428664)_9	0	0	0	1	0	1	1	Proteobacteria_3	Gammaproteobacteria_4	Enterobacterales_5	Enterobacteriaceae_6	Escherichia_7	Escherichia coli_8
Escherichia coli JJ1886_9	0	0	0	0	1	1	1	Proteobacteria_3	Gammaproteobacteria_4	Enterobacterales_5	Enterobacteriaceae_6	Escherichia_7	Escherichia coli_8
Escherichia coli KOEGE 33 (68a)_9	0	1	0	0	0	1	1	Proteobacteria_3	Gammaproteobacteria_4	Enterobacterales_5	Enterobacteriaceae_6	Escherichia_7	Escherichia coli_8
Escherichia coli KTE136_9	0	1	0	0	0	1	1	Proteobacteria_3	Gammaproteobacteria_4	Enterobacterales_5	Enterobacteriaceae_6	Escherichia_7	Escherichia coli_8
Escherichia coli MS 57-2_9	0	1	0	0	0	1	1	Proteobacteria_3	Gammaproteobacteria_4	Enterobacterales_5	Enterobacteriaceae_6	Escherichia_7	Escherichia coli_8
Escherichia coli O157:H16_9	0	0	0	0	2	2	1	Proteobacteria_3	Gammaproteobacteria_4	Enterobacterales_5	Enterobacteriaceae_6	Escherichia_7	Escherichia coli_8
Escherichia coli O182:H21_9	0	0	0	1	0	1	1	Proteobacteria_3	Gammaproteobacteria_4	Enterobacterales_5	Enterobacteriaceae_6	Escherichia_7	Escherichia coli_8
Escherichia coli O27:H7_9	0	0	1	0	0	1	1	Proteobacteria_3	Gammaproteobacteria_4	Enterobacterales_5	Enterobacteriaceae_6	Escherichia_7	Escherichia coli_8
Escherichia coli PCN061_9	0	1	0	0	0	1	1	Proteobacteria_3	Gammaproteobacteria_4	Enterobacterales_5	Enterobacteriaceae_6	Escherichia_7	Escherichia coli_8
Escherichia coli SMS-3-5_9	0	0	0	0	1	1	1	Proteobacteria_3	Gammaproteobacteria_4	Enterobacterales_5	Enterobacteriaceae_6	Escherichia_7	Escherichia coli_8
Escherichia coli UMNF18_9	0	2	0	0	0	2	1	Proteobacteria_3	Gammaproteobacteria_4	Enterobacterales_5	Enterobacteriaceae_6	Escherichia_7	Escherichia coli_8
Escherichia fergusonii ECD227_9	0	1	0	0	0	1	1	Proteobacteria_3	Gammaproteobacteria_4	Enterobacterales_5	Enterobacteriaceae_6	Escherichia_7	Escherichia fergusonii_8
Fischerella sp. NIES-3754_9	0	0	0	1	0	1	1	Cyanobacteria/Melainabacteria group_3	Cyanobacteria_4	Nostocales_5	Hapalosiphonaceae_6	Fischerella_7	Fischerella_8
Flavobacterium columnare_9	0	0	1	0	0	1	5	Bacteroidetes/Chlorobi group_3	Flavobacteriia_4	Flavobacteriales_5	Flavobacteriaceae_6	Flavobacterium_7	Flavobacterium_8
Flexistipes sinusarabici DSM 4947_9	0	0	0	0	1	1	1	Deferribacteres_3	Deferribacteres_4	Deferribacterales_5	Deferribacteraceae_6	Flexistipes_7	Flexistipes sinusarabici_8
Francisella philomiragia_9	0	0	2	0	0	2	6	Proteobacteria_3	Gammaproteobacteria_4	Thiotrichales_5	Francisellaceae_6	Francisella_7	Francisella_8
Gallionella capsiferriformans ES-2_9	0	0	1	0	2	3	1	Proteobacteria_3	Betaproteobacteria_4	Nitrosomonadales_5	Gallionellaceae_6	Gallionella_7	Gallionella capsiferriformans_8
Gallionella sp. UBA4737_9	0	0	1	0	0	1	1	Proteobacteria_3	Betaproteobacteria_4	Nitrosomonadales_5	Gallionellaceae_6	Gallionella_7	Gallionella_8
Gallionella sp. UBA6045_9	0	0	1	0	0	1	1	Proteobacteria_3	Betaproteobacteria_4	Nitrosomonadales_5	Gallionellaceae_6	Gallionella_7	Gallionella_8
gamma proteobacterium HdN1_9	0	0	2	0	3	5	1	Proteobacteria_3	Gammaproteobacteria_4	Gammaproteobacteria_5	Gammaproteobacteria_6	Gammaproteobacteria_7	Gammaproteobacteria_8
Gemmata sp. SH-PL17_9	0	0	0	0	1	1	1	Planctomycetes_3	Planctomycetia_4	Planctomycetales_5	Gemmataceae_6	Gemmata_7	Gemmata_8
Gemmatimonas aurantiaca T-27_9	0	0	1	0	1	2	1	Gemmatimonadetes_3	Gemmatimonadetes_4	Gemmatimonadales_5	Gemmatimonadaceae_6	Gemmatimonas_7	Gemmatimonas aurantiaca_8
Gemmatirosa kalamazoonesis_9	0	0	0	0	4	4	1	Gemmatimonadetes_3	Gemmatimonadetes_4	Gemmatimonadales_5	Gemmatimonadaceae_6	Gemmatirosa_7	Gemmatirosa_8
Geoalkalibacter subterraneus_9	0	0	4	0	0	4	1	Proteobacteria_3	delta/epsilon subdivisions_4	Deltaproteobacteria_5	Desulfuromonadales_6	Geobacteraceae_7	Geoalkalibacter_8
Geobacter metallireducens GS-15_9	0	0	1	0	0	1	1	Proteobacteria_3	delta/epsilon subdivisions_4	Deltaproteobacteria_5	Desulfuromonadales_6	Geobacteraceae_7	Geobacter_8
Geobacter sulfurreducens PCA_9	0	0	1	0	0	1	1	Proteobacteria_3	delta/epsilon subdivisions_4	Deltaproteobacteria_5	Desulfuromonadales_6	Geobacteraceae_7	Geobacter_8
Gilliamella apicola_9	0	0	1	0	0	1	4	Proteobacteria_3	Gammaproteobacteria_4	Orbales_5	Orbaceae_6	Gilliamella_7	Gilliamella_8
Glaciecola sp. 4H-3-7+YE-5_9	0	0	1	0	0	1	1	Proteobacteria_3	Gammaproteobacteria_4	Alteromonadales_5	Alteromonadaceae_6	Glaciecola_7	Glaciecola_8
Gynuella sunshinyii YC6258_9	0	0	0	0	10	10	1	Proteobacteria_3	Gammaproteobacteria_4	Oceanospirillales_5	Saccharospirillaceae_6	Gynuella_7	Gynuella sunshinyii_8
Hahella chejuensis KCTC 2396_9	0	0	0	0	2	2	1	Proteobacteria_3	Gammaproteobacteria_4	Oceanospirillales_5	Hahellaceae_6	Hahella_7	Hahella chejuensis_8
Halomonas campaniensis_9	0	0	0	0	3	3	2	Proteobacteria_3	Gammaproteobacteria_4	Oceanospirillales_5	Halomonadaceae_6	Halomonas_7	Halomonas_8
Halomonas chromatireducens_9	0	0	0	0	1	1	1	Proteobacteria_3	Gammaproteobacteria_4	Oceanospirillales_5	Halomonadaceae_6	Halomonas_7	Halomonas_8
Halomonas huangheensis_9	0	0	1	0	0	1	1	Proteobacteria_3	Gammaproteobacteria_4	Oceanospirillales_5	Halomonadaceae_6	Halomonas_7	Halomonas_8
Halomonas sp. KO116_9	0	0	1	0	0	1	1	Proteobacteria_3	Gammaproteobacteria_4	Oceanospirillales_5	Halomonadaceae_6	Halomonas_7	Halomonas_8
Halomonas ventosae_9	0	0	1	0	0	1	2	Proteobacteria_3	Gammaproteobacteria_4	Oceanospirillales_5	Halomonadaceae_6	Halomonas_7	Halomonas_8
Halothiobacillus neapolitanus c2_9	0	0	1	0	3	4	1	Proteobacteria_3	Gammaproteobacteria_4	Chromatiales_5	Halothiobacillaceae_6	Halothiobacillus_7	Halothiobacillus neapolitanus_8
Halothiobacillus sp. LS2_9	0	0	1	0	2	3	1	Proteobacteria_3	Gammaproteobacteria_4	Chromatiales_5	Halothiobacillaceae_6	Halothiobacillus_7	Halothiobacillus_8
Helicobacter pylori J99_9	0	0	0	0	2	2	2	Proteobacteria_3	delta/epsilon subdivisions_4	Epsilonproteobacteria_5	Campylobacterales_6	Helicobacteraceae_7	Helicobacter_8
Helicobacter pylori_9	0	0	1	0	0	1	173	Proteobacteria_3	delta/epsilon subdivisions_4	Epsilonproteobacteria_5	Campylobacterales_6	Helicobacteraceae_7	Helicobacter_8
Hydrogenobaculum sp. Y04AAS1_9	0	0	1	0	0	1	1	Aquificae_3	Aquificae_4	Aquificales_5	Aquificaceae_6	Hydrogenobaculum_7	Hydrogenobaculum_8
Hydrogenovibrio crunogenus XCL-2_9	0	0	0	0	1	1	1	Proteobacteria_3	Gammaproteobacteria_4	Thiotrichales_5	Piscirickettsiaceae_6	Thiomicrospira_7	Thiomicrospira crunogena_8
Idiomarina loihiensis GSL 199_9	0	0	1	0	0	1	1	Proteobacteria_3	Gammaproteobacteria_4	Alteromonadales_5	Idiomarinaceae_6	Idiomarina_7	Idiomarina loihiensis_8
Idiomarina loihiensis L2TR_9	0	0	1	0	0	1	1	Proteobacteria_3	Gammaproteobacteria_4	Alteromonadales_5	Idiomarinaceae_6	Idiomarina_7	Idiomarina loihiensis_8
Janthinobacterium sp. B9-8_9	0	0	1	0	2	3	1	Proteobacteria_3	Betaproteobacteria_4	Burkholderiales_5	Oxalobacteraceae_6	Janthinobacterium_7	Janthinobacterium_8
Kangiella koreensis DSM 16069_9	0	0	0	0	2	2	1	Proteobacteria_3	Gammaproteobacteria_4	Oceanospirillales_5	Kangiellaceae_6	Kangiella_7	Kangiella koreensis_8
Klebsiella pneumoniae 30660/NJST258_1_9	0	1	0	0	2	3	1	Proteobacteria_3	Gammaproteobacteria_4	Enterobacterales_5	Enterobacteriaceae_6	Klebsiella_7	Klebsiella pneumoniae_8
Klebsiella pneumoniae BIDMC 53_9	0	1	0	0	0	1	1	Proteobacteria_3	Gammaproteobacteria_4	Enterobacterales_5	Enterobacteriaceae_6	Klebsiella_7	Klebsiella pneumoniae_8
Klebsiella pneumoniae CHS 29_9	0	0	0	0	1	1	1	Proteobacteria_3	Gammaproteobacteria_4	Enterobacterales_5	Enterobacteriaceae_6	Klebsiella_7	Klebsiella pneumoniae_8
Klebsiella pneumoniae CHS 39_9	0	1	0	0	0	1	1	Proteobacteria_3	Gammaproteobacteria_4	Enterobacterales_5	Enterobacteriaceae_6	Klebsiella_7	Klebsiella pneumoniae_8
Klebsiella pneumoniae JM45_9	0	1	0	0	0	1	1	Proteobacteria_3	Gammaproteobacteria_4	Enterobacterales_5	Enterobacteriaceae_6	Klebsiella_7	Klebsiella pneumoniae_8
Klebsiella sp. HMSC16C06_9	0	1	0	0	0	1	1	Proteobacteria_3	Gammaproteobacteria_4	Enterobacterales_5	Enterobacteriaceae_6	Klebsiella_7	Klebsiella_8
Lacimicrobium alkaliphilum_9	0	0	1	0	0	1	1	Proteobacteria_3	Gammaproteobacteria_4	Alteromonadales_5	Alteromonadaceae_6	Lacimicrobium_7	Lacimicrobium_8
Lactobacillus brevis ATCC 367_9	0	0	1	0	0	1	1	Firmicutes_3	Bacilli_4	Lactobacillales_5	Lactobacillaceae_6	Lactobacillus_7	Lactobacillus brevis_8
Lactobacillus buchneri NRRL B-30929_9	0	0	1	0	0	1	1	Firmicutes_3	Bacilli_4	Lactobacillales_5	Lactobacillaceae_6	Lactobacillus_7	Lactobacillus buchneri_8
Lactobacillus curvatus_9	0	0	1	0	0	1	8	Firmicutes_3	Bacilli_4	Lactobacillales_5	Lactobacillaceae_6	Lactobacillus_7	Lactobacillus_8
Lactobacillus mucosae LM1_9	0	0	1	0	0	1	1	Firmicutes_3	Bacilli_4	Lactobacillales_5	Lactobacillaceae_6	Lactobacillus_7	Lactobacillus mucosae_8
Lactobacillus plantarum_9	0	0	1	0	0	1	90	Firmicutes_3	Bacilli_4	Lactobacillales_5	Lactobacillaceae_6	Lactobacillus_7	Lactobacillus_8
Lactobacillus reuteri I5007_9	0	0	2	0	0	2	1	Firmicutes_3	Bacilli_4	Lactobacillales_5	Lactobacillaceae_6	Lactobacillus_7	Lactobacillus reuteri_8
Lactobacillus reuteri_9	0	0	2	0	0	2	51	Firmicutes_3	Bacilli_4	Lactobacillales_5	Lactobacillaceae_6	Lactobacillus_7	Lactobacillus_8
Leptolyngbya sp. O-77_9	0	0	2	0	8	10	1	Cyanobacteria/Melainabacteria group_3	Cyanobacteria_4	Synechococcales_5	Leptolyngbyaceae_6	Leptolyngbya_7	Leptolyngbya_8
Leptothrix cholodnii SP-6_9	0	0	1	0	0	1	1	Proteobacteria_3	Betaproteobacteria_4	Burkholderiales_5	Burkholderiales_6	Leptothrix_7	Leptothrix cholodnii_8
Leuconostoc mesenteroides subsp. mesenteroides ATCC 8293_9	0	0	1	0	0	1	1	Firmicutes_3	Bacilli_4	Lactobacillales_5	Leuconostocaceae_6	Leuconostoc_7	Leuconostoc mesenteroides_8
Limnochorda pilosa_9	0	0	1	0	1	2	1	Firmicutes_3	Limnochordia_4	Limnochordales_5	Limnochordaceae_6	Limnochorda_7	Limnochorda_8
Limnohabitans sp. 63ED37-2_9	0	0	0	0	1	1	1	Proteobacteria_3	Betaproteobacteria_4	Burkholderiales_5	Comamonadaceae_6	Limnohabitans_7	Limnohabitans_8
Luteitalea pratensis_9	0	0	0	0	2	2	1	Acidobacteria_3	Acidobacteria_4	Acidobacteria_5	Acidobacteria_6	Acidobacteria_7	Acidobacteria_8
Lysinibacillus sphaericus C3-41_9	0	0	1	0	0	1	1	Firmicutes_3	Bacilli_4	Bacillales_5	Bacillaceae_6	Lysinibacillus_7	Lysinibacillus sphaericus_8
Lysinibacillus sphaericus_9	0	0	3	0	0	3	13	Firmicutes_3	Bacilli_4	Bacillales_5	Bacillaceae_6	Lysinibacillus_7	Lysinibacillus_8
Macromonas bipunctata_9	0	0	1	0	0	1	1	Proteobacteria_3	Betaproteobacteria_4	Burkholderiales_5	Comamonadaceae_6	Macromonas_7	Macromonas_8
Mannheimia haemolytica D174_9	0	0	1	0	0	1	1	Proteobacteria_3	Gammaproteobacteria_4	Pasteurellales_5	Pasteurellaceae_6	Mannheimia_7	Mannheimia haemolytica_8
Mannheimia haemolytica M42548_9	0	0	1	0	0	1	1	Proteobacteria_3	Gammaproteobacteria_4	Pasteurellales_5	Pasteurellaceae_6	Mannheimia_7	Mannheimia haemolytica_8
Mannheimia haemolytica USDA-ARS-USMARC-183_9	0	0	1	0	0	1	1	Proteobacteria_3	Gammaproteobacteria_4	Pasteurellales_5	Pasteurellaceae_6	Mannheimia_7	Mannheimia haemolytica_8
Mannheimia haemolytica_9	0	0	2	0	0	2	38	Proteobacteria_3	Gammaproteobacteria_4	Pasteurellales_5	Pasteurellaceae_6	Mannheimia_7	Mannheimia_8
Mannheimia varigena USDA-ARS-USMARC-1296_9	0	0	1	0	0	1	1	Proteobacteria_3	Gammaproteobacteria_4	Pasteurellales_5	Pasteurellaceae_6	Mannheimia_7	Mannheimia varigena_8
Marichromatium purpuratum 984_9	0	0	1	0	0	1	1	Proteobacteria_3	Gammaproteobacteria_4	Chromatiales_5	Chromatiaceae_6	Marichromatium_7	Marichromatium purpuratum_8
Marinobacter adhaerens HP15_9	0	0	0	0	4	4	1	Proteobacteria_3	Gammaproteobacteria_4	Alteromonadales_5	Alteromonadaceae_6	Marinobacter_7	Marinobacter adhaerens_8
Marinobacter hydrocarbonoclasticus ATCC 49840_9	0	0	2	0	2	4	1	Proteobacteria_3	Gammaproteobacteria_4	Alteromonadales_5	Alteromonadaceae_6	Marinobacter_7	Marinobacter hydrocarbonoclasticus_8
Marinobacter hydrocarbonoclasticus VT8_9	0	0	3	0	0	3	1	Proteobacteria_3	Gammaproteobacteria_4	Alteromonadales_5	Alteromonadaceae_6	Marinobacter_7	Marinobacter hydrocarbonoclasticus_8
Marinobacter hydrocarbonoclasticus_9	0	0	1	0	0	1	2	Proteobacteria_3	Gammaproteobacteria_4	Alteromonadales_5	Alteromonadaceae_6	Marinobacter_7	Marinobacter_8
Marinobacter manganoxydans_9	0	0	1	0	0	1	1	Proteobacteria_3	Gammaproteobacteria_4	Alteromonadales_5	Alteromonadaceae_6	Marinobacter_7	Marinobacter_8
Marinobacter psychrophilus_9	0	0	1	0	6	7	1	Proteobacteria_3	Gammaproteobacteria_4	Alteromonadales_5	Alteromonadaceae_6	Marinobacter_7	Marinobacter_8
Marinobacter salarius_9	0	0	0	0	3	3	3	Proteobacteria_3	Gammaproteobacteria_4	Alteromonadales_5	Alteromonadaceae_6	Marinobacter_7	Marinobacter_8
Marinobacter similis_9	0	0	0	0	1	1	1	Proteobacteria_3	Gammaproteobacteria_4	Alteromonadales_5	Alteromonadaceae_6	Marinobacter_7	Marinobacter_8
Marinobacter sp. BSs20148_9	0	0	1	0	4	5	1	Proteobacteria_3	Gammaproteobacteria_4	Alteromonadales_5	Alteromonadaceae_6	Marinobacter_7	Marinobacter_8
Marinobacter sp. CP1_9	0	0	3	0	1	4	1	Proteobacteria_3	Gammaproteobacteria_4	Alteromonadales_5	Alteromonadaceae_6	Marinobacter_7	Marinobacter_8
Marinobacter sp. LQ44_9	0	0	1	0	1	2	1	Proteobacteria_3	Gammaproteobacteria_4	Alteromonadales_5	Alteromonadaceae_6	Marinobacter_7	Marinobacter_8
Marinobacter sp. UBA2504_9	0	0	2	0	0	2	1	Proteobacteria_3	Gammaproteobacteria_4	Alteromonadales_5	Alteromonadaceae_6	Marinobacter_7	Marinobacter_8
Marinobacter sp. UBA4489_9	0	0	2	0	0	2	1	Proteobacteria_3	Gammaproteobacteria_4	Alteromonadales_5	Alteromonadaceae_6	Marinobacter_7	Marinobacter_8
Marinobacterium aestuarii_9	0	0	3	0	1	4	1	Proteobacteria_3	Gammaproteobacteria_4	Oceanospirillales_5	Oceanospirillaceae_6	Marinobacterium_7	Marinobacterium_8
Marinomonas mediterranea MMB-1_9	0	0	1	0	2	3	1	Proteobacteria_3	Gammaproteobacteria_4	Oceanospirillales_5	Oceanospirillaceae_6	Marinomonas_7	Marinomonas mediterranea_8
Marinomonas posidonica IVIA-Po-181_9	0	0	0	0	6	6	1	Proteobacteria_3	Gammaproteobacteria_4	Oceanospirillales_5	Oceanospirillaceae_6	Marinomonas_7	Marinomonas posidonica_8
Marinomonas sp. MWYL1_9	0	0	2	0	1	3	1	Proteobacteria_3	Gammaproteobacteria_4	Oceanospirillales_5	Oceanospirillaceae_6	Marinomonas_7	Marinomonas_8
Methylibium petroleiphilum PM1_9	0	0	1	0	3	4	1	Proteobacteria_3	Betaproteobacteria_4	Burkholderiales_5	unclassified Burkholderiales_6	Methylibium_7	Methylibium petroleiphilum_8
Methylobacillus flagellatus KT_9	0	0	1	0	0	1	1	Proteobacteria_3	Betaproteobacteria_4	Nitrosomonadales_5	Methylophilaceae_6	Methylobacillus_7	Methylobacillus flagellatus_8
Methylobacter sp. UBA6712_9	0	0	1	0	0	1	1	Proteobacteria_3	Gammaproteobacteria_4	Methylococcales_5	Methylococcaceae_6	Methylobacter_7	Methylobacter_8
Methylobacterium sp. 4-46_9	0	0	1	0	0	1	1	Proteobacteria_3	Alphaproteobacteria_4	Rhizobiales_5	Methylobacteriaceae_6	Methylobacterium_7	Methylobacterium_8
Methylomicrobium alcaliphilum 20Z_9	0	0	2	0	1	3	1	Proteobacteria_3	Gammaproteobacteria_4	Methylococcales_5	Methylococcaceae_6	Methylomicrobium_7	Methylomicrobium alcaliphilum_8
Methylomonas denitrificans_9	0	0	0	0	1	1	1	Proteobacteria_3	Gammaproteobacteria_4	Methylococcales_5	Methylococcaceae_6	Methylomonas_7	Methylomonas_8
Methylomonas methanica MC09_9	0	0	1	0	2	3	1	Proteobacteria_3	Gammaproteobacteria_4	Methylococcales_5	Methylococcaceae_6	Methylomonas_7	Methylomonas methanica_8
Methylomonas sp. DH-1_9	0	0	0	0	1	1	1	Proteobacteria_3	Gammaproteobacteria_4	Methylococcales_5	Methylococcaceae_6	Methylomonas_7	Methylomonas_8
Methylophaga frappieri_9	0	0	1	0	1	2	1	Proteobacteria_3	Gammaproteobacteria_4	Thiotrichales_5	Piscirickettsiaceae_6	Methylophaga_7	Methylophaga_8
Methylophaga nitratireducenticrescens_9	0	0	1	0	0	1	3	Proteobacteria_3	Gammaproteobacteria_4	Thiotrichales_5	Piscirickettsiaceae_6	Methylophaga_7	Methylophaga_8
Methylophilaceae bacterium UBA1604_9	0	0	1	0	0	1	1	Proteobacteria_3	Betaproteobacteria_4	Nitrosomonadales_5	Methylophilaceae_6	unclassified Methylophilaceae_7	unclassified Methylophilaceae_8
Methylophilaceae bacterium UBA5127_9	0	0	1	0	0	1	1	Proteobacteria_3	Betaproteobacteria_4	Nitrosomonadales_5	Methylophilaceae_6	unclassified Methylophilaceae_7	unclassified Methylophilaceae_8
Methylophilaceae bacterium UBA6140_9	0	0	1	0	0	1	1	Proteobacteria_3	Betaproteobacteria_4	Nitrosomonadales_5	Methylophilaceae_6	unclassified Methylophilaceae_7	unclassified Methylophilaceae_8
Methylophilus sp. TWE2_9	0	0	1	0	1	2	1	Proteobacteria_3	Betaproteobacteria_4	Nitrosomonadales_5	Methylophilaceae_6	Methylophilus_7	Methylophilus_8
Methylotenera mobilis JLW8_9	0	0	1	0	1	2	1	Proteobacteria_3	Betaproteobacteria_4	Nitrosomonadales_5	Methylophilaceae_6	Methylotenera_7	Methylotenera mobilis_8
Methylotenera versatilis 301_9	0	0	1	0	0	1	1	Proteobacteria_3	Betaproteobacteria_4	Nitrosomonadales_5	Methylophilaceae_6	Methylotenera_7	Methylotenera versatilis_8
Methylovorus glucosetrophus SIP3-4_9	0	0	0	0	1	1	1	Proteobacteria_3	Betaproteobacteria_4	Nitrosomonadales_5	Methylophilaceae_6	Methylovorus_7	Methylovorus glucosotrophus_8
Methylovorus sp. MP688_9	0	0	0	0	1	1	1	Proteobacteria_3	Betaproteobacteria_4	Nitrosomonadales_5	Methylophilaceae_6	Methylovorus_7	Methylovorus_8
Microbulbifer thermotolerans_9	0	0	0	0	7	7	2	Proteobacteria_3	Gammaproteobacteria_4	Cellvibrionales_5	Microbulbiferaceae_6	Microbulbifer_7	Microbulbifer_8
Microcystis aeruginosa NIES-2549_9	0	0	0	0	1	1	1	Cyanobacteria/Melainabacteria group_3	Cyanobacteria_4	Chroococcales_5	Chroococcales_6	Microcystis_7	Microcystis aeruginosa_8
Microcystis aeruginosa NIES-843_9	0	0	0	0	1	1	1	Cyanobacteria/Melainabacteria group_3	Cyanobacteria_4	Chroococcales_5	Chroococcales_6	Microcystis_7	Microcystis aeruginosa_8
Microcystis panniformis FACHB-1757_9	0	0	0	0	1	1	1	Cyanobacteria/Melainabacteria group_3	Cyanobacteria_4	Chroococcales_5	Chroococcales_6	Microcystis_7	Microcystis panniformis_8
Morganella morganii_9	0	0	1	0	0	1	14	Proteobacteria_3	Gammaproteobacteria_4	Enterobacterales_5	Morganellaceae_6	Morganella_7	Morganella_8
Moritella viscosa_9	0	0	1	0	1	2	1	Proteobacteria_3	Gammaproteobacteria_4	Alteromonadales_5	Moritellaceae_6	Moritella_7	Moritella_8
Nakamurella multipartita DSM 44233_9	0	0	0	0	1	1	1	Actinobacteria_3	Actinobacteria_4	Nakamurellales_5	Nakamurellaceae_6	Nakamurella_7	Nakamurella multipartita_8
Nitrosococcus halophilus Nc 4_9	0	0	1	0	1	2	1	Proteobacteria_3	Gammaproteobacteria_4	Chromatiales_5	Chromatiaceae_6	Nitrosococcus_7	Nitrosococcus halophilus_8
Nitrosococcus oceani ATCC 19707_9	0	0	1	0	9	10	1	Proteobacteria_3	Gammaproteobacteria_4	Chromatiales_5	Chromatiaceae_6	Nitrosococcus_7	Nitrosococcus oceani_8
Nitrosococcus watsonii C-113_9	0	0	2	0	5	7	1	Proteobacteria_3	Gammaproteobacteria_4	Chromatiales_5	Chromatiaceae_6	Nitrosococcus_7	Nitrosococcus watsonii_8
Nitrosomonas europaea ATCC 19718_9	0	0	2	0	2	4	1	Proteobacteria_3	Betaproteobacteria_4	Nitrosomonadales_5	Nitrosomonadaceae_6	Nitrosomonas_7	Nitrosomonas europaea_8
Nitrosomonas eutropha C91_9	0	0	1	0	2	3	1	Proteobacteria_3	Betaproteobacteria_4	Nitrosomonadales_5	Nitrosomonadaceae_6	Nitrosomonas_7	Nitrosomonas eutropha_8
Nitrosomonas sp. UBA1843_9	0	0	1	0	0	1	1	Proteobacteria_3	Betaproteobacteria_4	Nitrosomonadales_5	Nitrosomonadaceae_6	Nitrosomonas_7	Nitrosomonas_8
Oblitimonas alkaliphila_9	0	0	8	0	3	11	9	Proteobacteria_3	Gammaproteobacteria_4	Pseudomonadales_5	Pseudomonadaceae_6	Oblitimonas_7	Oblitimonas_8
Oblitimonas sp. UBA1679_9	0	0	1	0	0	1	1	Proteobacteria_3	Gammaproteobacteria_4	Pseudomonadales_5	Pseudomonadaceae_6	Oblitimonas_7	Oblitimonas_8
Oceanimonas sp. GK1_9	0	0	0	0	1	1	1	Proteobacteria_3	Gammaproteobacteria_4	Aeromonadales_5	Aeromonadaceae_6	Oceanimonas_7	Oceanimonas_8
Oleispira antarctica RB-8_9	0	0	1	0	0	1	1	Proteobacteria_3	Gammaproteobacteria_4	Oceanospirillales_5	Oceanospirillaceae_6	Oleispira_7	Oleispira antarctica_8
Opitutaceae bacterium TAV5_9	0	0	1	0	3	4	1	Verrucomicrobia_3	Opitutae_4	Opitutales_5	Opitutaceae_6	Opitutaceae_7	Opitutaceae_8
Opitutus terrae PB90-1_9	0	0	0	0	2	2	1	Verrucomicrobia_3	Opitutae_4	Opitutales_5	Opitutaceae_6	Opitutus_7	Opitutus terrae_8
Paenibacillus mucilaginosus 3016_9	0	0	1	0	0	1	1	Firmicutes_3	Bacilli_4	Bacillales_5	Paenibacillaceae_6	Paenibacillus_7	Paenibacillus mucilaginosus_8
Paraglaciecola agarilytica_9	0	0	1	0	0	1	1	Proteobacteria_3	Gammaproteobacteria_4	Alteromonadales_5	Alteromonadaceae_6	Paraglaciecola_7	Paraglaciecola_8
Paraglaciecola psychrophila 170_9	0	0	1	0	0	1	1	Proteobacteria_3	Gammaproteobacteria_4	Alteromonadales_5	Alteromonadaceae_6	Paraglaciecola_7	Paraglaciecola psychrophila_8
Pasteurella multocida 36950_9	0	0	0	1	1	2	1	Proteobacteria_3	Gammaproteobacteria_4	Pasteurellales_5	Pasteurellaceae_6	Pasteurella_7	Pasteurella multocida_8
Paucibacter sp. KCTC 42545_9	0	0	2	0	0	2	1	Proteobacteria_3	Betaproteobacteria_4	Burkholderiales_5	Burkholderiales_6	Paucibacter_7	Paucibacter_8
Pelobacter carbinolicus DSM 2380_9	0	0	2	0	2	4	1	Proteobacteria_3	delta/epsilon subdivisions_4	Deltaproteobacteria_5	Desulfuromonadales_6	Desulfuromonadaceae_7	Pelobacter_8
Pelobacter sp. UBA6812_9	0	0	1	0	0	1	1	Proteobacteria_3	delta/epsilon subdivisions_4	Deltaproteobacteria_5	Desulfuromonadales_6	Desulfuromonadaceae_7	Pelobacter_8
Pelodictyon phaeoclathratiforme BU-1_9	0	0	0	0	1	1	1	Bacteroidetes/Chlorobi group_3	Chlorobia_4	Chlorobiales_5	Chlorobiaceae_6	Pelodictyon_7	Pelodictyon phaeoclathratiforme_8
Phycisphaera mikurensis NBRC 102666_9	0	0	0	0	2	2	1	Planctomycetes_3	Phycisphaerae_4	Phycisphaerales_5	Phycisphaeraceae_6	Phycisphaera_7	Phycisphaera mikurensis_8
Pirellula staleyi DSM 6068_9	0	0	0	0	2	2	1	Planctomycetes_3	Planctomycetia_4	Planctomycetales_5	Planctomycetaceae_6	Pirellula_7	Pirellula staleyi_8
Planctopirus limnophila DSM 3776_9	0	0	0	0	1	1	1	Planctomycetes_3	Planctomycetia_4	Planctomycetales_5	Planctomycetaceae_6	Planctopirus_7	Planctopirus limnophila_8
Plesiomonas shigelloides_9	0	0	0	0	5	5	3	Proteobacteria_3	Gammaproteobacteria_4	Enterobacterales_5	unclassified Enterobacterales_6	Plesiomonas_7	Plesiomonas_8
Pleurocapsa sp. PCC 7327_9	0	0	1	0	0	1	1	Cyanobacteria/Melainabacteria group_3	Cyanobacteria_4	Pleurocapsales_5	Hyellaceae_6	Pleurocapsa_7	Pleurocapsa minor_8
Polaromonas sp. JS666_9	0	0	1	0	2	3	2	Proteobacteria_3	Betaproteobacteria_4	Burkholderiales_5	Comamonadaceae_6	Polaromonas_7	Polaromonas_8
Prosthecochloris aestuarii DSM 271_9	0	0	0	0	2	2	1	Bacteroidetes/Chlorobi group_3	Chlorobia_4	Chlorobiales_5	Chlorobiaceae_6	Prosthecochloris_7	Prosthecochloris aestuarii_8
Prosthecochloris sp. CIB 2401_9	0	0	1	0	1	2	1	Bacteroidetes/Chlorobi group_3	Chlorobia_4	Chlorobiales_5	Chlorobiaceae_6	Prosthecochloris_7	Prosthecochloris_8
Pseudoalteromonas atlantica T6c_9	0	0	1	0	1	2	1	Proteobacteria_3	Gammaproteobacteria_4	Alteromonadales_5	Pseudoalteromonadaceae_6	Pseudoalteromonas_7	Pseudoalteromonas atlantica_8
Pseudoalteromonas haloplanktis TAC125_9	0	0	1	0	1	2	1	Proteobacteria_3	Gammaproteobacteria_4	Alteromonadales_5	Pseudoalteromonadaceae_6	Pseudoalteromonas_7	Pseudoalteromonas haloplanktis_8
Pseudoalteromonas phenolica_9	0	0	0	0	3	3	1	Proteobacteria_3	Gammaproteobacteria_4	Alteromonadales_5	Pseudoalteromonadaceae_6	Pseudoalteromonas_7	Pseudoalteromonas_8
Pseudoalteromonas piratica_9	0	0	1	0	1	2	1	Proteobacteria_3	Gammaproteobacteria_4	Alteromonadales_5	Pseudoalteromonadaceae_6	Pseudoalteromonas_7	Pseudoalteromonas_8
Pseudoalteromonas rubra_9	0	0	1	0	2	3	1	Proteobacteria_3	Gammaproteobacteria_4	Alteromonadales_5	Pseudoalteromonadaceae_6	Pseudoalteromonas_7	Pseudoalteromonas_8
Pseudoalteromonas sp. Bsw20308_9	0	0	0	0	2	2	1	Proteobacteria_3	Gammaproteobacteria_4	Alteromonadales_5	Pseudoalteromonadaceae_6	Pseudoalteromonas_7	Pseudoalteromonas_8
Pseudoalteromonas sp. SM9913_9	0	0	0	0	1	1	1	Proteobacteria_3	Gammaproteobacteria_4	Alteromonadales_5	Pseudoalteromonadaceae_6	Pseudoalteromonas_7	Pseudoalteromonas_8
Pseudoalteromonas sp. T1lg48_9	0	0	1	0	0	1	1	Proteobacteria_3	Gammaproteobacteria_4	Alteromonadales_5	Pseudoalteromonadaceae_6	Pseudoalteromonas_7	Pseudoalteromonas_8
Pseudoalteromonas sp. UBA846_9	0	0	1	0	0	1	1	Proteobacteria_3	Gammaproteobacteria_4	Alteromonadales_5	Pseudoalteromonadaceae_6	Pseudoalteromonas_7	Pseudoalteromonas_8
Pseudohongiella spirulinae_9	0	0	1	0	1	2	1	Proteobacteria_3	Gammaproteobacteria_4	unclassified Gammaproteobacteria_5	Pseudohongiella_6	Pseudohongiella_7	Pseudohongiella_8
Pseudomonas aeruginosa B136-33_9	0	0	1	0	0	1	1	Proteobacteria_3	Gammaproteobacteria_4	Pseudomonadales_5	Pseudomonadaceae_6	Pseudomonas_7	Pseudomonas aeruginosa_8
Pseudomonas alcaligenes_9	0	0	1	0	4	5	1	Proteobacteria_3	Gammaproteobacteria_4	Pseudomonadales_5	Pseudomonadaceae_6	Pseudomonas_7	Pseudomonas_8
Pseudomonas balearica DSM 6083_9	0	0	0	0	1	1	2	Proteobacteria_3	Gammaproteobacteria_4	Pseudomonadales_5	Pseudomonadaceae_6	Pseudomonas_7	Pseudomonas balearica_8
Pseudomonas citronellolis_9	0	0	1	0	0	1	4	Proteobacteria_3	Gammaproteobacteria_4	Pseudomonadales_5	Pseudomonadaceae_6	Pseudomonas_7	Pseudomonas aeruginosa group_8
Pseudomonas fulva 12-X_9	0	0	0	0	1	1	1	Proteobacteria_3	Gammaproteobacteria_4	Pseudomonadales_5	Pseudomonadaceae_6	Pseudomonas_7	Pseudomonas fulva_8
Pseudomonas knackmussii B13_9	0	0	0	0	1	1	1	Proteobacteria_3	Gammaproteobacteria_4	Pseudomonadales_5	Pseudomonadaceae_6	Pseudomonas_7	Pseudomonas knackmussii_8
Pseudomonas mendocina NK-01_9	0	0	1	0	1	2	1	Proteobacteria_3	Gammaproteobacteria_4	Pseudomonadales_5	Pseudomonadaceae_6	Pseudomonas_7	Pseudomonas mendocina_8
Pseudomonas mendocina S5.2_9	0	0	1	0	0	1	1	Proteobacteria_3	Gammaproteobacteria_4	Pseudomonadales_5	Pseudomonadaceae_6	Pseudomonas_7	Pseudomonas mendocina_8
Pseudomonas mendocina ymp_9	0	0	1	0	0	1	1	Proteobacteria_3	Gammaproteobacteria_4	Pseudomonadales_5	Pseudomonadaceae_6	Pseudomonas_7	Pseudomonas mendocina_8
Pseudomonas mendocina_9	0	0	1	0	0	1	3	Proteobacteria_3	Gammaproteobacteria_4	Pseudomonadales_5	Pseudomonadaceae_6	Pseudomonas_7	Pseudomonas aeruginosa group_8
Pseudomonas plecoglossicida_9	0	0	1	0	0	1	3	Proteobacteria_3	Gammaproteobacteria_4	Pseudomonadales_5	Pseudomonadaceae_6	Pseudomonas_7	Pseudomonas putida group_8
Pseudomonas pseudoalcaligenes CECT 5344_9	0	0	1	0	0	1	1	Proteobacteria_3	Gammaproteobacteria_4	Pseudomonadales_5	Pseudomonadaceae_6	Pseudomonas_7	Pseudomonas pseudoalcaligenes_8
Pseudomonas pseudoalcaligenes_9	0	0	1	0	0	1	2	Proteobacteria_3	Gammaproteobacteria_4	Pseudomonadales_5	Pseudomonadaceae_6	Pseudomonas_7	Pseudomonas_8
Pseudomonas psychrotolerans_9	0	1	0	0	0	1	2	Proteobacteria_3	Gammaproteobacteria_4	Pseudomonadales_5	Pseudomonadaceae_6	Pseudomonas_7	Pseudomonas_8
Pseudomonas sp. UBA3149_9	0	0	1	0	0	1	1	Proteobacteria_3	Gammaproteobacteria_4	Pseudomonadales_5	Pseudomonadaceae_6	Pseudomonas_7	Pseudomonas_8
Pseudomonas sp. UBA3153_9	0	0	1	0	0	1	1	Proteobacteria_3	Gammaproteobacteria_4	Pseudomonadales_5	Pseudomonadaceae_6	Pseudomonas_7	Pseudomonas_8
Pseudomonas sp. UBA4102_9	0	0	1	0	0	1	1	Proteobacteria_3	Gammaproteobacteria_4	Pseudomonadales_5	Pseudomonadaceae_6	Pseudomonas_7	Pseudomonas_8
Pseudomonas sp. UBA7233_9	0	0	1	0	0	1	1	Proteobacteria_3	Gammaproteobacteria_4	Pseudomonadales_5	Pseudomonadaceae_6	Pseudomonas_7	Pseudomonas_8
Pseudomonas stutzeri A1501_9	0	0	1	0	0	1	1	Proteobacteria_3	Gammaproteobacteria_4	Pseudomonadales_5	Pseudomonadaceae_6	Pseudomonas_7	Pseudomonas stutzeri_8
Pseudomonas stutzeri CCUG 29243_9	0	0	1	0	1	2	1	Proteobacteria_3	Gammaproteobacteria_4	Pseudomonadales_5	Pseudomonadaceae_6	Pseudomonas_7	Pseudomonas stutzeri_8
Pseudomonas stutzeri DSM 10701_9	0	0	1	0	0	1	1	Proteobacteria_3	Gammaproteobacteria_4	Pseudomonadales_5	Pseudomonadaceae_6	Pseudomonas_7	Pseudomonas stutzeri_8
Pseudomonas stutzeri RCH2_9	0	0	1	0	0	1	1	Proteobacteria_3	Gammaproteobacteria_4	Pseudomonadales_5	Pseudomonadaceae_6	Pseudomonas_7	Pseudomonas stutzeri_8
Pseudomonas syringae pv. lapsa_9	0	0	1	0	0	1	2	Proteobacteria_3	Gammaproteobacteria_4	Pseudomonadales_5	Pseudomonadaceae_6	Pseudomonas_7	Pseudomonas syringae group_8
Pseudoxanthomonas spadix BD-a59_9	0	0	1	0	0	1	1	Proteobacteria_3	Gammaproteobacteria_4	Xanthomonadales_5	Xanthomonadaceae_6	Pseudoxanthomonas_7	Pseudoxanthomonas spadix_8
Pseudoxanthomonas suwonensis 11-1_9	0	0	2	0	0	2	1	Proteobacteria_3	Gammaproteobacteria_4	Xanthomonadales_5	Xanthomonadaceae_6	Pseudoxanthomonas_7	Pseudoxanthomonas suwonensis_8
Pseudoxanthomonas suwonensis_9	0	0	1	0	1	2	1	Proteobacteria_3	Gammaproteobacteria_4	Xanthomonadales_5	Xanthomonadaceae_6	Pseudoxanthomonas_7	Pseudoxanthomonas_8
Psychromonas ingrahamii 37_9	0	0	1	0	1	2	1	Proteobacteria_3	Gammaproteobacteria_4	Alteromonadales_5	Psychromonadaceae_6	Psychromonas_7	Psychromonas ingrahamii_8
Psychromonas sp. CNPT3_9	0	0	0	0	1	1	1	Proteobacteria_3	Gammaproteobacteria_4	Alteromonadales_5	Psychromonadaceae_6	Psychromonas_7	Psychromonas_8
Ramlibacter tataouinensis TTB310_9	0	0	0	0	3	3	1	Proteobacteria_3	Betaproteobacteria_4	Burkholderiales_5	Comamonadaceae_6	Ramlibacter_7	Ramlibacter tataouinensis_8
Ramlibacter tataouinensis_9	0	0	1	0	1	2	4	Proteobacteria_3	Betaproteobacteria_4	Burkholderiales_5	Comamonadaceae_6	Ramlibacter_7	Ramlibacter_8
Rhizobium sp. IRBG74_9	0	1	0	0	0	1	1	Proteobacteria_3	Alphaproteobacteria_4	Rhizobiales_5	Rhizobiaceae_6	Rhizobium_7	Rhizobium_8
Rhodanobacter denitrificans_9	0	0	2	0	2	4	1	Proteobacteria_3	Gammaproteobacteria_4	Xanthomonadales_5	Rhodanobacteraceae_6	Rhodanobacter_7	Rhodanobacter_8
Rhodocyclaceae bacterium UBA6160_9	0	0	1	0	0	1	1	Proteobacteria_3	Betaproteobacteria_4	Rhodocyclales_5	Rhodocyclaceae_6	unclassified Rhodocyclaceae_7	unclassified Rhodocyclaceae_8
Rhodoferax ferrireducens T118_9	0	0	0	0	1	1	1	Proteobacteria_3	Betaproteobacteria_4	Burkholderiales_5	Comamonadaceae_6	Rhodoferax_7	Rhodoferax ferrireducens_8
Rhodospirillum rubrum ATCC 11170_9	0	0	0	1	0	1	1	Proteobacteria_3	Alphaproteobacteria_4	Rhodospirillales_5	Rhodospirillaceae_6	Rhodospirillum_7	Rhodospirillum rubrum_8
Rhodospirillum rubrum F11_9	0	0	0	1	0	1	1	Proteobacteria_3	Alphaproteobacteria_4	Rhodospirillales_5	Rhodospirillaceae_6	Rhodospirillum_7	Rhodospirillum rubrum_8
Roseateles depolymerans_9	0	0	0	0	1	1	1	Proteobacteria_3	Betaproteobacteria_4	Burkholderiales_5	Burkholderiales_6	Roseateles_7	Roseateles_8
Roseiflexus castenholzii DSM 13941_9	0	0	2	0	1	3	1	Chloroflexi_3	Chloroflexia_4	Chloroflexales_5	Roseiflexaceae_6	Roseiflexus_7	Roseiflexus castenholzii_8
Roseiflexus sp. RS-1_9	0	0	1	0	1	2	1	Chloroflexi_3	Chloroflexia_4	Chloroflexales_5	Roseiflexaceae_6	Roseiflexus_7	Roseiflexus_8
Rubinisphaera brasiliensis DSM 5305_9	0	0	0	0	1	1	1	Planctomycetes_3	Planctomycetia_4	Planctomycetales_5	Planctomycetaceae_6	Rubinisphaera_7	Rubinisphaera brasiliensis_8
Rubrivivax gelatinosus IL144_9	0	0	1	0	0	1	1	Proteobacteria_3	Betaproteobacteria_4	Burkholderiales_5	Burkholderiales_6	Rubrivivax_7	Rubrivivax gelatinosus_8
Rugosibacter aromaticivorans_9	0	0	1	0	0	1	1	Proteobacteria_3	Betaproteobacteria_4	Rhodocyclales_5	Rhodocyclaceae_6	Rhodocyclaceae_7	Rhodocyclaceae_8
Ruminiclostridium thermocellum ATCC 27405_9	0	0	1	0	0	1	1	Firmicutes_3	Clostridia_4	Clostridiales_5	Ruminococcaceae_6	Ruminiclostridium_7	Ruminiclostridium thermocellum_8
Saccharophagus degradans 2-40_9	0	0	1	0	4	5	1	Proteobacteria_3	Gammaproteobacteria_4	Cellvibrionales_5	Cellvibrionaceae_6	Saccharophagus_7	Saccharophagus degradans_8
Salinispira pacifica_9	0	0	1	0	1	2	1	Spirochaetes_3	Spirochaetia_4	Spirochaetales_5	Spirochaetaceae_6	Salinispira_7	Salinispira_8
Salmonella enterica subsp. arizonae serovar 18:z4,z23:- str. CVM N27_9	0	1	0	0	0	1	1	Proteobacteria_3	Gammaproteobacteria_4	Enterobacterales_5	Enterobacteriaceae_6	Salmonella_7	Salmonella enterica_8
Salmonella enterica subsp. enterica serovar Albany_9	0	1	0	0	0	1	2	Proteobacteria_3	Gammaproteobacteria_4	Enterobacterales_5	Enterobacteriaceae_6	Salmonella_7	Salmonella enterica_8
Salmonella enterica subsp. enterica serovar Anatum_9	0	2	0	0	0	2	4	Proteobacteria_3	Gammaproteobacteria_4	Enterobacterales_5	Enterobacteriaceae_6	Salmonella_7	Salmonella enterica_8
Salmonella enterica subsp. enterica serovar Heidelberg str. 41578_9	0	1	0	0	0	1	1	Proteobacteria_3	Gammaproteobacteria_4	Enterobacterales_5	Enterobacteriaceae_6	Salmonella_7	Salmonella enterica_8
Salmonella enterica subsp. enterica serovar Heidelberg str. CFSAN002069_9	0	1	0	0	0	1	1	Proteobacteria_3	Gammaproteobacteria_4	Enterobacterales_5	Enterobacteriaceae_6	Salmonella_7	Salmonella enterica_8
Salmonella enterica subsp. enterica serovar Newport str. SL254_9	0	1	0	0	0	1	1	Proteobacteria_3	Gammaproteobacteria_4	Enterobacterales_5	Enterobacteriaceae_6	Salmonella_7	Salmonella enterica_8
Salmonella enterica subsp. enterica serovar Schwarzengrund_9	0	1	0	0	0	1	3	Proteobacteria_3	Gammaproteobacteria_4	Enterobacterales_5	Enterobacteriaceae_6	Salmonella_7	Salmonella enterica_8
Salmonella enterica subsp. enterica serovar Typhi str. CT18_9	0	1	0	0	0	1	1	Proteobacteria_3	Gammaproteobacteria_4	Enterobacterales_5	Enterobacteriaceae_6	Salmonella_7	Salmonella enterica_8
Salmonella enterica subsp. enterica serovar Weltevreden_9	0	1	0	0	0	1	126	Proteobacteria_3	Gammaproteobacteria_4	Enterobacterales_5	Enterobacteriaceae_6	Salmonella_7	Salmonella enterica_8
Salmonella enterica subsp. enterica_9	0	2	0	0	0	2	26	Proteobacteria_3	Gammaproteobacteria_4	Enterobacterales_5	Enterobacteriaceae_6	Salmonella_7	Salmonella enterica_8
Sedimenticola thiotaurini_9	0	0	2	0	1	3	1	Proteobacteria_3	Gammaproteobacteria_4	unclassified Gammaproteobacteria_5	Sedimenticola_6	Sedimenticola_7	Sedimenticola thiotaurini_8
Sediminispirochaeta smaragdinae DSM 11293_9	0	0	0	0	1	1	1	Spirochaetes_3	Spirochaetia_4	Spirochaetales_5	Spirochaetaceae_6	Spirochaeta_7	Spirochaeta smaragdinae_8
Shewanella amazonensis SB2B_9	0	0	2	0	0	2	1	Proteobacteria_3	Gammaproteobacteria_4	Alteromonadales_5	Shewanellaceae_6	Shewanella_7	Shewanella amazonensis_8
Shewanella baltica OS117_9	0	0	2	0	0	2	1	Proteobacteria_3	Gammaproteobacteria_4	Alteromonadales_5	Shewanellaceae_6	Shewanella_7	Shewanella baltica_8
Shewanella baltica OS155_9	0	0	2	0	0	2	1	Proteobacteria_3	Gammaproteobacteria_4	Alteromonadales_5	Shewanellaceae_6	Shewanella_7	Shewanella baltica_8
Shewanella baltica OS185_9	0	0	2	0	2	4	1	Proteobacteria_3	Gammaproteobacteria_4	Alteromonadales_5	Shewanellaceae_6	Shewanella_7	Shewanella baltica_8
Shewanella baltica OS195_9	0	0	5	0	1	6	1	Proteobacteria_3	Gammaproteobacteria_4	Alteromonadales_5	Shewanellaceae_6	Shewanella_7	Shewanella baltica_8
Shewanella baltica OS223_9	0	0	0	0	3	3	1	Proteobacteria_3	Gammaproteobacteria_4	Alteromonadales_5	Shewanellaceae_6	Shewanella_7	Shewanella baltica_8
Shewanella baltica OS678_9	0	0	3	0	3	6	1	Proteobacteria_3	Gammaproteobacteria_4	Alteromonadales_5	Shewanellaceae_6	Shewanella_7	Shewanella baltica_8
Shewanella denitrificans OS217_9	0	0	1	0	0	1	1	Proteobacteria_3	Gammaproteobacteria_4	Alteromonadales_5	Shewanellaceae_6	Shewanella_7	Shewanella denitrificans_8
Shewanella halifaxensis HAW-EB4_9	0	0	1	0	0	1	1	Proteobacteria_3	Gammaproteobacteria_4	Alteromonadales_5	Shewanellaceae_6	Shewanella_7	Shewanella halifaxensis_8
Shewanella loihica PV-4_9	0	0	0	0	4	4	1	Proteobacteria_3	Gammaproteobacteria_4	Alteromonadales_5	Shewanellaceae_6	Shewanella_7	Shewanella loihica_8
Shewanella oneidensis MR-1_9	0	0	3	0	1	4	1	Proteobacteria_3	Gammaproteobacteria_4	Alteromonadales_5	Shewanellaceae_6	Shewanella_7	Shewanella oneidensis_8
Shewanella pealeana ATCC 700345_9	0	0	0	0	1	1	1	Proteobacteria_3	Gammaproteobacteria_4	Alteromonadales_5	Shewanellaceae_6	Shewanella_7	Shewanella pealeana_8
Shewanella piezotolerans WP3_9	0	0	1	0	0	1	1	Proteobacteria_3	Gammaproteobacteria_4	Alteromonadales_5	Shewanellaceae_6	Shewanella_7	Shewanella piezotolerans_8
Shewanella putrefaciens 200_9	0	0	0	0	2	2	1	Proteobacteria_3	Gammaproteobacteria_4	Alteromonadales_5	Shewanellaceae_6	Shewanella_7	Shewanella putrefaciens_8
Shewanella putrefaciens CN-32_9	0	0	1	0	2	3	1	Proteobacteria_3	Gammaproteobacteria_4	Alteromonadales_5	Shewanellaceae_6	Shewanella_7	Shewanella putrefaciens_8
Shewanella sp. ANA-3_9	0	0	1	0	4	5	1	Proteobacteria_3	Gammaproteobacteria_4	Alteromonadales_5	Shewanellaceae_6	Shewanella_7	Shewanella_8
Shewanella sp. MR-4_9	0	0	1	0	2	3	1	Proteobacteria_3	Gammaproteobacteria_4	Alteromonadales_5	Shewanellaceae_6	Shewanella_7	Shewanella_8
Shewanella sp. MR-7_9	0	0	2	0	1	3	1	Proteobacteria_3	Gammaproteobacteria_4	Alteromonadales_5	Shewanellaceae_6	Shewanella_7	Shewanella_8
Shewanella sp. W3-18-1_9	0	0	2	0	1	3	1	Proteobacteria_3	Gammaproteobacteria_4	Alteromonadales_5	Shewanellaceae_6	Shewanella_7	Shewanella_8
Shewanella violacea DSS12_9	0	0	2	0	0	2	1	Proteobacteria_3	Gammaproteobacteria_4	Alteromonadales_5	Shewanellaceae_6	Shewanella_7	Shewanella violacea_8
Shewanella woodyi ATCC 51908_9	0	0	2	0	2	4	1	Proteobacteria_3	Gammaproteobacteria_4	Alteromonadales_5	Shewanellaceae_6	Shewanella_7	Shewanella woodyi_8
Shigella flexneri 1a_9	0	1	1	0	0	2	3	Proteobacteria_3	Gammaproteobacteria_4	Enterobacterales_5	Enterobacteriaceae_6	Shigella_7	Shigella flexneri_8
Shigella flexneri 2002017_9	0	1	0	0	1	2	1	Proteobacteria_3	Gammaproteobacteria_4	Enterobacterales_5	Enterobacteriaceae_6	Shigella_7	Shigella flexneri_8
Shigella flexneri 2003036_9	0	1	0	0	0	1	1	Proteobacteria_3	Gammaproteobacteria_4	Enterobacterales_5	Enterobacteriaceae_6	Shigella_7	Shigella flexneri_8
Shigella flexneri 2a_9	0	1	1	1	0	3	3	Proteobacteria_3	Gammaproteobacteria_4	Enterobacterales_5	Enterobacteriaceae_6	Shigella_7	Shigella flexneri_8
Shigella flexneri 4c_9	0	1	1	1	0	3	3	Proteobacteria_3	Gammaproteobacteria_4	Enterobacterales_5	Enterobacteriaceae_6	Shigella_7	Shigella flexneri_8
Shigella flexneri Shi06HN006_9	0	1	0	0	0	1	1	Proteobacteria_3	Gammaproteobacteria_4	Enterobacterales_5	Enterobacteriaceae_6	Shigella_7	Shigella flexneri_8
Shigella flexneri_9	0	4	1	0	0	5	39	Proteobacteria_3	Gammaproteobacteria_4	Enterobacterales_5	Enterobacteriaceae_6	Shigella_7	Shigella_8
Shigella sonnei Ss046_9	0	0	0	0	1	1	1	Proteobacteria_3	Gammaproteobacteria_4	Enterobacterales_5	Enterobacteriaceae_6	Shigella_7	Shigella sonnei_8
Sideroxydans lithotrophicus ES-1_9	0	0	1	0	0	1	1	Proteobacteria_3	Betaproteobacteria_4	Nitrosomonadales_5	Gallionellaceae_6	Sideroxydans_7	Sideroxydans lithotrophicus_8
Simiduia agarivorans SA1 = DSM 21679_9	0	0	1	0	7	8	2	Proteobacteria_3	Gammaproteobacteria_4	Cellvibrionales_5	Cellvibrionaceae_6	Simiduia_7	Simiduia agarivorans_8
Spirochaeta africana DSM 8902_9	0	0	1	0	1	2	1	Spirochaetes_3	Spirochaetia_4	Spirochaetales_5	Spirochaetaceae_6	Spirochaeta_7	Spirochaeta africana_8
Spongiibacter sp. IMCC21906_9	0	0	1	0	0	1	1	Proteobacteria_3	Gammaproteobacteria_4	Cellvibrionales_5	Spongiibacteraceae_6	Spongiibacter_7	Spongiibacter_8
Staphylococcus aureus 08BA02176_9	0	0	0	0	1	1	1	Firmicutes_3	Bacilli_4	Bacillales_5	Staphylococcaceae_6	Staphylococcus_7	Staphylococcus aureus_8
Staphylococcus aureus subsp. aureus 55/2053_9	0	0	0	0	1	1	1	Firmicutes_3	Bacilli_4	Bacillales_5	Staphylococcaceae_6	Staphylococcus_7	Staphylococcus aureus_8
Staphylococcus aureus subsp. aureus MRSA252_9	0	0	0	0	1	1	1	Firmicutes_3	Bacilli_4	Bacillales_5	Staphylococcaceae_6	Staphylococcus_7	Staphylococcus aureus_8
Staphylococcus aureus subsp. aureus TCH60_9	0	0	0	0	1	1	1	Firmicutes_3	Bacilli_4	Bacillales_5	Staphylococcaceae_6	Staphylococcus_7	Staphylococcus aureus_8
Staphylococcus aureus subsp. aureus_9	0	0	0	0	3	3	83	Firmicutes_3	Bacilli_4	Bacillales_5	Staphylococcaceae_6	Staphylococcus_7	Staphylococcus aureus_8
Staphylococcus aureus_9	0	0	0	0	4	4	1928	Firmicutes_3	Bacilli_4	Bacillales_5	Staphylococcaceae_6	Staphylococcus_7	Staphylococcus_8
Stenotrophomonas acidaminiphila_9	0	0	0	0	1	1	5	Proteobacteria_3	Gammaproteobacteria_4	Xanthomonadales_5	Xanthomonadaceae_6	Stenotrophomonas_7	Stenotrophomonas_8
Stenotrophomonas sp. KCTC 12332_9	0	0	0	0	2	2	1	Proteobacteria_3	Gammaproteobacteria_4	Xanthomonadales_5	Xanthomonadaceae_6	Stenotrophomonas_7	Stenotrophomonas_8
Steroidobacter denitrificans_9	0	0	1	0	1	2	1	Proteobacteria_3	Gammaproteobacteria_4	Nevskiales_5	Sinobacteraceae_6	Steroidobacter_7	Steroidobacter_8
Streptococcus mitis_9	0	0	1	0	0	1	19	Firmicutes_3	Bacilli_4	Lactobacillales_5	Streptococcaceae_6	Streptococcus_7	Streptococcus_8
Streptomyces avermitilis MA-4680 = NBRC 14893_9	0	0	1	0	0	1	3	Actinobacteria_3	Actinobacteria_4	Streptomycetales_5	Streptomycetaceae_6	Streptomyces_7	Streptomyces avermitilis_8
Sulfuricella denitrificans skB26_9	0	0	1	0	1	2	1	Proteobacteria_3	Betaproteobacteria_4	Nitrosomonadales_5	Gallionellaceae_6	Sulfuricella_7	Sulfuricella denitrificans_8
Sulfurimonas autotrophica DSM 16294_9	0	0	1	0	0	1	1	Proteobacteria_3	delta/epsilon subdivisions_4	Epsilonproteobacteria_5	Campylobacterales_6	Helicobacteraceae_7	Sulfurimonas_8
Sulfurimonas denitrificans DSM 1251_9	0	0	1	0	0	1	1	Proteobacteria_3	delta/epsilon subdivisions_4	Epsilonproteobacteria_5	Campylobacterales_6	Helicobacteraceae_7	Sulfurimonas_8
Sulfuritalea hydrogenivorans sk43H_9	0	0	2	0	0	2	1	Proteobacteria_3	Betaproteobacteria_4	Rhodocyclales_5	Rhodocyclaceae_6	Sulfuritalea_7	Sulfuritalea hydrogenivorans_8
Synechococcus sp. PCC 6312_9	0	0	0	0	1	1	1	Cyanobacteria/Melainabacteria group_3	Cyanobacteria_4	Synechococcales_5	Synechococcaceae_6	Synechococcus_7	Synechococcus_8
Synechococcus sp. RCC307_9	0	0	0	1	0	1	1	Cyanobacteria/Melainabacteria group_3	Cyanobacteria_4	Synechococcales_5	Synechococcaceae_6	Synechococcus_7	Synechococcus_8
Teredinibacter turnerae T7901_9	0	0	2	0	5	7	1	Proteobacteria_3	Gammaproteobacteria_4	Cellvibrionales_5	Cellvibrionaceae_6	Teredinibacter_7	Teredinibacter turnerae_8
Thalassolituus oleivorans MIL-1_9	0	0	1	0	4	5	1	Proteobacteria_3	Gammaproteobacteria_4	Oceanospirillales_5	Oceanospirillaceae_6	Thalassolituus_7	Thalassolituus oleivorans_8
Thalassolituus oleivorans R6-15_9	0	0	0	0	1	1	1	Proteobacteria_3	Gammaproteobacteria_4	Oceanospirillales_5	Oceanospirillaceae_6	Thalassolituus_7	Thalassolituus oleivorans_8
Thauera humireducens_9	0	1	2	1	0	4	1	Proteobacteria_3	Betaproteobacteria_4	Rhodocyclales_5	Zoogloeaceae_6	Thauera_7	Thauera_8
Thauera sp. MZ1T_9	0	0	0	0	1	1	1	Proteobacteria_3	Betaproteobacteria_4	Rhodocyclales_5	Zoogloeaceae_6	Thauera_7	Thauera_8
Thermodesulfatator indicus DSM 15286_9	0	0	2	0	0	2	1	Thermodesulfobacteria_3	Thermodesulfobacteria_4	Thermodesulfobacteriales_5	Thermodesulfobacteriaceae_6	Thermodesulfatator_7	Thermodesulfatator indicus_8
Thioalkalivibrio nitratireducens DSM 14787_9	0	0	1	0	1	2	1	Proteobacteria_3	Gammaproteobacteria_4	Chromatiales_5	Ectothiorhodospiraceae_6	Thioalkalivibrio_7	Thioalkalivibrio nitratireducens_8
Thioalkalivibrio paradoxus ARh 1_9	0	0	1	0	0	1	1	Proteobacteria_3	Gammaproteobacteria_4	Chromatiales_5	Ectothiorhodospiraceae_6	Thioalkalivibrio_7	Thioalkalivibrio paradoxus_8
Thioalkalivibrio sp. K90mix_9	0	0	0	0	1	1	1	Proteobacteria_3	Gammaproteobacteria_4	Chromatiales_5	Ectothiorhodospiraceae_6	Thioalkalivibrio_7	Thioalkalivibrio_8
Thioalkalivibrio sulfidiphilus HL-EbGr7_9	0	0	1	0	0	1	1	Proteobacteria_3	Gammaproteobacteria_4	Chromatiales_5	Ectothiorhodospiraceae_6	Thioalkalivibrio_7	Thioalkalivibrio sulfidiphilus_8
Thioalkalivibrio versutus_9	0	0	0	0	1	1	2	Proteobacteria_3	Gammaproteobacteria_4	Chromatiales_5	Ectothiorhodospiraceae_6	Thioalkalivibrio_7	Thioalkalivibrio_8
Thiobacillus denitrificans ATCC 25259_9	0	0	2	0	0	2	1	Proteobacteria_3	Betaproteobacteria_4	Nitrosomonadales_5	Thiobacillaceae_6	Thiobacillus_7	Thiobacillus denitrificans_8
Thiocystis violascens DSM 198_9	0	0	0	0	3	3	1	Proteobacteria_3	Gammaproteobacteria_4	Chromatiales_5	Chromatiaceae_6	Thiocystis_7	Thiocystis violascens_8
Thioflavicoccus mobilis 8321_9	0	0	2	0	4	6	1	Proteobacteria_3	Gammaproteobacteria_4	Chromatiales_5	Chromatiaceae_6	Thioflavicoccus_7	Thioflavicoccus mobilis_8
Thiolapillus brandeum_9	0	0	1	0	4	5	1	Proteobacteria_3	Gammaproteobacteria_4	Gammaproteobacteria_5	Gammaproteobacteria_6	Thiolapillus_7	Thiolapillus_8
Thiomicrospira aerophila AL3_9	0	0	0	0	1	1	1	Proteobacteria_3	Gammaproteobacteria_4	Thiotrichales_5	Piscirickettsiaceae_6	Thioalkalimicrobium_7	Thioalkalimicrobium aerophilum_8
Thiomicrospira cyclica ALM1_9	0	0	0	1	0	1	1	Proteobacteria_3	Gammaproteobacteria_4	Thiotrichales_5	Piscirickettsiaceae_6	Thioalkalimicrobium_7	Thioalkalimicrobium cyclicum_8
Treponema brennaborense DSM 12168_9	0	0	1	0	0	1	1	Spirochaetes_3	Spirochaetia_4	Spirochaetales_5	Spirochaetaceae_6	Treponema_7	Treponema brennaborense_8
Treponema caldarium DSM 7334_9	0	0	1	0	2	3	1	Spirochaetes_3	Spirochaetia_4	Spirochaetales_5	Spirochaetaceae_6	Treponema_7	Treponema caldarium_8
Treponema denticola ATCC 35405_9	0	0	1	0	3	4	1	Spirochaetes_3	Spirochaetia_4	Spirochaetales_5	Spirochaetaceae_6	Treponema_7	Treponema denticola_8
Treponema pedis str. T A4_9	0	0	1	0	2	3	1	Spirochaetes_3	Spirochaetia_4	Spirochaetales_5	Spirochaetaceae_6	Treponema_7	Treponema pedis_8
Treponema putidum_9	0	0	0	0	2	2	1	Spirochaetes_3	Spirochaetia_4	Spirochaetales_5	Spirochaetaceae_6	Treponema_7	Treponema_8
Treponema sp. OMZ 838_9	0	0	0	0	3	3	1	Spirochaetes_3	Spirochaetia_4	Spirochaetales_5	Spirochaetaceae_6	Treponema_7	Treponema_8
Treponema succinifaciens DSM 2489_9	0	0	1	0	0	1	1	Spirochaetes_3	Spirochaetia_4	Spirochaetales_5	Spirochaetaceae_6	Treponema_7	Treponema succinifaciens_8
Verrucomicrobia bacterium IMCC26134_9	0	0	0	0	1	1	1	Verrucomicrobia_3	Verrucomicrobia_4	Verrucomicrobia_5	Verrucomicrobia_6	Verrucomicrobia_7	Verrucomicrobia_8
Vibrio alginolyticus NBRC 15630 = ATCC 17749_9	0	0	1	0	1	2	1	Proteobacteria_3	Gammaproteobacteria_4	Vibrionales_5	Vibrionaceae_6	Vibrio_7	Vibrio alginolyticus_8
Vibrio alginolyticus_9	0	0	2	0	4	6	19	Proteobacteria_3	Gammaproteobacteria_4	Vibrionales_5	Vibrionaceae_6	Vibrio_7	Vibrio harveyi group_8
Vibrio anguillarum 775_9	0	0	0	0	2	2	1	Proteobacteria_3	Gammaproteobacteria_4	Vibrionales_5	Vibrionaceae_6	Vibrio_7	Vibrio anguillarum_8
Vibrio anguillarum M3_9	0	0	0	0	2	2	1	Proteobacteria_3	Gammaproteobacteria_4	Vibrionales_5	Vibrionaceae_6	Vibrio_7	Vibrio anguillarum_8
Vibrio anguillarum_9	0	0	0	0	6	6	39	Proteobacteria_3	Gammaproteobacteria_4	Vibrionales_5	Vibrionaceae_6	Vibrio_7	Vibrio_8
Vibrio antiquarius_9	0	0	3	0	1	4	2	Proteobacteria_3	Gammaproteobacteria_4	Vibrionales_5	Vibrionaceae_6	Vibrio_7	Vibrio_8
Vibrio breoganii_9	0	0	1	0	0	1	49	Proteobacteria_3	Gammaproteobacteria_4	Vibrionales_5	Vibrionaceae_6	Vibrio_7	Vibrio_8
Vibrio campbellii 200612B_9	0	0	1	0	0	1	1	Proteobacteria_3	Gammaproteobacteria_4	Vibrionales_5	Vibrionaceae_6	Vibrio_7	Vibrio harveyi group_8
Vibrio campbellii_9	0	0	1	0	0	1	14	Proteobacteria_3	Gammaproteobacteria_4	Vibrionales_5	Vibrionaceae_6	Vibrio_7	Vibrio harveyi group_8
Vibrio cholerae 2740-80_9	0	0	0	0	1	1	2	Proteobacteria_3	Gammaproteobacteria_4	Vibrionales_5	Vibrionaceae_6	Vibrio_7	Vibrio cholerae_8
Vibrio cholerae CP1035(8)_9	0	0	1	0	1	2	1	Proteobacteria_3	Gammaproteobacteria_4	Vibrionales_5	Vibrionaceae_6	Vibrio_7	Vibrio cholerae_8
Vibrio cholerae IEC224_9	0	0	0	0	2	2	1	Proteobacteria_3	Gammaproteobacteria_4	Vibrionales_5	Vibrionaceae_6	Vibrio_7	Vibrio cholerae_8
Vibrio cholerae LMA3984-4_9	0	0	0	0	1	1	1	Proteobacteria_3	Gammaproteobacteria_4	Vibrionales_5	Vibrionaceae_6	Vibrio_7	Vibrio cholerae_8
Vibrio cholerae M66-2_9	0	0	0	0	1	1	1	Proteobacteria_3	Gammaproteobacteria_4	Vibrionales_5	Vibrionaceae_6	Vibrio_7	Vibrio cholerae_8
Vibrio cholerae MJ-1236_9	0	0	0	0	3	3	1	Proteobacteria_3	Gammaproteobacteria_4	Vibrionales_5	Vibrionaceae_6	Vibrio_7	Vibrio cholerae_8
Vibrio cholerae MS6_9	0	0	0	0	1	1	1	Proteobacteria_3	Gammaproteobacteria_4	Vibrionales_5	Vibrionaceae_6	Vibrio_7	Vibrio cholerae_8
Vibrio cholerae O1 biovar El Tor str. N16961_9	0	0	0	0	2	2	1	Proteobacteria_3	Gammaproteobacteria_4	Vibrionales_5	Vibrionaceae_6	Vibrio_7	Vibrio cholerae_8
Vibrio cholerae O1 biovar El Tor_9	0	0	0	0	1	1	3	Proteobacteria_3	Gammaproteobacteria_4	Vibrionales_5	Vibrionaceae_6	Vibrio_7	Vibrio cholerae_8
Vibrio cholerae O1 str. 2010EL-1786_9	0	0	0	0	1	1	1	Proteobacteria_3	Gammaproteobacteria_4	Vibrionales_5	Vibrionaceae_6	Vibrio_7	Vibrio cholerae_8
Vibrio cholerae O1 str. KW3_9	0	0	0	0	1	1	1	Proteobacteria_3	Gammaproteobacteria_4	Vibrionales_5	Vibrionaceae_6	Vibrio_7	Vibrio cholerae_8
Vibrio cholerae O395_9	0	0	2	0	2	4	2	Proteobacteria_3	Gammaproteobacteria_4	Vibrionales_5	Vibrionaceae_6	Vibrio_7	Vibrio cholerae_8
Vibrio coralliilyticus NA0301_9	0	0	1	0	0	1	1	Proteobacteria_3	Gammaproteobacteria_4	Vibrionales_5	Vibrionaceae_6	Vibrio_7	Vibrio coralliilyticus_8
Vibrio coralliilyticus_9	0	0	1	0	6	7	5	Proteobacteria_3	Gammaproteobacteria_4	Vibrionales_5	Vibrionaceae_6	Vibrio_7	Vibrio_8
Vibrio fischeri ES114_9	0	0	0	0	2	2	1	Proteobacteria_3	Gammaproteobacteria_4	Vibrionales_5	Vibrionaceae_6	Aliivibrio_7	Aliivibrio fischeri_8
Vibrio fluvialis_9	0	0	3	0	1	4	5	Proteobacteria_3	Gammaproteobacteria_4	Vibrionales_5	Vibrionaceae_6	Vibrio_7	Vibrio_8
Vibrio fujianensis_9	0	0	1	0	0	1	1	Proteobacteria_3	Gammaproteobacteria_4	Vibrionales_5	Vibrionaceae_6	Vibrio_7	Vibrio_8
Vibrio furnissii NCTC 11218_9	0	0	1	0	2	3	1	Proteobacteria_3	Gammaproteobacteria_4	Vibrionales_5	Vibrionaceae_6	Vibrio_7	Vibrio furnissii_8
Vibrio harveyi_9	0	0	0	0	1	1	6	Proteobacteria_3	Gammaproteobacteria_4	Vibrionales_5	Vibrionaceae_6	Vibrio_7	Vibrio harveyi group_8
Vibrio hyugaensis_9	0	0	3	0	0	3	6	Proteobacteria_3	Gammaproteobacteria_4	Vibrionales_5	Vibrionaceae_6	Vibrio_7	Vibrio_8
Vibrio jasicida 090810c_9	0	0	2	0	0	2	2	Proteobacteria_3	Gammaproteobacteria_4	Vibrionales_5	Vibrionaceae_6	Vibrio_7	Vibrio harveyi group_8
Vibrio jasicida_9	0	0	5	0	0	5	12	Proteobacteria_3	Gammaproteobacteria_4	Vibrionales_5	Vibrionaceae_6	Vibrio_7	Vibrio harveyi group_8
Vibrio mimicus_9	0	0	1	0	1	2	2	Proteobacteria_3	Gammaproteobacteria_4	Vibrionales_5	Vibrionaceae_6	Vibrio_7	Vibrio_8
Vibrio natriegens NBRC 15636 = ATCC 14048 = DSM 759_9	0	0	0	0	1	1	3	Proteobacteria_3	Gammaproteobacteria_4	Vibrionales_5	Vibrionaceae_6	Vibrio_7	Vibrio harveyi group_8
Vibrio natriegens_9	0	0	3	0	5	8	3	Proteobacteria_3	Gammaproteobacteria_4	Vibrionales_5	Vibrionaceae_6	Vibrio_7	Vibrio_8
Vibrio nigripulchritudo_9	0	0	0	0	3	3	1	Proteobacteria_3	Gammaproteobacteria_4	Vibrionales_5	Vibrionaceae_6	Vibrio_7	Vibrio_8
Vibrio owensii ATCC 25919_9	0	0	1	0	0	1	1	Proteobacteria_3	Gammaproteobacteria_4	Vibrionales_5	Vibrionaceae_6	Vibrio_7	Vibrio harveyi group_8
Vibrio owensii LMG 25430_9	0	0	1	0	0	1	1	Proteobacteria_3	Gammaproteobacteria_4	Vibrionales_5	Vibrionaceae_6	Vibrio_7	Vibrio harveyi group_8
Vibrio owensii_9	0	0	1	0	0	1	5	Proteobacteria_3	Gammaproteobacteria_4	Vibrionales_5	Vibrionaceae_6	Vibrio_7	Vibrio harveyi group_8
Vibrio parahaemolyticus BB22OP_9	0	0	1	0	1	2	1	Proteobacteria_3	Gammaproteobacteria_4	Vibrionales_5	Vibrionaceae_6	Vibrio_7	Vibrio parahaemolyticus_8
Vibrio parahaemolyticus O1:K33 str. CDC_K4557_9	0	0	1	0	0	1	1	Proteobacteria_3	Gammaproteobacteria_4	Vibrionales_5	Vibrionaceae_6	Vibrio_7	Vibrio parahaemolyticus_8
Vibrio parahaemolyticus O1:Kuk str. FDA_R31_9	0	0	2	0	1	3	1	Proteobacteria_3	Gammaproteobacteria_4	Vibrionales_5	Vibrionaceae_6	Vibrio_7	Vibrio parahaemolyticus_8
Vibrio parahaemolyticus RIMD 2210633_9	0	0	1	0	0	1	1	Proteobacteria_3	Gammaproteobacteria_4	Vibrionales_5	Vibrionaceae_6	Vibrio_7	Vibrio parahaemolyticus_8
Vibrio parahaemolyticus UCM-V493_9	0	0	1	0	0	1	1	Proteobacteria_3	Gammaproteobacteria_4	Vibrionales_5	Vibrionaceae_6	Vibrio_7	Vibrio parahaemolyticus_8
Vibrio parahaemolyticus_9	0	0	7	0	3	10	127	Proteobacteria_3	Gammaproteobacteria_4	Vibrionales_5	Vibrionaceae_6	Vibrio_7	Vibrio harveyi group_8
Vibrio rotiferianus CAIM 577 = LMG 21460_9	0	0	2	0	0	2	1	Proteobacteria_3	Gammaproteobacteria_4	Vibrionales_5	Vibrionaceae_6	Vibrio_7	Vibrio harveyi group_8
Vibrio scophthalmi_9	0	0	0	0	3	3	2	Proteobacteria_3	Gammaproteobacteria_4	Vibrionales_5	Vibrionaceae_6	Vibrio_7	Vibrio_8
Vibrio sp. EJY3_9	0	0	3	0	0	3	1	Proteobacteria_3	Gammaproteobacteria_4	Vibrionales_5	Vibrionaceae_6	Vibrio_7	Vibrio_8
Vibrio sp. V15_P4S5T153_9	0	0	1	0	0	1	1	Proteobacteria_3	Gammaproteobacteria_4	Vibrionales_5	Vibrionaceae_6	Vibrio_7	Vibrio_8
Vibrio tasmaniensis LGP32_9	0	0	1	0	2	3	1	Proteobacteria_3	Gammaproteobacteria_4	Vibrionales_5	Vibrionaceae_6	Vibrio_7	Vibrio tasmaniensis_8
Vibrio tritonius_9	0	0	0	0	1	1	1	Proteobacteria_3	Gammaproteobacteria_4	Vibrionales_5	Vibrionaceae_6	Vibrio_7	Vibrio_8
Vibrio tubiashii ATCC 19109_9	0	0	0	0	3	3	1	Proteobacteria_3	Gammaproteobacteria_4	Vibrionales_5	Vibrionaceae_6	Vibrio_7	Vibrio tubiashii_8
Vibrio vulnificus CMCP6_9	0	0	2	0	0	2	1	Proteobacteria_3	Gammaproteobacteria_4	Vibrionales_5	Vibrionaceae_6	Vibrio_7	Vibrio vulnificus_8
Vibrio vulnificus MO6-24/O_9	0	0	1	0	1	2	1	Proteobacteria_3	Gammaproteobacteria_4	Vibrionales_5	Vibrionaceae_6	Vibrio_7	Vibrio vulnificus_8
Vibrio vulnificus YJ016_9	0	0	3	0	0	3	1	Proteobacteria_3	Gammaproteobacteria_4	Vibrionales_5	Vibrionaceae_6	Vibrio_7	Vibrio vulnificus_8
Vibrio vulnificus_9	0	0	6	0	5	11	22	Proteobacteria_3	Gammaproteobacteria_4	Vibrionales_5	Vibrionaceae_6	Vibrio_7	Vibrio_8
Wenzhouxiangella marina_9	0	0	1	0	1	2	1	Proteobacteria_3	Gammaproteobacteria_4	Chromatiales_5	Wenzhouxiangellaceae_6	Wenzhouxiangella_7	Wenzhouxiangella_8
Woeseia oceani_9	0	0	0	0	2	2	1	Proteobacteria_3	Gammaproteobacteria_4	Chromatiales_5	Woeseiaceae_6	Woeseia_7	Woeseia_8
Wolbachia endosymbiont strain TRS of Brugia malayi_9	0	0	1	0	0	1	1	Proteobacteria_3	Alphaproteobacteria_4	Rickettsiales_5	Anaplasmataceae_6	Wolbachieae_7	Wolbachia_8
Xanthomonas axonopodis pv. citrumelo F1_9	0	0	0	0	2	2	1	Proteobacteria_3	Gammaproteobacteria_4	Xanthomonadales_5	Xanthomonadaceae_6	Xanthomonas_7	Xanthomonas alfalfae_8
Xanthomonas axonopodis Xac29-1_9	0	0	1	0	1	2	1	Proteobacteria_3	Gammaproteobacteria_4	Xanthomonadales_5	Xanthomonadaceae_6	Xanthomonas_7	Xanthomonas axonopodis_8
Xanthomonas campestris pv. campestris str. 8004_9	0	0	1	0	0	1	1	Proteobacteria_3	Gammaproteobacteria_4	Xanthomonadales_5	Xanthomonadaceae_6	Xanthomonas_7	Xanthomonas campestris_8
Xanthomonas campestris pv. campestris str. ATCC 33913_9	0	0	1	0	0	1	1	Proteobacteria_3	Gammaproteobacteria_4	Xanthomonadales_5	Xanthomonadaceae_6	Xanthomonas_7	Xanthomonas campestris_8
Xanthomonas campestris pv. campestris str. CFBP 4953_9	0	0	1	0	0	1	1	Proteobacteria_3	Gammaproteobacteria_4	Xanthomonadales_5	Xanthomonadaceae_6	Xanthomonas_7	Xanthomonas campestris_8
Xanthomonas campestris pv. campestris str. CN12_9	0	0	2	0	0	2	2	Proteobacteria_3	Gammaproteobacteria_4	Xanthomonadales_5	Xanthomonadaceae_6	Xanthomonas_7	Xanthomonas campestris_8
Xanthomonas campestris pv. campestris str. CN13_9	0	0	1	0	0	1	1	Proteobacteria_3	Gammaproteobacteria_4	Xanthomonadales_5	Xanthomonadaceae_6	Xanthomonas_7	Xanthomonas campestris_8
Xanthomonas campestris pv. campestris str. CN18_9	0	0	1	0	0	1	2	Proteobacteria_3	Gammaproteobacteria_4	Xanthomonadales_5	Xanthomonadaceae_6	Xanthomonas_7	Xanthomonas campestris_8
Xanthomonas campestris pv. campestris str. CN20_9	0	0	1	0	0	1	1	Proteobacteria_3	Gammaproteobacteria_4	Xanthomonadales_5	Xanthomonadaceae_6	Xanthomonas_7	Xanthomonas campestris_8
Xanthomonas campestris pv. campestris_9	0	0	4	0	0	4	6	Proteobacteria_3	Gammaproteobacteria_4	Xanthomonadales_5	Xanthomonadaceae_6	Xanthomonas_7	Xanthomonas campestris_8
Xanthomonas campestris pv. raphani 756C_9	0	0	2	0	0	2	1	Proteobacteria_3	Gammaproteobacteria_4	Xanthomonadales_5	Xanthomonadaceae_6	Xanthomonas_7	Xanthomonas campestris_8
Xanthomonas campestris_9	0	0	1	0	2	3	3	Proteobacteria_3	Gammaproteobacteria_4	Xanthomonadales_5	Xanthomonadaceae_6	Xanthomonas_7	Xanthomonas_8
Xanthomonas citri pv. citri str. 306_9	0	0	1	0	0	1	1	Proteobacteria_3	Gammaproteobacteria_4	Xanthomonadales_5	Xanthomonadaceae_6	Xanthomonas_7	Xanthomonas citri_8
Xanthomonas citri pv. citri_9	0	0	19	0	1	20	72	Proteobacteria_3	Gammaproteobacteria_4	Xanthomonadales_5	Xanthomonadaceae_6	Xanthomonas_7	Xanthomonas citri_8
Xanthomonas citri pv. fuscans_9	0	0	1	0	1	2	10	Proteobacteria_3	Gammaproteobacteria_4	Xanthomonadales_5	Xanthomonadaceae_6	Xanthomonas_7	Xanthomonas fuscans_8
Xanthomonas citri pv. mangiferaeindicae_9	0	0	2	0	0	2	3	Proteobacteria_3	Gammaproteobacteria_4	Xanthomonadales_5	Xanthomonadaceae_6	Xanthomonas_7	Xanthomonas citri group_8
Xanthomonas citri subsp. citri A306_9	0	0	1	0	0	1	1	Proteobacteria_3	Gammaproteobacteria_4	Xanthomonadales_5	Xanthomonadaceae_6	Xanthomonas_7	Xanthomonas citri_8
Xanthomonas citri subsp. citri Aw12879_9	0	0	1	0	1	2	1	Proteobacteria_3	Gammaproteobacteria_4	Xanthomonadales_5	Xanthomonadaceae_6	Xanthomonas_7	Xanthomonas citri_8
Xanthomonas citri subsp. citri UI6_9	0	0	1	0	0	1	1	Proteobacteria_3	Gammaproteobacteria_4	Xanthomonadales_5	Xanthomonadaceae_6	Xanthomonas_7	Xanthomonas citri_8
Xanthomonas oryzae pv. oryzae KACC 10331_9	0	0	1	0	0	1	1	Proteobacteria_3	Gammaproteobacteria_4	Xanthomonadales_5	Xanthomonadaceae_6	Xanthomonas_7	Xanthomonas oryzae_8
Xanthomonas oryzae pv. oryzae MAFF 311018_9	0	0	1	0	0	1	1	Proteobacteria_3	Gammaproteobacteria_4	Xanthomonadales_5	Xanthomonadaceae_6	Xanthomonas_7	Xanthomonas oryzae_8
Xanthomonas oryzae pv. oryzae PXO86_9	0	0	1	0	0	1	1	Proteobacteria_3	Gammaproteobacteria_4	Xanthomonadales_5	Xanthomonadaceae_6	Xanthomonas_7	Xanthomonas oryzae_8
Xanthomonas oryzae pv. oryzae PXO99A_9	0	0	1	0	0	1	1	Proteobacteria_3	Gammaproteobacteria_4	Xanthomonadales_5	Xanthomonadaceae_6	Xanthomonas_7	Xanthomonas oryzae_8
Xanthomonas oryzae pv. oryzae_9	0	0	1	0	1	2	28	Proteobacteria_3	Gammaproteobacteria_4	Xanthomonadales_5	Xanthomonadaceae_6	Xanthomonas_7	Xanthomonas oryzae_8
Xanthomonas oryzae pv. oryzicola_9	0	0	0	0	2	2	14	Proteobacteria_3	Gammaproteobacteria_4	Xanthomonadales_5	Xanthomonadaceae_6	Xanthomonas_7	Xanthomonas oryzae_8
Xanthomonas sacchari_9	0	0	0	0	1	1	2	Proteobacteria_3	Gammaproteobacteria_4	Xanthomonadales_5	Xanthomonadaceae_6	Xanthomonas_7	Xanthomonas_8
Xanthomonas translucens pv. undulosa_9	0	0	1	0	0	1	5	Proteobacteria_3	Gammaproteobacteria_4	Xanthomonadales_5	Xanthomonadaceae_6	Xanthomonas_7	Xanthomonas translucens_8
Yersinia similis_9	0	0	0	1	0	1	3	Proteobacteria_3	Gammaproteobacteria_4	Enterobacterales_5	Yersiniaceae_6	Yersinia_7	Yersinia_8
Zhongshania aliphaticivorans_9	0	0	1	0	1	2	1	Proteobacteria_3	Gammaproteobacteria_4	Cellvibrionales_5	Spongiibacteraceae_6	Zhongshania_7	Zhongshania_8
