# Supplementary material for: Conserved phylogenetic distribution and limited antibiotic resistance of class 1 integrons revealed by assessing the bacterial genome and plasmid collection
Source: Microbiome. 2018 Jul 21;6:130. doi: 10.1186/s40168-018-0516-2 (PMC6054849; doi:10.1186/s40168-018-0516-2)
Supplement: Supplementary file 1 — The integron-integrase database constructed and curated using bioinformatics pipeline and whole genome analysis in this study, covering 3,384 complete and non-redundant integrases. (ZIP 11490 kb) [file 40168_2018_516_MOESM1_ESM.zip › Table S7.xlsx]

## Sheet: phylum
phylum	A	B	C	D	E	Total_Integron	phy_sp	Pre%A	Pre%Sp
Proteobacteria_3	50	33	181	24	155	443	1831	0.58	0.0977608
Actinobacteria_3	1	0	1	0	1	3	441	1	0.108844
Chrysiogenetes_3	1	0	1	0	1	3	3	0	0
Acidobacteria_3	0	0	0	0	1	1	29	0	0
Aquificae_3	0	0	1	0	0	1	14	0	0
Bacteroidetes/Chlorobi group_3	0	0	5	0	7	12	498	0	0.0722892
Chloroflexi_3	0	0	2	0	5	7	33	0	0
Cyanobacteria/Melainabacteria group_3	0	0	4	2	6	12	124	0	0
Deferribacteres_3	0	0	0	0	2	2	9	0	0
Firmicutes_3	0	0	14	0	3	17	652	0	0.107362
Gemmatimonadetes_3	0	0	1	0	2	3	5	0	0
Nitrospirae_3	0	0	0	0	1	1	15	0	0
Planctomycetes_3	0	0	0	0	5	5	26	0	0
Spirochaetes_3	0	0	7	0	7	14	73	0	0.191781
Thermodesulfobacteria_3	0	0	1	0	0	1	7	0	0
unclassified Bacteria_3	0	0	1	0	0	1	129	0	0
Verrucomicrobia_3	0	0	2	0	4	6	32	0	0

## Sheet: class
class	A	B	C	D	E	Total_Integron	class_sp	Pre%A	Pre%Sp	phylum
Gammaproteobacteria_4	48	31	128	20	118	345	832	0.604167	0.141827	Proteobacteria_3
Betaproteobacteria_4	2	1	39	3	28	73	318	0	0.103774	Proteobacteria_3
Actinobacteria_4	1	0	1	0	1	3	392	1	0.114796	Actinobacteria_3
Chrysiogenetes_4	1	0	1	0	1	3	3	0	0	Chrysiogenetes_3
Acidithiobacillia_4	0	0	2	0	1	3	8	0	0	Proteobacteria_3
Acidobacteria_4	0	0	0	0	1	1	1	0	0	Acidobacteria_3
Alphaproteobacteria_4	0	1	2	1	0	4	549	0	0.0455373	Proteobacteria_3
Aquificae_4	0	0	1	0	0	1	14	0	0	Aquificae_3
Bacilli_4	0	0	12	0	2	14	296	0	0.152027	Firmicutes_3
Bacteroidia_4	0	0	1	0	0	1	144	0	0.208333	Bacteroidetes/Chlorobi group_3
Caldilineae_4	0	0	0	0	1	1	3	0	0	Chloroflexi_3
candidate division NC10_4	0	0	1	0	0	1	2	0	0	unclassified Bacteria_3
Chlorobia_4	0	0	2	0	7	9	12	0	0	Bacteroidetes/Chlorobi group_3
Chloroflexia_4	0	0	2	0	4	6	9	0	0	Chloroflexi_3
Clostridia_4	0	0	1	0	0	1	265	0	0.0528302	Firmicutes_3
Cyanobacteria_4	0	0	4	2	6	12	117	0	0	Cyanobacteria/Melainabacteria group_3
Cytophagia_4	0	0	1	0	0	1	65	0	0	Bacteroidetes/Chlorobi group_3
Deferribacteres_4	0	0	0	0	2	2	9	0	0	Deferribacteres_3
delta/epsilon subdivisions_4	0	0	10	0	8	18	106	0	0.0283019	Proteobacteria_3
Flavobacteriia_4	0	0	1	0	0	1	150	0	0.0333333	Bacteroidetes/Chlorobi group_3
Gemmatimonadetes_4	0	0	1	0	2	3	4	0	0	Gemmatimonadetes_3
Limnochordia_4	0	0	1	0	1	2	1	0	0	Firmicutes_3
Nitrospira_4	0	0	0	0	1	1	14	0	0	Nitrospirae_3
Opitutae_4	0	0	2	0	3	5	10	0	0	Verrucomicrobia_3
Phycisphaerae_4	0	0	0	0	1	1	3	0	0	Planctomycetes_3
Planctomycetia_4	0	0	0	0	4	4	22	0	0	Planctomycetes_3
Spirochaetia_4	0	0	7	0	7	14	72	0	0.194444	Spirochaetes_3
Thermodesulfobacteria_4	0	0	1	0	0	1	7	0	0	Thermodesulfobacteria_3
Verrucomicrobia_4	0	0	0	0	1	1	3	0	0	Verrucomicrobia_3

## Sheet: order
order	A	B	C	D	E	Total_Integron	order_sp	Pre%A	Pre%Sp	phylum	class
Enterobacterales_5	31	22	12	12	14	91	200	0.580645	0.27	Proteobacteria_3	Gammaproteobacteria_4
Pseudomonadales_5	10	6	16	2	8	42	94	0.8	0.180851	Proteobacteria_3	Gammaproteobacteria_4
Aeromonadales_5	2	2	0	2	2	8	21	0.5	0.142857	Proteobacteria_3	Gammaproteobacteria_4
Xanthomonadales_5	2	0	15	1	10	28	54	0.5	0.037037	Proteobacteria_3	Gammaproteobacteria_4
Alteromonadales_5	1	0	28	0	23	52	86	0	0	Proteobacteria_3	Gammaproteobacteria_4
Betaproteobacteria_5	1	0	1	0	1	3	13	0	0	Proteobacteria_3	Betaproteobacteria_4
Cellvibrionales_5	1	0	7	0	5	13	31	0	0	Proteobacteria_3	Gammaproteobacteria_4
Chrysiogenales_5	1	0	1	0	1	3	3	0	0	Chrysiogenetes_3	Chrysiogenetes_4
Corynebacteriales_5	1	0	0	0	0	1	89	1	0.348315	Actinobacteria_3	Actinobacteria_4
Neisseriales_5	1	0	0	0	0	1	57	0	0.210526	Proteobacteria_3	Betaproteobacteria_4
Vibrionales_5	1	0	12	0	15	28	55	1	0.181818	Proteobacteria_3	Gammaproteobacteria_4
Acidithiobacillales_5	0	0	2	0	1	3	8	0	0	Proteobacteria_3	Acidithiobacillia_4
Acidobacteria_5	0	0	0	0	1	1	1	0	0	Acidobacteria_3	Acidobacteria_4
Aquificales_5	0	0	1	0	0	1	11	0	0	Aquificae_3	Aquificae_4
Bacillales_5	0	0	5	0	2	7	180	0	0.127778	Firmicutes_3	Bacilli_4
Bacteroidales_5	0	0	1	0	0	1	134	0	0.223881	Bacteroidetes/Chlorobi group_3	Bacteroidia_4
Burkholderiales_5	0	0	17	2	14	33	188	0	0.111702	Proteobacteria_3	Betaproteobacteria_4
Caldilineales_5	0	0	0	0	1	1	3	0	0	Chloroflexi_3	Caldilineae_4
candidate division NC10_5	0	0	1	0	0	1	1	0	0	unclassified Bacteria_3	candidate division NC10_4
Chlorobiales_5	0	0	2	0	7	9	12	0	0	Bacteroidetes/Chlorobi group_3	Chlorobia_4
Chloroflexales_5	0	0	2	0	4	6	8	0	0	Chloroflexi_3	Chloroflexia_4
Chromatiales_5	0	0	14	0	12	26	48	0	0	Proteobacteria_3	Gammaproteobacteria_4
Chroococcales_5	0	0	1	0	4	5	15	0	0	Cyanobacteria/Melainabacteria group_3	Cyanobacteria_4
Clostridiales_5	0	0	1	0	0	1	213	0	0.0657277	Firmicutes_3	Clostridia_4
Cytophagales_5	0	0	1	0	0	1	65	0	0	Bacteroidetes/Chlorobi group_3	Cytophagia_4
Deferribacterales_5	0	0	0	0	2	2	9	0	0	Deferribacteres_3	Deferribacteres_4
Deltaproteobacteria_5	0	0	7	0	6	13	86	0	0	Proteobacteria_3	delta/epsilon subdivisions_4
Epsilonproteobacteria_5	0	0	3	0	2	5	20	0	0.15	Proteobacteria_3	delta/epsilon subdivisions_4
Flavobacteriales_5	0	0	1	0	0	1	149	0	0.033557	Bacteroidetes/Chlorobi group_3	Flavobacteriia_4
Gammaproteobacteria_5	0	0	3	0	3	6	7	0	0	Proteobacteria_3	Gammaproteobacteria_4
Gemmatimonadales_5	0	0	1	0	2	3	4	0	0	Gemmatimonadetes_3	Gemmatimonadetes_4
Lactobacillales_5	0	0	7	0	0	7	115	0	0.191304	Firmicutes_3	Bacilli_4
Limnochordales_5	0	0	1	0	1	2	1	0	0	Firmicutes_3	Limnochordia_4
Methylococcales_5	0	0	3	0	3	6	18	0	0	Proteobacteria_3	Gammaproteobacteria_4
Nakamurellales_5	0	0	0	0	1	1	2	0	0	Actinobacteria_3	Actinobacteria_4
Nevskiales_5	0	0	1	0	1	2	9	0	0	Proteobacteria_3	Gammaproteobacteria_4
Nitrosomonadales_5	0	0	13	0	8	21	36	0	0	Proteobacteria_3	Betaproteobacteria_4
Nitrospirales_5	0	0	0	0	1	1	13	0	0	Nitrospirae_3	Nitrospira_4
Nostocales_5	0	0	0	1	0	1	47	0	0	Cyanobacteria/Melainabacteria group_3	Cyanobacteria_4
Oceanospirillales_5	0	1	6	0	13	20	77	0	0	Proteobacteria_3	Gammaproteobacteria_4
Opitutales_5	0	0	1	0	2	3	7	0	0	Verrucomicrobia_3	Opitutae_4
Orbales_5	0	0	1	0	0	1	2	0	0	Proteobacteria_3	Gammaproteobacteria_4
Pasteurellales_5	0	0	4	2	1	7	40	0	0.35	Proteobacteria_3	Gammaproteobacteria_4
Phycisphaerales_5	0	0	0	0	1	1	2	0	0	Planctomycetes_3	Phycisphaerae_4
Planctomycetales_5	0	0	0	0	4	4	19	0	0	Planctomycetes_3	Planctomycetia_4
Pleurocapsales_5	0	0	1	0	0	1	6	0	0	Cyanobacteria/Melainabacteria group_3	Cyanobacteria_4
Puniceicoccales_5	0	0	1	0	1	2	2	0	0	Verrucomicrobia_3	Opitutae_4
Rhizobiales_5	0	1	1	0	0	2	184	0	0.048913	Proteobacteria_3	Alphaproteobacteria_4
Rhodocyclales_5	0	1	7	1	5	14	20	0	0	Proteobacteria_3	Betaproteobacteria_4
Rhodospirillales_5	0	0	0	1	0	1	92	0	0	Proteobacteria_3	Alphaproteobacteria_4
Rickettsiales_5	0	0	1	0	0	1	49	0	0.285714	Proteobacteria_3	Alphaproteobacteria_4
Spirochaetales_5	0	0	7	0	7	14	51	0	0.156863	Spirochaetes_3	Spirochaetia_4
Streptomycetales_5	0	0	1	0	0	1	23	0	0	Actinobacteria_3	Actinobacteria_4
Synechococcales_5	0	0	2	1	2	5	23	0	0	Cyanobacteria/Melainabacteria group_3	Cyanobacteria_4
Thermodesulfobacteriales_5	0	0	1	0	0	1	7	0	0	Thermodesulfobacteria_3	Thermodesulfobacteria_4
Thiotrichales_5	0	0	4	1	6	11	36	0	0.0555556	Proteobacteria_3	Gammaproteobacteria_4
unclassified Betaproteobacteria_5	0	0	1	0	0	1	3	0	0	Proteobacteria_3	Betaproteobacteria_4
unclassified Gammaproteobacteria_5	0	0	2	0	2	4	16	0	0	Proteobacteria_3	Gammaproteobacteria_4
Verrucomicrobia_5	0	0	0	0	1	1	1	0	0	Verrucomicrobia_3	Verrucomicrobia_4

## Sheet: family
family	A	B	C	D	E	Total_Integron	family_sp	Pre%A	Pre%Sp	phylum	class	order
Enterobacteriaceae_6	24	19	9	11	12	75	102	0.541667	0.254902	Proteobacteria_3	Gammaproteobacteria_4	Enterobacterales_5
Pseudomonadaceae_6	7	5	12	0	7	31	49	0.714286	0.142857	Proteobacteria_3	Gammaproteobacteria_4	Pseudomonadales_5
Moraxellaceae_6	3	1	4	2	1	11	44	1	0.227273	Proteobacteria_3	Gammaproteobacteria_4	Pseudomonadales_5
Yersiniaceae_6	3	0	0	1	1	5	25	1	0.56	Proteobacteria_3	Gammaproteobacteria_4	Enterobacterales_5
Aeromonadaceae_6	2	2	0	2	2	8	13	0.5	0.230769	Proteobacteria_3	Gammaproteobacteria_4	Aeromonadales_5
Xanthomonadaceae_6	2	0	11	1	8	22	39	0.5	0.0512821	Proteobacteria_3	Gammaproteobacteria_4	Xanthomonadales_5
Betaproteobacteria_6	1	0	1	0	1	3	13	0	0	Proteobacteria_3	Betaproteobacteria_4	Betaproteobacteria_5
Cellvibrionaceae_6	1	0	5	0	3	9	13	0	0	Proteobacteria_3	Gammaproteobacteria_4	Cellvibrionales_5
Chromobacteriaceae_6	1	0	0	0	0	1	23	0	0.0434783	Proteobacteria_3	Betaproteobacteria_4	Neisseriales_5
Chrysiogenaceae_6	1	0	1	0	1	3	2	0	0	Chrysiogenetes_3	Chrysiogenetes_4	Chrysiogenales_5
Erwiniaceae_6	1	1	0	0	0	2	16	0	0.0625	Proteobacteria_3	Gammaproteobacteria_4	Enterobacterales_5
Hafniaceae_6	1	0	0	0	0	1	7	1	0.285714	Proteobacteria_3	Gammaproteobacteria_4	Enterobacterales_5
Idiomarinaceae_6	1	0	1	0	0	2	5	0	0	Proteobacteria_3	Gammaproteobacteria_4	Alteromonadales_5
Morganellaceae_6	1	1	2	0	0	4	28	1	0.321429	Proteobacteria_3	Gammaproteobacteria_4	Enterobacterales_5
Nocardiaceae_6	1	0	0	0	0	1	13	1	0.538462	Actinobacteria_3	Actinobacteria_4	Corynebacteriales_5
unclassified Enterobacterales_6	1	1	0	0	1	3	4	0	0.5	Proteobacteria_3	Gammaproteobacteria_4	Enterobacterales_5
Vibrionaceae_6	1	0	12	0	15	28	55	1	0.181818	Proteobacteria_3	Gammaproteobacteria_4	Vibrionales_5
Acidithiobacillaceae_6	0	0	2	0	1	3	6	0	0	Proteobacteria_3	Acidithiobacillia_4	Acidithiobacillales_5
Acidobacteria_6	0	0	0	0	1	1	1	0	0	Acidobacteria_3	Acidobacteria_4	Acidobacteria_5
Alcaligenaceae_6	0	0	0	1	1	2	37	0	0.27027	Proteobacteria_3	Betaproteobacteria_4	Burkholderiales_5
Alcanivoracaceae_6	0	1	0	0	3	4	6	0	0	Proteobacteria_3	Gammaproteobacteria_4	Oceanospirillales_5
Alteromonadaceae_6	0	0	10	0	8	18	28	0	0	Proteobacteria_3	Gammaproteobacteria_4	Alteromonadales_5
Anaplasmataceae_6	0	0	1	0	0	1	17	0	0.117647	Proteobacteria_3	Alphaproteobacteria_4	Rickettsiales_5
Aquificaceae_6	0	0	1	0	0	1	6	0	0	Aquificae_3	Aquificae_4	Aquificales_5
Azonexaceae_6	0	0	1	0	1	2	4	0	0	Proteobacteria_3	Betaproteobacteria_4	Rhodocyclales_5
Bacillaceae_6	0	0	4	0	0	4	83	0	0.0963855	Firmicutes_3	Bacilli_4	Bacillales_5
Bacteroidaceae_6	0	0	1	0	0	1	31	0	0.290323	Bacteroidetes/Chlorobi group_3	Bacteroidia_4	Bacteroidales_5
Burkholderiaceae_6	0	0	1	0	1	2	54	0	0.111111	Proteobacteria_3	Betaproteobacteria_4	Burkholderiales_5
Burkholderiales_6	0	0	4	1	1	6	8	0	0	Proteobacteria_3	Betaproteobacteria_4	Burkholderiales_5
Caldilineaceae_6	0	0	0	0	1	1	2	0	0	Chloroflexi_3	Caldilineae_4	Caldilineales_5
Campylobacterales_6	0	0	3	0	2	5	15	0	0.2	Proteobacteria_3	delta/epsilon subdivisions_4	Epsilonproteobacteria_5
candidate division NC10_6	0	0	1	0	0	1	1	0	0	unclassified Bacteria_3	candidate division NC10_4	candidate division NC10_5
Chlorobiaceae_6	0	0	2	0	7	9	12	0	0	Bacteroidetes/Chlorobi group_3	Chlorobia_4	Chlorobiales_5
Chloroflexaceae_6	0	0	0	0	2	2	3	0	0	Chloroflexi_3	Chloroflexia_4	Chloroflexales_5
Chromatiaceae_6	0	0	6	0	5	11	21	0	0	Proteobacteria_3	Gammaproteobacteria_4	Chromatiales_5
Chroococcales_6	0	0	1	0	4	5	22	0	0	Cyanobacteria/Melainabacteria group_3	Cyanobacteria_4	Oscillatoriophycideae_5
Chroococcales_6	0	0	1	0	4	5	22	0	0	Cyanobacteria/Melainabacteria group_3	Cyanobacteria_4	Chroococcales_5
Colwelliaceae_6	0	0	2	0	2	4	5	0	0	Proteobacteria_3	Gammaproteobacteria_4	Alteromonadales_5
Comamonadaceae_6	0	0	10	0	9	19	50	0	0.08	Proteobacteria_3	Betaproteobacteria_4	Burkholderiales_5
Cyclobacteriaceae_6	0	0	1	0	0	1	11	0	0	Bacteroidetes/Chlorobi group_3	Cytophagia_4	Cytophagales_5
Deferribacteraceae_6	0	0	0	0	2	2	8	0	0	Deferribacteres_3	Deferribacteres_4	Deferribacterales_5
Desulfobacterales_6	0	0	3	0	3	6	21	0	0	Proteobacteria_3	delta/epsilon subdivisions_4	Deltaproteobacteria_5
Desulfovibrionales_6	0	0	0	0	2	2	17	0	0	Proteobacteria_3	delta/epsilon subdivisions_4	Deltaproteobacteria_5
Desulfuromonadales_6	0	0	4	0	1	5	9	0	0	Proteobacteria_3	delta/epsilon subdivisions_4	Deltaproteobacteria_5
Ectothiorhodospiraceae_6	0	0	5	0	3	8	20	0	0	Proteobacteria_3	Gammaproteobacteria_4	Chromatiales_5
Flavobacteriaceae_6	0	0	1	0	0	1	134	0	0.0373134	Bacteroidetes/Chlorobi group_3	Flavobacteriia_4	Flavobacteriales_5
Francisellaceae_6	0	0	1	0	0	1	8	0	0.25	Proteobacteria_3	Gammaproteobacteria_4	Thiotrichales_5
Gallionellaceae_6	0	0	4	0	2	6	9	0	0	Proteobacteria_3	Betaproteobacteria_4	Nitrosomonadales_5
Gammaproteobacteria_6	0	0	3	0	3	6	7	0	0	Proteobacteria_3	Gammaproteobacteria_4	Gammaproteobacteria_5
Gemmataceae_6	0	0	0	0	1	1	2	0	0	Planctomycetes_3	Planctomycetia_4	Planctomycetales_5
Gemmatimonadaceae_6	0	0	1	0	2	3	3	0	0	Gemmatimonadetes_3	Gemmatimonadetes_4	Gemmatimonadales_5
Hahellaceae_6	0	0	0	0	1	1	5	0	0	Proteobacteria_3	Gammaproteobacteria_4	Oceanospirillales_5
Halomonadaceae_6	0	0	1	0	2	3	24	0	0	Proteobacteria_3	Gammaproteobacteria_4	Oceanospirillales_5
Halothiobacillaceae_6	0	0	2	0	2	4	3	0	0	Proteobacteria_3	Gammaproteobacteria_4	Chromatiales_5
Hapalosiphonaceae_6	0	0	0	1	0	1	6	0	0	Cyanobacteria/Melainabacteria group_3	Cyanobacteria_4	Nostocales_5
Hyellaceae_6	0	0	1	0	0	1	2	0	0	Cyanobacteria/Melainabacteria group_3	Cyanobacteria_4	Pleurocapsales_5
Kangiellaceae_6	0	0	0	0	1	1	3	0	0	Proteobacteria_3	Gammaproteobacteria_4	Oceanospirillales_5
Lactobacillaceae_6	0	0	5	0	0	5	29	0	0	Firmicutes_3	Bacilli_4	Lactobacillales_5
Leptolyngbyaceae_6	0	0	1	0	1	2	6	0	0	Cyanobacteria/Melainabacteria group_3	Cyanobacteria_4	Synechococcales_5
Leuconostocaceae_6	0	0	1	0	0	1	11	0	0	Firmicutes_3	Bacilli_4	Lactobacillales_5
Limnochordaceae_6	0	0	1	0	1	2	1	0	0	Firmicutes_3	Limnochordia_4	Limnochordales_5
Methylobacteriaceae_6	0	0	1	0	0	1	10	0	0	Proteobacteria_3	Alphaproteobacteria_4	Rhizobiales_5
Methylococcaceae_6	0	0	3	0	3	6	16	0	0	Proteobacteria_3	Gammaproteobacteria_4	Methylococcales_5
Methylophilaceae_6	0	0	5	0	4	9	11	0	0	Proteobacteria_3	Betaproteobacteria_4	Nitrosomonadales_5
Microbulbiferaceae_6	0	0	0	0	1	1	1	0	0	Proteobacteria_3	Gammaproteobacteria_4	Cellvibrionales_5
Moritellaceae_6	0	0	1	0	1	2	2	0	0	Proteobacteria_3	Gammaproteobacteria_4	Alteromonadales_5
Nakamurellaceae_6	0	0	0	0	1	1	2	0	0	Actinobacteria_3	Actinobacteria_4	Nakamurellales_5
Nitrosomonadaceae_6	0	0	3	0	2	5	8	0	0	Proteobacteria_3	Betaproteobacteria_4	Nitrosomonadales_5
Nitrospiraceae_6	0	0	0	0	1	1	13	0	0	Nitrospirae_3	Nitrospira_4	Nitrospirales_5
Oceanospirillaceae_6	0	0	5	0	5	10	31	0	0	Proteobacteria_3	Gammaproteobacteria_4	Oceanospirillales_5
Opitutaceae_6	0	0	1	0	2	3	6	0	0	Verrucomicrobia_3	Opitutae_4	Opitutales_5
Orbaceae_6	0	0	1	0	0	1	2	0	0	Proteobacteria_3	Gammaproteobacteria_4	Orbales_5
Oxalobacteraceae_6	0	0	1	0	1	2	22	0	0	Proteobacteria_3	Betaproteobacteria_4	Burkholderiales_5
Paenibacillaceae_6	0	0	1	0	0	1	22	0	0.136364	Firmicutes_3	Bacilli_4	Bacillales_5
Pasteurellaceae_6	0	0	4	2	1	7	40	0	0.35	Proteobacteria_3	Gammaproteobacteria_4	Pasteurellales_5
Pectobacteriaceae_6	0	0	1	0	0	1	15	0	0	Proteobacteria_3	Gammaproteobacteria_4	Enterobacterales_5
Phycisphaeraceae_6	0	0	0	0	1	1	1	0	0	Planctomycetes_3	Phycisphaerae_4	Phycisphaerales_5
Piscirickettsiaceae_6	0	0	3	1	5	9	16	0	0	Proteobacteria_3	Gammaproteobacteria_4	Thiotrichales_5
Planctomycetaceae_6	0	0	0	0	3	3	13	0	0	Planctomycetes_3	Planctomycetia_4	Planctomycetales_5
Pseudoalteromonadaceae_6	0	0	3	0	3	6	16	0	0	Proteobacteria_3	Gammaproteobacteria_4	Alteromonadales_5
Pseudohongiella_6	0	0	1	0	1	2	1	0	0	Proteobacteria_3	Gammaproteobacteria_4	unclassified Gammaproteobacteria_5
Psychromonadaceae_6	0	0	1	0	2	3	5	0	0	Proteobacteria_3	Gammaproteobacteria_4	Alteromonadales_5
Puniceicoccaceae_6	0	0	1	0	1	2	1	0	0	Verrucomicrobia_3	Opitutae_4	Puniceicoccales_5
Rhizobiaceae_6	0	1	0	0	0	1	29	0	0	Proteobacteria_3	Alphaproteobacteria_4	Rhizobiales_5
Rhodanobacteraceae_6	0	0	4	0	2	6	14	0	0	Proteobacteria_3	Gammaproteobacteria_4	Xanthomonadales_5
Rhodocyclaceae_6	0	0	4	0	2	6	8	0	0	Proteobacteria_3	Betaproteobacteria_4	Rhodocyclales_5
Rhodospirillaceae_6	0	0	0	1	0	1	40	0	0	Proteobacteria_3	Alphaproteobacteria_4	Rhodospirillales_5
Roseiflexaceae_6	0	0	2	0	2	4	2	0	0	Chloroflexi_3	Chloroflexia_4	Chloroflexales_5
Ruminococcaceae_6	0	0	1	0	0	1	31	0	0	Firmicutes_3	Clostridia_4	Clostridiales_5
Saccharospirillaceae_6	0	0	0	0	1	1	6	0	0	Proteobacteria_3	Gammaproteobacteria_4	Oceanospirillales_5
Sedimenticola_6	0	0	1	0	1	2	3	0	0	Proteobacteria_3	Gammaproteobacteria_4	unclassified Gammaproteobacteria_5
Shewanellaceae_6	0	0	10	0	7	17	19	0	0	Proteobacteria_3	Gammaproteobacteria_4	Alteromonadales_5
Sinobacteraceae_6	0	0	1	0	1	2	9	0	0	Proteobacteria_3	Gammaproteobacteria_4	Nevskiales_5
Spirochaetaceae_6	0	0	7	0	7	14	31	0	0.0322581	Spirochaetes_3	Spirochaetia_4	Spirochaetales_5
Spongiibacteraceae_6	0	0	2	0	1	3	7	0	0	Proteobacteria_3	Gammaproteobacteria_4	Cellvibrionales_5
Staphylococcaceae_6	0	0	0	0	2	2	22	0	0.318182	Firmicutes_3	Bacilli_4	Bacillales_5
Streptococcaceae_6	0	0	1	0	0	1	33	0	0.424242	Firmicutes_3	Bacilli_4	Lactobacillales_5
Streptomycetaceae_6	0	0	1	0	0	1	23	0	0	Actinobacteria_3	Actinobacteria_4	Streptomycetales_5
Synechococcaceae_6	0	0	1	1	1	3	8	0	0	Cyanobacteria/Melainabacteria group_3	Cyanobacteria_4	Synechococcales_5
Thermodesulfobacteriaceae_6	0	0	1	0	0	1	7	0	0	Thermodesulfobacteria_3	Thermodesulfobacteria_4	Thermodesulfobacteriales_5
Thiobacillaceae_6	0	0	1	0	0	1	3	0	0	Proteobacteria_3	Betaproteobacteria_4	Nitrosomonadales_5
Thiotrichaceae_6	0	0	0	0	1	1	9	0	0	Proteobacteria_3	Gammaproteobacteria_4	Thiotrichales_5
unclassified Betaproteobacteria (miscellaneous)_6	0	0	1	0	0	1	1	0	0	Proteobacteria_3	Betaproteobacteria_4	unclassified Betaproteobacteria_5
unclassified Burkholderiales_6	0	0	1	0	1	2	11	0	0	Proteobacteria_3	Betaproteobacteria_4	Burkholderiales_5
Verrucomicrobia_6	0	0	0	0	1	1	1	0	0	Verrucomicrobia_3	Verrucomicrobia_4	Verrucomicrobia_5
Wenzhouxiangellaceae_6	0	0	1	0	1	2	1	0	0	Proteobacteria_3	Gammaproteobacteria_4	Chromatiales_5
Woeseiaceae_6	0	0	0	0	1	1	1	0	0	Proteobacteria_3	Gammaproteobacteria_4	Chromatiales_5
Zoogloeaceae_6	0	1	2	1	2	6	7	0	0	Proteobacteria_3	Betaproteobacteria_4	Rhodocyclales_5

## Sheet: genus
genus	A	B	C	D	E	Total_Integron	genus_sp	Pre%A	Pre%Sp	phylum	class	order	family
Klebsiella_7	7	3	2	3	3	18	9	0.571429	0.444444	Proteobacteria_3	Gammaproteobacteria_4	Enterobacterales_5	Enterobacteriaceae_6
Pseudomonas_7	7	5	10	0	6	28	44	0.714286	0.159091	Proteobacteria_3	Gammaproteobacteria_4	Pseudomonadales_5	Pseudomonadaceae_6
Enterobacter_7	4	5	1	2	3	15	10	0.75	0.4	Proteobacteria_3	Gammaproteobacteria_4	Enterobacterales_5	Enterobacteriaceae_6
Escherichia_7	4	4	2	3	3	16	6	0.5	0.333333	Proteobacteria_3	Gammaproteobacteria_4	Enterobacterales_5	Enterobacteriaceae_6
Acinetobacter_7	3	1	4	2	1	11	31	1	0.258065	Proteobacteria_3	Gammaproteobacteria_4	Pseudomonadales_5	Moraxellaceae_6
Citrobacter_7	3	2	0	0	0	5	8	0.666667	0.75	Proteobacteria_3	Gammaproteobacteria_4	Enterobacterales_5	Enterobacteriaceae_6
Aeromonas_7	2	2	0	2	1	7	8	0.5	0.375	Proteobacteria_3	Gammaproteobacteria_4	Aeromonadales_5	Aeromonadaceae_6
Salmonella_7	2	2	1	2	1	8	3	0	0.333333	Proteobacteria_3	Gammaproteobacteria_4	Enterobacterales_5	Enterobacteriaceae_6
Serratia_7	2	0	0	0	1	3	10	1	0.5	Proteobacteria_3	Gammaproteobacteria_4	Enterobacterales_5	Yersiniaceae_6
Shigella_7	2	2	2	1	2	9	7	1	0.714286	Proteobacteria_3	Gammaproteobacteria_4	Enterobacterales_5	Enterobacteriaceae_6
Stenotrophomonas_7	2	0	0	1	1	4	4	0.5	0.5	Proteobacteria_3	Gammaproteobacteria_4	Xanthomonadales_5	Xanthomonadaceae_6
Candidatus Accumulibacter_7	1	0	1	0	1	3	2	0	0	Proteobacteria_3	Betaproteobacteria_4	Betaproteobacteria_5	Betaproteobacteria_6
Candidatus Accumulibacter_7	1	0	1	0	1	3	2	0	0	Proteobacteria_3	Betaproteobacteria_4	unclassified Betaproteobacteria_5	Candidatus Accumulibacter_6
Cellvibrio_7	1	0	2	0	0	3	3	0	0	Proteobacteria_3	Gammaproteobacteria_4	Cellvibrionales_5	Cellvibrionaceae_6
Desulfurispirillum_7	1	0	1	0	1	3	1	0	0	Chrysiogenetes_3	Chrysiogenetes_4	Chrysiogenales_5	Chrysiogenaceae_6
Edwardsiella_7	1	0	0	0	0	1	6	1	0.333333	Proteobacteria_3	Gammaproteobacteria_4	Enterobacterales_5	Hafniaceae_6
Idiomarina_7	1	0	1	0	0	2	4	0	0	Proteobacteria_3	Gammaproteobacteria_4	Alteromonadales_5	Idiomarinaceae_6
Laribacter_7	1	0	0	0	0	1	2	0	0	Proteobacteria_3	Betaproteobacteria_4	Neisseriales_5	Chromobacteriaceae_6
Pantoea_7	1	1	0	0	0	2	6	0	0.166667	Proteobacteria_3	Gammaproteobacteria_4	Enterobacterales_5	Erwiniaceae_6
Phytobacter_7	1	1	0	0	0	2	1	0	0	Proteobacteria_3	Gammaproteobacteria_4	Enterobacterales_5	unclassified Enterobacterales_6
Pluralibacter_7	1	0	1	0	0	2	1	0	0	Proteobacteria_3	Gammaproteobacteria_4	Enterobacterales_5	Enterobacteriaceae_6
Proteus_7	1	1	1	0	0	3	4	1	0.75	Proteobacteria_3	Gammaproteobacteria_4	Enterobacterales_5	Morganellaceae_6
Raoultella_7	1	1	0	0	0	2	2	0	0	Proteobacteria_3	Gammaproteobacteria_4	Enterobacterales_5	Enterobacteriaceae_6
Rhodococcus_7	1	0	0	0	0	1	7	1	0.428571	Actinobacteria_3	Actinobacteria_4	Corynebacteriales_5	Nocardiaceae_6
Vibrio_7	1	0	11	0	12	24	34	1	0.264706	Proteobacteria_3	Gammaproteobacteria_4	Vibrionales_5	Vibrionaceae_6
Yersinia_7	1	0	0	1	0	2	11	1	0.636364	Proteobacteria_3	Gammaproteobacteria_4	Enterobacterales_5	Yersiniaceae_6
Acaryochloris_7	0	0	1	0	1	2	1	0	0	Cyanobacteria/Melainabacteria group_3	Cyanobacteria_4	Chroococcales_5	Chroococcales_6
Acidithiobacillus_7	0	0	2	0	1	3	6	0	0	Proteobacteria_3	Acidithiobacillia_4	Acidithiobacillales_5	Acidithiobacillaceae_6
Acidobacteria_7	0	0	0	0	1	1	1	0	0	Acidobacteria_3	Acidobacteria_4	Acidobacteria_5	Acidobacteria_6
Acidovorax_7	0	0	2	0	3	5	5	0	0	Proteobacteria_3	Betaproteobacteria_4	Burkholderiales_5	Comamonadaceae_6
Actinobacillus_7	0	0	1	0	0	1	8	0	0.625	Proteobacteria_3	Gammaproteobacteria_4	Pasteurellales_5	Pasteurellaceae_6
Agarivorans_7	0	0	0	0	1	1	1	0	0	Proteobacteria_3	Gammaproteobacteria_4	Alteromonadales_5	Alteromonadaceae_6
Alcaligenes_7	0	0	0	1	0	1	2	0	0	Proteobacteria_3	Betaproteobacteria_4	Burkholderiales_5	Alcaligenaceae_6
Alcanivorax_7	0	1	0	0	3	4	4	0	0	Proteobacteria_3	Gammaproteobacteria_4	Oceanospirillales_5	Alcanivoracaceae_6
Alicycliphilus_7	0	0	2	0	0	2	2	0	0	Proteobacteria_3	Betaproteobacteria_4	Burkholderiales_5	Comamonadaceae_6
Aliivibrio_7	0	0	1	0	3	4	4	0	0	Proteobacteria_3	Gammaproteobacteria_4	Vibrionales_5	Vibrionaceae_6
Alkalilimnicola_7	0	0	1	0	0	1	1	0	0	Proteobacteria_3	Gammaproteobacteria_4	Chromatiales_5	Ectothiorhodospiraceae_6
Alteromonas_7	0	0	4	0	4	8	4	0	0	Proteobacteria_3	Gammaproteobacteria_4	Alteromonadales_5	Alteromonadaceae_6
Aromatoleum_7	0	0	1	0	1	2	1	0	0	Proteobacteria_3	Betaproteobacteria_4	Rhodocyclales_5	Rhodocyclaceae_6
Azoarcus_7	0	0	1	0	1	2	2	0	0	Proteobacteria_3	Betaproteobacteria_4	Rhodocyclales_5	Zoogloeaceae_6
Azospira_7	0	0	0	0	1	1	1	0	0	Proteobacteria_3	Betaproteobacteria_4	Rhodocyclales_5	Rhodocyclaceae_6
Azotobacter group_7	0	0	1	0	0	1	1	0	0	Proteobacteria_3	Gammaproteobacteria_4	Pseudomonadales_5	Pseudomonadaceae_6
Bacillus_7	0	0	2	0	0	2	29	0	0.275862	Firmicutes_3	Bacilli_4	Bacillales_5	Bacillaceae_6
Bacteroides_7	0	0	1	0	0	1	30	0	0.3	Bacteroidetes/Chlorobi group_3	Bacteroidia_4	Bacteroidales_5	Bacteroidaceae_6
Basilea_7	0	0	0	0	1	1	1	0	0	Proteobacteria_3	Betaproteobacteria_4	Burkholderiales_5	Alcaligenaceae_6
Beggiatoa_7	0	0	0	0	1	1	2	0	0	Proteobacteria_3	Gammaproteobacteria_4	Thiotrichales_5	Thiotrichaceae_6
Bibersteinia_7	0	0	0	1	0	1	1	0	0	Proteobacteria_3	Gammaproteobacteria_4	Pasteurellales_5	Pasteurellaceae_6
Burkholderia_7	0	0	1	0	0	1	16	0	0.25	Proteobacteria_3	Betaproteobacteria_4	Burkholderiales_5	Burkholderiaceae_6
Burkholderiales_7	0	0	1	1	0	2	1	0	0	Proteobacteria_3	Betaproteobacteria_4	Burkholderiales_5	Burkholderiales_6
Caldilinea_7	0	0	0	0	1	1	1	0	0	Chloroflexi_3	Caldilineae_4	Caldilineales_5	Caldilineaceae_6
Campylobacteraceae_7	0	0	1	0	1	2	6	0	0.333333	Proteobacteria_3	delta/epsilon subdivisions_4	Epsilonproteobacteria_5	Campylobacterales_6
Candidatus Methylomirabilis_7	0	0	1	0	0	1	1	0	0	unclassified Bacteria_3	candidate division NC10_4	candidate division NC10_5	candidate division NC10_6
Candidatus Symbiobacter_7	0	0	1	0	1	2	1	0	0	Proteobacteria_3	Betaproteobacteria_4	Burkholderiales_5	Comamonadaceae_6
Candidatus Tenderia_7	0	0	1	0	0	1	1	0	0	Proteobacteria_3	Gammaproteobacteria_4	Chromatiales_5	Chromatiaceae_6
Chlorobaculum_7	0	0	0	0	1	1	3	0	0	Bacteroidetes/Chlorobi group_3	Chlorobia_4	Chlorobiales_5	Chlorobiaceae_6
Chlorobium_7	0	0	1	0	2	3	5	0	0	Bacteroidetes/Chlorobi group_3	Chlorobia_4	Chlorobiales_5	Chlorobiaceae_6
Chloroflexus_7	0	0	0	0	2	2	3	0	0	Chloroflexi_3	Chloroflexia_4	Chloroflexales_5	Chloroflexaceae_6
Chloroherpeton_7	0	0	0	0	1	1	1	0	0	Bacteroidetes/Chlorobi group_3	Chlorobia_4	Chlorobiales_5	Chlorobiaceae_6
Chromohalobacter_7	0	0	0	0	1	1	2	0	0	Proteobacteria_3	Gammaproteobacteria_4	Oceanospirillales_5	Halomonadaceae_6
Colwellia_7	0	0	2	0	2	4	3	0	0	Proteobacteria_3	Gammaproteobacteria_4	Alteromonadales_5	Colwelliaceae_6
Comamonadaceae_7	0	0	1	0	0	1	1	0	0	Proteobacteria_3	Betaproteobacteria_4	Burkholderiales_5	Comamonadaceae_6
Comamonas_7	0	0	1	0	0	1	4	0	0.5	Proteobacteria_3	Betaproteobacteria_4	Burkholderiales_5	Comamonadaceae_6
Coraliomargarita_7	0	0	1	0	1	2	1	0	0	Verrucomicrobia_3	Opitutae_4	Puniceicoccales_5	Puniceicoccaceae_6
Cupriavidus_7	0	0	0	0	1	1	7	0	0	Proteobacteria_3	Betaproteobacteria_4	Burkholderiales_5	Burkholderiaceae_6
Cyanobium_7	0	0	1	0	0	1	2	0	0	Cyanobacteria/Melainabacteria group_3	Cyanobacteria_4	Synechococcales_5	Synechococcaceae_6
Cyanothece_7	0	0	0	0	1	1	1	0	0	Cyanobacteria/Melainabacteria group_3	Cyanobacteria_4	Chroococcales_5	Chroococcales_6
Cycloclasticus_7	0	0	2	0	2	4	2	0	0	Proteobacteria_3	Gammaproteobacteria_4	Thiotrichales_5	Piscirickettsiaceae_6
Dechloromonas_7	0	0	1	0	1	2	3	0	0	Proteobacteria_3	Betaproteobacteria_4	Rhodocyclales_5	Azonexaceae_6
Deferribacter_7	0	0	0	0	1	1	1	0	0	Deferribacteres_3	Deferribacteres_4	Deferribacterales_5	Deferribacteraceae_6
Desulfobacteraceae_7	0	0	1	0	1	2	13	0	0	Proteobacteria_3	delta/epsilon subdivisions_4	Deltaproteobacteria_5	Desulfobacterales_6
Desulfobulbaceae_7	0	0	2	0	2	4	7	0	0	Proteobacteria_3	delta/epsilon subdivisions_4	Deltaproteobacteria_5	Desulfobacterales_6
Desulfohalobiaceae_7	0	0	0	0	1	1	4	0	0	Proteobacteria_3	delta/epsilon subdivisions_4	Deltaproteobacteria_5	Desulfovibrionales_6
Desulfomicrobiaceae_7	0	0	0	0	1	1	2	0	0	Proteobacteria_3	delta/epsilon subdivisions_4	Deltaproteobacteria_5	Desulfovibrionales_6
Desulfuromonadaceae_7	0	0	2	0	1	3	4	0	0	Proteobacteria_3	delta/epsilon subdivisions_4	Deltaproteobacteria_5	Desulfuromonadales_6
Dickeya_7	0	0	1	0	0	1	7	0	0	Proteobacteria_3	Gammaproteobacteria_4	Enterobacterales_5	Pectobacteriaceae_6
Dokdonella_7	0	0	1	0	0	1	2	0	0	Proteobacteria_3	Gammaproteobacteria_4	Xanthomonadales_5	Rhodanobacteraceae_6
Dyella_7	0	0	2	0	1	3	2	0	0	Proteobacteria_3	Gammaproteobacteria_4	Xanthomonadales_5	Rhodanobacteraceae_6
Echinicola_7	0	0	1	0	0	1	2	0	0	Bacteroidetes/Chlorobi group_3	Cytophagia_4	Cytophagales_5	Cyclobacteriaceae_6
Ectothiorhodospira_7	0	0	1	0	1	2	2	0	0	Proteobacteria_3	Gammaproteobacteria_4	Chromatiales_5	Ectothiorhodospiraceae_6
Fischerella_7	0	0	0	1	0	1	3	0	0	Cyanobacteria/Melainabacteria group_3	Cyanobacteria_4	Nostocales_5	Hapalosiphonaceae_6
Flavobacterium_7	0	0	1	0	0	1	17	0	0	Bacteroidetes/Chlorobi group_3	Flavobacteriia_4	Flavobacteriales_5	Flavobacteriaceae_6
Flexistipes_7	0	0	0	0	1	1	1	0	0	Deferribacteres_3	Deferribacteres_4	Deferribacterales_5	Deferribacteraceae_6
Francisella_7	0	0	1	0	0	1	7	0	0.285714	Proteobacteria_3	Gammaproteobacteria_4	Thiotrichales_5	Francisellaceae_6
Gallionella_7	0	0	2	0	1	3	2	0	0	Proteobacteria_3	Betaproteobacteria_4	Nitrosomonadales_5	Gallionellaceae_6
Gammaproteobacteria_7	0	0	2	0	2	4	5	0	0	Proteobacteria_3	Gammaproteobacteria_4	Gammaproteobacteria_5	Gammaproteobacteria_6
Gemmata_7	0	0	0	0	1	1	1	0	0	Planctomycetes_3	Planctomycetia_4	Planctomycetales_5	Gemmataceae_6
Gemmatimonas_7	0	0	1	0	1	2	2	0	0	Gemmatimonadetes_3	Gemmatimonadetes_4	Gemmatimonadales_5	Gemmatimonadaceae_6
Gemmatirosa_7	0	0	0	0	1	1	1	0	0	Gemmatimonadetes_3	Gemmatimonadetes_4	Gemmatimonadales_5	Gemmatimonadaceae_6
Geobacteraceae_7	0	0	2	0	0	2	4	0	0	Proteobacteria_3	delta/epsilon subdivisions_4	Deltaproteobacteria_5	Desulfuromonadales_6
Gilliamella_7	0	0	1	0	0	1	1	0	0	Proteobacteria_3	Gammaproteobacteria_4	Orbales_5	Orbaceae_6
Glaciecola_7	0	0	1	0	0	1	3	0	0	Proteobacteria_3	Gammaproteobacteria_4	Alteromonadales_5	Alteromonadaceae_6
Gynuella_7	0	0	0	0	1	1	1	0	0	Proteobacteria_3	Gammaproteobacteria_4	Oceanospirillales_5	Saccharospirillaceae_6
Hahella_7	0	0	0	0	1	1	1	0	0	Proteobacteria_3	Gammaproteobacteria_4	Oceanospirillales_5	Hahellaceae_6
Halomonas_7	0	0	1	0	1	2	9	0	0	Proteobacteria_3	Gammaproteobacteria_4	Oceanospirillales_5	Halomonadaceae_6
Halothiobacillus_7	0	0	2	0	2	4	2	0	0	Proteobacteria_3	Gammaproteobacteria_4	Chromatiales_5	Halothiobacillaceae_6
Helicobacteraceae_7	0	0	2	0	1	3	6	0	0.166667	Proteobacteria_3	delta/epsilon subdivisions_4	Epsilonproteobacteria_5	Campylobacterales_6
Hydrogenobaculum_7	0	0	1	0	0	1	1	0	0	Aquificae_3	Aquificae_4	Aquificales_5	Aquificaceae_6
Janthinobacterium_7	0	0	1	0	1	2	2	0	0	Proteobacteria_3	Betaproteobacteria_4	Burkholderiales_5	Oxalobacteraceae_6
Kangiella_7	0	0	0	0	1	1	3	0	0	Proteobacteria_3	Gammaproteobacteria_4	Oceanospirillales_5	Kangiellaceae_6
Lacimicrobium_7	0	0	1	0	0	1	1	0	0	Proteobacteria_3	Gammaproteobacteria_4	Alteromonadales_5	Alteromonadaceae_6
Lactobacillus_7	0	0	5	0	0	5	24	0	0	Firmicutes_3	Bacilli_4	Lactobacillales_5	Lactobacillaceae_6
Leptolyngbya_7	0	0	1	0	1	2	3	0	0	Cyanobacteria/Melainabacteria group_3	Cyanobacteria_4	Synechococcales_5	Leptolyngbyaceae_6
Leptothrix_7	0	0	1	0	0	1	2	0	0	Proteobacteria_3	Betaproteobacteria_4	Burkholderiales_5	Burkholderiales_6
Leuconostoc_7	0	0	1	0	0	1	6	0	0	Firmicutes_3	Bacilli_4	Lactobacillales_5	Leuconostocaceae_6
Limnochorda_7	0	0	1	0	1	2	1	0	0	Firmicutes_3	Limnochordia_4	Limnochordales_5	Limnochordaceae_6
Limnohabitans_7	0	0	0	0	1	1	2	0	0	Proteobacteria_3	Betaproteobacteria_4	Burkholderiales_5	Comamonadaceae_6
Lysinibacillus_7	0	0	2	0	0	2	2	0	0	Firmicutes_3	Bacilli_4	Bacillales_5	Bacillaceae_6
Macromonas_7	0	0	1	0	0	1	1	0	0	Proteobacteria_3	Betaproteobacteria_4	Burkholderiales_5	Comamonadaceae_6
Mannheimia_7	0	0	3	0	0	3	4	0	0.5	Proteobacteria_3	Gammaproteobacteria_4	Pasteurellales_5	Pasteurellaceae_6
Marichromatium_7	0	0	1	0	0	1	1	0	0	Proteobacteria_3	Gammaproteobacteria_4	Chromatiales_5	Chromatiaceae_6
Marinobacter_7	0	0	2	0	3	5	7	0	0	Proteobacteria_3	Gammaproteobacteria_4	Alteromonadales_5	Alteromonadaceae_6
Marinobacterium_7	0	0	1	0	1	2	5	0	0	Proteobacteria_3	Gammaproteobacteria_4	Oceanospirillales_5	Oceanospirillaceae_6
Marinomonas_7	0	0	2	0	3	5	4	0	0	Proteobacteria_3	Gammaproteobacteria_4	Oceanospirillales_5	Oceanospirillaceae_6
Methylibium_7	0	0	1	0	1	2	2	0	0	Proteobacteria_3	Betaproteobacteria_4	Burkholderiales_5	unclassified Burkholderiales_6
Methylobacillus_7	0	0	1	0	0	1	2	0	0	Proteobacteria_3	Betaproteobacteria_4	Nitrosomonadales_5	Methylophilaceae_6
Methylobacter_7	0	0	1	0	0	1	4	0	0	Proteobacteria_3	Gammaproteobacteria_4	Methylococcales_5	Methylococcaceae_6
Methylobacterium_7	0	0	1	0	0	1	7	0	0	Proteobacteria_3	Alphaproteobacteria_4	Rhizobiales_5	Methylobacteriaceae_6
Methylomicrobium_7	0	0	1	0	1	2	3	0	0	Proteobacteria_3	Gammaproteobacteria_4	Methylococcales_5	Methylococcaceae_6
Methylomonas_7	0	0	1	0	2	3	2	0	0	Proteobacteria_3	Gammaproteobacteria_4	Methylococcales_5	Methylococcaceae_6
Methylophaga_7	0	0	1	0	1	2	2	0	0	Proteobacteria_3	Gammaproteobacteria_4	Thiotrichales_5	Piscirickettsiaceae_6
Methylophilus_7	0	0	1	0	1	2	2	0	0	Proteobacteria_3	Betaproteobacteria_4	Nitrosomonadales_5	Methylophilaceae_6
Methylotenera_7	0	0	2	0	1	3	3	0	0	Proteobacteria_3	Betaproteobacteria_4	Nitrosomonadales_5	Methylophilaceae_6
Methylovorus_7	0	0	0	0	2	2	2	0	0	Proteobacteria_3	Betaproteobacteria_4	Nitrosomonadales_5	Methylophilaceae_6
Microbulbifer_7	0	0	0	0	1	1	1	0	0	Proteobacteria_3	Gammaproteobacteria_4	Cellvibrionales_5	Microbulbiferaceae_6
Microcystis_7	0	0	0	0	2	2	2	0	0	Cyanobacteria/Melainabacteria group_3	Cyanobacteria_4	Chroococcales_5	Chroococcales_6
Morganella_7	0	0	1	0	0	1	3	0	0.666667	Proteobacteria_3	Gammaproteobacteria_4	Enterobacterales_5	Morganellaceae_6
Moritella_7	0	0	1	0	1	2	2	0	0	Proteobacteria_3	Gammaproteobacteria_4	Alteromonadales_5	Moritellaceae_6
Nakamurella_7	0	0	0	0	1	1	2	0	0	Actinobacteria_3	Actinobacteria_4	Nakamurellales_5	Nakamurellaceae_6
Nitrosococcus_7	0	0	3	0	3	6	3	0	0	Proteobacteria_3	Gammaproteobacteria_4	Chromatiales_5	Chromatiaceae_6
Nitrosomonas_7	0	0	3	0	2	5	3	0	0	Proteobacteria_3	Betaproteobacteria_4	Nitrosomonadales_5	Nitrosomonadaceae_6
Nitrospira_7	0	0	0	0	1	1	1	0	0	Nitrospirae_3	Nitrospira_4	Nitrospirales_5	Nitrospiraceae_6
Oblitimonas_7	0	0	1	0	1	2	1	0	0	Proteobacteria_3	Gammaproteobacteria_4	Pseudomonadales_5	Pseudomonadaceae_6
Oceanimonas_7	0	0	0	0	1	1	2	0	0	Proteobacteria_3	Gammaproteobacteria_4	Aeromonadales_5	Aeromonadaceae_6
Oleispira_7	0	0	1	0	0	1	2	0	0	Proteobacteria_3	Gammaproteobacteria_4	Oceanospirillales_5	Oceanospirillaceae_6
Opitutaceae_7	0	0	1	0	1	2	1	0	0	Verrucomicrobia_3	Opitutae_4	Opitutales_5	Opitutaceae_6
Opitutus_7	0	0	0	0	1	1	2	0	0	Verrucomicrobia_3	Opitutae_4	Opitutales_5	Opitutaceae_6
Paenibacillus_7	0	0	1	0	0	1	9	0	0.111111	Firmicutes_3	Bacilli_4	Bacillales_5	Paenibacillaceae_6
Paraglaciecola_7	0	0	2	0	0	2	2	0	0	Proteobacteria_3	Gammaproteobacteria_4	Alteromonadales_5	Alteromonadaceae_6
Pasteurella_7	0	0	0	1	1	2	4	0	0.75	Proteobacteria_3	Gammaproteobacteria_4	Pasteurellales_5	Pasteurellaceae_6
Paucibacter_7	0	0	1	0	0	1	1	0	0	Proteobacteria_3	Betaproteobacteria_4	Burkholderiales_5	Burkholderiales_6
Pelodictyon_7	0	0	0	0	1	1	2	0	0	Bacteroidetes/Chlorobi group_3	Chlorobia_4	Chlorobiales_5	Chlorobiaceae_6
Phycisphaera_7	0	0	0	0	1	1	1	0	0	Planctomycetes_3	Phycisphaerae_4	Phycisphaerales_5	Phycisphaeraceae_6
Pirellula_7	0	0	0	0	1	1	2	0	0	Planctomycetes_3	Planctomycetia_4	Planctomycetales_5	Planctomycetaceae_6
Planctopirus_7	0	0	0	0	1	1	1	0	0	Planctomycetes_3	Planctomycetia_4	Planctomycetales_5	Planctomycetaceae_6
Plesiomonas_7	0	0	0	0	1	1	2	0	1	Proteobacteria_3	Gammaproteobacteria_4	Enterobacterales_5	unclassified Enterobacterales_6
Pleurocapsa_7	0	0	1	0	0	1	2	0	0	Cyanobacteria/Melainabacteria group_3	Cyanobacteria_4	Pleurocapsales_5	Hyellaceae_6
Polaromonas_7	0	0	1	0	1	2	2	0	0	Proteobacteria_3	Betaproteobacteria_4	Burkholderiales_5	Comamonadaceae_6
Prosthecochloris_7	0	0	1	0	2	3	1	0	0	Bacteroidetes/Chlorobi group_3	Chlorobia_4	Chlorobiales_5	Chlorobiaceae_6
Pseudoalteromonas_7	0	0	3	0	3	6	14	0	0	Proteobacteria_3	Gammaproteobacteria_4	Alteromonadales_5	Pseudoalteromonadaceae_6
Pseudohongiella_7	0	0	1	0	1	2	1	0	0	Proteobacteria_3	Gammaproteobacteria_4	unclassified Gammaproteobacteria_5	Pseudohongiella_6
Pseudoxanthomonas_7	0	0	3	0	1	4	3	0	0	Proteobacteria_3	Gammaproteobacteria_4	Xanthomonadales_5	Xanthomonadaceae_6
Psychromonas_7	0	0	1	0	2	3	5	0	0	Proteobacteria_3	Gammaproteobacteria_4	Alteromonadales_5	Psychromonadaceae_6
Ramlibacter_7	0	0	1	0	2	3	2	0	0	Proteobacteria_3	Betaproteobacteria_4	Burkholderiales_5	Comamonadaceae_6
Rhizobium_7	0	1	0	0	0	1	5	0	0	Proteobacteria_3	Alphaproteobacteria_4	Rhizobiales_5	Rhizobiaceae_6
Rhodanobacter_7	0	0	1	0	1	2	1	0	0	Proteobacteria_3	Gammaproteobacteria_4	Xanthomonadales_5	Rhodanobacteraceae_6
Rhodocyclaceae_7	0	0	1	0	0	1	1	0	0	Proteobacteria_3	Betaproteobacteria_4	Rhodocyclales_5	Rhodocyclaceae_6
Rhodoferax_7	0	0	0	0	1	1	2	0	0	Proteobacteria_3	Betaproteobacteria_4	Burkholderiales_5	Comamonadaceae_6
Rhodospirillum_7	0	0	0	1	0	1	3	0	0	Proteobacteria_3	Alphaproteobacteria_4	Rhodospirillales_5	Rhodospirillaceae_6
Roseateles_7	0	0	0	0	1	1	1	0	0	Proteobacteria_3	Betaproteobacteria_4	Burkholderiales_5	Burkholderiales_6
Roseiflexus_7	0	0	2	0	2	4	2	0	0	Chloroflexi_3	Chloroflexia_4	Chloroflexales_5	Roseiflexaceae_6
Rubinisphaera_7	0	0	0	0	1	1	1	0	0	Planctomycetes_3	Planctomycetia_4	Planctomycetales_5	Planctomycetaceae_6
Rubrivivax_7	0	0	1	0	0	1	2	0	0	Proteobacteria_3	Betaproteobacteria_4	Burkholderiales_5	Burkholderiales_6
Ruminiclostridium_7	0	0	1	0	0	1	5	0	0	Firmicutes_3	Clostridia_4	Clostridiales_5	Ruminococcaceae_6
Saccharophagus_7	0	0	1	0	1	2	1	0	0	Proteobacteria_3	Gammaproteobacteria_4	Cellvibrionales_5	Cellvibrionaceae_6
Salinispira_7	0	0	1	0	1	2	1	0	0	Spirochaetes_3	Spirochaetia_4	Spirochaetales_5	Spirochaetaceae_6
Sedimenticola_7	0	0	1	0	1	2	3	0	0	Proteobacteria_3	Gammaproteobacteria_4	unclassified Gammaproteobacteria_5	Sedimenticola_6
Shewanella_7	0	0	10	0	7	17	18	0	0	Proteobacteria_3	Gammaproteobacteria_4	Alteromonadales_5	Shewanellaceae_6
Sideroxydans_7	0	0	1	0	0	1	2	0	0	Proteobacteria_3	Betaproteobacteria_4	Nitrosomonadales_5	Gallionellaceae_6
Simiduia_7	0	0	1	0	1	2	1	0	0	Proteobacteria_3	Gammaproteobacteria_4	Cellvibrionales_5	Cellvibrionaceae_6
Spirochaeta_7	0	0	1	0	2	3	6	0	0	Spirochaetes_3	Spirochaetia_4	Spirochaetales_5	Spirochaetaceae_6
Spongiibacter_7	0	0	1	0	0	1	3	0	0	Proteobacteria_3	Gammaproteobacteria_4	Cellvibrionales_5	Spongiibacteraceae_6
Staphylococcus_7	0	0	0	0	2	2	14	0	0.5	Firmicutes_3	Bacilli_4	Bacillales_5	Staphylococcaceae_6
Steroidobacter_7	0	0	1	0	1	2	1	0	0	Proteobacteria_3	Gammaproteobacteria_4	Nevskiales_5	Sinobacteraceae_6
Streptococcus_7	0	0	1	0	0	1	29	0	0.482759	Firmicutes_3	Bacilli_4	Lactobacillales_5	Streptococcaceae_6
Streptomyces_7	0	0	1	0	0	1	19	0	0	Actinobacteria_3	Actinobacteria_4	Streptomycetales_5	Streptomycetaceae_6
Sulfuricella_7	0	0	1	0	1	2	2	0	0	Proteobacteria_3	Betaproteobacteria_4	Nitrosomonadales_5	Gallionellaceae_6
Sulfuritalea_7	0	0	1	0	0	1	1	0	0	Proteobacteria_3	Betaproteobacteria_4	Rhodocyclales_5	Rhodocyclaceae_6
Synechococcus_7	0	0	0	1	1	2	3	0	0	Cyanobacteria/Melainabacteria group_3	Cyanobacteria_4	Synechococcales_5	Synechococcaceae_6
Teredinibacter_7	0	0	1	0	1	2	1	0	0	Proteobacteria_3	Gammaproteobacteria_4	Cellvibrionales_5	Cellvibrionaceae_6
Thalassolituus_7	0	0	1	0	1	2	2	0	0	Proteobacteria_3	Gammaproteobacteria_4	Oceanospirillales_5	Oceanospirillaceae_6
Thauera_7	0	1	1	1	1	4	3	0	0	Proteobacteria_3	Betaproteobacteria_4	Rhodocyclales_5	Zoogloeaceae_6
Thermodesulfatator_7	0	0	1	0	0	1	1	0	0	Thermodesulfobacteria_3	Thermodesulfobacteria_4	Thermodesulfobacteriales_5	Thermodesulfobacteriaceae_6
Thioalkalimicrobium_7	0	0	0	1	1	2	3	0	0	Proteobacteria_3	Gammaproteobacteria_4	Thiotrichales_5	Piscirickettsiaceae_6
Thioalkalivibrio_7	0	0	3	0	2	5	5	0	0	Proteobacteria_3	Gammaproteobacteria_4	Chromatiales_5	Ectothiorhodospiraceae_6
Thiobacillus_7	0	0	1	0	0	1	3	0	0	Proteobacteria_3	Betaproteobacteria_4	Nitrosomonadales_5	Thiobacillaceae_6
Thiocystis_7	0	0	0	0	1	1	1	0	0	Proteobacteria_3	Gammaproteobacteria_4	Chromatiales_5	Chromatiaceae_6
Thioflavicoccus_7	0	0	1	0	1	2	1	0	0	Proteobacteria_3	Gammaproteobacteria_4	Chromatiales_5	Chromatiaceae_6
Thiolapillus_7	0	0	1	0	1	2	1	0	0	Proteobacteria_3	Gammaproteobacteria_4	Gammaproteobacteria_5	Gammaproteobacteria_6
Thiomicrospira_7	0	0	0	0	1	1	5	0	0	Proteobacteria_3	Gammaproteobacteria_4	Thiotrichales_5	Piscirickettsiaceae_6
Treponema_7	0	0	5	0	4	9	17	0	0.0588235	Spirochaetes_3	Spirochaetia_4	Spirochaetales_5	Spirochaetaceae_6
unclassified Betaproteobacteria (miscellaneous)_7	0	0	1	0	0	1	1	0	0	Proteobacteria_3	Betaproteobacteria_4	unclassified Betaproteobacteria_5	unclassified Betaproteobacteria (miscellaneous)_6
unclassified Methylophilaceae_7	0	0	1	0	0	1	1	0	0	Proteobacteria_3	Betaproteobacteria_4	Nitrosomonadales_5	Methylophilaceae_6
unclassified Rhodocyclaceae_7	0	0	1	0	0	1	1	0	0	Proteobacteria_3	Betaproteobacteria_4	Rhodocyclales_5	Rhodocyclaceae_6
Verrucomicrobia_7	0	0	0	0	1	1	1	0	0	Verrucomicrobia_3	Verrucomicrobia_4	Verrucomicrobia_5	Verrucomicrobia_6
Wenzhouxiangella_7	0	0	1	0	1	2	1	0	0	Proteobacteria_3	Gammaproteobacteria_4	Chromatiales_5	Wenzhouxiangellaceae_6
Woeseia_7	0	0	0	0	1	1	1	0	0	Proteobacteria_3	Gammaproteobacteria_4	Chromatiales_5	Woeseiaceae_6
Wolbachieae_7	0	0	1	0	0	1	1	0	0	Proteobacteria_3	Alphaproteobacteria_4	Rickettsiales_5	Anaplasmataceae_6
Xanthomonas_7	0	0	8	0	6	14	19	0	0	Proteobacteria_3	Gammaproteobacteria_4	Xanthomonadales_5	Xanthomonadaceae_6
Zhongshania_7	0	0	1	0	1	2	1	0	0	Proteobacteria_3	Gammaproteobacteria_4	Cellvibrionales_5	Spongiibacteraceae_6

## Sheet: species
species	A	B	C	D	E	Total_Integron	species_sp	Pathogenity	phylum	class	order	family	genus
Acinetobacter baumannii_8	1	0	1	1	1	4	1	TRUE	Proteobacteria_3	Gammaproteobacteria_4	Pseudomonadales_5	Moraxellaceae_6	Acinetobacter_7
Acinetobacter calcoaceticus_8	1	1	1	1	0	4	1	TRUE	Proteobacteria_3	Gammaproteobacteria_4	Pseudomonadales_5	Moraxellaceae_6	Acinetobacter_7
Acinetobacter johnsonii_8	1	0	0	0	0	1	1	TRUE	Proteobacteria_3	Gammaproteobacteria_4	Pseudomonadales_5	Moraxellaceae_6	Acinetobacter_7
Aeromonas_8	1	1	0	1	1	4	2	TRUE	Proteobacteria_3	Gammaproteobacteria_4	Aeromonadales_5	Aeromonadaceae_6	Aeromonas_7
Aeromonas_8	1	1	0	1	1	4	2	FALSE	Proteobacteria_3	Gammaproteobacteria_4	Aeromonadales_5	Aeromonadaceae_6	Aeromonas_7
Candidatus Accumulibacter phosphatis_8	1	0	1	0	1	3	1	FALSE	Proteobacteria_3	Betaproteobacteria_4	Betaproteobacteria_5	Betaproteobacteria_6	Candidatus Accumulibacter_7
Cellvibrio_8	1	0	1	0	0	2	1	FALSE	Proteobacteria_3	Gammaproteobacteria_4	Cellvibrionales_5	Cellvibrionaceae_6	Cellvibrio_7
Citrobacter freundii complex_8	1	1	0	0	0	2	2	FALSE	Proteobacteria_3	Gammaproteobacteria_4	Enterobacterales_5	Enterobacteriaceae_6	Citrobacter_7
Citrobacter freundii complex_8	1	1	0	0	0	2	2	TRUE	Proteobacteria_3	Gammaproteobacteria_4	Enterobacterales_5	Enterobacteriaceae_6	Citrobacter_7
Citrobacter freundii_8	1	1	0	0	0	2	1	TRUE	Proteobacteria_3	Gammaproteobacteria_4	Enterobacterales_5	Enterobacteriaceae_6	Citrobacter_7
Desulfurispirillum indicum_8	1	0	1	0	1	3	1	FALSE	Chrysiogenetes_3	Chrysiogenetes_4	Chrysiogenales_5	Chrysiogenaceae_6	Desulfurispirillum_7
Edwardsiella_8	1	0	0	0	0	1	2	TRUE	Proteobacteria_3	Gammaproteobacteria_4	Enterobacterales_5	Hafniaceae_6	Edwardsiella_7
Edwardsiella_8	1	0	0	0	0	1	2	FALSE	Proteobacteria_3	Gammaproteobacteria_4	Enterobacterales_5	Hafniaceae_6	Edwardsiella_7
Enterobacter aerogenes_8	1	0	0	0	0	1	1	TRUE	Proteobacteria_3	Gammaproteobacteria_4	Enterobacterales_5	Enterobacteriaceae_6	Klebsiella_7
Enterobacter cloacae complex_8	1	1	0	1	1	4	2	TRUE	Proteobacteria_3	Gammaproteobacteria_4	Enterobacterales_5	Enterobacteriaceae_6	Enterobacter_7
Enterobacter cloacae complex_8	1	1	0	1	1	4	2	FALSE	Proteobacteria_3	Gammaproteobacteria_4	Enterobacterales_5	Enterobacteriaceae_6	Enterobacter_7
Enterobacter cloacae_8	1	1	0	0	0	2	1	TRUE	Proteobacteria_3	Gammaproteobacteria_4	Enterobacterales_5	Enterobacteriaceae_6	Enterobacter_7
Enterobacter hormaechei_8	1	1	0	1	1	4	1	TRUE	Proteobacteria_3	Gammaproteobacteria_4	Enterobacterales_5	Enterobacteriaceae_6	Enterobacter_7
Escherichia coli_8	1	1	1	1	1	5	2	TRUE	Proteobacteria_3	Gammaproteobacteria_4	Enterobacterales_5	Enterobacteriaceae_6	Escherichia_7
Escherichia coli_8	1	1	1	1	1	5	2	FALSE	Proteobacteria_3	Gammaproteobacteria_4	Enterobacterales_5	Enterobacteriaceae_6	Escherichia_7
Escherichia_8	1	1	1	1	1	5	2	FALSE	Proteobacteria_3	Gammaproteobacteria_4	Enterobacterales_5	Enterobacteriaceae_6	Escherichia_7
Escherichia_8	1	1	1	1	1	5	2	TRUE	Proteobacteria_3	Gammaproteobacteria_4	Enterobacterales_5	Enterobacteriaceae_6	Escherichia_7
Idiomarina_8	1	0	0	0	0	1	1	FALSE	Proteobacteria_3	Gammaproteobacteria_4	Alteromonadales_5	Idiomarinaceae_6	Idiomarina_7
Klebsiella aerogenes_8	1	0	0	0	0	1	1	FALSE	Proteobacteria_3	Gammaproteobacteria_4	Enterobacterales_5	Enterobacteriaceae_6	Klebsiella_7
Klebsiella oxytoca_8	1	0	0	0	1	2	1	TRUE	Proteobacteria_3	Gammaproteobacteria_4	Enterobacterales_5	Enterobacteriaceae_6	Klebsiella_7
Klebsiella pneumoniae_8	1	1	1	1	1	5	2	TRUE	Proteobacteria_3	Gammaproteobacteria_4	Enterobacterales_5	Enterobacteriaceae_6	Klebsiella_7
Klebsiella pneumoniae_8	1	1	1	1	1	5	2	FALSE	Proteobacteria_3	Gammaproteobacteria_4	Enterobacterales_5	Enterobacteriaceae_6	Klebsiella_7
Klebsiella quasipneumoniae_8	1	0	0	0	0	1	1	FALSE	Proteobacteria_3	Gammaproteobacteria_4	Enterobacterales_5	Enterobacteriaceae_6	Klebsiella_7
Klebsiella_8	1	1	1	1	1	5	2	FALSE	Proteobacteria_3	Gammaproteobacteria_4	Enterobacterales_5	Enterobacteriaceae_6	Klebsiella_7
Klebsiella_8	1	1	1	1	1	5	2	TRUE	Proteobacteria_3	Gammaproteobacteria_4	Enterobacterales_5	Enterobacteriaceae_6	Klebsiella_7
Laribacter_8	1	0	0	0	0	1	1	FALSE	Proteobacteria_3	Betaproteobacteria_4	Neisseriales_5	Chromobacteriaceae_6	Laribacter_7
Pantoea_8	1	1	0	0	0	2	1	FALSE	Proteobacteria_3	Gammaproteobacteria_4	Enterobacterales_5	Erwiniaceae_6	Pantoea_7
Phytobacter_8	1	1	0	0	0	2	1	FALSE	Proteobacteria_3	Gammaproteobacteria_4	Enterobacterales_5	unclassified Enterobacterales_6	Phytobacter_7
Pluralibacter_8	1	0	1	0	0	2	1	FALSE	Proteobacteria_3	Gammaproteobacteria_4	Enterobacterales_5	Enterobacteriaceae_6	Pluralibacter_7
Proteus_8	1	1	1	0	0	3	2	FALSE	Proteobacteria_3	Gammaproteobacteria_4	Enterobacterales_5	Morganellaceae_6	Proteus_7
Proteus_8	1	1	1	0	0	3	2	TRUE	Proteobacteria_3	Gammaproteobacteria_4	Enterobacterales_5	Morganellaceae_6	Proteus_7
Pseudomonas aeruginosa group_8	1	1	1	0	0	3	2	TRUE	Proteobacteria_3	Gammaproteobacteria_4	Pseudomonadales_5	Pseudomonadaceae_6	Pseudomonas_7
Pseudomonas aeruginosa group_8	1	1	1	0	0	3	2	FALSE	Proteobacteria_3	Gammaproteobacteria_4	Pseudomonadales_5	Pseudomonadaceae_6	Pseudomonas_7
Pseudomonas aeruginosa_8	1	0	1	0	0	2	1	TRUE	Proteobacteria_3	Gammaproteobacteria_4	Pseudomonadales_5	Pseudomonadaceae_6	Pseudomonas_7
Pseudomonas putida_8	1	1	0	0	0	2	1	TRUE	Proteobacteria_3	Gammaproteobacteria_4	Pseudomonadales_5	Pseudomonadaceae_6	Pseudomonas_7
Pseudomonas stutzeri_8	1	1	1	0	1	4	1	TRUE	Proteobacteria_3	Gammaproteobacteria_4	Pseudomonadales_5	Pseudomonadaceae_6	Pseudomonas_7
Pseudomonas_8	1	1	1	0	1	4	2	FALSE	Proteobacteria_3	Gammaproteobacteria_4	Pseudomonadales_5	Pseudomonadaceae_6	Pseudomonas_7
Pseudomonas_8	1	1	1	0	1	4	2	TRUE	Proteobacteria_3	Gammaproteobacteria_4	Pseudomonadales_5	Pseudomonadaceae_6	Pseudomonas_7
Raoultella_8	1	1	0	0	0	2	1	FALSE	Proteobacteria_3	Gammaproteobacteria_4	Enterobacterales_5	Enterobacteriaceae_6	Raoultella_7
Rhodococcus_8	1	0	0	0	0	1	2	TRUE	Actinobacteria_3	Actinobacteria_4	Corynebacteriales_5	Nocardiaceae_6	Rhodococcus_7
Rhodococcus_8	1	0	0	0	0	1	2	FALSE	Actinobacteria_3	Actinobacteria_4	Corynebacteriales_5	Nocardiaceae_6	Rhodococcus_7
Salmonella enterica_8	1	1	1	1	1	5	1	FALSE	Proteobacteria_3	Gammaproteobacteria_4	Enterobacterales_5	Enterobacteriaceae_6	Salmonella_7
Salmonella_8	1	1	0	1	0	3	1	FALSE	Proteobacteria_3	Gammaproteobacteria_4	Enterobacterales_5	Enterobacteriaceae_6	Salmonella_7
Serratia marcescens_8	1	0	0	0	0	1	2	TRUE	Proteobacteria_3	Gammaproteobacteria_4	Enterobacterales_5	Yersiniaceae_6	Serratia_7
Serratia marcescens_8	1	0	0	0	0	1	2	FALSE	Proteobacteria_3	Gammaproteobacteria_4	Enterobacterales_5	Yersiniaceae_6	Serratia_7
Serratia_8	1	0	0	0	1	2	2	TRUE	Proteobacteria_3	Gammaproteobacteria_4	Enterobacterales_5	Yersiniaceae_6	Serratia_7
Serratia_8	1	0	0	0	1	2	2	FALSE	Proteobacteria_3	Gammaproteobacteria_4	Enterobacterales_5	Yersiniaceae_6	Serratia_7
Shigella flexneri_8	1	1	1	1	1	5	2	TRUE	Proteobacteria_3	Gammaproteobacteria_4	Enterobacterales_5	Enterobacteriaceae_6	Shigella_7
Shigella flexneri_8	1	1	1	1	1	5	2	FALSE	Proteobacteria_3	Gammaproteobacteria_4	Enterobacterales_5	Enterobacteriaceae_6	Shigella_7
Shigella_8	1	1	1	0	0	3	2	TRUE	Proteobacteria_3	Gammaproteobacteria_4	Enterobacterales_5	Enterobacteriaceae_6	Shigella_7
Shigella_8	1	1	1	0	0	3	2	FALSE	Proteobacteria_3	Gammaproteobacteria_4	Enterobacterales_5	Enterobacteriaceae_6	Shigella_7
Stenotrophomonas maltophilia group_8	1	0	0	1	0	2	2	FALSE	Proteobacteria_3	Gammaproteobacteria_4	Xanthomonadales_5	Xanthomonadaceae_6	Stenotrophomonas_7
Stenotrophomonas maltophilia group_8	1	0	0	1	0	2	2	TRUE	Proteobacteria_3	Gammaproteobacteria_4	Xanthomonadales_5	Xanthomonadaceae_6	Stenotrophomonas_7
Vibrio_8	1	0	1	0	1	3	2	FALSE	Proteobacteria_3	Gammaproteobacteria_4	Vibrionales_5	Vibrionaceae_6	Vibrio_7
Vibrio_8	1	0	1	0	1	3	2	TRUE	Proteobacteria_3	Gammaproteobacteria_4	Vibrionales_5	Vibrionaceae_6	Vibrio_7
Yersinia_8	1	0	0	1	0	2	2	FALSE	Proteobacteria_3	Gammaproteobacteria_4	Enterobacterales_5	Yersiniaceae_6	Yersinia_7
Yersinia_8	1	0	0	1	0	2	2	TRUE	Proteobacteria_3	Gammaproteobacteria_4	Enterobacterales_5	Yersiniaceae_6	Yersinia_7
Acaryochloris marina_8	0	0	1	0	1	2	1	FALSE	Cyanobacteria/Melainabacteria group_3	Cyanobacteria_4	Chroococcales_5	Chroococcales_6	Acaryochloris_7
Acidithiobacillus ferrivorans_8	0	0	1	0	1	2	1	FALSE	Proteobacteria_3	Acidithiobacillia_4	Acidithiobacillales_5	Acidithiobacillaceae_6	Acidithiobacillus_7
Acidithiobacillus ferrooxidans_8	0	0	1	0	0	1	1	FALSE	Proteobacteria_3	Acidithiobacillia_4	Acidithiobacillales_5	Acidithiobacillaceae_6	Acidithiobacillus_7
Acidobacteria_8	0	0	0	0	1	1	1	FALSE	Acidobacteria_3	Acidobacteria_4	Acidobacteria_5	Acidobacteria_6	Acidobacteria_7
Acidovorax avenae_8	0	0	0	0	1	1	1	FALSE	Proteobacteria_3	Betaproteobacteria_4	Burkholderiales_5	Comamonadaceae_6	Acidovorax_7
Acidovorax ebreus_8	0	0	1	0	1	2	1	FALSE	Proteobacteria_3	Betaproteobacteria_4	Burkholderiales_5	Comamonadaceae_6	Acidovorax_7
Acidovorax_8	0	0	1	0	1	2	1	FALSE	Proteobacteria_3	Betaproteobacteria_4	Burkholderiales_5	Comamonadaceae_6	Acidovorax_7
Acinetobacter pittii_8	0	0	1	0	0	1	1	FALSE	Proteobacteria_3	Gammaproteobacteria_4	Pseudomonadales_5	Moraxellaceae_6	Acinetobacter_7
Acinetobacter_8	0	0	1	0	0	1	2	TRUE	Proteobacteria_3	Gammaproteobacteria_4	Pseudomonadales_5	Moraxellaceae_6	Acinetobacter_7
Acinetobacter_8	0	0	1	0	0	1	2	FALSE	Proteobacteria_3	Gammaproteobacteria_4	Pseudomonadales_5	Moraxellaceae_6	Acinetobacter_7
Actinobacillus suis_8	0	0	1	0	0	1	1	TRUE	Proteobacteria_3	Gammaproteobacteria_4	Pasteurellales_5	Pasteurellaceae_6	Actinobacillus_7
Aeromonas salmonicida_8	0	0	0	1	0	1	1	FALSE	Proteobacteria_3	Gammaproteobacteria_4	Aeromonadales_5	Aeromonadaceae_6	Aeromonas_7
Agarivorans_8	0	0	0	0	1	1	1	FALSE	Proteobacteria_3	Gammaproteobacteria_4	Alteromonadales_5	Alteromonadaceae_6	Agarivorans_7
Alcaligenes_8	0	0	0	1	0	1	1	FALSE	Proteobacteria_3	Betaproteobacteria_4	Burkholderiales_5	Alcaligenaceae_6	Alcaligenes_7
Alcanivorax borkumensis_8	0	0	0	0	1	1	1	FALSE	Proteobacteria_3	Gammaproteobacteria_4	Oceanospirillales_5	Alcanivoracaceae_6	Alcanivorax_7
Alcanivorax dieselolei_8	0	1	0	0	1	2	1	FALSE	Proteobacteria_3	Gammaproteobacteria_4	Oceanospirillales_5	Alcanivoracaceae_6	Alcanivorax_7
Alcanivorax_8	0	0	0	0	1	1	1	FALSE	Proteobacteria_3	Gammaproteobacteria_4	Oceanospirillales_5	Alcanivoracaceae_6	Alcanivorax_7
Alicycliphilus denitrificans_8	0	0	1	0	0	1	1	FALSE	Proteobacteria_3	Betaproteobacteria_4	Burkholderiales_5	Comamonadaceae_6	Alicycliphilus_7
Alicycliphilus_8	0	0	1	0	0	1	1	FALSE	Proteobacteria_3	Betaproteobacteria_4	Burkholderiales_5	Comamonadaceae_6	Alicycliphilus_7
Aliivibrio fischeri_8	0	0	0	0	1	1	1	FALSE	Proteobacteria_3	Gammaproteobacteria_4	Vibrionales_5	Vibrionaceae_6	Aliivibrio_7
Aliivibrio salmonicida_8	0	0	0	0	1	1	1	FALSE	Proteobacteria_3	Gammaproteobacteria_4	Vibrionales_5	Vibrionaceae_6	Aliivibrio_7
Aliivibrio_8	0	0	1	0	1	2	1	FALSE	Proteobacteria_3	Gammaproteobacteria_4	Vibrionales_5	Vibrionaceae_6	Aliivibrio_7
Alkalilimnicola ehrlichii_8	0	0	1	0	0	1	1	FALSE	Proteobacteria_3	Gammaproteobacteria_4	Chromatiales_5	Ectothiorhodospiraceae_6	Alkalilimnicola_7
Alteromonas macleodii_8	0	0	1	0	1	2	1	FALSE	Proteobacteria_3	Gammaproteobacteria_4	Alteromonadales_5	Alteromonadaceae_6	Alteromonas_7
Alteromonas mediterranea_8	0	0	1	0	1	2	1	FALSE	Proteobacteria_3	Gammaproteobacteria_4	Alteromonadales_5	Alteromonadaceae_6	Alteromonas_7
Alteromonas stellipolaris_8	0	0	1	0	1	2	1	FALSE	Proteobacteria_3	Gammaproteobacteria_4	Alteromonadales_5	Alteromonadaceae_6	Alteromonas_7
Alteromonas_8	0	0	1	0	1	2	1	FALSE	Proteobacteria_3	Gammaproteobacteria_4	Alteromonadales_5	Alteromonadaceae_6	Alteromonas_7
Arcobacter_8	0	0	0	0	1	1	2	TRUE	Proteobacteria_3	delta/epsilon subdivisions_4	Epsilonproteobacteria_5	Campylobacterales_6	Campylobacteraceae_7
Arcobacter_8	0	0	0	0	1	1	2	FALSE	Proteobacteria_3	delta/epsilon subdivisions_4	Epsilonproteobacteria_5	Campylobacterales_6	Campylobacteraceae_7
Aromatoleum aromaticum_8	0	0	1	0	1	2	1	FALSE	Proteobacteria_3	Betaproteobacteria_4	Rhodocyclales_5	Rhodocyclaceae_6	Aromatoleum_7
Azoarcus_8	0	0	1	0	1	2	1	FALSE	Proteobacteria_3	Betaproteobacteria_4	Rhodocyclales_5	Zoogloeaceae_6	Azoarcus_7
Azospira oryzae_8	0	0	0	0	1	1	1	FALSE	Proteobacteria_3	Betaproteobacteria_4	Rhodocyclales_5	Rhodocyclaceae_6	Azospira_7
Azotobacter_8	0	0	1	0	0	1	1	FALSE	Proteobacteria_3	Gammaproteobacteria_4	Pseudomonadales_5	Pseudomonadaceae_6	Azotobacter group_7
Bacillus amyloliquefaciens_8	0	0	1	0	0	1	1	FALSE	Firmicutes_3	Bacilli_4	Bacillales_5	Bacillaceae_6	Bacillus_7
Bacillus velezensis_8	0	0	1	0	0	1	1	FALSE	Firmicutes_3	Bacilli_4	Bacillales_5	Bacillaceae_6	Bacillus_7
Bacteroides vulgatus_8	0	0	1	0	0	1	1	TRUE	Bacteroidetes/Chlorobi group_3	Bacteroidia_4	Bacteroidales_5	Bacteroidaceae_6	Bacteroides_7
Basilea psittacipulmonis_8	0	0	0	0	1	1	1	FALSE	Proteobacteria_3	Betaproteobacteria_4	Burkholderiales_5	Alcaligenaceae_6	Basilea_7
Bathymodiolus septemdierum thioautotrophic gill symbiont_8	0	0	1	0	1	2	1	FALSE	Proteobacteria_3	Gammaproteobacteria_4	Gammaproteobacteria_5	Gammaproteobacteria_6	Gammaproteobacteria_7
Beggiatoa_8	0	0	0	0	1	1	1	FALSE	Proteobacteria_3	Gammaproteobacteria_4	Thiotrichales_5	Thiotrichaceae_6	Beggiatoa_7
Bibersteinia trehalosi_8	0	0	0	1	0	1	1	FALSE	Proteobacteria_3	Gammaproteobacteria_4	Pasteurellales_5	Pasteurellaceae_6	Bibersteinia_7
Burkholderia_8	0	0	1	0	0	1	2	FALSE	Proteobacteria_3	Betaproteobacteria_4	Burkholderiales_5	Burkholderiaceae_6	Burkholderia_7
Burkholderia_8	0	0	1	0	0	1	2	TRUE	Proteobacteria_3	Betaproteobacteria_4	Burkholderiales_5	Burkholderiaceae_6	Burkholderia_7
Burkholderiales_8	0	0	1	1	0	2	1	FALSE	Proteobacteria_3	Betaproteobacteria_4	Burkholderiales_5	Burkholderiales_6	Burkholderiales_7
Caldilinea aerophila_8	0	0	0	0	1	1	1	FALSE	Chloroflexi_3	Caldilineae_4	Caldilineales_5	Caldilineaceae_6	Caldilinea_7
Campylobacter_8	0	0	1	0	0	1	2	TRUE	Proteobacteria_3	delta/epsilon subdivisions_4	Epsilonproteobacteria_5	Campylobacterales_6	Campylobacteraceae_7
Campylobacter_8	0	0	1	0	0	1	2	FALSE	Proteobacteria_3	delta/epsilon subdivisions_4	Epsilonproteobacteria_5	Campylobacterales_6	Campylobacteraceae_7
Candidatus Methylomirabilis_8	0	0	1	0	0	1	1	FALSE	unclassified Bacteria_3	candidate division NC10_4	candidate division NC10_5	candidate division NC10_6	Candidatus Methylomirabilis_7
Candidatus Symbiobacter mobilis_8	0	0	1	0	1	2	1	FALSE	Proteobacteria_3	Betaproteobacteria_4	Burkholderiales_5	Comamonadaceae_6	Candidatus Symbiobacter_7
Candidatus Tenderia_8	0	0	1	0	0	1	1	FALSE	Proteobacteria_3	Gammaproteobacteria_4	Chromatiales_5	Chromatiaceae_6	Candidatus Tenderia_7
Cellvibrio japonicus_8	0	0	1	0	0	1	1	FALSE	Proteobacteria_3	Gammaproteobacteria_4	Cellvibrionales_5	Cellvibrionaceae_6	Cellvibrio_7
Chlorobaculum tepidum_8	0	0	0	0	1	1	1	FALSE	Bacteroidetes/Chlorobi group_3	Chlorobia_4	Chlorobiales_5	Chlorobiaceae_6	Chlorobaculum_7
Chlorobium limicola_8	0	0	0	0	1	1	1	FALSE	Bacteroidetes/Chlorobi group_3	Chlorobia_4	Chlorobiales_5	Chlorobiaceae_6	Chlorobium_7
Chlorobium phaeobacteroides_8	0	0	1	0	1	2	1	FALSE	Bacteroidetes/Chlorobi group_3	Chlorobia_4	Chlorobiales_5	Chlorobiaceae_6	Chlorobium_7
Chloroflexus aurantiacus_8	0	0	0	0	1	1	1	FALSE	Chloroflexi_3	Chloroflexia_4	Chloroflexales_5	Chloroflexaceae_6	Chloroflexus_7
Chloroflexus_8	0	0	0	0	1	1	1	FALSE	Chloroflexi_3	Chloroflexia_4	Chloroflexales_5	Chloroflexaceae_6	Chloroflexus_7
Chloroherpeton thalassium_8	0	0	0	0	1	1	1	FALSE	Bacteroidetes/Chlorobi group_3	Chlorobia_4	Chlorobiales_5	Chlorobiaceae_6	Chloroherpeton_7
Chromohalobacter salexigens_8	0	0	0	0	1	1	1	FALSE	Proteobacteria_3	Gammaproteobacteria_4	Oceanospirillales_5	Halomonadaceae_6	Chromohalobacter_7
Colwellia psychrerythraea_8	0	0	1	0	1	2	1	FALSE	Proteobacteria_3	Gammaproteobacteria_4	Alteromonadales_5	Colwelliaceae_6	Colwellia_7
Colwellia_8	0	0	1	0	1	2	1	FALSE	Proteobacteria_3	Gammaproteobacteria_4	Alteromonadales_5	Colwelliaceae_6	Colwellia_7
Comamonadaceae_8	0	0	1	0	0	1	1	FALSE	Proteobacteria_3	Betaproteobacteria_4	Burkholderiales_5	Comamonadaceae_6	Comamonadaceae_7
Comamonas testosteroni_8	0	0	1	0	0	1	1	TRUE	Proteobacteria_3	Betaproteobacteria_4	Burkholderiales_5	Comamonadaceae_6	Comamonas_7
Coraliomargarita akajimensis_8	0	0	1	0	1	2	1	FALSE	Verrucomicrobia_3	Opitutae_4	Puniceicoccales_5	Puniceicoccaceae_6	Coraliomargarita_7
Cupriavidus necator_8	0	0	0	0	1	1	1	FALSE	Proteobacteria_3	Betaproteobacteria_4	Burkholderiales_5	Burkholderiaceae_6	Cupriavidus_7
Cyanobium gracile_8	0	0	1	0	0	1	1	FALSE	Cyanobacteria/Melainabacteria group_3	Cyanobacteria_4	Synechococcales_5	Synechococcaceae_6	Cyanobium_7
Cyanothece_8	0	0	0	0	1	1	1	FALSE	Cyanobacteria/Melainabacteria group_3	Cyanobacteria_4	Chroococcales_5	Chroococcales_6	Cyanothece_7
Cycloclasticus zancles_8	0	0	1	0	1	2	1	FALSE	Proteobacteria_3	Gammaproteobacteria_4	Thiotrichales_5	Piscirickettsiaceae_6	Cycloclasticus_7
Cycloclasticus_8	0	0	1	0	1	2	1	FALSE	Proteobacteria_3	Gammaproteobacteria_4	Thiotrichales_5	Piscirickettsiaceae_6	Cycloclasticus_7
Dechloromonas aromatica_8	0	0	1	0	1	2	1	FALSE	Proteobacteria_3	Betaproteobacteria_4	Rhodocyclales_5	Azonexaceae_6	Dechloromonas_7
Deferribacter desulfuricans_8	0	0	0	0	1	1	1	FALSE	Deferribacteres_3	Deferribacteres_4	Deferribacterales_5	Deferribacteraceae_6	Deferribacter_7
Desulfobacterium_8	0	0	0	0	1	1	1	FALSE	Proteobacteria_3	delta/epsilon subdivisions_4	Deltaproteobacteria_5	Desulfobacterales_6	Desulfobacteraceae_7
Desulfobacula_8	0	0	1	0	0	1	1	FALSE	Proteobacteria_3	delta/epsilon subdivisions_4	Deltaproteobacteria_5	Desulfobacterales_6	Desulfobacteraceae_7
Desulfobulbus_8	0	0	1	0	1	2	1	FALSE	Proteobacteria_3	delta/epsilon subdivisions_4	Deltaproteobacteria_5	Desulfobacterales_6	Desulfobulbaceae_7
Desulfocapsa_8	0	0	1	0	0	1	1	FALSE	Proteobacteria_3	delta/epsilon subdivisions_4	Deltaproteobacteria_5	Desulfobacterales_6	Desulfobulbaceae_7
Desulfohalobium_8	0	0	0	0	1	1	1	FALSE	Proteobacteria_3	delta/epsilon subdivisions_4	Deltaproteobacteria_5	Desulfovibrionales_6	Desulfohalobiaceae_7
Desulfomicrobium_8	0	0	0	0	1	1	1	FALSE	Proteobacteria_3	delta/epsilon subdivisions_4	Deltaproteobacteria_5	Desulfovibrionales_6	Desulfomicrobiaceae_7
Desulfotalea_8	0	0	0	0	1	1	1	FALSE	Proteobacteria_3	delta/epsilon subdivisions_4	Deltaproteobacteria_5	Desulfobacterales_6	Desulfobulbaceae_7
Desulfuromonas_8	0	0	1	0	0	1	1	FALSE	Proteobacteria_3	delta/epsilon subdivisions_4	Deltaproteobacteria_5	Desulfuromonadales_6	Desulfuromonadaceae_7
Dickeya chrysanthemi_8	0	0	1	0	0	1	1	FALSE	Proteobacteria_3	Gammaproteobacteria_4	Enterobacterales_5	Pectobacteriaceae_6	Dickeya_7
Dokdonella koreensis_8	0	0	1	0	0	1	1	FALSE	Proteobacteria_3	Gammaproteobacteria_4	Xanthomonadales_5	Rhodanobacteraceae_6	Dokdonella_7
Dyella japonica_8	0	0	1	0	0	1	1	FALSE	Proteobacteria_3	Gammaproteobacteria_4	Xanthomonadales_5	Rhodanobacteraceae_6	Dyella_7
Dyella_8	0	0	1	0	1	2	1	FALSE	Proteobacteria_3	Gammaproteobacteria_4	Xanthomonadales_5	Rhodanobacteraceae_6	Dyella_7
Echinicola vietnamensis_8	0	0	1	0	0	1	1	FALSE	Bacteroidetes/Chlorobi group_3	Cytophagia_4	Cytophagales_5	Cyclobacteriaceae_6	Echinicola_7
Ectothiorhodospira_8	0	0	1	0	1	2	1	FALSE	Proteobacteria_3	Gammaproteobacteria_4	Chromatiales_5	Ectothiorhodospiraceae_6	Ectothiorhodospira_7
Enterobacter cloacae complex 'Hoffmann cluster III'_8	0	1	0	0	0	1	1	FALSE	Proteobacteria_3	Gammaproteobacteria_4	Enterobacterales_5	Enterobacteriaceae_6	Enterobacter_7
Enterobacter lignolyticus_8	0	0	1	0	0	1	1	FALSE	Proteobacteria_3	Gammaproteobacteria_4	Enterobacterales_5	Enterobacteriaceae_6	Enterobacter_7
Escherichia fergusonii_8	0	1	0	0	0	1	1	FALSE	Proteobacteria_3	Gammaproteobacteria_4	Enterobacterales_5	Enterobacteriaceae_6	Escherichia_7
Fischerella_8	0	0	0	1	0	1	1	FALSE	Cyanobacteria/Melainabacteria group_3	Cyanobacteria_4	Nostocales_5	Hapalosiphonaceae_6	Fischerella_7
Flavobacterium_8	0	0	1	0	0	1	1	FALSE	Bacteroidetes/Chlorobi group_3	Flavobacteriia_4	Flavobacteriales_5	Flavobacteriaceae_6	Flavobacterium_7
Flexistipes sinusarabici_8	0	0	0	0	1	1	1	FALSE	Deferribacteres_3	Deferribacteres_4	Deferribacterales_5	Deferribacteraceae_6	Flexistipes_7
Francisella_8	0	0	1	0	0	1	2	TRUE	Proteobacteria_3	Gammaproteobacteria_4	Thiotrichales_5	Francisellaceae_6	Francisella_7
Francisella_8	0	0	1	0	0	1	2	FALSE	Proteobacteria_3	Gammaproteobacteria_4	Thiotrichales_5	Francisellaceae_6	Francisella_7
Gallionella capsiferriformans_8	0	0	1	0	1	2	1	FALSE	Proteobacteria_3	Betaproteobacteria_4	Nitrosomonadales_5	Gallionellaceae_6	Gallionella_7
Gallionella_8	0	0	1	0	0	1	1	FALSE	Proteobacteria_3	Betaproteobacteria_4	Nitrosomonadales_5	Gallionellaceae_6	Gallionella_7
Gammaproteobacteria_8	0	0	1	0	1	2	1	FALSE	Proteobacteria_3	Gammaproteobacteria_4	Gammaproteobacteria_5	Gammaproteobacteria_6	Gammaproteobacteria_7
Gemmata_8	0	0	0	0	1	1	1	FALSE	Planctomycetes_3	Planctomycetia_4	Planctomycetales_5	Gemmataceae_6	Gemmata_7
Gemmatimonas aurantiaca_8	0	0	1	0	1	2	1	FALSE	Gemmatimonadetes_3	Gemmatimonadetes_4	Gemmatimonadales_5	Gemmatimonadaceae_6	Gemmatimonas_7
Gemmatirosa_8	0	0	0	0	1	1	1	FALSE	Gemmatimonadetes_3	Gemmatimonadetes_4	Gemmatimonadales_5	Gemmatimonadaceae_6	Gemmatirosa_7
Geoalkalibacter_8	0	0	1	0	0	1	1	FALSE	Proteobacteria_3	delta/epsilon subdivisions_4	Deltaproteobacteria_5	Desulfuromonadales_6	Geobacteraceae_7
Geobacter_8	0	0	1	0	0	1	1	FALSE	Proteobacteria_3	delta/epsilon subdivisions_4	Deltaproteobacteria_5	Desulfuromonadales_6	Geobacteraceae_7
Gilliamella_8	0	0	1	0	0	1	1	FALSE	Proteobacteria_3	Gammaproteobacteria_4	Orbales_5	Orbaceae_6	Gilliamella_7
Glaciecola_8	0	0	1	0	0	1	1	FALSE	Proteobacteria_3	Gammaproteobacteria_4	Alteromonadales_5	Alteromonadaceae_6	Glaciecola_7
Gynuella sunshinyii_8	0	0	0	0	1	1	1	FALSE	Proteobacteria_3	Gammaproteobacteria_4	Oceanospirillales_5	Saccharospirillaceae_6	Gynuella_7
Hahella chejuensis_8	0	0	0	0	1	1	1	FALSE	Proteobacteria_3	Gammaproteobacteria_4	Oceanospirillales_5	Hahellaceae_6	Hahella_7
Halomonas_8	0	0	1	0	1	2	1	FALSE	Proteobacteria_3	Gammaproteobacteria_4	Oceanospirillales_5	Halomonadaceae_6	Halomonas_7
Halothiobacillus neapolitanus_8	0	0	1	0	1	2	1	FALSE	Proteobacteria_3	Gammaproteobacteria_4	Chromatiales_5	Halothiobacillaceae_6	Halothiobacillus_7
Halothiobacillus_8	0	0	1	0	1	2	1	FALSE	Proteobacteria_3	Gammaproteobacteria_4	Chromatiales_5	Halothiobacillaceae_6	Halothiobacillus_7
Helicobacter_8	0	0	1	0	1	2	2	FALSE	Proteobacteria_3	delta/epsilon subdivisions_4	Epsilonproteobacteria_5	Campylobacterales_6	Helicobacteraceae_7
Helicobacter_8	0	0	1	0	1	2	2	TRUE	Proteobacteria_3	delta/epsilon subdivisions_4	Epsilonproteobacteria_5	Campylobacterales_6	Helicobacteraceae_7
Hydrogenobaculum_8	0	0	1	0	0	1	1	FALSE	Aquificae_3	Aquificae_4	Aquificales_5	Aquificaceae_6	Hydrogenobaculum_7
Idiomarina loihiensis_8	0	0	1	0	0	1	1	FALSE	Proteobacteria_3	Gammaproteobacteria_4	Alteromonadales_5	Idiomarinaceae_6	Idiomarina_7
Janthinobacterium_8	0	0	1	0	1	2	1	FALSE	Proteobacteria_3	Betaproteobacteria_4	Burkholderiales_5	Oxalobacteraceae_6	Janthinobacterium_7
Kangiella koreensis_8	0	0	0	0	1	1	1	FALSE	Proteobacteria_3	Gammaproteobacteria_4	Oceanospirillales_5	Kangiellaceae_6	Kangiella_7
Lacimicrobium_8	0	0	1	0	0	1	1	FALSE	Proteobacteria_3	Gammaproteobacteria_4	Alteromonadales_5	Alteromonadaceae_6	Lacimicrobium_7
Lactobacillus brevis_8	0	0	1	0	0	1	1	FALSE	Firmicutes_3	Bacilli_4	Lactobacillales_5	Lactobacillaceae_6	Lactobacillus_7
Lactobacillus buchneri_8	0	0	1	0	0	1	1	FALSE	Firmicutes_3	Bacilli_4	Lactobacillales_5	Lactobacillaceae_6	Lactobacillus_7
Lactobacillus mucosae_8	0	0	1	0	0	1	1	FALSE	Firmicutes_3	Bacilli_4	Lactobacillales_5	Lactobacillaceae_6	Lactobacillus_7
Lactobacillus reuteri_8	0	0	1	0	0	1	1	FALSE	Firmicutes_3	Bacilli_4	Lactobacillales_5	Lactobacillaceae_6	Lactobacillus_7
Lactobacillus_8	0	0	1	0	0	1	1	FALSE	Firmicutes_3	Bacilli_4	Lactobacillales_5	Lactobacillaceae_6	Lactobacillus_7
Leptolyngbya_8	0	0	1	0	1	2	1	FALSE	Cyanobacteria/Melainabacteria group_3	Cyanobacteria_4	Synechococcales_5	Leptolyngbyaceae_6	Leptolyngbya_7
Leptothrix cholodnii_8	0	0	1	0	0	1	1	FALSE	Proteobacteria_3	Betaproteobacteria_4	Burkholderiales_5	Burkholderiales_6	Leptothrix_7
Leuconostoc mesenteroides_8	0	0	1	0	0	1	1	FALSE	Firmicutes_3	Bacilli_4	Lactobacillales_5	Leuconostocaceae_6	Leuconostoc_7
Limnochorda_8	0	0	1	0	1	2	1	FALSE	Firmicutes_3	Limnochordia_4	Limnochordales_5	Limnochordaceae_6	Limnochorda_7
Limnohabitans_8	0	0	0	0	1	1	1	FALSE	Proteobacteria_3	Betaproteobacteria_4	Burkholderiales_5	Comamonadaceae_6	Limnohabitans_7
Lysinibacillus sphaericus_8	0	0	1	0	0	1	1	FALSE	Firmicutes_3	Bacilli_4	Bacillales_5	Bacillaceae_6	Lysinibacillus_7
Lysinibacillus_8	0	0	1	0	0	1	1	FALSE	Firmicutes_3	Bacilli_4	Bacillales_5	Bacillaceae_6	Lysinibacillus_7
Macromonas_8	0	0	1	0	0	1	1	FALSE	Proteobacteria_3	Betaproteobacteria_4	Burkholderiales_5	Comamonadaceae_6	Macromonas_7
Mannheimia haemolytica_8	0	0	1	0	0	1	1	TRUE	Proteobacteria_3	Gammaproteobacteria_4	Pasteurellales_5	Pasteurellaceae_6	Mannheimia_7
Mannheimia varigena_8	0	0	1	0	0	1	1	FALSE	Proteobacteria_3	Gammaproteobacteria_4	Pasteurellales_5	Pasteurellaceae_6	Mannheimia_7
Mannheimia_8	0	0	1	0	0	1	1	TRUE	Proteobacteria_3	Gammaproteobacteria_4	Pasteurellales_5	Pasteurellaceae_6	Mannheimia_7
Marichromatium purpuratum_8	0	0	1	0	0	1	1	FALSE	Proteobacteria_3	Gammaproteobacteria_4	Chromatiales_5	Chromatiaceae_6	Marichromatium_7
Marinobacter adhaerens_8	0	0	0	0	1	1	1	FALSE	Proteobacteria_3	Gammaproteobacteria_4	Alteromonadales_5	Alteromonadaceae_6	Marinobacter_7
Marinobacter hydrocarbonoclasticus_8	0	0	1	0	1	2	1	FALSE	Proteobacteria_3	Gammaproteobacteria_4	Alteromonadales_5	Alteromonadaceae_6	Marinobacter_7
Marinobacter_8	0	0	1	0	1	2	1	FALSE	Proteobacteria_3	Gammaproteobacteria_4	Alteromonadales_5	Alteromonadaceae_6	Marinobacter_7
Marinobacterium_8	0	0	1	0	1	2	1	FALSE	Proteobacteria_3	Gammaproteobacteria_4	Oceanospirillales_5	Oceanospirillaceae_6	Marinobacterium_7
Marinomonas mediterranea_8	0	0	1	0	1	2	1	FALSE	Proteobacteria_3	Gammaproteobacteria_4	Oceanospirillales_5	Oceanospirillaceae_6	Marinomonas_7
Marinomonas posidonica_8	0	0	0	0	1	1	1	FALSE	Proteobacteria_3	Gammaproteobacteria_4	Oceanospirillales_5	Oceanospirillaceae_6	Marinomonas_7
Marinomonas_8	0	0	1	0	1	2	1	FALSE	Proteobacteria_3	Gammaproteobacteria_4	Oceanospirillales_5	Oceanospirillaceae_6	Marinomonas_7
Methylibium petroleiphilum_8	0	0	1	0	1	2	1	FALSE	Proteobacteria_3	Betaproteobacteria_4	Burkholderiales_5	unclassified Burkholderiales_6	Methylibium_7
Methylobacillus flagellatus_8	0	0	1	0	0	1	1	FALSE	Proteobacteria_3	Betaproteobacteria_4	Nitrosomonadales_5	Methylophilaceae_6	Methylobacillus_7
Methylobacter_8	0	0	1	0	0	1	1	FALSE	Proteobacteria_3	Gammaproteobacteria_4	Methylococcales_5	Methylococcaceae_6	Methylobacter_7
Methylobacterium_8	0	0	1	0	0	1	1	FALSE	Proteobacteria_3	Alphaproteobacteria_4	Rhizobiales_5	Methylobacteriaceae_6	Methylobacterium_7
Methylomicrobium alcaliphilum_8	0	0	1	0	1	2	1	FALSE	Proteobacteria_3	Gammaproteobacteria_4	Methylococcales_5	Methylococcaceae_6	Methylomicrobium_7
Methylomonas methanica_8	0	0	1	0	1	2	1	FALSE	Proteobacteria_3	Gammaproteobacteria_4	Methylococcales_5	Methylococcaceae_6	Methylomonas_7
Methylomonas_8	0	0	0	0	1	1	1	FALSE	Proteobacteria_3	Gammaproteobacteria_4	Methylococcales_5	Methylococcaceae_6	Methylomonas_7
Methylophaga_8	0	0	1	0	1	2	1	FALSE	Proteobacteria_3	Gammaproteobacteria_4	Thiotrichales_5	Piscirickettsiaceae_6	Methylophaga_7
Methylophilus_8	0	0	1	0	1	2	1	FALSE	Proteobacteria_3	Betaproteobacteria_4	Nitrosomonadales_5	Methylophilaceae_6	Methylophilus_7
Methylotenera mobilis_8	0	0	1	0	1	2	1	FALSE	Proteobacteria_3	Betaproteobacteria_4	Nitrosomonadales_5	Methylophilaceae_6	Methylotenera_7
Methylotenera versatilis_8	0	0	1	0	0	1	1	FALSE	Proteobacteria_3	Betaproteobacteria_4	Nitrosomonadales_5	Methylophilaceae_6	Methylotenera_7
Methylovorus glucosotrophus_8	0	0	0	0	1	1	1	FALSE	Proteobacteria_3	Betaproteobacteria_4	Nitrosomonadales_5	Methylophilaceae_6	Methylovorus_7
Methylovorus_8	0	0	0	0	1	1	1	FALSE	Proteobacteria_3	Betaproteobacteria_4	Nitrosomonadales_5	Methylophilaceae_6	Methylovorus_7
Microbulbifer_8	0	0	0	0	1	1	1	FALSE	Proteobacteria_3	Gammaproteobacteria_4	Cellvibrionales_5	Microbulbiferaceae_6	Microbulbifer_7
Microcystis aeruginosa_8	0	0	0	0	1	1	1	FALSE	Cyanobacteria/Melainabacteria group_3	Cyanobacteria_4	Chroococcales_5	Chroococcales_6	Microcystis_7
Microcystis panniformis_8	0	0	0	0	1	1	1	FALSE	Cyanobacteria/Melainabacteria group_3	Cyanobacteria_4	Chroococcales_5	Chroococcales_6	Microcystis_7
Morganella_8	0	0	1	0	0	1	2	TRUE	Proteobacteria_3	Gammaproteobacteria_4	Enterobacterales_5	Morganellaceae_6	Morganella_7
Morganella_8	0	0	1	0	0	1	2	FALSE	Proteobacteria_3	Gammaproteobacteria_4	Enterobacterales_5	Morganellaceae_6	Morganella_7
Moritella_8	0	0	1	0	1	2	1	FALSE	Proteobacteria_3	Gammaproteobacteria_4	Alteromonadales_5	Moritellaceae_6	Moritella_7
Nakamurella multipartita_8	0	0	0	0	1	1	1	FALSE	Actinobacteria_3	Actinobacteria_4	Nakamurellales_5	Nakamurellaceae_6	Nakamurella_7
Nitrosococcus halophilus_8	0	0	1	0	1	2	1	FALSE	Proteobacteria_3	Gammaproteobacteria_4	Chromatiales_5	Chromatiaceae_6	Nitrosococcus_7
Nitrosococcus oceani_8	0	0	1	0	1	2	1	FALSE	Proteobacteria_3	Gammaproteobacteria_4	Chromatiales_5	Chromatiaceae_6	Nitrosococcus_7
Nitrosococcus watsonii_8	0	0	1	0	1	2	1	FALSE	Proteobacteria_3	Gammaproteobacteria_4	Chromatiales_5	Chromatiaceae_6	Nitrosococcus_7
Nitrosomonas europaea_8	0	0	1	0	1	2	1	FALSE	Proteobacteria_3	Betaproteobacteria_4	Nitrosomonadales_5	Nitrosomonadaceae_6	Nitrosomonas_7
Nitrosomonas eutropha_8	0	0	1	0	1	2	1	FALSE	Proteobacteria_3	Betaproteobacteria_4	Nitrosomonadales_5	Nitrosomonadaceae_6	Nitrosomonas_7
Nitrosomonas_8	0	0	1	0	0	1	1	FALSE	Proteobacteria_3	Betaproteobacteria_4	Nitrosomonadales_5	Nitrosomonadaceae_6	Nitrosomonas_7
Nitrospira_8	0	0	0	0	1	1	1	FALSE	Nitrospirae_3	Nitrospira_4	Nitrospirales_5	Nitrospiraceae_6	Nitrospira_7
Oblitimonas_8	0	0	1	0	1	2	1	FALSE	Proteobacteria_3	Gammaproteobacteria_4	Pseudomonadales_5	Pseudomonadaceae_6	Oblitimonas_7
Oceanimonas_8	0	0	0	0	1	1	1	FALSE	Proteobacteria_3	Gammaproteobacteria_4	Aeromonadales_5	Aeromonadaceae_6	Oceanimonas_7
Oleispira antarctica_8	0	0	1	0	0	1	1	FALSE	Proteobacteria_3	Gammaproteobacteria_4	Oceanospirillales_5	Oceanospirillaceae_6	Oleispira_7
Opitutaceae_8	0	0	1	0	1	2	1	FALSE	Verrucomicrobia_3	Opitutae_4	Opitutales_5	Opitutaceae_6	Opitutaceae_7
Opitutus terrae_8	0	0	0	0	1	1	1	FALSE	Verrucomicrobia_3	Opitutae_4	Opitutales_5	Opitutaceae_6	Opitutus_7
Paenibacillus mucilaginosus_8	0	0	1	0	0	1	1	FALSE	Firmicutes_3	Bacilli_4	Bacillales_5	Paenibacillaceae_6	Paenibacillus_7
Paraglaciecola psychrophila_8	0	0	1	0	0	1	1	FALSE	Proteobacteria_3	Gammaproteobacteria_4	Alteromonadales_5	Alteromonadaceae_6	Paraglaciecola_7
Paraglaciecola_8	0	0	1	0	0	1	1	FALSE	Proteobacteria_3	Gammaproteobacteria_4	Alteromonadales_5	Alteromonadaceae_6	Paraglaciecola_7
Pasteurella multocida_8	0	0	0	1	1	2	1	TRUE	Proteobacteria_3	Gammaproteobacteria_4	Pasteurellales_5	Pasteurellaceae_6	Pasteurella_7
Paucibacter_8	0	0	1	0	0	1	1	FALSE	Proteobacteria_3	Betaproteobacteria_4	Burkholderiales_5	Burkholderiales_6	Paucibacter_7
Pelobacter_8	0	0	1	0	1	2	1	FALSE	Proteobacteria_3	delta/epsilon subdivisions_4	Deltaproteobacteria_5	Desulfuromonadales_6	Desulfuromonadaceae_7
Pelodictyon phaeoclathratiforme_8	0	0	0	0	1	1	1	FALSE	Bacteroidetes/Chlorobi group_3	Chlorobia_4	Chlorobiales_5	Chlorobiaceae_6	Pelodictyon_7
Phycisphaera mikurensis_8	0	0	0	0	1	1	1	FALSE	Planctomycetes_3	Phycisphaerae_4	Phycisphaerales_5	Phycisphaeraceae_6	Phycisphaera_7
Pirellula staleyi_8	0	0	0	0	1	1	1	FALSE	Planctomycetes_3	Planctomycetia_4	Planctomycetales_5	Planctomycetaceae_6	Pirellula_7
Planctopirus limnophila_8	0	0	0	0	1	1	1	FALSE	Planctomycetes_3	Planctomycetia_4	Planctomycetales_5	Planctomycetaceae_6	Planctopirus_7
Plesiomonas_8	0	0	0	0	1	1	1	TRUE	Proteobacteria_3	Gammaproteobacteria_4	Enterobacterales_5	unclassified Enterobacterales_6	Plesiomonas_7
Pleurocapsa minor_8	0	0	1	0	0	1	1	FALSE	Cyanobacteria/Melainabacteria group_3	Cyanobacteria_4	Pleurocapsales_5	Hyellaceae_6	Pleurocapsa_7
Polaromonas_8	0	0	1	0	1	2	1	FALSE	Proteobacteria_3	Betaproteobacteria_4	Burkholderiales_5	Comamonadaceae_6	Polaromonas_7
Prosthecochloris aestuarii_8	0	0	0	0	1	1	1	FALSE	Bacteroidetes/Chlorobi group_3	Chlorobia_4	Chlorobiales_5	Chlorobiaceae_6	Prosthecochloris_7
Prosthecochloris_8	0	0	1	0	1	2	1	FALSE	Bacteroidetes/Chlorobi group_3	Chlorobi_4	Chlorobia_5	Chlorobiales_6	Chlorobiaceae_7
Pseudoalteromonas atlantica_8	0	0	1	0	1	2	1	FALSE	Proteobacteria_3	Gammaproteobacteria_4	Alteromonadales_5	Pseudoalteromonadaceae_6	Pseudoalteromonas_7
Pseudoalteromonas haloplanktis_8	0	0	1	0	1	2	1	FALSE	Proteobacteria_3	Gammaproteobacteria_4	Alteromonadales_5	Pseudoalteromonadaceae_6	Pseudoalteromonas_7
Pseudoalteromonas_8	0	0	1	0	1	2	1	FALSE	Proteobacteria_3	Gammaproteobacteria_4	Alteromonadales_5	Pseudoalteromonadaceae_6	Pseudoalteromonas_7
Pseudohongiella_8	0	0	1	0	1	2	1	FALSE	Proteobacteria_3	Gammaproteobacteria_4	unclassified Gammaproteobacteria_5	Pseudohongiella_6	Pseudohongiella_7
Pseudomonas balearica_8	0	0	0	0	1	1	1	FALSE	Proteobacteria_3	Gammaproteobacteria_4	Pseudomonadales_5	Pseudomonadaceae_6	Pseudomonas_7
Pseudomonas fulva_8	0	0	0	0	1	1	1	FALSE	Proteobacteria_3	Gammaproteobacteria_4	Pseudomonadales_5	Pseudomonadaceae_6	Pseudomonas_7
Pseudomonas knackmussii_8	0	0	0	0	1	1	1	FALSE	Proteobacteria_3	Gammaproteobacteria_4	Pseudomonadales_5	Pseudomonadaceae_6	Pseudomonas_7
Pseudomonas mendocina_8	0	0	1	0	1	2	1	FALSE	Proteobacteria_3	Gammaproteobacteria_4	Pseudomonadales_5	Pseudomonadaceae_6	Pseudomonas_7
Pseudomonas pseudoalcaligenes_8	0	0	1	0	0	1	1	TRUE	Proteobacteria_3	Gammaproteobacteria_4	Pseudomonadales_5	Pseudomonadaceae_6	Pseudomonas_7
Pseudomonas putida group_8	0	0	1	0	0	1	1	FALSE	Proteobacteria_3	Gammaproteobacteria_4	Pseudomonadales_5	Pseudomonadaceae_6	Pseudomonas_7
Pseudomonas syringae group_8	0	0	1	0	0	1	1	FALSE	Proteobacteria_3	Gammaproteobacteria_4	Pseudomonadales_5	Pseudomonadaceae_6	Pseudomonas_7
Pseudoxanthomonas spadix_8	0	0	1	0	0	1	1	FALSE	Proteobacteria_3	Gammaproteobacteria_4	Xanthomonadales_5	Xanthomonadaceae_6	Pseudoxanthomonas_7
Pseudoxanthomonas suwonensis_8	0	0	1	0	0	1	1	FALSE	Proteobacteria_3	Gammaproteobacteria_4	Xanthomonadales_5	Xanthomonadaceae_6	Pseudoxanthomonas_7
Pseudoxanthomonas_8	0	0	1	0	1	2	1	FALSE	Proteobacteria_3	Gammaproteobacteria_4	Xanthomonadales_5	Xanthomonadaceae_6	Pseudoxanthomonas_7
Psychromonas ingrahamii_8	0	0	1	0	1	2	1	FALSE	Proteobacteria_3	Gammaproteobacteria_4	Alteromonadales_5	Psychromonadaceae_6	Psychromonas_7
Psychromonas_8	0	0	0	0	1	1	1	FALSE	Proteobacteria_3	Gammaproteobacteria_4	Alteromonadales_5	Psychromonadaceae_6	Psychromonas_7
Ramlibacter tataouinensis_8	0	0	0	0	1	1	1	FALSE	Proteobacteria_3	Betaproteobacteria_4	Burkholderiales_5	Comamonadaceae_6	Ramlibacter_7
Ramlibacter_8	0	0	1	0	1	2	1	FALSE	Proteobacteria_3	Betaproteobacteria_4	Burkholderiales_5	Comamonadaceae_6	Ramlibacter_7
Rhizobium_8	0	1	0	0	0	1	1	FALSE	Proteobacteria_3	Alphaproteobacteria_4	Rhizobiales_5	Rhizobiaceae_6	Rhizobium/Agrobacterium group_7
Rhodanobacter_8	0	0	1	0	1	2	1	FALSE	Proteobacteria_3	Gammaproteobacteria_4	Xanthomonadales_5	Rhodanobacteraceae_6	Rhodanobacter_7
Rhodocyclaceae_8	0	0	1	0	0	1	1	FALSE	Proteobacteria_3	Betaproteobacteria_4	Rhodocyclales_5	Rhodocyclaceae_6	Rhodocyclaceae_7
Rhodoferax ferrireducens_8	0	0	0	0	1	1	1	FALSE	Proteobacteria_3	Betaproteobacteria_4	Burkholderiales_5	Comamonadaceae_6	Rhodoferax_7
Rhodospirillum rubrum_8	0	0	0	1	0	1	1	FALSE	Proteobacteria_3	Alphaproteobacteria_4	Rhodospirillales_5	Rhodospirillaceae_6	Rhodospirillum_7
Roseateles_8	0	0	0	0	1	1	1	FALSE	Proteobacteria_3	Betaproteobacteria_4	Burkholderiales_5	Burkholderiales_6	Roseateles_7
Roseiflexus castenholzii_8	0	0	1	0	1	2	1	FALSE	Chloroflexi_3	Chloroflexia_4	Chloroflexales_5	Roseiflexaceae_6	Roseiflexus_7
Roseiflexus_8	0	0	1	0	1	2	1	FALSE	Chloroflexi_3	Chloroflexia_4	Chloroflexales_5	Roseiflexaceae_6	Roseiflexus_7
Rubinisphaera brasiliensis_8	0	0	0	0	1	1	1	FALSE	Planctomycetes_3	Planctomycetia_4	Planctomycetales_5	Planctomycetaceae_6	Rubinisphaera_7
Rubrivivax gelatinosus_8	0	0	1	0	0	1	1	FALSE	Proteobacteria_3	Betaproteobacteria_4	Burkholderiales_5	Burkholderiales_6	Rubrivivax_7
Ruminiclostridium thermocellum_8	0	0	1	0	0	1	1	FALSE	Firmicutes_3	Clostridia_4	Clostridiales_5	Ruminococcaceae_6	Ruminiclostridium_7
Saccharophagus degradans_8	0	0	1	0	1	2	1	FALSE	Proteobacteria_3	Gammaproteobacteria_4	Cellvibrionales_5	Cellvibrionaceae_6	Saccharophagus_7
Salinispira_8	0	0	1	0	1	2	1	FALSE	Spirochaetes_3	Spirochaetia_4	Spirochaetales_5	Spirochaetaceae_6	Salinispira_7
Sedimenticola thiotaurini_8	0	0	1	0	1	2	1	FALSE	Proteobacteria_3	Gammaproteobacteria_4	unclassified Gammaproteobacteria_5	Sedimenticola_6	Sedimenticola_7
Shewanella amazonensis_8	0	0	1	0	0	1	1	FALSE	Proteobacteria_3	Gammaproteobacteria_4	Alteromonadales_5	Shewanellaceae_6	Shewanella_7
Shewanella baltica_8	0	0	1	0	1	2	1	FALSE	Proteobacteria_3	Gammaproteobacteria_4	Alteromonadales_5	Shewanellaceae_6	Shewanella_7
Shewanella denitrificans_8	0	0	1	0	0	1	1	FALSE	Proteobacteria_3	Gammaproteobacteria_4	Alteromonadales_5	Shewanellaceae_6	Shewanella_7
Shewanella halifaxensis_8	0	0	1	0	0	1	1	FALSE	Proteobacteria_3	Gammaproteobacteria_4	Alteromonadales_5	Shewanellaceae_6	Shewanella_7
Shewanella loihica_8	0	0	0	0	1	1	1	FALSE	Proteobacteria_3	Gammaproteobacteria_4	Alteromonadales_5	Shewanellaceae_6	Shewanella_7
Shewanella oneidensis_8	0	0	1	0	1	2	1	FALSE	Proteobacteria_3	Gammaproteobacteria_4	Alteromonadales_5	Shewanellaceae_6	Shewanella_7
Shewanella pealeana_8	0	0	0	0	1	1	1	FALSE	Proteobacteria_3	Gammaproteobacteria_4	Alteromonadales_5	Shewanellaceae_6	Shewanella_7
Shewanella piezotolerans_8	0	0	1	0	0	1	1	FALSE	Proteobacteria_3	Gammaproteobacteria_4	Alteromonadales_5	Shewanellaceae_6	Shewanella_7
Shewanella putrefaciens_8	0	0	1	0	1	2	1	FALSE	Proteobacteria_3	Gammaproteobacteria_4	Alteromonadales_5	Shewanellaceae_6	Shewanella_7
Shewanella violacea_8	0	0	1	0	0	1	1	FALSE	Proteobacteria_3	Gammaproteobacteria_4	Alteromonadales_5	Shewanellaceae_6	Shewanella_7
Shewanella woodyi_8	0	0	1	0	1	2	1	FALSE	Proteobacteria_3	Gammaproteobacteria_4	Alteromonadales_5	Shewanellaceae_6	Shewanella_7
Shewanella_8	0	0	1	0	1	2	1	FALSE	Proteobacteria_3	Gammaproteobacteria_4	Alteromonadales_5	Shewanellaceae_6	Shewanella_7
Shigella sonnei_8	0	0	0	0	1	1	1	TRUE	Proteobacteria_3	Gammaproteobacteria_4	Enterobacterales_5	Enterobacteriaceae_6	Shigella_7
Sideroxydans lithotrophicus_8	0	0	1	0	0	1	1	FALSE	Proteobacteria_3	Betaproteobacteria_4	Nitrosomonadales_5	Gallionellaceae_6	Sideroxydans_7
Simiduia agarivorans_8	0	0	1	0	1	2	1	FALSE	Proteobacteria_3	Gammaproteobacteria_4	Cellvibrionales_5	Cellvibrionaceae_6	Simiduia_7
Spirochaeta africana_8	0	0	1	0	1	2	1	FALSE	Spirochaetes_3	Spirochaetia_4	Spirochaetales_5	Spirochaetaceae_6	Spirochaeta_7
Spirochaeta smaragdinae_8	0	0	0	0	1	1	1	FALSE	Spirochaetes_3	Spirochaetia_4	Spirochaetales_5	Spirochaetaceae_6	Spirochaeta_7
Spongiibacter_8	0	0	1	0	0	1	1	FALSE	Proteobacteria_3	Gammaproteobacteria_4	Cellvibrionales_5	Spongiibacteraceae_6	Spongiibacter_7
Staphylococcus aureus_8	0	0	0	0	1	1	2	TRUE	Firmicutes_3	Bacilli_4	Bacillales_5	Staphylococcaceae_6	Staphylococcus_7
Staphylococcus aureus_8	0	0	0	0	1	1	2	FALSE	Firmicutes_3	Bacilli_4	Bacillales_5	Staphylococcaceae_6	Staphylococcus_7
Staphylococcus_8	0	0	0	0	1	1	2	TRUE	Firmicutes_3	Bacilli_4	Bacillales_5	Staphylococcaceae_6	Staphylococcus_7
Staphylococcus_8	0	0	0	0	1	1	2	FALSE	Firmicutes_3	Bacilli_4	Bacillales_5	Staphylococcaceae_6	Staphylococcus_7
Stenotrophomonas_8	0	0	0	0	1	1	1	FALSE	Proteobacteria_3	Gammaproteobacteria_4	Xanthomonadales_5	Xanthomonadaceae_6	Stenotrophomonas_7
Steroidobacter_8	0	0	1	0	1	2	1	FALSE	Proteobacteria_3	Gammaproteobacteria_4	Nevskiales_5	Sinobacteraceae_6	Steroidobacter_7
Streptococcus_8	0	0	1	0	0	1	2	TRUE	Firmicutes_3	Bacilli_4	Lactobacillales_5	Streptococcaceae_6	Streptococcus_7
Streptococcus_8	0	0	1	0	0	1	2	FALSE	Firmicutes_3	Bacilli_4	Lactobacillales_5	Streptococcaceae_6	Streptococcus_7
Streptomyces avermitilis_8	0	0	1	0	0	1	1	FALSE	Actinobacteria_3	Actinobacteria_4	Streptomycetales_5	Streptomycetaceae_6	Streptomyces_7
Sulfuricella denitrificans_8	0	0	1	0	1	2	1	FALSE	Proteobacteria_3	Betaproteobacteria_4	Nitrosomonadales_5	Gallionellaceae_6	Sulfuricella_7
Sulfurimonas_8	0	0	1	0	0	1	1	FALSE	Proteobacteria_3	delta/epsilon subdivisions_4	Epsilonproteobacteria_5	Campylobacterales_6	Helicobacteraceae_7
Sulfuritalea hydrogenivorans_8	0	0	1	0	0	1	1	FALSE	Proteobacteria_3	Betaproteobacteria_4	Rhodocyclales_5	Rhodocyclaceae_6	Sulfuritalea_7
Synechococcus_8	0	0	0	1	1	2	1	FALSE	Cyanobacteria/Melainabacteria group_3	Cyanobacteria_4	Synechococcales_5	Synechococcaceae_6	Synechococcus_7
Teredinibacter turnerae_8	0	0	1	0	1	2	1	FALSE	Proteobacteria_3	Gammaproteobacteria_4	Cellvibrionales_5	Cellvibrionaceae_6	Teredinibacter_7
Thalassolituus oleivorans_8	0	0	1	0	1	2	1	FALSE	Proteobacteria_3	Gammaproteobacteria_4	Oceanospirillales_5	Oceanospirillaceae_6	Thalassolituus_7
Thauera_8	0	1	1	1	1	4	1	FALSE	Proteobacteria_3	Betaproteobacteria_4	Rhodocyclales_5	Zoogloeaceae_6	Thauera_7
Thermodesulfatator indicus_8	0	0	1	0	0	1	1	FALSE	Thermodesulfobacteria_3	Thermodesulfobacteria_4	Thermodesulfobacteriales_5	Thermodesulfobacteriaceae_6	Thermodesulfatator_7
Thioalkalimicrobium aerophilum_8	0	0	0	0	1	1	1	FALSE	Proteobacteria_3	Gammaproteobacteria_4	Thiotrichales_5	Piscirickettsiaceae_6	Thioalkalimicrobium_7
Thioalkalimicrobium cyclicum_8	0	0	0	1	0	1	1	FALSE	Proteobacteria_3	Gammaproteobacteria_4	Thiotrichales_5	Piscirickettsiaceae_6	Thioalkalimicrobium_7
Thioalkalivibrio nitratireducens_8	0	0	1	0	1	2	1	FALSE	Proteobacteria_3	Gammaproteobacteria_4	Chromatiales_5	Ectothiorhodospiraceae_6	Thioalkalivibrio_7
Thioalkalivibrio paradoxus_8	0	0	1	0	0	1	1	FALSE	Proteobacteria_3	Gammaproteobacteria_4	Chromatiales_5	Ectothiorhodospiraceae_6	Thioalkalivibrio_7
Thioalkalivibrio sulfidiphilus_8	0	0	1	0	0	1	1	FALSE	Proteobacteria_3	Gammaproteobacteria_4	Chromatiales_5	Ectothiorhodospiraceae_6	Thioalkalivibrio_7
Thioalkalivibrio_8	0	0	0	0	1	1	1	FALSE	Proteobacteria_3	Gammaproteobacteria_4	Chromatiales_5	Ectothiorhodospiraceae_6	Thioalkalivibrio_7
Thiobacillus denitrificans_8	0	0	1	0	0	1	1	FALSE	Proteobacteria_3	Betaproteobacteria_4	Nitrosomonadales_5	Thiobacillaceae_6	Thiobacillus_7
Thiocystis violascens_8	0	0	0	0	1	1	1	FALSE	Proteobacteria_3	Gammaproteobacteria_4	Chromatiales_5	Chromatiaceae_6	Thiocystis_7
Thioflavicoccus mobilis_8	0	0	1	0	1	2	1	FALSE	Proteobacteria_3	Gammaproteobacteria_4	Chromatiales_5	Chromatiaceae_6	Thioflavicoccus_7
Thiolapillus_8	0	0	1	0	1	2	1	FALSE	Proteobacteria_3	Gammaproteobacteria_4	Gammaproteobacteria_5	Gammaproteobacteria_6	Thiolapillus_7
Thiomicrospira crunogena_8	0	0	0	0	1	1	1	FALSE	Proteobacteria_3	Gammaproteobacteria_4	Thiotrichales_5	Piscirickettsiaceae_6	Thiomicrospira_7
Treponema brennaborense_8	0	0	1	0	0	1	1	FALSE	Spirochaetes_3	Spirochaetia_4	Spirochaetales_5	Spirochaetaceae_6	Treponema_7
Treponema caldarium_8	0	0	1	0	1	2	1	FALSE	Spirochaetes_3	Spirochaetia_4	Spirochaetales_5	Spirochaetaceae_6	Treponema_7
Treponema denticola_8	0	0	1	0	1	2	1	FALSE	Spirochaetes_3	Spirochaetia_4	Spirochaetales_5	Spirochaetaceae_6	Treponema_7
Treponema pedis_8	0	0	1	0	1	2	1	FALSE	Spirochaetes_3	Spirochaetia_4	Spirochaetales_5	Spirochaetaceae_6	Treponema_7
Treponema succinifaciens_8	0	0	1	0	0	1	1	FALSE	Spirochaetes_3	Spirochaetia_4	Spirochaetales_5	Spirochaetaceae_6	Treponema_7
Treponema_8	0	0	0	0	1	1	1	FALSE	Spirochaetes_3	Spirochaetia_4	Spirochaetales_5	Spirochaetaceae_6	Treponema_7
unclassified Betaproteobacteria (miscellaneous)_8	0	0	1	0	0	1	1	FALSE	Proteobacteria_3	Betaproteobacteria_4	unclassified Betaproteobacteria_5	unclassified Betaproteobacteria (miscellaneous)_6	unclassified Betaproteobacteria (miscellaneous)_7
unclassified Methylophilaceae_8	0	0	1	0	0	1	1	FALSE	Proteobacteria_3	Betaproteobacteria_4	Nitrosomonadales_5	Methylophilaceae_6	unclassified Methylophilaceae_7
unclassified Rhodocyclaceae_8	0	0	1	0	0	1	1	FALSE	Proteobacteria_3	Betaproteobacteria_4	Rhodocyclales_5	Rhodocyclaceae_6	unclassified Rhodocyclaceae_7
Verrucomicrobia_8	0	0	0	0	1	1	1	FALSE	Verrucomicrobia_3	Verrucomicrobia_4	Verrucomicrobia_5	Verrucomicrobia_6	Verrucomicrobia_7
Vibrio alginolyticus_8	0	0	1	0	1	2	1	TRUE	Proteobacteria_3	Gammaproteobacteria_4	Vibrionales_5	Vibrionaceae_6	Vibrio_7
Vibrio anguillarum_8	0	0	0	0	1	1	1	FALSE	Proteobacteria_3	Gammaproteobacteria_4	Vibrionales_5	Vibrionaceae_6	Vibrio_7
Vibrio cholerae_8	0	0	1	0	1	2	1	TRUE	Proteobacteria_3	Gammaproteobacteria_4	Vibrionales_5	Vibrionaceae_6	Vibrio_7
Vibrio coralliilyticus_8	0	0	1	0	0	1	1	FALSE	Proteobacteria_3	Gammaproteobacteria_4	Vibrionales_5	Vibrionaceae_6	Vibrio_7
Vibrio furnissii_8	0	0	1	0	1	2	1	TRUE	Proteobacteria_3	Gammaproteobacteria_4	Vibrionales_5	Vibrionaceae_6	Vibrio_7
Vibrio harveyi group_8	0	0	1	0	1	2	2	TRUE	Proteobacteria_3	Gammaproteobacteria_4	Vibrionales_5	Vibrionaceae_6	Vibrio_7
Vibrio harveyi group_8	0	0	1	0	1	2	2	FALSE	Proteobacteria_3	Gammaproteobacteria_4	Vibrionales_5	Vibrionaceae_6	Vibrio_7
Vibrio parahaemolyticus_8	0	0	1	0	1	2	1	TRUE	Proteobacteria_3	Gammaproteobacteria_4	Vibrionales_5	Vibrionaceae_6	Vibrio_7
Vibrio tasmaniensis_8	0	0	1	0	1	2	1	FALSE	Proteobacteria_3	Gammaproteobacteria_4	Vibrionales_5	Vibrionaceae_6	Vibrio_7
Vibrio tubiashii_8	0	0	0	0	1	1	1	FALSE	Proteobacteria_3	Gammaproteobacteria_4	Vibrionales_5	Vibrionaceae_6	Vibrio_7
Vibrio vulnificus_8	0	0	1	0	1	2	2	FALSE	Proteobacteria_3	Gammaproteobacteria_4	Vibrionales_5	Vibrionaceae_6	Vibrio_7
Vibrio vulnificus_8	0	0	1	0	1	2	2	TRUE	Proteobacteria_3	Gammaproteobacteria_4	Vibrionales_5	Vibrionaceae_6	Vibrio_7
Wenzhouxiangella_8	0	0	1	0	1	2	1	FALSE	Proteobacteria_3	Gammaproteobacteria_4	Chromatiales_5	Wenzhouxiangellaceae_6	Wenzhouxiangella_7
Woeseia_8	0	0	0	0	1	1	1	FALSE	Proteobacteria_3	Gammaproteobacteria_4	Chromatiales_5	Woeseiaceae_6	Woeseia_7
Wolbachia_8	0	0	1	0	0	1	1	FALSE	Proteobacteria_3	Alphaproteobacteria_4	Rickettsiales_5	Anaplasmataceae_6	Wolbachieae_7
Xanthomonas alfalfae_8	0	0	0	0	1	1	1	FALSE	Proteobacteria_3	Gammaproteobacteria_4	Xanthomonadales_5	Xanthomonadaceae_6	Xanthomonas_7
Xanthomonas axonopodis_8	0	0	1	0	1	2	1	FALSE	Proteobacteria_3	Gammaproteobacteria_4	Xanthomonadales_5	Xanthomonadaceae_6	Xanthomonas_7
Xanthomonas campestris_8	0	0	1	0	0	1	1	FALSE	Proteobacteria_3	Gammaproteobacteria_4	Xanthomonadales_5	Xanthomonadaceae_6	Xanthomonas_7
Xanthomonas citri group_8	0	0	1	0	0	1	1	FALSE	Proteobacteria_3	Gammaproteobacteria_4	Xanthomonadales_5	Xanthomonadaceae_6	Xanthomonas_7
Xanthomonas citri_8	0	0	1	0	1	2	1	FALSE	Proteobacteria_3	Gammaproteobacteria_4	Xanthomonadales_5	Xanthomonadaceae_6	Xanthomonas_7
Xanthomonas fuscans_8	0	0	1	0	1	2	1	FALSE	Proteobacteria_3	Gammaproteobacteria_4	Xanthomonadales_5	Xanthomonadaceae_6	Xanthomonas_7
Xanthomonas oryzae_8	0	0	1	0	1	2	1	FALSE	Proteobacteria_3	Gammaproteobacteria_4	Xanthomonadales_5	Xanthomonadaceae_6	Xanthomonas_7
Xanthomonas translucens_8	0	0	1	0	0	1	1	FALSE	Proteobacteria_3	Gammaproteobacteria_4	Xanthomonadales_5	Xanthomonadaceae_6	Xanthomonas_7
Xanthomonas_8	0	0	1	0	1	2	1	FALSE	Proteobacteria_3	Gammaproteobacteria_4	Xanthomonadales_5	Xanthomonadaceae_6	Xanthomonas_7
Zhongshania_8	0	0	1	0	1	2	1	FALSE	Proteobacteria_3	Gammaproteobacteria_4	Cellvibrionales_5	Spongiibacteraceae_6	Zhongshania_7
